# Supplementary material for: Small extrachromosomal circular DNA harboring targeted tumor suppressor gene mutations supports intratumor heterogeneity in mouse liver cancer induced by multiplexed CRISPR/Cas9
Source: Genome Med. 2023 Oct 6;15:80. doi: 10.1186/s13073-023-01230-2 (PMC10557318; doi:10.1186/s13073-023-01230-2)
Supplement: Supplementary file 1 — Additional file 1: Table S1. List of target locations with sgRNA sequences, primers for targeted PCR of 34 TSGs and Setd5, and outward primers for circularization junction of eccDNA. Table S2. Types, reads and frequencies of target site mutations in CRISPR/Cas9-induced mouse liver tumor tissues. Table S3. Types, reads and frequencies of target site mutations in single-cell clones derived from CRISPR/Cas9-induced mouse liver tumor tissues. Table S4. Types, reads and frequencies of target site mutations in parental single-cell clones and their subclones. Table S5. Types, reads and frequencies of target site mutations in single-cell clones at different time points of proliferation. Table S6. Types, reads and frequencies of target site mutations in 4 subcutaneous grafts and 2 single-cell clones derived from each of them. Table S7. Identification of eccDNAs from NIH-3T3, 1C3-1 and 6C7 by Circle-Seq. Table S8. Comparison of target site mutation types, reads and frequencies between gDNA and eccDNA. [file 13073_2023_1230_MOESM1_ESM.zip]

Archive with 8 entries (8 files):
- Supplementary Information Additional file 1_082023.pdf
- Supplementary Table S1 XIE.xlsx
- Supplementary Table S2 XIE.xlsx
- Supplementary Table S3.xlsx
- Supplementary Table S4.xlsx
- Supplementary Table S5 XIE.xlsx
- Supplementary Table S6.xlsx
- Supplementary Table S7 XIE.xlsx
