# Supplementary material for: Small extrachromosomal circular DNA harboring targeted tumor suppressor gene mutations supports intratumor heterogeneity in mouse liver cancer induced by multiplexed CRISPR/Cas9
Source: Genome Med. 2023 Oct 6;15:80. doi: 10.1186/s13073-023-01230-2 (PMC10557318; doi:10.1186/s13073-023-01230-2)
Supplement: Supplementary file 1 — Additional file 1: Table S1. List of target locations with sgRNA sequences, primers for targeted PCR of 34 TSGs and Setd5, and outward primers for circularization junction of eccDNA. Table S2. Types, reads and frequencies of target site mutations in CRISPR/Cas9-induced mouse liver tumor tissues. Table S3. Types, reads and frequencies of target site mutations in single-cell clones derived from CRISPR/Cas9-induced mouse liver tumor tissues. Table S4. Types, reads and frequencies of target site mutations in parental single-cell clones and their subclones. Table S5. Types, reads and frequencies of target site mutations in single-cell clones at different time points of proliferation. Table S6. Types, reads and frequencies of target site mutations in 4 subcutaneous grafts and 2 single-cell clones derived from each of them. Table S7. Identification of eccDNAs from NIH-3T3, 1C3-1 and 6C7 by Circle-Seq. Table S8. Comparison of target site mutation types, reads and frequencies between gDNA and eccDNA. [file 13073_2023_1230_MOESM1_ESM.zip › Supplementary Table S1 XIE.xlsx]

## Sheet: sgRNA Location
Gene Name	References for Gene Selection and Liver Cancer Association	Assembly	Chr	Gene Location	sgRNA Location	sgRNA Sequence (5' to 3'+strand)
Apc	Schulze K et al. Nat Genet. 2015. DOI: https://doi.org/10.1038/ng.3252	GRCm39 (GCF_000001635.27)	18	NC_000084.7 (34353350..34455243)	34402161...34402183	CCTACGGAAGTCGGGAAGGATCT
Apob	Ally A et al. Cell. 2017. DOI: https://doi.org/10.1016/j.cell.2017.05.046; Schulze K et al. Nat Genet. 2015; DOI: https://doi.org/10.1038/ng.3252	GRCm39 (GCF_000001635.27)	12	NC_000078.7 (8027629..8066839)	8027798...8027820	CCCTGCGGACGCCGTTACTGCTG
Arid1a	Ally A et al. Cell. 2017. DOI: https://doi.org/10.1016/j.cell.2017.05.046; Schulze K et al. Nat Genet. 2015; DOI: https://doi.org/10.1038/ng.3252	GRCm39 (GCF_000001635.27)	4	NC_000070.7 (133406319..133484682)	133480462...133480486	GGACAGATGCACTCGGGCGTGGG
Arid1b	Schulze K et al. Nat Genet. 2015. DOI: https://doi.org/10.1038/ng.3252	GRCm39 (GCF_000001635.27)	17	NC_000083.7 (5044481..5397931)	5046739...5046761	CCCCCGGACCGACCATGGGCAGA
Arid2	Ally A et al. Cell. 2017. DOI: https://doi.org/10.1016/j.cell.2017.05.046; Schulze K et al. Nat Genet. 2015; DOI: https://doi.org/10.1038/ng.3252	GRCm39 (GCF_000001635.27)	15	NC_000081.7 (96185403..96303344)	96266559...96266581	CCAGACTGTTCCGTCTCTCGGG
Atm	Schulze K et al. Nat Genet. 2015. DOI: https://doi.org/10.1038/ng.3252	GRCm39 (GCF_000001635.27)	9	NC_000075.7 (53348422..53448125)	53406053…53406075	GAGAAAGTCTCCGAATCGTTTGG
Axin1	Ally A et al. Cell. 2017. DOI: https://doi.org/10.1016/j.cell.2017.05.046; Schulze K et al. Nat Genet. 2015; DOI: https://doi.org/10.1038/ng.3252	GRCm39 (GCF_000001635.27)	17	NC_000083.7 (26350208..26414785)	26350297...26350319	CAGTGGCCAAGAGCAGGGACCGG
Cdkn2a (Arf)	Ally A et al. Cell. 2017. DOI: https://doi.org/10.1016/j.cell.2017.05.046; Schulze K et al. Nat Genet. 2015; DOI: https://doi.org/10.1038/ng.3252	GRCm39 (GCF_000001635.27)	4	NC_000070.7 (89192710..89212856)	89195114...89195136	CCGCCCGGTGCACGACGCAGCGG
Chd1	Schulze K et al. Nat Genet. 2015. DOI: https://doi.org/10.1038/ng.3252	GRCm39 (GCF_000001635.27)	17	NC_000083.7 (15925229..15992874)	15945703...15945725	GCAAAACCACCAAAAGTCGACGG
Col1a1	Hayashi M et al. BMC Cancer. 2014. DOI: 10.1186/1471-2407-14-108.	GRCm39 (GCF_000001635.27)	11	NC_000077.7 (94827050..94843868)	94834166...94834188	TAGGGTCCTTCCGGTGAACGTGG
Dlc1	Wong CM et al. Cancer Res. 2005. DOI: 10.1158/0008-5472.CAN-05-1318.	GRCm39 (GCF_000001635.27)	8	NC_000074.7 (37034893..37420343)	37051815...37051837	CCGAACCAATTCCGTCATCAGCG
Fbxw7	Tu K ti al. Mol Cancer. 2014. DOI: 10.1186/1476-4598-13-110.	GRCm39 (GCF_000001635.27)	3	NC_000069.7 (84721901..84886505)	84874796...84874818	CGGCTCAGACTTGTCGATACTGG
Hic1	Kanai Y et al. Hepatology. 1999. DOI: 10.1002/hep.510290338. PMID: 10051471.	GRCm39 (GCF_000001635.27)	11	NC_000077.7 (75052203..75061081)	75057776...75057798	CCGTCGGGCCCCGATGCAGCCGT
Hnf1a	Ally A et al. Cell. 2017. DOI: https://doi.org/10.1016/j.cell.2017.05.046; Schulze K et al. Nat Genet. 2015; DOI: https://doi.org/10.1038/ng.3252	GRCm39 (GCF_000001635.27)	5	NC_000071.7 (115087039..115109121)	115108693...115108715	CCTTGGAGAAACGCGTGGCTCTG
Keap1	Ally A et al. Cell. 2017. DOI: https://doi.org/10.1016/j.cell.2017.05.046; Schulze K et al. Nat Genet. 2015; DOI: https://doi.org/10.1038/ng.3252	GRCm39 (GCF_000001635.27)	9	NC_000075.7 (21141026..21150628)	21145109...21145131	CCGACGCGCGCTGCAAGGACTAG
Kmt2a (Mll1)	Schulze K et al. Nat Genet. 2015. DOI: https://doi.org/10.1038/ng.3252	GRCm39 (GCF_000001635.27)	9	NC_000075.7 (44714652..44793492)	44756793...44756815	AGAAAGGGCGGCGATCAAGGCGG
Kmt2c (Mll3)	Schulze K et al. Nat Genet. 2015. DOI: https://doi.org/10.1038/ng.3252	GRCm39 (GCF_000001635.27)	5	NC_000071.7 (25476793..25703853)	25519264...25519286	CCTGGCCGTATAGACACATTCAG
Mlh1	Aronson M et al. Am J Gastroenterol. 2016. DOI: 10.1038/ajg.2015.392.	GRCm39 (GCF_000001635.27)	9	NC_000075.7 (111057296..111100854)	111070618...111070640	GGCAGCTAGACCCACGACAGGGG
Mst1	Patel SH et al. Gastroenterology. 2017. DOI: 10.1053/j.gastro.2016.10.047.	GRCm39 (GCF_000001635.27)	9	NC_000075.7 (107957607..107962226)	107959214...107959236	TGCAACGGTGAGGATTACCGTGG
Msx1	Park K et al. Cancer Res. 2005, 65(3):749-57.	GRCm39 (GCF_000001635.27)	5	NC_000071.7 (37977835..37981929)	37981357...37981379	CCGGGTCTCTGGGCGCCCCGGAT
Nf1	Krauthammer M et al. Nat Genet. 2015. DOI: 10.1038/ng.3361.	GRCm39 (GCF_000001635.27)	11	NC_000077.7 (79223541..79472435)	79344960...79344982	CCCTTTATTACGAGTCATCATCA
Notch3	Cui H et al. Cancer Res. 2013. DOI: 10.1158/0008-5472.CAN-12-3902. Epub 2013 Apr 22. PMID: 23610446; PMCID: PMC3674178.	GRCm39 (GCF_000001635.27)	17	NC_000083.7 (32339794..32385869)	32372735...32372757	TACCTCTGCCGTTGTCCTCCCGG
P53	Schulze K et al. Nat Genet. 2015. DOI: https://doi.org/10.1038/ng.3252	GRCm39 (GCF_000001635.27)	11	NC_000077.7 (69471174..69482699)	69477752...69477774	CCTCGAGCTCCCTCTGAGCCAGG
Pik3r1	Urick ME et al. Cancer Res. 2011. DOI: 10.1158/0008-5472.CAN-11-0549.	GRCm39 (GCF_000001635.27)	13	NC_000079.7 (101817269..101904725)	101825942...101825964	CCTTTTTGGTACGAGACGCATCT
Pten	Ally A et al. Cell. 2017. DOI: https://doi.org/10.1016/j.cell.2017.05.046; Schulze K et al. Nat Genet. 2015; DOI: https://doi.org/10.1038/ng.3252	GRCm39 (GCF_000001635.27)	19	NC_000085.7 (32734977..32803560)	32789155...32789177	TCACCTGGATTACAGACCCGTGG
Rasa1	Suárez-Cabrera C et al. Cancer Res. 2017. DOI: 10.1158/0008-5472.CAN-16-1586.	GRCm39 (GCF_000001635.27)	13	NC_000079.7 (85362818..85437605)	85436844...85436866	CCGACTTGGTTGCGGCCCTCGGT
Rb1	Ally A et al. Cell. 2017. DOI: https://doi.org/10.1016/j.cell.2017.05.046; Schulze K et al. Nat Genet. 2015; DOI: https://doi.org/10.1038/ng.3252	GRCm39 (GCF_000001635.27)	14	NC_000080.7 (73430298..73563446)	73517607...73517629	AACAACTAGAAAATGATACGAGG
Rps6ka3	Ally A et al. Cell. 2017. DOI: https://doi.org/10.1016/j.cell.2017.05.046; Schulze K et al. Nat Genet. 2015; DOI: https://doi.org/10.1038/ng.3252	GRCm39 (GCF_000001635.27)	X	NC_000086.8 (158038652..158151240)	158094498...158094520	TGTGAAGGAAGGACATGAAAAGG
Runx3	Krishnan V et al. Cancer Res. 2018 DOI: 10.1158/0008-5472.CAN-17-1178.	GRCm39 (GCF_000001635.27)	4	NC_000070.7 (134847956..134905301)	134880346...134880368	GACGCTGCCGGTCGCCTTCAAGG
Setd5	Zambrowicz et al. Proc Natl Acad Sci USA. 1997 DOI: 10.1073/pnas.94.8.3789.	GRCm39 (GCF_000001635.27)	6	NC_000072.7 (113054326..113130393)	113055572...113055594	CCTGTGTACTGATGCTGCAGCCCG
Smad4	Xiao J et al. Theranostics. 2017 DOI: 10.7150/thno.19168.	GRCm39 (GCF_000001635.27)	18	NC_000084.7 (73767861..73836862)	73795801...73795823	AACGGAGACGTACAGCGCCCCGG
Stk11(Lkb1)	Kaufman JM et al. Cancer Res. 2017. DOI: 10.1158/0008-5472.CAN-16-1639.	GRCm39 (GCF_000001635.27)	10	NC_000076.7 (79951602..79966513)	79952616...79952638	CGGGGAGGGCTCGTACGGCAAGG
Tet2	Rasmussen KD et al. Genes Dev. 2015. DOI: 10.1101/gad.260174.115.	GRCm39 (GCF_000001635.27)	3	NC_000069.7 (133169438..133250882)	133193165...133193187	CCCAACCGAAGCAACCGAACTCT
Tsc1	Schulze K et al. Nat Genet. 2015. DOI: https://doi.org/10.1038/ng.3252	GRCm39 (GCF_000001635.27)	2	NC_000068.8 (28531005..28581184)	28565239..28565261	CAGTCAAACGACCGAGGATTAGG
Tsc2	Schulze K et al. Nat Genet. 2015. DOI: https://doi.org/10.1038/ng.3252	GRCm39 (GCF_000001635.27)	17	NC_000083.7 (24814790..24851607)	24848890...24848912	ACAGCCAGAGCGGCCACCAGAGG

## Sheet: Target site PCR primers
Target Gene	In-Primer-F (5' to 3')	In-Primer-R (5' to 3')	Reference
Apc	CATGGCATAAAGCAGTTACT	GATACCCAGTACTCTCTCTG	CATGGCATAAAGCAGTTACTACATAAGAACTTGTTTCTGTTTAGAATTTAACTTAGATAGTAATTTCCCCGGAGTGAAACTACGCTCAAAAATGTCCCTTCGCTCCTACG|GAAGTCGGGAAGGATCTGTATCCAGCCGTTCAGGAGAATGCAGTCCTGTCCCCATGGGGTCATTCCCAAGAAGAACATTTGTAAATGGAAGCAGAGAGAGTACTGGGTATC
Apob	TCCGAAGACCCTGTAGAGCA	TGGCTTTCTCCCAGGCTTC	TCCGAAGACCCTGTAGAGCAAGCAGCAGGGGCTAGGCCCGTGGCCAGGCCACAGCCAGGAAGCCACCCCACCATCCATCCGCCATGGGCCCACGAAAGCCTGCCCTGC|GGACGCCGTTACTGCTGCTGTTCCTGCTACTGTTCTTGGACACCAGCGTCTGGGCTCGTGAGTTAGGGTGGAAGCCTGGGAGAAAGCCA
Arid1a	TATGCAGAGGAACCCCCAGA	CAGCCGTTAACACAGTACCT	TATGCAGAGGAACCCCCAGATGCCCCAGTACACTTCCCCTCAGCCTGGCTCGGCCTTATCCCCACGTCAGCCGTCTGGAGGACAGATGCACTCGGG|CGTGGGCTCCTACCAGCAGAACTCCATTAGGGGAGCTACGGCCCCCAGGGCAGTCAGTATGGCCCACAAGGTAAGTGTGCTACCCCTTTAGAAGGAAAGAGAGGTACTGTGTTAACGGCTG
Arid1b	CTTGGGCAAGGACCTAGGC	CAACCGCCGGGAAAAGTAC	CTTGGGCAAGGACCTAGGCGCCCAGTACGCCGCTGCCAGCCCGGCCTGGGCGGCCGCGCAACAAAGGAGTCACCCGGCGATGAGCCCCGGCACCCCCG|GACCGACCATGGGCAGATCCCAGGTAACCCCCGCGCCCGGCCGGGCCTGCTTCCGCCCGGGCCTCGCGCCGCGAGCCCGACTTTCTTTCTTCGCCGGGTACTTTTCCCGGCGGTTG
Arid2	CAGCTTAACATAGGGCTTCC	GAGCTGTGCGAGTTACCTAA	CAGCTTAACATAGGGCTTCCTGTGGTATATAATGTCTTTATTCCTCTCTCTCTCTCTTTTAGGCTAAATGCTCATTTTGAAGTAAATCCAGAC|TGTTCCGTCTCTCGGGCAGAAATGTATTCAGAGTACCTCTCAACTTGCAGTAAATTAGCTCGCGGTGGCATCCTCACATCAACTGGGTTTTATAAGTGTCTTAGGTAACTCGCACAGCTC
Atm	TCTGTCATTCATTGGTGAAG	CAGTATCTTGAAGGTTCAGC	TCTGTCATTCATTGGTGAAGAAATCAAAGTAGAAAAACATTGAGCGACTGCTCTAAAGTCCTATTATTCCCATTTTCTTAAACATCATGTTTTTCCTTTCTGCAGGTTTTAGAGAAAGTCTCCGAATC|GTTTGGATGTAGAAGTTTAGAAGACTTCATGATTTCTCACCTAGACTACCTGGTTTTGGAATGGCTGAACCTTCAAGATACTG
Axin1	GTTCTGAGGCCCGTCATCT	TTACCTCACCTGCCTGGCTC	GTTCTGAGGCCCGTCATCTGGTCCCTGCCTCAGCCAATAGGCGGCAGGAGCCCGAGCTGCAGCCTAGAGTCACGCTTCTGCCTCCCAGCCACACAGTGGCCAAGAGCAGG|GACCGGCTTCCTAGAGTGGCTGAAAGTGCTCGGACGGACAGCCAAGCCCATCATGGCGGACAGCGGGACAGTGGGTCGTGATCAGGCACTTGGAGCCAGGCAGGTGAGGTAA
Cdkn2a	CAGGTGATGATGATGGGCAA	TCTTGGGCCAAGTCGAGC	CAGGTGATGATGATGGGCAACGTTCACGTAGCAGCTCTTCTGCTCAACTACGGTGCAGATTCGAACTGCGAGGACCCCACTACCTTCTCCCGCCC|GGTGCACGACGCAGCGCGGGAAGGCTTCCTGGACACGCTGGTGGTGCTGCACGGGTCAGGGGCTCGGCTGGATGTGCGCGATGCCTGGGGTCGCCTGCCGCTCGACTTGGCCCAAGA
Chd1	AGCGACTCTGATTCTGGCT	GTGCTGTACTGCTGCGCTA	AGCGACTCTGATTCTGGCTCTGACTCAGGAAGTCAATCAGAGTCTGAATCAGACACATCCCGAGAGAACAAGGTTCAAGCAAAACCACCAAAAGT|CGACGGAGCCGAGGTAAGTTAGTGCAATTGAACTGGCTTAAGACAGAAGTTAAATCTTATAACTGACTGGACAGTGTCATGGCCTGGGCATATAGCGCAGCAGTACAGCAC
Col1a1	AGTCCAAGACCTTCTCCCA	CCATACAGGACAGAGGATCT	AGTCCAAGACCTTCTCCCAGCATGAAGAGGATGCTAAACCCGTGGTAATAAGGCCAAGGCTGTGGCCCTGATGCGTCTGTGACTTCTCTCCACTTAGGGTCCTTCCGGTGA|ACGTGGTGCTCCCGGACCTGCTGGTCCCAAAGGTTCTCCTGGTGAAGCTGGTCGCCCCGGTGAAGCTGGTCTCCCTGGTGCCAAGGTGAGAAGATCCTCTGTCCTGTATGG
Dlc1	ACGAAAGCATGCTGACAGAC	ACTGAAGCTGGACAGTTCCT	ACGAAAGCATGCTGACAGACCTCAGCGAGCACCAGGAGGTGGCCTCTGTCCGAAGCCTCAGCAGCACCAGCAGCAGCGTCCCCACCCACGCAGCCCACAGTGGAGATGCCACTACGCCCCGAAC|CAATTCCGTCATCAGCGTCTGCTCCTCCGGACACTTTGTAGGCAATGATGACTCTTTTTCCAGCCTGCCGTCTCCCAAGGAACTGTCCAGCTTCAGT
Fbxw7	GTGTGAGTATGCCTTCCCTA	ACTCTCACTCACAGCCAAG	GTGTGAGTATGCCTTCCCTATTTCCTTTTCCATAGTTGGCACTCTATGTGCTTTCATTCCTGGAACCCAAAGACCTGCTGCAAGCGGCTCAGACTTGTCGA|TACTGGAGAATTTTGGCTGAGGATAACCTTCTCTGGAGAGAGAAATGTAAAGAAGAGGGTAAGTTCAGAATCACACACAGATGTGTTTCTACTCTGGAAACAAGTTAACAGAATAACTTGGCTGTGAGTGAGAGT
Hic1	CTACGCTCCTTACGGGCGGC	CAAAGCGGGGAGCAGCGACG	CTACGCTCCTTACGGGCGGCCCGGCCGGGGCTTGAGGGCTGCCACGCCCGTCATCCAGGCTTGCTACTCGTCCCCGGCCGGGCCACCGCCGCCGCCTGCCGCCGAGCCGCCGTCG|GGCCCCGATGCAGCCGTCAACACCCACTGCGCTGAGCTATATGCTTCAGGCCCGGGCCCAGCAGCCTCACTCTGCGCCCCGGAGCGTCGCTGCTCCCCGCTTTG
Hnf1a	GCCCTACCTGATGGTTGGAG	TGACTCCACCACGGCTTTCT	GCCCTACCTGATGGTTGGAGAGGGTCCCCTGGACAAGGGGGAGTCCTGCGGTGGGAGTCGAGGGGACCTGACCGAGTTGCCTAATGGCCTTGG|AGAAACGCGTGGCTCTGAAGATGACACGGATGACGATGGGGAAGACTTCGCGCCACCCATTCTGAAAGAGCTGGAGAACCTCAGCCCAGAGGAGGCAGCCCACCAGAAAGCCGTGGTGGAGTCA
Keap1	CTTCTACGTGCAGGCACTG	AGCGACTGTCGGAAGTAACC	CTTCTACGTGCAGGCACTGCTGCGGGCCGTGCGCTGCCATGCGCTCACGCCGCGCTTCCTGCAGACGCAGCTGCAGAAGTGTGAGATCCTGCAGGCCGACG|CGCGCTGCAAGGACTACCTGGTGCAGATATTCCAGGAGCTCACGCTGCACAAGCCCACGCAGGCAGTGCCCTGCCGCGCGCCCAAAGTGGGCCGCCTCATCTACACAGCGGGCGGTTACTTCCGACAGTCGCT
Kmt2a	AGTTGCTGGCTCAGAAGATG	TATATTGCGGCCACCAAACT	AGTTGCTGGCTCAGAAGATGCCGAGCCTCTTGCTCCTCCCATCAAACCAATTAAGCCTGTCACCAGAAACAAGGCACCTCAGGAGCCTCCGGTGAAGAAAGGGCGGCGATCA|AGGCGGTGCGGACAATGTCCTGGCTGCCAGGTGCCTGAGGACTGTGGCATTTGCACTAATTGCCTGGACAAGCCCAAGTTTGGTGGCCGCAATATA
Kmt2c	CTCATGCCAAACCAGGATC	CGAAAGACTCAGAATGAGGC	CTCATGCCAAACCAGGATCCTTTTTTGCAAGCAGCACAAAACCGAGTACCAGGTTTACCTGGCCCTTTGATAAGGCCACCTGATACATGCTCCCAGACTCCCAGGCCACCTGGGCCTGGC|CGTATAGACACATTCACTCATGCTTCCTCATCTGCTGTTCGTGATCCATATGATCAGCCTCCAGTGACTCCCAGGCCTCATTCTGAGTCTTTCG
Lkb1	ATCGACTCCACCGAGGTAAT	TACTTCTTGACGTTGGCCTC	ATCGACTCCACCGAGGTAATCTACCAGCCGCGCCGCAAACGCGCCAAGCTCATCGGCAAGTACCTGATGGGGGACCTGCTCGGGGAGGGCTCGTACG|GCAAGGTGAAGGAGGTGCTGGACTCCGAGACCTTATGCCGCAGGGCGGTCAAGATCCTCAAGAAGAAAAAGCTGCGCAGGATCCCCAATGGAGAGGCCAACGTCAAGAAGTA
Mlh1	ATGTGCTAAAACCTGGCCTT	CTTACAGGCTGCAGAAAGGC	ATGTGCTAAAACCTGGCCTTTTTTACTCTTTTCTCTCTTGAAACAGACCTTGCTTCCAGGACTTGCTGGGCCTTCTGGGGAGGCAGCTAGACCCACGA|CAGGGGTGGCTTCCTCATCCACTAGTGGAAGTGGCGACAAGGTCTACGCTTACCAGATGGTCCGTACGGACTCCCGGGAGCAGAAGCTTGACGCCTTTCTGCAGCCTGTAAG
Mst1	TGGGGTCAATCAAGCCTAAG	TGCCTACATACTTTTCAGGC	TGGGGTCAATCAAGCCTAAGGAGGGAGTGATAGGCCTGCCCCCACTTAGAAGTGCATTGGCCCTGTTTCCAGCTGTTTGTGTTCTGTGCAACGGTGAGGATTA|CCGTGGCGAGGTAGACGTTACAGAGTCAGGGCGGGAGTGTCAACGCTGGGACCTGCAGCACCCCCACTCGCACCCTTTCCAGCCTGAAAAGTATGTAGGCA
Msx1	TCATGGCCGATCACAGGAAG	TCTAGTTTCTCGGGGCTTTC	TCATGGCCGATCACAGGAAGCCCGGGGCCAAGGAGAGCGTCCTGGTGGCCTCCGAAGGGGCTCAGGCAGCGGGTGGCTCGGTGCAGCACTTGGGCACCCGGCCCGGGT|CTCTGGGCGCCCCGGATGCGCCCTCCTCGCCGCGGCCTCTCGGCCATTTCTCAGTCGGAGGACTCCTCAAGCTGCCAGAAGATGCTCTGGTGAAGGCCGAAAGCCCCGAGAAACTAGA
Nf1	GACTGTGTGGAGGGATTATG	GAGTGAGGGAGCAACTGTGA	GACTGTGTGGAGGGATTATGTTTTAAATGTAGGATGTGTGGCTGTGGCTATTGGCCTGACTGTGTGTTTCTTTAGGTGTATGGTGCTACTTACCTACAAAAGCTCTTGGACCCTTT|ATTACGAGTCATCATCACATCTTCGGATTGGCAACATGTTAGCTTTGAAGTGGATCCTACCAGGTTTGTCATCTTGTCACAGTTGCTCCCTCACTC
Notch3	CATACGCTGTGAGAGCCAG	AGGGAGGGAAGAAGTATGGCA	CATACGCTGTGAGAGCCAGGTGGATGAGTGCCGCAGCCAGCCCTGTCGATATGGGGGCAAATGTCTAGACTTGGTGGACAAGTACCTCTGCCGTTGTCC|TCCCGGAACCACAGGTGGGGCCTGGGGCTGGGCTATAACAGTACGTGGGGGTGTGTGGGGGTCTGTGATGAATTTGTAACTGGTGCTTGACAATAGTAGGTACTCTTGCCATACTTCTTCCCTCCCT
P53	AGCCATAGGGGTTTGTTTG	TTCTCTCAGGCAAGGGGA	AGCCATAGGGGTTTGTTTGTTTGTATGTTTTTTAATTGACAAGTTATGCATCCATACAGTACACAATCTCTTCTCTCTACAGATGACTGCCATGGAGGAGTCACAGTCGGATATCAGCCTCGAGCTCCCTCTGA|GCCAGGAGACATTTTCAGGCTTATGGAAACTGTGAGTGGATCTTTTTGGGGCCCTTAAGATACATCCCGCCATACCTGTATCCTCCCCTTGCCTGAGAGAA
Pik3r1	AGTGTGTGGTTACTCAAAGT	TCATGACAACTGAGACATCG	AGTGTGTGGTTACTCAAAGTTGAAAAGTAAGTATGGTCTTATACTGTGTTCATTTTAGGGAAGAAGTGAATGAAAAACTCCGAGACACTGCTGATGGGACCTTTT|TGGTACGAGACGCATCTACTAAAATGCACGGCGATTACACTCTTACACTAAGGTGAGCCAGGAAGTCAGCTGTAATTGCGATGTCTCAGTTGTCATGA
Pten	CTTTTGTCTCCCTCCTCCCT	TCCGACACACAGACAGCTAAG	CTTTTGTCTCCCTCCTCCCTCTGCCCCCTGGGCCTATCAGGGAGTCACAATTCCCAGTCAGAGGCGCTATGTATATTATTATAGCTACCTGCTAAAAAATCACCTGGATTACAGAC|CCGTGGCACTGCTGTTTCACAAGATGATGTTTGAAACTATTCCAATGTTCAGTGGCGGAACTTGCAGTAAGTGCTCTAAATTCTTAGCTGTCTGTGTGTCGGA
Rasa1	AGCGTGCCGGGTCAAGTTA	CAGCAGCACTGCCGGTCA	AGCGTGCCGGGTCAAGTTACCCGCGGCCCTGCCGGTGGCAGCCGCCCCGTGTCCCGGGCTGGCGGACGCCGACT|TGGTTGCGGCCCTCGGTGGCGGAGCCGCGTCGGGGTCCGGGTTCCTGGGGACCGGGCCGGTGGCCGGTGTCTTGGGGGGCGCCGCGCTGACCGGCAGTGCTGCTG
Rb1	TACAGAAACAGCTGCAATCC	TGACAGGCAGACTTAGCATA	TACAGAAACAGCTGCAATCCCCATTAATGGTTCACCTCGAACACCCAGAAGAGGTCAGAACAGGAGCGCTCGGATAGCAAAACAACTAGAAAATGAT|ACGAGGATTATCGAGGTTCTCTGTAAAGAACACGAGTGTAATATAGATGAGGTAATTTCTCTTACACTTTATTTAAAACAGCTGAAGTAGATATATATGCTAAGTCTGCCTGTCA
Rps6ka3	GAGAGTCATTCTGGGCTAAC	GCAAACAACTATGACTTACC	GAGAGTCATTCTGGGCTAACAATGGGTTGTCTCTATATTTACCTTAACAGGAAGAAGGCAGTATCAAAGAAATTGCAATCACACATCATGTGAAGGAAGGACATG|AAAAGGCAGATCCTTCCCAGTTTGAACTTTTAAAAGTATTAGGGCAGGGATCATTTGGAAAGGTAAGTCATAGTTGTTTGC
Runx3	GACAGCCCCAACTTCCTCT	CTGGGTGACATCCCCTTTCA	GACAGCCCCAACTTCCTCTGCTCCGTGCTGCCCTCGCACTGGCGCTGCAACAAGACGCTGCCGGTCGCCT|TCAAGGTGAGTGCAGGGGCCCGAGCCGGGAGGACACCGGGGAACCTGGGCGCCCCCATTTGCAGGAGCCCATACCGGGGAGGACTTGGGGAGCACCTAGAAGTAGGACATGAAAGGGGATGTCACCCAG
Setd5	GCCCTGGTTTTAGTAGGTAAT	GGTGAAGACGTTACACAAGT	GCCCTGGTTTTAGTAGGTAATCGCTCAGAAGGAAAGTTTTAACTCCTGGGAAAGCCCCTTCTATGCTAATTTATTCTATCGGGCGCCTTTGCCTTTCTCATTCTTAGGAATAAGGATCTTTCTCCTGTG|TACTGATGCTGCAGCCCGCCCTGCTGGCCTGGGTCAGGGGTGCGTGGATGACCTGCATTTTCTGCTTTCTCATGTTACTTGTGTAACGTCTTCACC
Smad4	AGTACGTTCACGACTTTGAA	GAAAACTTTCGACTCGATCT	AGTACGTTCACGACTTTGAAGGACAGCCGTCCTTACCCACTGAAGGACATTCGATTCAAACCATCCAACACCCGCCAAGTAATCGCGCATCAACGGAGACGTACAGCG|CCCCGGCTCTGTTAGCCCCGGCAGAGTCTAACGCCACCAGCACCACCAACTTCCCCAACATTCCTGTGGCTTCCACAAGTGAGTGTTGCAGTCAGATCGAGTCGAAAGTTTTC
Tet2	CACCGTCACAATCACTTCTTG	ATGCTGTTCTGGAAGCATCA	CACCGTCACAATCACTTCTTGCTCCCCGTCTTGTTCTTCAGCCTCCTTTAGAAGGAAAAGGCGCTCTAAATGATGTAGCTTTGGAAGAACACCATGACTACCCCAAC|CGAAGCAACCGAACTCTTTTAAGGGAAGGGAAAATAGACCATCAACCCAAGACATCATCTAGCCAGAGTCTGAATCCATCTGTACATACACCCAACCCCCCCTTGATGCTTCCAGAACAGCAT
Tsc1	TACTCTGCGACACAGAACAT	AGCATAGGTGCTATCCCAGA	TACTCTGCGACACAGAACATGCCCAGCATTTTCACTGTGCTTCCATTTCAGGAAGAAAGAGCAGATTCCTCAAGGCCTTACCTTCACAGACAGTCAAACGACCGAGG|ATTAGGTAAACTCCCTGGGTAATGATGGGCCTTGCTTGCCTCTTGGCATTGAACTCTGTAGCTTAAAAGCTAAGCTGGGTGGAAGAAGGATTTTCTGGGATAGCACCTATGCT
Tsc2	CTAAGGTCCCTGGAGGCTAC	GCAGGAGCTCAAACGGTGA	CTAAGGTCCCTGGAGGCTACACCCTTCTCACTGTCCCCTTTTTGTCATGGCAGCATGCAGTGGAGGCACTTTGGAAGGCTGTCTCAGACTTGCTACAGCCAGAGCGGCCAC|CAGAGGCCCGGCATGCAGTTCTCACCTTATTGAAGGCCATTGTACAGGGACAGGTAAGGGGTGGAGCTGTGTGAGCCTGTGGGATGAAGGCAGACCGTCACCGTTTGAGCTCCTGC
Apob-2119 eccDNA	TATGGTTGGTGGTCTCCT	GTCTCACTGCTGGTTCAA	AGGGGAGCTCGCGTGTCGCCTTTATGGTTGGTGGTCTCCTGGAGAAAGTCAGGGCATGCTGACGGGATAATAAGTCCACTATCGACCTGCGACCCCCTGAGGAAAGAAACACAAGTTCGGGGGTGGGGGGAGCCCCAGGTGGCGGCGTTTGAACCAGCAGTGAGACAAGGGCGACACGCGATTGCAGTCAATACTGACGATGGTCATAGCTGTTTCCTGTGTGAAATTGTTATCCGCTTCCATAGCAGAAAGTCAAAAGCCTCCGACCGGAGGCTTTTGACTTGATCGGCACGTAAGAGGTTCCAACTTTCACCATAATGAAATAAGATCACTACCGGGCGTATTTTTTGAGTTATCGAGATTTTCAGGAGCTAAGGAAGCTAAAATGAGTATTCAACA…

## Sheet: eccDNA junction PCR primers
Target Gene	Chr	Gene Location	sgRNA Location	Detected Circle Start	Detected Circle End	Out-Primer-F (5' to 3')	Out-Primer-R (5' to 3')	Reference
Atm	9	NC_000075.7 (53348422..53448125)	53406053…53406075	53405976	53406186	TCATGTTTTTCCTTTCTGCA	TGGGAATAATAGGACTTTAG	TCATGTTTTTCCTTTCTGCAGGTTTTAGAGAAAGTCTCCGAATCGTTTGGATGTAGAAGTTTAGAAGACTTCATGATTTCTCACCTAGACTACCTGGTTTTGGAATGGCTGAACCTTCAAGATACTGTCTGTCATTCATTGGTGAAGAAATCAAAGTAGAAAAACATTGAGCGACTGCTCTAAAGTCCTATTATTCCCA
Rb1	14	NC_000080.7 (73430298..73563446)	73517607...73517629	73517498	73517709	ACCCAGAAGAGGTCAGAACA	AGGTGAACCATTAATGGGGA	ACCCAGAAGAGGTCAGAACAGGAGCGCTCGGATAGCAAAACAACTAGAAAATGATACGAGGATTATCGAGGTTCTCTGTAAAGAACACGAGTGTAATATAGATGAGGTAATTTCTCTTACACTTTATTTAAAACAGCTGAAGTAGATATATATGCTAAGTCTGCCTGTCATACAGAAACAGCTGCAATCCCCATTAATGGTTCACCT
Kmt2c	5	NC_000071.7 (25476793..25703853)	25519264...25519286	25519187	25519400	CAGGCCTCATTCTGAGTCT	TCATATGGATCACGAACAGC	CAGGCCTCATTCTGAGTCTTTCGCTCATGCCAAACCAGGATCCTTTTTTGCAAGCAGCACAAAACCGAGTACCAGGTTTACCTGGCCCTTTGATAAGGCCACCTGATACATGCTCCCAGACTCCCAGGCCACCTGGGCCTGGCCGTATAGACACATTCACTCATGCTTCCTCATCTGCTGTTCGTGATCCATATGA
Apob	12	NC_000078.7 (8027629..8066839)	8027798…8027820	8027289	8027723	GATCAAGTACCTGCCTGAG	GGAGACCACCAACCATAG	GGGGGTATCTCGCGTGTCGCCTTGATCAGTACCTGCCTGAGCTCCGCCTCCGAAGACCCTGTAGAGCAAGCAGCAGTGCGTAAAGAACATTTTTCCAAAGGGCTCCGGAGTCAGAGCAGGAGCGGGGTACAGGGTATGACACCATCCCTATGGTTGGTGGTCTCCAAGGGCGACACGCGATTGCAGTCAATACTGACGATGGTCATAGCTGTTTCCTGTGTGAAATTGTTATCCGCTTCCATAGCAGAAAGTCAAAAGCCTCCGACCGGAGGCTTTTGACTTGATCGGCACGTAAGAGGTTCCAACTTTCACCATAATGAAATAAGATCACTACCGGGCGTATTTTTTGAGTTATCGAGATTTTCAGGAGCTAAGGAAGCTAAAATGAGTATTCAACAT…
						GATCAAGTACCTGCCTGAG	GTCTCACTGCTGGTTCAA	AGATTGATCGCGTGTCGCCCTTGATCAGTACCTGCCTGAGCTCCGCCTCCGAAGACCCTGTAGAGCAAGCAGCAGTGCGTAAAGAACATTTTTCCAAAGGGCTCCGGAGTCAGAGCAGGAGCGGGGTACAGGGTATGACATCATCCCTATGGTTGGTGGTCTCCTGGAGAAAGTCAGGGCATGCTGACGGGATAATAAGTCCACTATCGACCTGCGACCCCCTGAGGAAAGAAACACAAGTTCGGGGGTGGGGGGAGCCCCAGGTGGCGGCGTTTGAACCAGCAGTGAGACAAGGGCGACACGCGATTGCAGTCAATACTGACGATGGTCATAGCTGTTTCCTGTGTGAAATTGTTATCCGCTTCCATAGCAGAAAGTCAAAAGCCTCCGACCGGAGGC…
