# Supplementary material for: Small extrachromosomal circular DNA harboring targeted tumor suppressor gene mutations supports intratumor heterogeneity in mouse liver cancer induced by multiplexed CRISPR/Cas9
Source: Genome Med. 2023 Oct 6;15:80. doi: 10.1186/s13073-023-01230-2 (PMC10557318; doi:10.1186/s13073-023-01230-2)
Supplement: Supplementary file 1 — Additional file 1: Table S1. List of target locations with sgRNA sequences, primers for targeted PCR of 34 TSGs and Setd5, and outward primers for circularization junction of eccDNA. Table S2. Types, reads and frequencies of target site mutations in CRISPR/Cas9-induced mouse liver tumor tissues. Table S3. Types, reads and frequencies of target site mutations in single-cell clones derived from CRISPR/Cas9-induced mouse liver tumor tissues. Table S4. Types, reads and frequencies of target site mutations in parental single-cell clones and their subclones. Table S5. Types, reads and frequencies of target site mutations in single-cell clones at different time points of proliferation. Table S6. Types, reads and frequencies of target site mutations in 4 subcutaneous grafts and 2 single-cell clones derived from each of them. Table S7. Identification of eccDNAs from NIH-3T3, 1C3-1 and 6C7 by Circle-Seq. Table S8. Comparison of target site mutation types, reads and frequencies between gDNA and eccDNA. [file 13073_2023_1230_MOESM1_ESM.zip › Supplementary Table S3.xlsx]

## Sheet: Reads
Target Gene	Mutation Type	1C1	1C2	1C3	1C4	1C5	1C6	1C8	1C10	1C14	1C19	1C20	1C23	2C1	2C2	2C4	3C2	3C3	3C6	3C9	3C10	3C13	3C14	3C18	3C20	3C23	3C26	3C28	3C29	3C30	3C34	5C4	5C8	5C9	6C1	6C7	6C23	6C44	Sequence
Apc	WT	2271	3601	4820	30785	31611	4136	2827	3906	3446	2253	1425	2876	307	1045	583	384	759	2020	906	29451	2321	2388	1845	462	897	572	982	637	1415	2818	1163	149	1303	1174	388	746	613	CATGGCATAAAGCAGTTACTACATAAGAACTTGTTTCTGTTTAGAATTTAACTTAGATAGTAATTTCCCCGGAGTGAAACTACGCTCAAAAATGTCCCTTCGCTCCTACG|GAAGTCGGGAAGGATCTGTATCCAGCCGTTCAGGAGAATGCAGTCCTGTCCCCATGGGGTCATTCCCAAGAAGAACATTTGTAAATGGAAGCAGAGAGAGTACTGGGTATC
Apc	Ins 1A	29004	5401	40077	51969	30473	1299	31255	70631	1056	2802	26890	2989	240	10115	430	307	1934	917	3303	2246	2263	2529	2076	1220	1743	584	1042	668	317	1275	1034	18179	1532	1209	681	966	1470	CATGGCATAAAGCAGTTACTACATAAGAACTTGTTTCTGTTTAGAATTTAACTTAGATAGTAATTTCCCCGGAGTGAAACTACGCTCAAAAATGTCCCTTCGCTCCTACG|{A}GAAGTCGGGAAGGATCTGTATCCAGCCGTTCAGGAGAATGCAGTCCTGTCCCCATGGGGTCATTCCCAAGAAGAACATTTGTAAATGGAAGCAGAGAGAGTACTGGGTATC
Apc	Del 1|0	13652	3061	20559	32333	23005	1434	35477	35469	88104	61663	13268	65690	961	8938	21178	114008	3378	36983	34264	31196	3624	3947	7790	3650	13667	2819	22453	13711	50967	47964	10041	16963	37908	19393	7757	19738	30447	CATGGCATAAAGCAGTTACTACATAAGAACTTGTTTCTGTTTAGAATTTAACTTAGATAGTAATTTCCCCGGAGTGAAACTACGCTCAAAAATGTCCCTTCGCTCCTAC-|GAAGTCGGGAAGGATCTGTATCCAGCCGTTCAGGAGAATGCAGTCCTGTCCCCATGGGGTCATTCCCAAGAAGAACATTTGTAAATGGAAGCAGAGAGAGTACTGGGTATC
Apc	Del 0|3	5	264	4	3	1	5	2	4	404	1	11	3	221	1271	724	23196	2	16159	13047	23	4	6	384	306	241	361	1724	4898	401	20346	3418	157	5612	4151	1433	3297	4479	CATGGCATAAAGCAGTTACTACATAAGAACTTGTTTCTGTTTAGAATTTAACTTAGATAGTAATTTCCCCGGAGTGAAACTACGCTCAAAAATGTCCCTTCGCTCCTACG|---GTCGGGAAGGATCTGTATCCAGCCGTTCAGGAGAATGCAGTCCTGTCCCCATGGGGTCATTCCCAAGAAGAACATTTGTAAATGGAAGCAGAGAGAGTACTGGGTATC
Apc	Del 0|5	571	33737	33329	3655	5477	39087	403	84	462	646	267	967	9518	179	119	41	438	174	919	371	591	352	618	90	601	94	267	244	135	254	274	45	389	425	268	278	667	CATGGCATAAAGCAGTTACTACATAAGAACTTGTTTCTGTTTAGAATTTAACTTAGATAGTAATTTCCCCGGAGTGAAACTACGCTCAAAAATGTCCCTTCGCTCCTACG|-----CGGGAAGGATCTGTATCCAGCCGTTCAGGAGAATGCAGTCCTGTCCCCATGGGGTCATTCCCAAGAAGAACATTTGTAAATGGAAGCAGAGAGAGTACTGGGTATC
Apc	Del 3|3	507	29099	32813	5731	5448	38075	357	94	378	522	249	803	8927	187	126	32	434	182	698	463	562	326	555	85	562	94	212	187	91	232	234	55	468	473	250	200	628	CATGGCATAAAGCAGTTACTACATAAGAACTTGTTTCTGTTTAGAATTTAACTTAGATAGTAATTTCCCCGGAGTGAAACTACGCTCAAAAATGTCCCTTCGCTCCT---|---GTCGGGAAGGATCTGTATCCAGCCGTTCAGGAGAATGCAGTCCTGTCCCCATGGGGTCATTCCCAAGAAGAACATTTGTAAATGGAAGCAGAGAGAGTACTGGGTATC
Apc	Ins 1T	15	3	17	24	17	8	15	30	8	13	21	9	338	609	809	486	11423	3008	642	67	14805	12908	16686	4481	3703	6025	3113	3409	6665	6807	20036	368	596	464	1747	7771	1470	CATGGCATAAAGCAGTTACTACATAAGAACTTGTTTCTGTTTAGAATTTAACTTAGATAGTAATTTCCCCGGAGTGAAACTACGCTCAAAAATGTCCCTTCGCTCCTACG|{T}GAAGTCGGGAAGGATCTGTATCCAGCCGTTCAGGAGAATGCAGTCCTGTCCCCATGGGGTCATTCCCAAGAAGAACATTTGTAAATGGAAGCAGAGAGAGTACTGGGTATC
Apc	Del 0|2	3	0	0	0	0	3	0	0	5	0	0	0	0	0	0	6	1	2	0	0	0	0	1	0	0	7	0	0	0	10	78	18	23116	0	2616	5931	16560	CATGGCATAAAGCAGTTACTACATAAGAACTTGTTTCTGTTTAGAATTTAACTTAGATAGTAATTTCCCCGGAGTGAAACTACGCTCAAAAATGTCCCTTCGCTCCTACG|--AGTCGGGAAGGATCTGTATCCAGCCGTTCAGGAGAATGCAGTCCTGTCCCCATGGGGTCATTCCCAAGAAGAACATTTGTAAATGGAAGCAGAGAGAGTACTGGGTATC
Apc	Del 4|1	1	0	0	0	0	0	21	0	0	0	2	0	0	3	0	5	0	0	0	8	2	0	0	0	9	0	0	4	0	0	0	0	0	7802	2302	8914	13610	CATGGCATAAAGCAGTTACTACATAAGAACTTGTTTCTGTTTAGAATTTAACTTAGATAGTAATTTCCCCGGAGTGAAACTACGCTCAAAAATGTCCCTTCGCTCC----|-AAGTCGGGAAGGATCTGTATCCAGCCGTTCAGGAGAATGCAGTCCTGTCCCCATGGGGTCATTCCCAAGAAGAACATTTGTAAATGGAAGCAGAGAGAGTACTGGGTATC
Apob	WT	25508	20720	2175	99488	112413	30170	11005	2413	6512	5887	4561	9608	407	482	1021	1304	1503	3323	1822	12707	5617	5979	2044	1018	1377	1693	38164	997	295	1722	652	33767	10541	14635	12032	2230	373	TCCGAAGACCCTGTAGAGCAAGCAGCAGGGGCTAGGCCCGTGGCCAGGCCACAGCCAGGAAGCCACCCCACCATCCATCCGCCATGGGCCCACGAAAGCCTGCCCTGC|GGACGCCGTTACTGCTGCTGTTCCTGCTACTGTTCTTGGACACCAGCGTCTGGGCTCGTGAGTTAGGGTGGAAGCCTGGGAGAAAGCCA
Apob	Del 1|0	48	41	49	332	52543	18	179	104	280	259	104543	256	140	384	492	38419	283	28610	28442	215	201	253	520	154	283	221	627	5975	198	329	446	392	477	281	166	92	75	TCCGAAGACCCTGTAGAGCAAGCAGCAGGGGCTAGGCCCGTGGCCAGGCCACAGCCAGGAAGCCACCCCACCATCCATCCGCCATGGGCCCACGAAAGCCTGCCCTG-|GGACGCCGTTACTGCTGCTGTTCCTGCTACTGTTCTTGGACACCAGCGTCTGGGCTCGTGAGTTAGGGTGGAAGCCTGGGAGAAAGCCA
Apob	Del 0|1	12023	13193	27692	121764	7148	3771	52432	65335	133816	183781	712	222634	6770	10086	44119	135663	219602	106783	88826	116756	122402	94254	124706	86157	107473	106456	81130	31571	4750	49475	20826	40279	16386	13338	29346	4580	5278	TCCGAAGACCCTGTAGAGCAAGCAGCAGGGGCTAGGCCCGTGGCCAGGCCACAGCCAGGAAGCCACCCCACCATCCATCCGCCATGGGCCCACGAAAGCCTGCCCTGC|-GACGCCGTTACTGCTGCTGTTCCTGCTACTGTTCTTGGACACCAGCGTCTGGGCTCGTGAGTTAGGGTGGAAGCCTGGGAGAAAGCCA
Apob	Del 0|12	3320	29420	25525	10584	1995	49667	710	139	3012	2465	1427	3041	2029	149	255	598	609	476	1175	764	1513	4006	903	233	795	608	396	943	135	299	160	190	268	135	145	62	61	TCCGAAGACCCTGTAGAGCAAGCAGCAGGGGCTAGGCCCGTGGCCAGGCCACAGCCAGGAAGCCACCCCACCATCCATCCGCCATGGGCCCACGAAAGCCTGCCCTGC|G------------GCTGCTGTTCCTGCTACTGTTCTTGGACACCAGCGTCTGGGCTCGTGAGTTAGGGTGGAAGCCTGGGAGAAAGCCA
Apob	Del 0|2	188	40179	20837	13718	2970	45768	781	195	9	2274	1	0	1678	155	211	684	769	643	1087	849	1348	3952	937	320	454	568	376	784	130	331	1	233	292	1	134	0	61	TCCGAAGACCCTGTAGAGCAAGCAGCAGGGGCTAGGCCCGTGGCCAGGCCACAGCCAGGAAGCCACCCCACCATCCATCCGCCATGGGCCCACGAAAGCCTGCCCTGC|G--CGCCGTTACTGCTGCTGTTCCTGCTACTGTTCTTGGACACCAGCGTCTGGGCTCGTGAGTTAGGGTGGAAGCCTGGGAGAAAGCCA
Apob	Ins 1G	2876	4422	14044	48754	7148	1114	28523	36719	1676	2983	712	1553	192	919	216	462	478	685	499	1286	1350	4643	2386	678	566	369	436	416	135	283	136	180	6162	118	112	39	53	TCCGAAGACCCTGTAGAGCAAGCAGCAGGGGCTAGGCCCGTGGCCAGGCCACAGCCAGGAAGCCACCCCACCATCCATCCGCCATGGGCCCACGAAAGCCTGCCCTGC|{G}GGACGCCGTTACTGCTGCTGTTCCTGCTACTGTTCTTGGACACCAGCGTCTGGGCTCGTGAGTTAGGGTGGAAGCCTGGGAGAAAGCCA
Apob	Del 19|91	88	45	395	44	31	30	186	527	70	92	34	68	1109	1609	525	30	12	67	32	88	307	533	1269	269	200	103	303	887	866	499	1224	233	851	430	245	461	319	TCCGAAGACCCTGTAGAGCAAGCAGCAGGGGCTAGGCCCGTGGCCAGGCCACAGCCAGGAAGCCACCCCACCATCCATCCGCCATGGGC------------------- | -------------------------------------------------------------------------------------------TGGGAGAAAGCCA
Apob	Del 0|9	2	4	2	4	3	9	1	1	2	5	16	3	0	2	5	3	0	0	0	0	0	0	0	0	0	1	0	0	0	0	3	5	2	2756	13640	1482	2507	TCCGAAGACCCTGTAGAGCAAGCAGCAGGGGCTAGGCCCGTGGCCAGGCCACAGCCAGGAAGCCACCCCACCATCCATCCGCCATGGGCCCACGAAAGCCTGCCCTGC|G---------ACTGCTGCTGTTCCTGCTACTGTTCTTGGACACCAGCGTCTGGGCTCGTGAGTTAGGGTGGAAGCCTGGGAGAAAGCCA
Apob	Del 0|6	2	112	10	46	8	393	58	0	15	3	16	31	132	240	320	19407	23	20618	21415	47	33	35	266	23	66	40	399	4940	138	268	444	302	296	2418	4819	750	2233	TCCGAAGACCCTGTAGAGCAAGCAGCAGGGGCTAGGCCCGTGGCCAGGCCACAGCCAGGAAGCCACCCCACCATCCATCCGCCATGGGCCCACGAAAGCCTGCCCTGC|------CGTTACTGCTGCTGTTCCTGCTACTGTTCTTGGACACCAGCGTCTGGGCTCGTGAGTTAGGGTGGAAGCCTGGGAGAAAGCCA
Arid1a	WT	516	125	331	2473	987	344	138	303	280	293	1107	355	0	0	0	149	270	363	321	625	244	225	204	74	112	124	223	796	128	224	0	62	0	6	0	0	0	TATGCAGAGGAACCCCCAGATGCCCCAGTACACTTCCCCTCAGCCTGGCTCGGCCTTATCCCCACGTCAGCCGTCTGGAGGACAGATGCACTCGGG|CGTGGGCTCCTACCAGCAGAACTCCATTAGGGGAGCTACGGCCCCCAGGGCAGTCAGTATGGCCCACAAGGTAAGTGTGCTACCCCTTTAGAAGGAAAGAGAGGTACTGTGTTAACGGCTG
Arid1a	Del 11|16	1266	41	868	932	1064	45	1738	2333	459	141	467	116	2	4540	2	630	249	97	837	59	313	1011	204	159	136	159	256	1937	133	218	30	67	846	2074	103	156	46	TATGCAGAGGAACCCCCAGATGCCCCAGTACACTTCCCCTCAGCCTGGCTCGGCCTTATCCCCACGTCAGCCGTCTGGAGGACAG----------- | ----------------CAGAACTCCATGGGGAGCTACGGCCCCCAGGGCAGTCAGTATGGCCCACAAGGTAAGTGTGCTACCCCTTTAGAAGGAAAGAGAGGTACTGTGTTAACGGCTG
Arid1a	Del 24|25	744	17	795	513	453	29	1401	1748	352	113	429	84	0	3225	7	497	259	65	581	29	400	1353	188	138	121	116	158	1330	139	184	40	70	553	1992	69	167	41	TATGCAGAGGAACCCCCAGATGCCCCAGTACACTTCCCCTCAGCCTGGCTCGGCCTTATCCCCACGTCAGCC------------------------ | -------------------------ATGGGGAGCTACGGCCCCCAGGGCAGTCAGTATGGCCCACAAGGTAAGTGTGCTACCCCTTTAGAAGGAAAGAGAGGTACTGTGTTAACGGCTG
Arid1a	Del 10|9	95	590	1945	346	805	3956	0	41	18	60	52	0	3349	65	6	22	233	12	115	63	95	51	35	26	21	41	63	277	32	26	44	18	423	1351	48	135	60	TATGCAGAGGAACCCCCAGATGCCCCAGTACACTTCCCCTCAGCCTGGCTCGGCCTTATCCCCACGTCAGCCGTCTGGAGGACAGA---------- | ---------CTACCAGCAGAACTCCATGGGGAGCTACGGCCCCCAGGGCAGTCAGTATGGCCCACAAGGTAAGTGTGCTACCCCTTTAGAAGGAAAGAGAGGTACTGTGTTAACGGCTG
Arid1a	Del 0|4	154	953	3658	530	1127	3819	10	39	25	41	100	20	3437	56	7	20	115	20	89	45	70	38	14	28	18	24	48	239	23	21	49	14	231	3270	4154	6118	4016	TATGCAGAGGAACCCCCAGATGCCCCAGTACACTTCCCCTCAGCCTGGCTCGGCCTTATCCCCACGTCAGCCGTCTGGAGGACAGATGCACTCGGG|----GGCTCCTACCAGCAGAACTCCATTAGGGGAGCTACGGCCCCCAGGGCAGTCAGTATGGCCCACAAGGTAAGTGTGCTACCCCTTTAGAAGGAAAGAGAGGTACTGTGTTAACGGCTG
Arid1a	Del 3|0	10	2	6	13	10	15	26	15	6121	9153	30	7278	4	12	12617	175	235	49	285	0	261	147	127	53	100	56	58	884	50	74	9	22	1	8	9	13	6	TATGCAGAGGAACCCCCAGATGCCCCAGTACACTTCCCCTCAGCCTGGCTCGGCCTTATCCCCACGTCAGCCGTCTGGAGGACAGATGCACT---G|CGTGGGCTCCTACCAGCAGAACTCCATTAGGGGAGCTACGGCCCCCAGGGCAGTCAGTATGGCCCACAAGGTAAGTGTGCTACCCCTTTAGAAGGAAAGAGAGGTACTGTGTTAACGGCTG
Arid1a	Del 4|0	2	3	9	4	1	14	2	9	4	3	8	2	2	0	0	2312	5	0	28	7372	14	5	324	48	1674	48	1281	22	2556	40	49	20	0	4	5	10	6	TATGCAGAGGAACCCCCAGATGCCCCAGTACACTTCCCCTCAGCCTGGCTCGGCCTTATCCCCACGTCAGCCGTCTGGAGGACAGATGCACT----|CGTGGGCTCCTACCAGCAGAACTCCATTAGGGGAGCTACGGCCCCCAGGGCAGTCAGTATGGCCCACAAGGTAAGTGTGCTACCCCTTTAGAAGGAAAGAGAGGTACTGTGTTAACGGCTG
Arid1a	Del 0|9	0	0	0	0	0	0	1	0	0	0	0	3	0	13	1	16	601	1058	269	0	537	309	1574	719	567	2177	757	768	798	2101	2049	216	4	3	1	0	0	TATGCAGAGGAACCCCCAGATGCCCCAGTACACTTCCCCTCAGCCTGGCTCGGCCTTATCCCCACGTCAGCCGTCTGGAGGACAGATGCACTCGGG|---------CTACCAGCAGAACTCCATTAGGGGAGCTACGGCCCCCAGGGCAGTCAGTATGGCCCACAAGGTAAGTGTGCTACCCCTTTAGAAGGAAAGAGAGGTACTGTGTTAACGGCTG
Arid1a	Del 0|2	80	16	85	390	107	61	10	73	33	41	177	28	2	0	5	24	39	21	27	120	35	40	22	9	11	12	20	128	10	31	2	12	2	3466	4620	7128	4237	TATGCAGAGGAACCCCCAGATGCCCCAGTACACTTCCCCTCAGCCTGGCTCGGCCTTATCCCCACGTCAGCCGTCTGGAGGACAGATGCACTCGGG|--TGGGCTCCTACCAGCAGAACTCCATTAGGGGAGCTACGGCCCCCAGGGCAGTCAGTATGGCCCACAAGGTAAGTGTGCTACCCCTTTAGAAGGAAAGAGAGGTACTGTGTTAACGGCTG
Arid1a	Del 1|0	13	1	3	611	19	113	0	4	4	4	29	127	0	11	1	25	1235	1311	332	14	772	242	3257	824	2045	2254	991	898	909	2288	2414	2478	1	6	1	2	0	TATGCAGAGGAACCCCCAGATGCCCCAGTACACTTCCCCTCAGCCTGGCTCGGCCTTATCCCCACGTCAGCCGTCTGGAGGACAGATGCACTCGG-|CGTGGGCTCCTACCAGCAGAACTCCATTAGGGGAGCTACGGCCCCCAGGGCAGTCAGTATGGCCCACAAGGTAAGTGTGCTACCCCTTTAGAAGGAAAGAGAGGTACTGTGTTAACGGCTG
Arid1a	Del 1|2	1	2	1	0	0	7	4	3	2	1	1	2	5	3	3	3	1	4	2	0	0	0	1	0	0	0	43	18	1	1	3	2	4	4093	5068	7335	4911	TATGCAGAGGAACCCCCAGATGCCCCAGTACACTTCCCCTCAGCCTGGCTCGGCCTTATCCCCACGTCAGCCGTCTGGAGGACAGATGCACTCGG-|--TGGGCTCCTACCAGCAGAACTCCATTAGGGGAGCTACGGCCCCCAGGGCAGTCAGTATGGCCCACAAGGTAAGTGTGCTACCCCTTTAGAAGGAAAGAGAGGTACTGTGTTAACGGCTG
Arid1a	Del 0|1	182	16	106	611	315	113	20	82	0	76	426	127	0	0	0	1236	56	5142	5056	90	61	56	73	18	36	48	136	14659	295	360	0	58	0	0	0	0	0	TATGCAGAGGAACCCCCAGATGCCCCAGTACACTTCCCCTCAGCCTGGCTCGGCCTTATCCCCACGTCAGCCGTCTGGAGGACAGATGCACTCGGG|-GTGGGCTCCTACCAGCAGAACTCCATTAGGGGAGCTACGGCCCCCAGGGCAGTCAGTATGGCCCACAAGGTAAGTGTGCTACCCCTTTAGAAGGAAAGAGAGGTACTGTGTTAACGGCTG
Arid1a	Del 0|3	0	0	2	3	0	0	0	0	84	0	0	0	0	0	0	822	2	3216	3474	11	1	1	2	4	8	4	43	8794	186	177	0	42	0	7	10	11	14	TATGCAGAGGAACCCCCAGATGCCCCAGTACACTTCCCCTCAGCCTGGCTCGGCCTTATCCCCACGTCAGCCGTCTGGAGGACAGATGCACTCGGG|---GGGCTCCTACCAGCAGAACTCCATTAGGGGAGCTACGGCCCCCAGGGCAGTCAGTATGGCCCACAAGGTAAGTGTGCTACCCCTTTAGAAGGAAAGAGAGGTACTGTGTTAACGGCTG
Arid1a	Del 3|0	1	0	0	2	0	0	0	0	0	1	0	1	0	0	0	24	1208	1328	165	17	645	9	1883	801	1286	2055	937	447	666	2439	2295	257	2	2	0	0	0	TATGCAGAGGAACCCCCAGATGCCCCAGTACACTTCCCCTCAGCCTGGCTCGGCCTTATCCCCACGTCAGCCGTCTGGAGGACAGATGCACT---G|CGTGGGCTCCTACCAGCAGAACTCCATTAGGGGAGCTACGGCCCCCAGGGCAGTCAGTATGGCCCACAAGGTAAGTGTGCTACCCCTTTAGAAGGAAAGAGAGGTACTGTGTTAACGGCTG
Arid1b	WT	14396	59046	10321	47976	59454	13550	36210	15277	11483	19977	20067	6094	21	805	20	8288	5521	3632	4803	8330	3643	6943	2650	2034	3127	11743	16236	11604	4200	11678	20338	15735	24022	24232	23602	25803	49559	CTTGGGCAAGGACCTAGGCGCCCAGTACGCCGCTGCCAGCCCGGCCTGGGCGGCCGCGCAACAAAGGAGTCACCCGGCGATGAGCCCCGGCACCCCCG|GACCGACCATGGGCAGATCCCAGGTAACCCCCGCGCCCGGCCGGGCCTGCTTCCGCCCGGGCCTCGCGCCGCGAGCCCGACTTTCTTTCTTCGCCGGGTACTTTTCCCGGCGGTTG
Arid1b	Del 23|24	106	36251	2475	133	21	1997	33	3150	6579	3558	10546	5353	5020	30	64	4226	3373	1433	1962	2816	2426	5011	1115	1100	1573	6641	13482	4947	2368	11558	26783	8528	76804	59657	62091	48807	53681	CTTGGGCAAGGACCTAGGCGCCCAGTACGCCGCTGCCAGCCCGGCCTGGGCGGCCGCGCAACAAAGGAGTCACCC----------------------- | ------------------------TAACCCCCGCGCCCGGCCGGGCCTGCTTCCGCCCGGGCCTCGCGCCGCGAGCCCGACTTTCTTTCTTCGCCGGGTACTTTTCCCGGCGGTTG
Arid1b	Del 1|0	6722	24067	1594	23107	23477	5099	3462	5495	5790	9372	7565	3062	9	4	2052	7271	3616	1987	6055	4646	1713	3438	1313	970	1563	5847	6881	10709	2445	6376	1065	18333	182	157	84668	2380	57860	CTTGGGCAAGGACCTAGGCGCCCAGTACGCCGCTGCCAGCCCGGCCTGGGCGGCCGCGCAACAAAGGAGTCACCCGGCGATGAGCCCCGGCACCCCC-|GACCGACCATGGGCAGATCCCAGGTAACCCCCGCGCCCGGCCGGGCCTGCTTCCGCCCGGGCCTCGCGCCGCGAGCCCGACTTTCTTTCTTCGCCGGGTACTTTTCCCGGCGGTTG
Arid1b	Del 6|0	0	0	0	0	0	0	0	0	0	36	0	3	0	0	0	1650	8	18	12	255	7	102	84	71	71	373	103	117	96	115	0	39	0	0	0	0	0	CTTGGGCAAGGACCTAGGCGCCCAGTACGCCGCTGCCAGCCCGGCCTGGGCGGCCGCGCAACAAAGGAGTCACCCGGCGATGAGCCCCGGCA------|GACCGACCATGGGCAGATCCCAGGTAACCCCCGCGCCCGGCCGGGCCTGCTTCCGCCCGGGCCTCGCGCCGCGAGCCCGACTTTCTTTCTTCGCCGGGTACTTTTCCCGGCGGTTG
Arid1b	Del 2|4	0	0	0	0	0	0	7	0	0	0	0	0	0	0	0	1221	7	102	757	0	1	0	62	36	36	252	44	1080	115	267	0	2184	0	0	0	0	0	CTTGGGCAAGGACCTAGGCGCCCAGTACGCCGCTGCCAGCCCGGCCTGGGCGGCCGCGCAACAAAGGAGTCACCCGGCGATGAGCCCCGGCACCCC--|----GACCATGGGCAGATCCCAGGTAACCCCCGCGCCCGGCCGGGCCTGCTTCCGCCCGGGCCTCGCGCCGCGAGCCCGACTTTCTTTCTTCGCCGGGTACTTTTCCCGGCGGTTG
Arid1b	Ins 26bp	0	0	0	0	0	0	0	0	0	0	0	0	1	0	0	43	1991	75	125	7	405	18	101	165	79	376	53	258	226	387	2219	407	0	0	0	0	1	CTTGGGCAAGGACCTAGGCGCCCAGTACGCCGCTGCCAGCCCGGCCTGGGCGGCCGCGCAACAAAGGAGTCACCCGGCGATGAGCCCCGGCACCCCCG|{GCGGGCATGATGAACCCGAGCTACCC}GACCGACCATGGGCAGATCCCAGGTAACCCCCGCGCCCGGCCGGGCCTGCTTCCGCCCGGGCCTCGCGCCGCGAGCCCGACTTTCTTTCTTCGCCGGGTACTTTTCCCGGCGGTTG
Arid1b	Del 0|5	0	16	7	68	32	18	39	75	75	56	87	2	0	0	0	54	1333	55	124	38	169	61	122	138	68	442	71	282	194	355	1514	418	0	1	4	0	0	CTTGGGCAAGGACCTAGGCGCCCAGTACGCCGCTGCCAGCCCGGCCTGGGCGGCCGCGCAACAAAGGAGTCACCCGGCGATGAGCCCCGGCACCCCCG|-----ACCATGGGCAGATCCCAGGTAACCCCCGCGCCCGGCCGGGCCTGCTTCCGCCCGGGCCTCGCGCCGCGAGCCCGACTTTCTTTCTTCGCCGGGTACTTTTCCCGGCGGTTG
Arid2	WT	828	256	919	8365	2704	1840	1793	882	761	385	291	394	55	710	95	14733	26942	10830	18875	16712	17524	14720	23702	29195	24806	26153	26573	28526	23681	34080	25201	18893	59838	348	19	44	30	CAGCTTAACATAGGGCTTCCTGTGGTATATAATGTCTTTATTCCTCTCTCTCTCTCTTTTAGGCTAAATGCTCATTTTGAAGTAAATCCAGAC|TGTTCCGTCTCTCGGGCAGAAATGTATTCAGAGTACCTCTCAACTTGCAGTAAATTAGCTCGCGGTGGCATCCTCACATCAACTGGGTTTTATAAGTGTCTTAGGTAACTCGCACAGCTC
Arid2	Del 0|3	280	2657	6529	1707	2936	27018	36	155	11932	6628	606	9208	23231	206	14455	352	202	436	224	56	1988	2279	190	181	108	341	487	920	122	196	220	170	1492	11665	6031	6729	5807	CAGCTTAACATAGGGCTTCCTGTGGTATATAATGTCTTTATTCCTCTCTCTCTCTCTTTTAGGCTAAATGCTCATTTTGAAGTAAATCCAGAC|---TCCGTCTCTCGGGCAGAAATGTATTCAGAGTACCTCTCAACTTGCAGTAAATTAGCTCGCGGTGGCATCCTCACATCAACTGGGTTTTATAAGTGTCTTAGGTAACTCGCACAGCTC
Arid2	Ins 2 AG	2674	262	4052	6457	11745	575	4877	16880	47	385	3128	51	14	30131	26	180	132	144	139	193	156	619	57	58	45	141	147	329	52	71	84	68	1627	1870	115	406	314	CAGCTTAACATAGGGCTTCCTGTGGTATATAATGTCTTTATTCCTCTCTCTCTCTCTTTTAGGCTAAATGCTCATTTTGAAGTAAATCCAGAC|{AG}TGTTCCGTCTCTCGGGCAGAAATGTATTCAGAGTACCTCTCAACTTGCAGTAAATTAGCTCGCGGTGGCATCCTCACATCAACTGGGTTTTATAAGTGTCTTAGGTAACTCGCACAGCTC
Arid2	Del 0|2	2418	228	3924	8580	5144	685	5134	8749	59	43	2929	75	4	55	20	2752	147	3062	11421	252	128	683	71	174	110	212	2589	9725	978	2505	3	576	36	74	1	10	0	CAGCTTAACATAGGGCTTCCTGTGGTATATAATGTCTTTATTCCTCTCTCTCTCTCTTTTAGGCTAAATGCTCATTTTGAAGTAAATCCAGAC|--TTCCGTCTCTCGGGCAGAAATGTATTCAGAGTACCTCTCAACTTGCAGTAAATTAGCTCGCGGTGGCATCCTCACATCAACTGGGTTTTATAAGTGTCTTAGGTAACTCGCACAGCTC
Arid2	Ins 1T	2485	203	3765	7518	5815	728	5095	8409	10721	6178	3355	8831	33	14614	15415	2970	303	2007	3795	218	178	883	177	214	162	304	1438	4952	437	940	61	1302	889	21849	19898	21486	22197	CAGCTTAACATAGGGCTTCCTGTGGTATATAATGTCTTTATTCCTCTCTCTCTCTCTTTTAGGCTAAATGCTCATTTTGAAGTAAATCCAGAC|{T}TGTTCCGTCTCTCGGGCAGAAATGTATTCAGAGTACCTCTCAACTTGCAGTAAATTAGCTCGCGGTGGCATCCTCACATCAACTGGGTTTTATAAGTGTCTTAGGTAACTCGCACAGCTC
Arid2	Del 0|5	1	0	1	19	3	7	1	2	0	0	1	0	0	1	0	6244	0	6	33	13339	21	9	378	375	351	45	11022	39	5000	191	0	13	0	1	1	0	0	CAGCTTAACATAGGGCTTCCTGTGGTATATAATGTCTTTATTCCTCTCTCTCTCTCTTTTAGGCTAAATGCTCATTTTGAAGTAAATCCAGAC|T-----GTCTCTCGGGCAGAAATGTATTCAGAGTACCTCTCAACTTGCAGTAAATTAGCTCGCGGTGGCATCCTCACATCAACTGGGTTTTATAAGTGTCTTAGGTAACTCGCACAGCTC
Arid2	Del 2|0	0	0	0	0	0	0	0	0	0	0	0	0	3	63	16	5010	1	2596	6953	10	2	4	84	208	60	39	2023	7332	592	1548	3	422	11	79	0	3	0	CAGCTTAACATAGGGCTTCCTGTGGTATATAATGTCTTTATTCCTCTCTCTCTCTCTTTTAGGCTAAATGCTCATTTTGAAGTAAATCCAG--|TGTTCCGTCTCTCGGGCAGAAATGTATTCAGAGTACCTCTCAACTTGCAGTAAATTAGCTCGCGGTGGCATCCTCACATCAACTGGGTTTTATAAGTGTCTTAGGTAACTCGCACAGCTC
Atm	WT	78064	125242	133388	168710	245065	140531	148069	209259	259757	197947	147874	183771	108834	171517	80504	187387	160785	93596	82413	203203	182328	130508	113977	101807	235175	182802	201206	188727	211177	126525	91946	192155	137895	180088	219490	223303	274102	TCTGTCATTCATTGGTGAAGAAATCAAAGTAGAAAAACATTGAGCGACTGCTCTAAAGTCCTATTATTCCCATTTTCTTAAACATCATGTTTTTCCTTTCTGCAGGTTTTAGAGAAAGTCTCCGAATC|GTTTGGATGTAGAAGTTTAGAAGACTTCATGATTTCTCACCTAGACTACCTGGTTTTGGAATGGCTGAACCTTCAAGATACTG
Atm	Del 8|0	38	23	10	13	6	9	6	16	32	9	16	14	2008	11407	25800	35289	15	27576	60901	119	20	28	1088	587	3980	2190	28930	8910	4150	7098	4190	2754	11417	17312	5182	8705	8416	TCTGTCATTCATTGGTGAAGAAATCAAAGTAGAAAAACATTGAGCGACTGCTCTAAAGTCCTATTATTCCCATTTTCTTAAACATCATGTTTTTCCTTTCTGCAGGTTTTAGAGAAAGTC--------|GTTTGGATGTAGAAGTTTAGAAGACTTCATGATTTCTCACCTAGACTACCTGGTTTTGGAATGGCTGAACCTTCAAGATACTG
Atm	Del 0|6	17	13	18	16	23	7	7	10	48	8	13	21	1649	7766	16137	35466	16	20601	39079	56	13	13	1064	591	4422	2587	19396	6341	2823	4771	2660	2364	7403	10818	3619	5851	5600	TCTGTCATTCATTGGTGAAGAAATCAAAGTAGAAAAACATTGAGCGACTGCTCTAAAGTCCTATTATTCCCATTTTCTTAAACATCATGTTTTTCCTTTCTGCAGGTTTTAGAGAAAGTCTCCGAATC|------ATGTAGAAGTTTAGAAGACTTCATGATTTCTCACCTAGACTACCTGGTTTTGGAATGGCTGAACCTTCAAGATACTG
Atm	Del 3|0	1186	65564	42236	6010	25767	90769	303	2988	686	423	2991	1004	15672	953	722	741	2070	445	778	2776	1797	133	302	1315	626	710	1061	2310	328	666	445	1439	973	2339	1604	1533	1084	TCTGTCATTCATTGGTGAAGAAATCAAAGTAGAAAAACATTGAGCGACTGCTCTAAAGTCCTATTATTCCCATTTTCTTAAACATCATGTTTTTCCTTTCTGCAGGTTTTAGAGAAAGTCTCCGA---|GTTTGGATGTAGAAGTTTAGAAGACTTCATGATTTCTCACCTAGACTACCTGGTTTTGGAATGGCTGAACCTTCAAGATACTG
Atm	Del 2|0	75	34	20	21	25	29	21	18	82	19	28	27	28694	18300	8052	1483	2130	8299	2205	286	38145	38190	82602	31893	568	67863	37885	58349	35851	55894	32003	48617	18378	26533	7865	12292	8360	TCTGTCATTCATTGGTGAAGAAATCAAAGTAGAAAAACATTGAGCGACTGCTCTAAAGTCCTATTATTCCCATTTTCTTAAACATCATGTTTTTCCTTTCTGCAGGTTTTAGAGAAAGTCTCCGAA--|GTTTGGATGTAGAAGTTTAGAAGACTTCATGATTTCTCACCTAGACTACCTGGTTTTGGAATGGCTGAACCTTCAAGATACTG
Atm	Del 0|2	98	43	24	149	39	32	23	22	102	21	37	37	33530	19309	9790	1510	50249	9087	3584	324	41473	73064	81824	38015	79045	70054	42346	69728	42403	58597	37586	54959	20516	29403	11168	14003	10486	TCTGTCATTCATTGGTGAAGAAATCAAAGTAGAAAAACATTGAGCGACTGCTCTAAAGTCCTATTATTCCCATTTTCTTAAACATCATGTTTTTCCTTTCTGCAGGTTTTAGAGAAAGTCTCCGAATC|--TTGGATGTAGAAGTTTAGAAGACTTCATGATTTCTCACCTAGACTACCTGGTTTTGGAATGGCTGAACCTTCAAGATACTG
Atm	Del 4|0	18	16	48	79	99	68	21	0	81	6	9	27	17	62	18	18	17	21	20	26	30	13	139	6	94	51	110	22	45	75	11	34	84	125	41	41	48	TCTGTCATTCATTGGTGAAGAAATCAAAGTAGAAAAACATTGAGCGACTGCTCTAAAGTCCTATTATTCCCATTTTCTTAAACATCATGTTTTTCCTTTCTGCAGGTTTTAGAGAAAGTCTCCG----|GTTTGGATGTAGAAGTTTAGAAGACTTCATGATTTCTCACCTAGACTACCTGGTTTTGGAATGGCTGAACCTTCAAGATACTG
Atm	Del 1|0	253	779	175	2025	2281	212	251	148	306	151	120	207	98	132	50	119	94	111	44	1020	322	90	264	83	173	119	232	158	148	192	40	136	51623	225	60	137	39	TCTGTCATTCATTGGTGAAGAAATCAAAGTAGAAAAACATTGAGCGACTGCTCTAAAGTCCTATTATTCCCATTTTCTTAAACATCATGTTTTTCCTTTCTGCAGGTTTTAGAGAAAGTCTCCGAAT-|GTTTGGATGTAGAAGTTTAGAAGACTTCATGATTTCTCACCTAGACTACCTGGTTTTGGAATGGCTGAACCTTCAAGATACTG
Axin1	WT	2358	6668	1391	7824	11183	1324	3901	1095	2125	2530	1336	4397	155	300	150	764	1914	1637	533	6408	3657	1069	1344	821	5920	682	404	277	219	364	314	177	1145	5016	1648	638	97	GTTCTGAGGCCCGTCATCTGGTCCCTGCCTCAGCCAATAGGCGGCAGGAGCCCGAGCTGCAGCCTAGAGTCACGCTTCTGCCTCCCAGCCACACAGTGGCCAAGAGCAGG|GACCGGCTTCCTAGAGTGGCTGAAAGTGCTCGGACGGACAGCCAAGCCCATCATGGCGGACAGCGGGACAGTGGGTCGTGATCAGGCACTTGGAGCCAGGCAGGTGAGGTAA
Axin1	Del 1|0	37258	104724	52865	39037	76428	40871	131117	89934	69831	89529	96793	124167	4952	13983	7438	79076	14528	46330	130711	127326	21271	21845	23124	8630	36720	10040	7707	9338	6863	4886	4498	19683	18161	28052	38014	9507	5202	GTTCTGAGGCCCGTCATCTGGTCCCTGCCTCAGCCAATAGGCGGCAGGAGCCCGAGCTGCAGCCTAGAGTCACGCTTCTGCCTCCCAGCCACACAGTGGCCAAGAGCAG-|GACCGGCTTCCTAGAGTGGCTGAAAGTGCTCGGACGGACAGCCAAGCCCATCATGGCGGACAGCGGGACAGTGGGTCGTGATCAGGCACTTGGAGCCAGGCAGGTGAGGTAA
Axin1	Del 12|0	452	43678	11750	1774	3414	25671	1421	189	795	1303	424	1306	2734	158	52	347	2768	1751	269	742	3495	2084	597	356	901	389	147	300	144	181	179	65	159	268	125	268	59	GTTCTGAGGCCCGTCATCTGGTCCCTGCCTCAGCCAATAGGCGGCAGGAGCCCGAGCTGCAGCCTAGAGTCACGCTTCTGCCTCCCAGCCACACAGTG------------|GACCGGCTTCCTAGAGTGGCTGAAAGTGCTCGGACGGACAGCCAAGCCCATCATGGCGGACAGCGGGACAGTGGGTCGTGATCAGGCACTTGGAGCCAGGCAGGTGAGGTAA
Axin1	Del 4|0	309	662	141	789	1002	124	231	145	62596	71967	261	98856	726	823	6539	18928	3715	16694	50653	517	3340	19183	2493	2054	5662	2626	1300	3626	1365	1812	1969	3875	2599	640	209	564	221	GTTCTGAGGCCCGTCATCTGGTCCCTGCCTCAGCCAATAGGCGGCAGGAGCCCGAGCTGCAGCCTAGAGTCACGCTTCTGCCTCCCAGCCACACAGTGGCCAAGAG----|GACCGGCTTCCTAGAGTGGCTGAAAGTGCTCGGACGGACAGCCAAGCCCATCATGGCGGACAGCGGGACAGTGGGTCGTGATCAGGCACTTGGAGCCAGGCAGGTGAGGTAA
Axin1	Del 3|0	14	5	10	9	5	5	10	6	23	9	14	10	4033	2414	763	14437	73563	23535	48628	303	48577	2210	39695	45839	15201	28353	4039	5408	6052	9485	15476	4183	1177	1258	370	1416	535	GTTCTGAGGCCCGTCATCTGGTCCCTGCCTCAGCCAATAGGCGGCAGGAGCCCGAGCTGCAGCCTAGAGTCACGCTTCTGCCTCCCAGCCACACAGTGGCCAAGAGC---|GACCGGCTTCCTAGAGTGGCTGAAAGTGCTCGGACGGACAGCCAAGCCCATCATGGCGGACAGCGGGACAGTGGGTCGTGATCAGGCACTTGGAGCCAGGCAGGTGAGGTAA
Cdkn2a	WT	634	2070	4067	15478	8626	1384	1494	1322	1525	1472	6191	2333	133	1474	678	1795	1493	871	750	6387	1544	1623	1052	773	991	1267	1122	1086	783	1197	440	799	1159	1018	816	655	477	CAGGTGATGATGATGGGCAACGTTCACGTAGCAGCTCTTCTGCTCAACTACGGTGCAGATTCGAACTGCGAGGACCCCACTACCTTCTCCCGCCC|GGTGCACGACGCAGCGCGGGAAGGCTTCCTGGACACGCTGGTGGTGCTGCACGGGTCAGGGGCTCGGCTGGATGTGCGCGATGCCTGGGGTCGCCTGCCGCTCGACTTGGCCCAAGA
Cdkn2a	Del 0|1	9560	6676	13120	24732	17823	1329	15465	35308	24664	20288	11291	26715	727	28060	14174	28751	23246	20177	26540	23346	41883	34925	33684	41674	28785	20906	27390	30833	23686	22060	24774	20311	3951	13048	8096	12465	9930	CAGGTGATGATGATGGGCAACGTTCACGTAGCAGCTCTTCTGCTCAACTACGGTGCAGATTCGAACTGCGAGGACCCCACTACCTTCTCCCGCCC|-GTGCACGACGCAGCGCGGGAAGGCTTCCTGGACACGCTGGTGGTGCTGCACGGGTCAGGGGCTCGGCTGGATGTGCGCGATGCCTGGGGTCGCCTGCCGCTCGACTTGGCCCAAGA
Cdkn2a	Del 0|5	132	5141	7305	1206	1745	16073	63	186	263	162	920	79	8759	239	468	297	1605	68	106	383	83	186	737	284	556	1132	782	601	181	425	248	387	169	410	206	286	416	CAGGTGATGATGATGGGCAACGTTCACGTAGCAGCTCTTCTGCTCAACTACGGTGCAGATTCGAACTGCGAGGACCCCACTACCTTCTCCCGCCC|-----ACGACGCAGCGCGGGAAGGCTTCCTGGACACGCTGGTGGTGCTGCACGGGTCAGGGGCTCGGCTGGATGTGCGCGATGCCTGGGGTCGCCTGCCGCTCGACTTGGCCCAAGA
Cdkn2a	Del 0|7	148	4642	6835	1348	1431	15941	64	89	298	161	98	97	8174	269	535	248	1647	81	98	499	86	211	792	304	572	1230	804	649	254	478	263	434	173	3918	10306	7701	5337	CAGGTGATGATGATGGGCAACGTTCACGTAGCAGCTCTTCTGCTCAACTACGGTGCAGATTCGAACTGCGAGGACCCCACTACCTTCTCCCGCCC|-------GACGCAGCGCGGGAAGGCTTCCTGGACACGCTGGTGGTGCTGCACGGGTCAGGGGCTCGGCTGGATGTGCGCGATGCCTGGGGTCGCCTGCCGCTCGACTTGGCCCAAGA
Cdkn2a	Ins 1G	2436	1633	5185	5486	3911	358	13877	10690	279	168	3051	226	23	6266	259	149	782	110	169	712	126	334	442	150	307	628	231	355	133	266	138	481	143	144	163	119	171	CAGGTGATGATGATGGGCAACGTTCACGTAGCAGCTCTTCTGCTCAACTACGGTGCAGATTCGAACTGCGAGGACCCCACTACCTTCTCCCGCCC|{G}GGTGCACGACGCAGCGCGGGAAGGCTTCCTGGACACGCTGGTGGTGCTGCACGGGTCAGGGGCTCGGCTGGATGTGCGCGATGCCTGGGGTCGCCTGCCGCTCGACTTGGCCCAAGA
Cdkn2a	Del 1|1	6	23	68	139	97	27	20	23	16	26	72	41	84	612	775	10488	12	8550	20202	77	17	21	128	43	64	33	1235	4351	448	1132	583	2133	551	1181	255	2538	506	CAGGTGATGATGATGGGCAACGTTCACGTAGCAGCTCTTCTGCTCAACTACGGTGCAGATTCGAACTGCGAGGACCCCACTACCTTCTCCCGCC-|-GTGCACGACGCAGCGCGGGAAGGCTTCCTGGACACGCTGGTGGTGCTGCACGGGTCAGGGGCTCGGCTGGATGTGCGCGATGCCTGGGGTCGCCTGCCGCTCGACTTGGCCCAAGA
Cdkn2a	Del 1|0	33	31	39	88	92	68	75	111	23894	17468	93	22904	71	456	4142	6579	217	4659	9953	49	190	398	245	354	286	207	1128	2530	387	736	415	1248	22888	784	182	1272	295	CAGGTGATGATGATGGGCAACGTTCACGTAGCAGCTCTTCTGCTCAACTACGGTGCAGATTCGAACTGCGAGGACCCCACTACCTTCTCCCGCC-|GGTGCACGACGCAGCGCGGGAAGGCTTCCTGGACACGCTGGTGGTGCTGCACGGGTCAGGGGCTCGGCTGGATGTGCGCGATGCCTGGGGTCGCCTGCCGCTCGACTTGGCCCAAGA
Cdkn2a	Del 0|2	1	3	2	1	2	1	1	0	144	64	9	8	17	148	133	15509	5	13	82	17169	83	12	561	363	3868	30	2590	530	7171	150	112	2290	58	207	0	39	55	CAGGTGATGATGATGGGCAACGTTCACGTAGCAGCTCTTCTGCTCAACTACGGTGCAGATTCGAACTGCGAGGACCCCACTACCTTCTCCCGCCC|--TGCACGACGCAGCGCGGGAAGGCTTCCTGGACACGCTGGTGGTGCTGCACGGGTCAGGGGCTCGGCTGGATGTGCGCGATGCCTGGGGTCGCCTGCCGCTCGACTTGGCCCAAGA
Cdkn2a	Del 0|4	0	441	863	0	1613	0	0	186	297	0	920	0	30	211	102	242	232	134	80	1399	218	288	171	92	190	159	153	168	137	150	63	89	167	160	158	104	46	CAGGTGATGATGATGGGCAACGTTCACGTAGCAGCTCTTCTGCTCAACTACGGTGCAGATTCGAACTGCGAGGACCCCACTACCTTCTCCCGCCC|G----ACGACGCAGCGCGGGAAGGCTTCCTGGACACGCTGGTGGTGCTGCACGGGTCAGGGGCTCGGCTGGATGTGCGCGATGCCTGGGGTCGCCTGCCGCTCGACTTGGCCCAAGA
Cdkn2a	Del 1|10	0	0	0	0	0	0	0	0	0	0	0	0	0	0	0	1	0	0	0	0	0	1	0	0	0	2	0	3	0	0	3	8	17247	0	0	0	0	CAGGTGATGATGATGGGCAACGTTCACGTAGCAGCTCTTCTGCTCAACTACGGTGCAGATTCGAACTGCGAGGACCCCACTACCTTCTCCCGCC- | ----------GCAGCGCGGGAAGGCTTCCTGGACACGCTGGTGGTGCTGCACGGGTCAGGGGCTCGGCTGGATGTGCGCGATGCCTGGGGTCGCCTGCCGCTCGACTTGGCCCAAGA
Cdkn2a	Del 0|3	4	1	0	0	0	5	0	12	0	0	0	2	8	5	7	5	0	0	12	0	9	0	0	0	0	0	5	0	0	0	5	2	0	3838	11194	9217	5504	CAGGTGATGATGATGGGCAACGTTCACGTAGCAGCTCTTCTGCTCAACTACGGTGCAGATTCGAACTGCGAGGACCCCACTACCTTCTCCCGCCC|---GCACGACGCAGCGCGGGAAGGCTTCCTGGACACGCTGGTGGTGCTGCACGGGTCAGGGGCTCGGCTGGATGTGCGCGATGCCTGGGGTCGCCTGCCGCTCGACTTGGCCCAAGA
Chd1	WT	51	89	150	3837	3549	180	365	232	248	115	21	159	9	70	53	35	61	44	10	514	94	152	96	19	89	40	128	54	42	62	23	58	118	85	50	101	82	AGCGACTCTGATTCTGGCTCTGACTCAGGAAGTCAATCAGAGTCTGAATCAGACACATCCCGAGAGAACAAGGTTCAAGCAAAACCACCAAAAGT|CGACGGAGCCGAGGTAAGTTAGTGCAATTGAACTGGCTTAAGACAGAAGTTAAATCTTATAACTGACTGGACAGTGTCATGGCCTGGGCATATAGCGCAGCAGTACAGCAC
Chd1	Ins 1T	4013	1060	4096	15502	12704	892	6918	11637	901	397	4126	1218	620	9644	2179	7199	7856	5772	7419	817	6119	4627	8615	9493	4858	7523	9857	8510	5282	11555	4519	967	1028	4460	9374	9566	7176	AGCGACTCTGATTCTGGCTCTGACTCAGGAAGTCAATCAGAGTCTGAATCAGACACATCCCGAGAGAACAAGGTTCAAGCAAAACCACCAAAAGT{T}|CGACGGAGCCGAGGTAAGTTAGTGCAATTGAACTGGCTTAAGACAGAAGTTAAATCTTATAACTGACTGGACAGTGTCATGGCCTGGGCATATAGCGCAGCAGTACAGCAC
Chd1	Del 0|2	1002	289	1346	4126	2926	256	2053	3590	301	155	1011	490	32	2156	115	22	28	143	31	171	116	654	631	31	218	66	342	151	125	117	33	10744	1806	113	52	31	96	AGCGACTCTGATTCTGGCTCTGACTCAGGAAGTCAATCAGAGTCTGAATCAGACACATCCCGAGAGAACAAGGTTCAAGCAAAACCACCAAAAGT|--ACGGAGCCGAGGTAAGTTAGTGCAATTGAACTGGCTTAAGACAGAAGTTAAATCTTATAACTGACTGGACAGTGTCATGGCCTGGGCATATAGCGCAGCAGTACAGCAC
Chd1	Del 29|13	91	836	1302	657	911	3481	54	29	157	113	19	32	854	76	104	8	30	26	14	22	38	1058	41	17	68	47	93	105	74	66	133	37	149	188	80	106	209	AGCGACTCTGATTCTGGCTCTGACTCAGGAAGTCAATCAGAGTCTGAATCAGACACATCCCGAGAG----------------------------- | -------------GTAAGTTAGTGCAATTGAACTGGCTTAAGACAGAAGTTAAATCTTATAACTGACTGGACAGTGTCATGGCCTGGGCATATAGCGCAGCAGTACAGCAC
Chd1	Del 18|23	68	831	1141	554	843	3443	51	24	136	99	14	49	813	61	79	10	21	16	22	41	36	973	34	19	76	48	73	99	59	75	148	18	142	212	60	120	168	AGCGACTCTGATTCTGGCTCTGACTCAGGAAGTCAATCAGAGTCTGAATCAGACACATCCCGAGAGAACAAGGTTCA------------------ | -----------------------GCAATTGAACTGGCTTAAGACAGAAGTTAAATCTTATAACTGACTGGACAGTGTCATGGCCTGGGCATATAGCGCAGCAGTACAGCAC
Chd1	Del 0|4	7	5	1	3	2	2	1	6	6	4	4	1	307	1029	1416	3059	6805	2770	5170	30	4581	861	1823	3464	4308	2841	4561	5464	2873	5093	2325	584	595	1483	214	298	1697	AGCGACTCTGATTCTGGCTCTGACTCAGGAAGTCAATCAGAGTCTGAATCAGACACATCCCGAGAGAACAAGGTTCAAGCAAAACCACCAAAAGT|----GGAGCCGAGGTAAGTTAGTGCAATTGAACTGGCTTAAGACAGAAGTTAAATCTTATAACTGACTGGACAGTGTCATGGCCTGGGCATATAGCGCAGCAGTACAGCAC
Chd1	Del 1|2	1	4	3	1	14	0	3	3	0	0	1	1	242	357	655	3491	2	1583	3640	4	1	2	19	4	14	26	1791	2887	1155	732	108	295	234	583	103	117	929	AGCGACTCTGATTCTGGCTCTGACTCAGGAAGTCAATCAGAGTCTGAATCAGACACATCCCGAGAGAACAAGGTTCAAGCAAAACCACCAAAAG-|--ACGGAGCCGAGGTAAGTTAGTGCAATTGAACTGGCTTAAGACAGAAGTTAAATCTTATAACTGACTGGACAGTGTCATGGCCTGGGCATATAGCGCAGCAGTACAGCAC
Chd1	Del 2|8	1	0	5	0	0	0	0	0	0	4	0	0	23	88	64	4601	6	8	24	8148	69	0	236	91	1770	68	1223	117	564	108	23	34	46	66	111	22	0	AGCGACTCTGATTCTGGCTCTGACTCAGGAAGTCAATCAGAGTCTGAATCAGACACATCCCGAGAGAACAAGGTTCAAGCAAAACCACCAAAA-- | --------CCGAGGTAAGTTAGTGCAATTGAACTGGCTTAAGACAGAAGTTAAATCTTATAACTGACTGGACAGTGTCATGGCCTGGGCATATAGCGCAGCAGTACAGCAC
Chd1	Del 20|6	1	0	15	1	0	0	3	0	0	0	0	0	24	127	120	3354	2	13	17	4168	93	101	160	162	1446	68	963	104	420	139	41	43	66	105	147	56	84	AGCGACTCTGATTCTGGCTCTGACTCAGGAAGTCAATCAGAGTCTGAATCAGACACATCCCGAGAGAACAAGGTT--------------------|------AGCCGAGGTAAGTTAGTGCAATTGAACTGGCTTAAGACAGAAGTTAAATCTTATAACTGACTGGACAGTGTCATGGCCTGGGCATATAGCGCAGCAGTACAGCAC
Chd1	Del 3|0	0	0	9	0	0	0	0	0	0	0	2	0	29	91	4551	39	76	96	179	1	300	1117	202	46	411	120	302	234	167	153	45	0	40	99	27	30	156	AGCGACTCTGATTCTGGCTCTGACTCAGGAAGTCAATCAGAGTCTGAATCAGACACATCCCGAGAGAACAAGGTTCAAGCAAAACCACCAAA---|CGACGGAGCCGAGGTAAGTTAGTGCAATTGAACTGGCTTAAGACAGAAGTTAAATCTTATAACTGACTGGACAGTGTCATGGCCTGGGCATATAGCGCAGCAGTACAGCAC
Col1a1	WT	265	322	436	5652	873	257	170	147	97	64	221	141	125	275	104	37	55	260	30	783	113	247	103	72	105	108	249	239	85	198	60	97	119	385	147	223	167	AGTCCAAGACCTTCTCCCAGCATGAAGAGGATGCTAAACCCGTGGTAATAAGGCCAAGGCTGTGGCCCTGATGCGTCTGTGACTTCTCTCCACTTAGGGTCCTTCCGGTGA|ACGTGGTGCTCCCGGACCTGCTGGTCCCAAAGGTTCTCCTGGTGAAGCTGGTCGCCCCGGTGAAGCTGGTCTCCCTGGTGCCAAGGTGAGAAGATCCTCTGTCCTGTATGG
Col1a1	Ins 1T	4460	873	4628	9021	6712	60	6729	8175	4017	2750	5489	4068	56	2560	2678	138	78	73	168	189	105	788	241	51	786	461	182	488	58	64	42	93	71	475	169	130	199	AGTCCAAGACCTTCTCCCAGCATGAAGAGGATGCTAAACCCGTGGTAATAAGGCCAAGGCTGTGGCCCTGATGCGTCTGTGACTTCTCTCCACTTAGGGTCCTTCCGGTGA{T}|ACGTGGTGCTCCCGGACCTGCTGGTCCCAAAGGTTCTCCTGGTGAAGCTGGTCGCCCCGGTGAAGCTGGTCTCCCTGGTGCCAAGGTGAGAAGATCCTCTGTCCTGTATGG
Col1a1	Del 6|2	107	3520	3892	1075	1764	4137	24	16	2	24	81	5	292	17	12	8	6	4	4	52	1	52	9	3	19	37	8	21	5	6	5	7	10	121	20	17	39	AGTCCAAGACCTTCTCCCAGCATGAAGAGGATGCTAAACCCGTGGTAATAAGGCCAAGGCTGTGGCCCTGATGCGTCTGTGACTTCTCTCCACTTAGGGTCCTTC------ | --GTGGTGCTCCCGGACCTGCTGGTCCCAAAGGTTCTCCTGGTGAAGCTGGTCGCCCCGGTGAAGCTGGTCTCCCTGGTGCCAAGGTGAGAAGATCCTCTGTCCTGTATGG
Col1a1	Del 9|4	104	3452	3569	1044	1497	4233	13	1	11	28	74	14	293	28	10	6	7	5	6	59	5	60	10	1	22	42	15	24	17	7	10	16	18	182	13	24	58	AGTCCAAGACCTTCTCCCAGCATGAAGAGGATGCTAAACCCGTGGTAATAAGGCCAAGGCTGTGGCCCTGATGCGTCTGTGACTTCTCTCCACTTAGGGTCC--------- | ----GGTGCTCCCGGACCTGCTGGTCCCAAAGGTTCTCCTGGTGAAGCTGGTCGCCCCGGTGAAGCTGGTCTCCCTGGTGCCAAGGTGAGAAGATCCTCTGTCCTGTATGG
Col1a1	Del 1|0	56	85	87	1200	137	42	19	26	31	1	77	31	1595	3099	1375	4573	3912	2437	5556	7044	3117	3545	5753	4856	4584	4227	9734	6092	4750	5762	2888	6828	787	7973	9602	9766	6437	AGTCCAAGACCTTCTCCCAGCATGAAGAGGATGCTAAACCCGTGGTAATAAGGCCAAGGCTGTGGCCCTGATGCGTCTGTGACTTCTCTCCACTTAGGGTCCTTCCGGTG-|ACGTGGTGCTCCCGGACCTGCTGGTCCCAAAGGTTCTCCTGGTGAAGCTGGTCGCCCCGGTGAAGCTGGTCTCCCTGGTGCCAAGGTGAGAAGATCCTCTGTCCTGTATGG
Col1a1	Del 4|0	3	0	5	0	1	0	2	1	3	1	1	1	693	1326	281	617	2	1086	3243	5	0	0	17	5	59	47	154	2429	86	65	131	121	403	1048	253	773	627	AGTCCAAGACCTTCTCCCAGCATGAAGAGGATGCTAAACCCGTGGTAATAAGGCCAAGGCTGTGGCCCTGATGCGTCTGTGACTTCTCTCCACTTAGGGTCCTTCCG----|ACGTGGTGCTCCCGGACCTGCTGGTCCCAAAGGTTCTCCTGGTGAAGCTGGTCGCCCCGGTGAAGCTGGTCTCCCTGGTGCCAAGGTGAGAAGATCCTCTGTCCTGTATGG
Col1a1	Del 0|4	1	0	1	0	1	1	0	4	1	0	0	1	353	721	139	656	0	575	1699	1	0	1	13	6	48	62	84	1225	47	56	60	70	213	585	118	438	344	AGTCCAAGACCTTCTCCCAGCATGAAGAGGATGCTAAACCCGTGGTAATAAGGCCAAGGCTGTGGCCCTGATGCGTCTGTGACTTCTCTCCACTTAGGGTCCTTCCGGTGA|----GGTGCTCCCGGACCTGCTGGTCCCAAAGGTTCTCCTGGTGAAGCTGGTCGCCCCGGTGAAGCTGGTCTCCCTGGTGCCAAGGTGAGAAGATCCTCTGTCCTGTATGG
Col1a1	Del 0|5	0	0	0	1	0	1	0	0	2	0	0	1	324	487	108	692	1	502	1232	1	1	0	19	3	50	53	54	1056	36	41	59	37	135	448	118	332	231	AGTCCAAGACCTTCTCCCAGCATGAAGAGGATGCTAAACCCGTGGTAATAAGGCCAAGGCTGTGGCCCTGATGCGTCTGTGACTTCTCTCCACTTAGGGTCCTTCCGGTGA|-----GTGCTCCCGGACCTGCTGGTCCCAAAGGTTCTCCTGGTGAAGCTGGTCGCCCCGGTGAAGCTGGTCTCCCTGGTGCCAAGGTGAGAAGATCCTCTGTCCTGTATGG
Col1a1	Del 0|3	2	2	0	1	2	1	0	1	0	0	1	2	294	699	418	59	3538	688	321	18	2892	2117	2619	4107	2349	2354	559	2349	1738	4933	2300	266	188	650	162	416	431	AGTCCAAGACCTTCTCCCAGCATGAAGAGGATGCTAAACCCGTGGTAATAAGGCCAAGGCTGTGGCCCTGATGCGTCTGTGACTTCTCTCCACTTAGGGTCCTTCCGGTGA|---TGGTGCTCCCGGACCTGCTGGTCCCAAAGGTTCTCCTGGTGAAGCTGGTCGCCCCGGTGAAGCTGGTCTCCCTGGTGCCAAGGTGAGAAGATCCTCTGTCCTGTATGG
Col1a1	Ins 1A	2	0	3	36	2	2	4	3	0	0	8	2	125	480	403	39	3609	417	170	22	2435	1081	2841	4080	2765	3715	479	2202	1712	2538	2427	214	115	484	0	236	252	AGTCCAAGACCTTCTCCCAGCATGAAGAGGATGCTAAACCCGTGGTAATAAGGCCAAGGCTGTGGCCCTGATGCGTCTGTGACTTCTCTCCACTTAGGGTCCTTCCGGTGA{A}|ACGTGGTGCTCCCGGACCTGCTGGTCCCAAAGGTTCTCCTGGTGAAGCTGGTCGCCCCGGTGAAGCTGGTCTCCCTGGTGCCAAGGTGAGAAGATCCTCTGTCCTGTATGG
Col1a1	Del 1|0	0	3	2	209	25	1	1	2	4	4	6	3	10	35	7	2921	3	3	22	6434	12	11	297	166	1840	239	8356	377	3263	53	1	386	2	33	10	14	252	AGTCCAAGACCTTCTCCCAGCATGAAGAGGATGCTAAACCCGTGGTAATAAGGCCAAGGCTGTGGCCCTGATGCGTCTGTGACTTCTCTCCACTTAGGGTCCTTCCGGT-A|ACGTGGTGCTCCCGGACCTGCTGGTCCCAAAGGTTCTCCTGGTGAAGCTGGTCGCCCCGGTGAAGCTGGTCTCCCTGGTGCCAAGGTGAGAAGATCCTCTGTCCTGTATGG
Col1a1	Del 2|0	0	0	0	0	0	0	0	0	0	0	0	0	0	2	0	2	0	1	0	0	0	0	4	0	0	0	0	3	0	5	0	0	0	2676	2244	3932	2325	AGTCCAAGACCTTCTCCCAGCATGAAGAGGATGCTAAACCCGTGGTAATAAGGCCAAGGCTGTGGCCCTGATGCGTCTGTGACTTCTCTCCACTTAGGGTCCTTCCGGT--|ACGTGGTGCTCCCGGACCTGCTGGTCCCAAAGGTTCTCCTGGTGAAGCTGGTCGCCCCGGTGAAGCTGGTCTCCCTGGTGCCAAGGTGAGAAGATCCTCTGTCCTGTATGG
Dlc1	WT	87	54	9	2043	970	46	11	22	67	40	18	30	4	11	15	26	9	21	8	76	17	15	10	16	18	13	51	4	11	10	6	3604	65	277	34	154	560	ACGAAAGCATGCTGACAGACCTCAGCGAGCACCAGGAGGTGGCCTCTGTCCGAAGCCTCAGCAGCACCAGCAGCAGCGTCCCCACCCACGCAGCCCACAGTGGAGATGCCACTACGCCCCGAAC|CAATTCCGTCATCAGCGTCTGCTCCTCCGGACACTTTGTAGGCAATGATGACTCTTTTTCCAGCCTGCCGTCTCCCAAGGAACTGTCCAGCTTCAGT
Dlc1	Del 1|0	864	1561	1781	7016	3365	4351	1602	3382	2246	2152	1756	2580	494	2694	1107	4403	4469	2218	4903	2682	2206	2519	2695	2486	3445	3152	7423	1891	3705	1894	1992	212	1837	2229	2608	4879	4119	ACGAAAGCATGCTGACAGACCTCAGCGAGCACCAGGAGGTGGCCTCTGTCCGAAGCCTCAGCAGCACCAGCAGCAGCGTCCCCACCCACGCAGCCCACAGTGGAGATGCCACTACGCCCCGAA-|CAATTCCGTCATCAGCGTCTGCTCCTCCGGACACTTTGTAGGCAATGATGACTCTTTTTCCAGCCTGCCGTCTCCCAAGGAACTGTCCAGCTTCAGT
Dlc1	Del 0|16	172	96	288	1277	519	1301	770	1131	443	169	468	211	39	1064	106	220	159	115	162	155	368	1202	103	511	949	113	3714	270	71	224	57	15	1571	153	116	171	98	ACGAAAGCATGCTGACAGACCTCAGCGAGCACCAGGAGGTGGCCTCTGTCCGAAGCCTCAGCAGCACCAGCAGCAGCGTCCCCACCCACGCAGCCCACAGTGGAGATGCCACTACGCCCCGAAC|----------------GTCTGCTCCTCCGGACACTTTGTAGGCAATGATGACTCTTTTTCCAGCCTGCCGTCTCCCAAGGAACTGTCCAGCTTCAGT
Dlc1	Del 4|34	13	430	239	143	89	745	2	1	13	14	16	4	166	15	18	94	26	7	13	2	34	142	5	46	261	7	303	17	2	17	10	3	13	20	11	13	10	ACGAAAGCATGCTGACAGACCTCAGCGAGCACCAGGAGGTGGCCTCTGTCCGAAGCCTCAGCAGCACCAGCAGCAGCGTCCCCACCCACGCAGCCCACAGTGGAGATGCCACTACGCCCC---- | ----------------------------------TTTGTAGGCAATGATGACTCTTTTTCCAGCCTGCCGTCTCCCAAGGAACTGTCCAGCTTCAGT
Dlc1	Del 0|2	2	0	2	9	6	3	5	2	2797	1557	7	1935	58	204	507	1050	547	618	1650	7	747	242	526	622	143	1165	950	547	503	742	699	42	529	403	771	1237	781	ACGAAAGCATGCTGACAGACCTCAGCGAGCACCAGGAGGTGGCCTCTGTCCGAAGCCTCAGCAGCACCAGCAGCAGCGTCCCCACCCACGCAGCCCACAGTGGAGATGCCACTACGCCCCGAAC|--ATTCCGTCATCAGCGTCTGCTCCTCCGGACACTTTGTAGGCAATGATGACTCTTTTTCCAGCCTGCCGTCTCCCAAGGAACTGTCCAGCTTCAGT
Fbxw7	WT	20693	54567	38296	61594	73570	23464	57094	50057	57825	38559	53669	59675	4135	10283	3656	2349	80256	11374	6926	11133	56134	30815	11296	14176	21505	7729	3503	3329	24703	11602	30671	11943	13485	2526	1820	2224	3058	GTGTGAGTATGCCTTCCCTATTTCCTTTTCCATAGTTGGCACTCTATGTGCTTTCATTCCTGGAACCCAAAGACCTGCTGCAAGCGGCTCAGACTTGTCGA|TACTGGAGAATTTTGGCTGAGGATAACCTTCTCTGGAGAGAGAAATGTAAAGAAGAGGGTAAGTTCAGAATCACACACAGATGTGTTTCTACTCTGGAAACAAGTTAACAGAATAACTTGGCTGTGAGTGAGAGT
Fbxw7	Del 12|11	215	10454	6813	1184	2643	9775	273	34	473	232	24	64	2010	38	21	408	19	183	7	434	221	1066	216	278	130	187	91	59	75	85	33	54	72	74	62	34	105	GTGTGAGTATGCCTTCCCTATTTCCTTTTCCATAGTTGGCACTCTATGTGCTTTCATTCCTGGAACCCAAAGACCTGCTGCAAGCGGCT------------|-----------TTTGGCTGAGGATAACCTTCTCTGGAGAGAGAAATGTAAAGAAGAGGGTAAGTTCAGAATCACACACAGATGTGTTTCTACTCTGGAAACAAGTTAACAGAATAACTTGGCTGTGAGTGAGAGT
Fbxw7	Del 1|0	123	18	24	99	17	18	12	13	36	391	16	32	1379	47520	2677	19868	18	16412	47409	16424	568	44	5334	9789	9126	7101	5414	3163	15582	12210	4084	2128	5473	14698	6040	17597	23060	GTGTGAGTATGCCTTCCCTATTTCCTTTTCCATAGTTGGCACTCTATGTGCTTTCATTCCTGGAACCCAAAGACCTGCTGCAAGCGGCTCAGACTTGTCG-|TACTGGAGAATTTTGGCTGAGGATAACCTTCTCTGGAGAGAGAAATGTAAAGAAGAGGGTAAGTTCAGAATCACACACAGATGTGTTTCTACTCTGGAAACAAGTTAACAGAATAACTTGGCTGTGAGTGAGAGT
Fbxw7	Del 3|0	76	43	11	63	32	35	12	7	20	13	11	21	585	23050	1223	6586	14	7136	24437	53	24	18	1658	3183	1771	2123	2158	1614	1445	5773	1659	795	2249	8395	5379	13820	16987	GTGTGAGTATGCCTTCCCTATTTCCTTTTCCATAGTTGGCACTCTATGTGCTTTCATTCCTGGAACCCAAAGACCTGCTGCAAGCGGCTCAGACTTGT---|TACTGGAGAATTTTGGCTGAGGATAACCTTCTCTGGAGAGAGAAATGTAAAGAAGAGGGTAAGTTCAGAATCACACACAGATGTGTTTCTACTCTGGAAACAAGTTAACAGAATAACTTGGCTGTGAGTGAGAGT
Fbxw7	Del 8|9	5	2	1	6	4	3	4	1	0	1	3	0	232	5250	369	4318	1	2342	5875	19	2	3	962	1947	1101	1115	1097	687	674	2102	461	327	808	1549	781	1184	1693	GTGTGAGTATGCCTTCCCTATTTCCTTTTCCATAGTTGGCACTCTATGTGCTTTCATTCCTGGAACCCAAAGACCTGCTGCAAGCGGCTCAGA-------- | ---------ATTTTGGCTGAGGATAACCTTCTCTGGAGAGAGAAATGTAAAGAAGAGGGTAAGTTCAGAATCACACACAGATGTGTTTCTACTCTGGAAACAAGTTAACAGAATAACTTGGCTGTGAGTGAGAGT
Fbxw7	Del 0|5	4	2	5	3	3	1	1	4	2	3	3	5	11	4	2	5	3	0	0	0	0	0	0	0	0	0	0	0	0	0	1	8	3	3052	2285	11435	9411	GTGTGAGTATGCCTTCCCTATTTCCTTTTCCATAGTTGGCACTCTATGTGCTTTCATTCCTGGAACCCAAAGACCTGCTGCAAGCGGCTCAGACTTGTCGA|-----GAGAATTTTGGCTGAGGATAACCTTCTCTGGAGAGAGAAATGTAAAGAAGAGGGTAAGTTCAGAATCACACACAGATGTGTTTCTACTCTGGAAACAAGTTAACAGAATAACTTGGCTGTGAGTGAGAGT
Fbxw7	Del 0|2	3	9	2	5	0	2	2	4	6	291	3	3	272	340	255	9854	1	26	65	16083	528	21	2750	4896	6347	3586	1246	513	16484	738	439	617	593	726	340	947	2463	GTGTGAGTATGCCTTCCCTATTTCCTTTTCCATAGTTGGCACTCTATGTGCTTTCATTCCTGGAACCCAAAGACCTGCTGCAAGCGGCTCAGACTTGTCGA|--CTGGAGAATTTTGGCTGAGGATAACCTTCTCTGGAGAGAGAAATGTAAAGAAGAGGGTAAGTTCAGAATCACACACAGATGTGTTTCTACTCTGGAAACAAGTTAACAGAATAACTTGGCTGTGAGTGAGAGT
Hic1	WT	9066	7774	3414	18244	20314	3080	3256	3286	5980	7095	5754	4578	231	2715	1814	1183	501	617	5008	807	1048	1049	645	623	955	819	418	292	453	621	705	387	502	868	524	981	371	CTACGCTCCTTACGGGCGGCCCGGCCGGGGCTTGAGGGCTGCCACGCCCGTCATCCAGGCTTGCTACTCGTCCCCGGCCGGGCCACCGCCGCCGCCTGCCGCCGAGCCGCCGTCG|GGCCCCGATGCAGCCGTCAACACCCACTGCGCTGAGCTATATGCTTCAGGCCCGGGCCCAGCAGCCTCACTCTGCGCCCCGGAGCGTCGCTGCTCCCCGCTTTG
Hic1	Del 1|0	2745	6304	2632	8234	9011	9636	749	474	1204	1499	866	3032	1289	509	945	2231	494	511	2641	2075	1227	246	1025	1594	540	793	830	272	703	1030	968	1230	2029	1773	1473	2023	1760	CTACGCTCCTTACGGGCGGCCCGGCCGGGGCTTGAGGGCTGCCACGCCCGTCATCCAGGCTTGCTACTCGTCCCCGGCCGGGCCACCGCCGCCGCCTGCCGCCGAGCCGCCGTC-|GGCCCCGATGCAGCCGTCAACACCCACTGCGCTGAGCTATATGCTTCAGGCCCGGGCCCAGCAGCCTCACTCTGCGCCCCGGAGCGTCGCTGCTCCCCGCTTTG
Hic1	Del 0|3	0	0	0	0	0	0	0	0	0	0	0	0	1	2	39	261	0	136	131	1	0	0	0	5	0	6	12	62	5	1	8	7	1	10	5	2	7	CTACGCTCCTTACGGGCGGCCCGGCCGGGGCTTGAGGGCTGCCACGCCCGTCATCCAGGCTTGCTACTCGTCCCCGGCCGGGCCACCGCCGCCGCCTGCCGCCGAGCCGCCGTCG|---CCCGATGCAGCCGTCAACACCCACTGCGCTGAGCTATATGCTTCAGGCCCGGGCCCAGCAGCCTCACTCTGCGCCCCGGAGCGTCGCTGCTCCCCGCTTTG
Hic1	Ins 1G	1	0	0	0	0	0	0	0	0	0	0	0	6	24	18	14	106	21	3	3	296	17	233	612	34	169	21	24	73	415	232	11	5	268	384	126	250	CTACGCTCCTTACGGGCGGCCCGGCCGGGGCTTGAGGGCTGCCACGCCCGTCATCCAGGCTTGCTACTCGTCCCCGGCCGGGCCACCGCCGCCGCCTGCCGCCGAGCCGCCGTCG|{G}GGCCCCGATGCAGCCGTCAACACCCACTGCGCTGAGCTATATGCTTCAGGCCCGGGCCCAGCAGCCTCACTCTGCGCCCCGGAGCGTCGCTGCTCCCCGCTTTG
Hic1	Del 1|62	0	0	0	0	0	0	0	0	0	0	0	0	0	0	0	0	0	0	0	0	0	0	0	0	0	0	0	0	0	0	0	0	0	0	0	0	0	CTACGCTCCTTACGGGCGGCCCGGCCGGGGCTTGAGGGCTGCCACGCCCGTCATCCAGGCTTGCTACTCGTCCCCGGCCGGGCCACCGCCGCCGCCTGCCGCCGAGCCGCCGTC-|---------------------------------------------------------------GCCTCACTCTGCGCCCCGGAGCGTCGCTGCTCCCCGCTTTG
Hnf1a	WT	11872	42776	23268	45305	26791	30849	27006	24202	30773	22136	17141	33380	9387	19673	14052	40199	35531	16333	43625	30832	26032	23621	29887	34533	40561	38068	24360	21612	21340	41206	16103	17106	13873	10829	15790	8920	27992	GCCCTACCTGATGGTTGGAGAGGGTCCCCTGGACAAGGGGGAGTCCTGCGGTGGGAGTCGAGGGGACCTGACCGAGTTGCCTAATGGCCTTGG|AGAAACGCGTGGCTCTGAAGATGACACGGATGACGATGGGGAAGACTTCGCGCCACCCATTCTGAAAGAGCTGGAGAACCTCAGCCCAGAGGAGGCAGCCCACCAGAAAGCCGTGGTGGAGTCA
Keap1	WT	2025	2646	166	8692	6030	132	3434	750	251	345	2253	387	23	5011	18	50	86	15	12	26	200	95	39	81	71	28	8	6	11	30	12	17	6	17365	21868	24733	15320	CTTCTACGTGCAGGCACTGCTGCGGGCCGTGCGCTGCCATGCGCTCACGCCGCGCTTCCTGCAGACGCAGCTGCAGAAGTGTGAGATCCTGCAGGCCGACG|CGCGCTGCAAGGACTACCTGGTGCAGATATTCCAGGAGCTCACGCTGCACAAGCCCACGCAGGCAGTGCCCTGCCGCGCGCCCAAAGTGGGCCGCCTCATCTACACAGCGGGCGGTTACTTCCGACAGTCGCT
Keap1	Del 2|1	38	6211	60	471	2	245	10	2	6	26	5	11	17893	52	18	3	0	0	2	0	9	0	3	1	0	0	2	0	0	2	88	2	62	485	1442	998	107	CTTCTACGTGCAGGCACTGCTGCGGGCCGTGCGCTGCCATGCGCTCACGCCGCGCTTCCTGCAGACGCAGCTGCAGAAGTGTGAGATCCTGCAGGCCGA--|-GCGCTGCAAGGACTACCTGGTGCAGATATTCCAGGAGCTCACGCTGCACAAGCCCACGCAGGCAGTGCCCTGCCGCGCGCCCAAAGTGGGCCGCCTCATCTACACAGCGGGCGGTTACTTCCGACAGTCGCT
Keap1	Del 2|0	89	105	7	1354	1736	0	16	3	1615	2319	9	2208	4	13	39103	843	7	99	947	72	29	4	26	36	202	6	81	79	71	11	10	279	1	2	5	8	5	CTTCTACGTGCAGGCACTGCTGCGGGCCGTGCGCTGCCATGCGCTCACGCCGCGCTTCCTGCAGACGCAGCTGCAGAAGTGTGAGATCCTGCAGGCCGA--|CGCGCTGCAAGGACTACCTGGTGCAGATATTCCAGGAGCTCACGCTGCACAAGCCCACGCAGGCAGTGCCCTGCCGCGCGCCCAAAGTGGGCCGCCTCATCTACACAGCGGGCGGTTACTTCCGACAGTCGCT
Keap1	Del 0|6	0	0	0	0	0	0	0	0	0	1	1	0	5	2	14	8	1972	11	35	0	278	46	210	663	220	238	17	28	35	125	21306	2	2	0	2	2	2	CTTCTACGTGCAGGCACTGCTGCGGGCCGTGCGCTGCCATGCGCTCACGCCGCGCTTCCTGCAGACGCAGCTGCAGAAGTGTGAGATCCTGCAGGCCGACG|------GCAAGGACTACCTGGTGCAGATATTCCAGGAGCTCACGCTGCACAAGCCCACGCAGGCAGTGCCCTGCCGCGCGCCCAAAGTGGGCCGCCTCATCTACACAGCGGGCGGTTACTTCCGACAGTCGCT
Keap1	Del 8|9	0	0	0	0	0	0	0	0	0	0	1	0	16	3	5	0	0	0	0	0	0	0	0	0	0	0	0	0	0	0	9	0	10	223	17493	18932	12292	CTTCTACGTGCAGGCACTGCTGCGGGCCGTGCGCTGCCATGCGCTCACGCCGCGCTTCCTGCAGACGCAGCTGCAGAAGTGTGAGATCCTGCA--------|---------AGGACTACCTGGTGCAGATATTCCAGGAGCTCACGCTGCACAAGCCCACGCAGGCAGTGCCCTGCCGCGCGCCCAAAGTGGGCCGCCTCATCTACACAGCGGGCGGTTACTTCCGACAGTCGCT
Keap1	Del 0|3	8	14	0	177	576	1	2	0	3	5	0	7	0	0	0	197	2	38	354	1	1	0	0	0	1	1	3	22	10	2	0	3	0	0	0	0	0	CTTCTACGTGCAGGCACTGCTGCGGGCCGTGCGCTGCCATGCGCTCACGCCGCGCTTCCTGCAGACGCAGCTGCAGAAGTGTGAGATCCTGCAGGCCGACG|---GCTGCAAGGACTACCTGGTGCAGATATTCCAGGAGCTCACGCTGCACAAGCCCACGCAGGCAGTGCCCTGCCGCGCGCCCAAAGTGGGCCGCCTCATCTACACAGCGGGCGGTTACTTCCGACAGTCGCT
Keap1	Del 1|0	1	0	0	0	0	0	0	0	0	0	0	0	0	0	0	0	0	0	0	0	0	0	0	0	0	0	0	0	0	0	0	452	0	0	0	0	0	CTTCTACGTGCAGGCACTGCTGCGGGCCGTGCGCTGCCATGCGCTCACGCCGCGCTTCCTGCAGACGCAGCTGCAGAAGTGTGAGATCCTGCAGGCCGAC-|CGCGCTGCAAGGACTACCTGGTGCAGATATTCCAGGAGCTCACGCTGCACAAGCCCACGCAGGCAGTGCCCTGCCGCGCGCCCAAAGTGGGCCGCCTCATCTACACAGCGGGCGGTTACTTCCGACAGTCGCT
Keap1	Del 0|7	0	0	0	0	0	0	0	0	0	0	0	0	0	1	0	0	0	0	0	0	0	0	0	0	0	0	0	0	0	0	3	0	10094	3	0	0	0	CTTCTACGTGCAGGCACTGCTGCGGGCCGTGCGCTGCCATGCGCTCACGCCGCGCTTCCTGCAGACGCAGCTGCAGAAGTGTGAGATCCTGCAGGCCGACG|-------CAAGGACTACCTGGTGCAGATATTCCAGGAGCTCACGCTGCACAAGCCCACGCAGGCAGTGCCCTGCCGCGCGCCCAAAGTGGGCCGCCTCATCTACACAGCGGGCGGTTACTTCCGACAGTCGCT
Keap1	Del 0|11	0	0	0	0	0	0	0	0	0	0	0	0	0	2	0	0	0	0	0	0	0	0	0	0	0	0	0	0	0	0	3	0	9457	2	0	0	0	CTTCTACGTGCAGGCACTGCTGCGGGCCGTGCGCTGCCATGCGCTCACGCCGCGCTTCCTGCAGACGCAGCTGCAGAAGTGTGAGATCCTGCAGGCCGACG|-----------GACTACCTGGTGCAGATATTCCAGGAGCTCACGCTGCACAAGCCCACGCAGGCAGTGCCCTGCCGCGCGCCCAAAGTGGGCCGCCTCATCTACACAGCGGGCGGTTACTTCCGACAGTCGCT
Kmt2a	WT	4129	7818	11319	30310	8758	7115	2353	2020	5076	3214	2728	5287	1537	2591	1725	3340	5451	2850	541	12905	9968	4027	5980	3470	4739	5663	3850	3368	2392	3345	1726	2190	1906	3550	1231	1702	970	AGTTGCTGGCTCAGAAGATGCCGAGCCTCTTGCTCCTCCCATCAAACCAATTAAGCCTGTCACCAGAAACAAGGCACCTCAGGAGCCTCCGGTGAAGAAAGGGCGGCGATCA|AGGCGGTGCGGACAATGTCCTGGCTGCCAGGTGCCTGAGGACTGTGGCATTTGCACTAATTGCCTGGACAAGCCCAAGTTTGGTGGCCGCAATATA
Kmt2a	Del 6|0	6760	56517	43853	26533	40013	84351	51425	32142	845	3556	22409	1270	47657	7216	1243	5174	14848	4473	296	4175	3272	12367	4341	3119	3618	5519	4008	4002	2018	5556	2686	1977	2227	5889	2204	2349	1361	AGTTGCTGGCTCAGAAGATGCCGAGCCTCTTGCTCCTCCCATCAAACCAATTAAGCCTGTCACCAGAAACAAGGCACCTCAGGAGCCTCCGGTGAAGAAAGGGCGG------|AGGCGGTGCGGACAATGTCCTGGCTGCCAGGTGCCTGAGGACTGTGGCATTTGCACTAATTGCCTGGACAAGCCCAAGTTTGGTGGCCGCAATATA
Kmt2a	Del 20|2	2774	28700	27953	3855	8096	44487	867	104	320	877	451	501	32288	1311	957	1429	8013	2366	104	5272	1775	7215	1349	1889	1952	2217	2189	2794	1229	1611	2280	933	1179	5323	1380	1519	1019	AGTTGCTGGCTCAGAAGATGCCGAGCCTCTTGCTCCTCCCATCAAACCAATTAAGCCTGTCACCAGAAACAAGGCACCTCAGGAGCCTCCGG--------------------|--GCGGTGCGGACAATGTCCTGGCTGCCAGGTGCCTGAGGACTGTGGCATTTGCACTAATTGCCTGGACAAGCCCAAGTTTGGTGGCCGCAATATA
Kmt2a	Ins 1A	16502	6822	23578	21567	25469	2114	365	27304	87784	45490	21308	70658	6727	26142	36866	99064	36224	42544	112784	109263	25211	26444	37048	19532	115075	36892	49661	58859	54244	29971	10322	16097	6790	32017	14974	19435	25095	AGTTGCTGGCTCAGAAGATGCCGAGCCTCTTGCTCCTCCCATCAAACCAATTAAGCCTGTCACCAGAAACAAGGCACCTCAGGAGCCTCCGGTGAAGAAAGGGCGGCGATCA{A}|AGGCGGTGCGGACAATGTCCTGGCTGCCAGGTGCCTGAGGACTGTGGCATTTGCACTAATTGCCTGGACAAGCCCAAGTTTGGTGGCCGCAATATA
Kmt2a	Del 7|0	16938	5820	16673	17637	22498	786	45289	29515	4	2316	20436	791	1	6239	712	4092	7898	2499	198	1148	2382	5902	3042	2042	2524	3443	2561	2292	1312	4070	701	1321	657	1387	434	566	293	AGTTGCTGGCTCAGAAGATGCCGAGCCTCTTGCTCCTCCCATCAAACCAATTAAGCCTGTCACCAGAAACAAGGCACCTCAGGAGCCTCCGGTGAAGAAAGGGC-------A|AGGCGGTGCGGACAATGTCCTGGCTGCCAGGTGCCTGAGGACTGTGGCATTTGCACTAATTGCCTGGACAAGCCCAAGTTTGGTGGCCGCAATATA
Kmt2a	Del 4|0	15577	7497	10719	18217	23214	1474	45093	26130	80455	40002	393	65466	3345	13478	28069	22326	38375	17890	1289	1036	24660	27280	24392	14962	15715	34970	15948	14738	13277	14645	5415	9113	4522	8993	3669	3942	3086	AGTTGCTGGCTCAGAAGATGCCGAGCCTCTTGCTCCTCCCATCAAACCAATTAAGCCTGTCACCAGAAACAAGGCACCTCAGGAGCCTCCGGTGAAGAAAGGGCGGCG----|AGGCGGTGCGGACAATGTCCTGGCTGCCAGGTGCCTGAGGACTGTGGCATTTGCACTAATTGCCTGGACAAGCCCAAGTTTGGTGGCCGCAATATA
Kmt2a	Del 1|0	1083	2050	3186	8664	1950	1667	289	534	1314	777	636	1255	3275	8057	5321	15214	1496	16678	84728	3458	2531	1175	2212	1126	1905	2225	2910	28900	3559	8630	3008	5239	2606	5097	1952	2994	1580	AGTTGCTGGCTCAGAAGATGCCGAGCCTCTTGCTCCTCCCATCAAACCAATTAAGCCTGTCACCAGAAACAAGGCACCTCAGGAGCCTCCGGTGAAGAAAGGGCGGCGATC-|AGGCGGTGCGGACAATGTCCTGGCTGCCAGGTGCCTGAGGACTGTGGCATTTGCACTAATTGCCTGGACAAGCCCAAGTTTGGTGGCCGCAATATA
Kmt2a	Del 2|0	55	14	13	15	8	14	11	4	46	22	0	19	2367	19427	6546	547	19282	3679	4451	275	68835	16828	56973	87523	35859	100580	39809	36173	20256	19343	42309	18864	7905	8093	3667	10252	1829	AGTTGCTGGCTCAGAAGATGCCGAGCCTCTTGCTCCTCCCATCAAACCAATTAAGCCTGTCACCAGAAACAAGGCACCTCAGGAGCCTCCGGTGAAGAAAGGGCGGCGAT--|AGGCGGTGCGGACAATGTCCTGGCTGCCAGGTGCCTGAGGACTGTGGCATTTGCACTAATTGCCTGGACAAGCCCAAGTTTGGTGGCCGCAATATA
Kmt2a	Del 3|0	1518	2321	2981	9473	2538	2202	327	636	1889	1132	760	1672	555	854	550	970	2055	973	95	3840	3256	1425	2001	1258	1334	2023	1293	1069	779	1148	712	62010	61373	17106	8488	2972	19434	AGTTGCTGGCTCAGAAGATGCCGAGCCTCTTGCTCCTCCCATCAAACCAATTAAGCCTGTCACCAGAAACAAGGCACCTCAGGAGCCTCCGGTGAAGAAAGGGCGGCGA---|AGGCGGTGCGGACAATGTCCTGGCTGCCAGGTGCCTGAGGACTGTGGCATTTGCACTAATTGCCTGGACAAGCCCAAGTTTGGTGGCCGCAATATA
Kmt2c	WT	39009	30939	47189	101963	85082	4951	115313	125542	6747	20587	63116	53038	5800	47031	37177	55000	49243	33251	12953	78564	43072	25221	40392	27234	96130	84040	115428	37040	105664	32645	9566	103046	137392	34793	73118	42241	10733	CTCATGCCAAACCAGGATCCTTTTTTGCAAGCAGCACAAAACCGAGTACCAGGTTTACCTGGCCCTTTGATAAGGCCACCTGATACATGCTCCCAGACTCCCAGGCCACCTGGGCCTGGC|CGTATAGACACATTCACTCATGCTTCCTCATCTGCTGTTCGTGATCCATATGATCAGCCTCCAGTGACTCCCAGGCCTCATTCTGAGTCTTTCG
Kmt2c	Del 43|35	1260	43280	16753	4293	4160	14099	5797	61	10963	3911	16384	19866	39419	24556	21287	6489	30324	11188	7065	1304	27260	11033	11156	21151	19784	29252	42939	30961	7070	30182	35272	19669	14156	22761	12275	22802	9084	CTCATGCCAAACCAGGATCCTTTTTTGCAAGCAGCACAAAACCGAGTACCAGGTTTACCTGGCCCTTTGATAAGGCC------------------------------------------- | -------------------------CCTCATCTGCTGTTCGTGATCCATATGATCAGCCTCCAGTGACTCCCAGGCCTCATTCTGAGTCTTTCG
Kmt2c	Del 0|5	521	62297	15539	4527	6553	49987	2568	140	13209	3007	6825	28903	40165	6267	3364	4017	14370	6022	3182	897	25001	4445	6121	6697	5649	16350	10993	9131	1879	6301	22178	4390	5453	7709	3137	6817	2684	CTCATGCCAAACCAGGATCCTTTTTTGCAAGCAGCACAAAACCGAGTACCAGGTTTACCTGGCCCTTTGATAAGGCCACCTGATACATGCTCCCAGACTCCCAGGCCACCTGGGCCTGGC|-----AGACACATTCACTCATGCTTCCTCATCTGCTGTTCGTGATCCATATGATCAGCCTCCAGTGACTCCCAGGCCTCATTCTGAGTCTTTCG
Kmt2c	Del 1|0	574	896	700	5614	1846	794	586	454	924	916	435	1249	12195	85089	41646	21510	56745	21495	40068	2381	20069	177985	211287	136980	60809	81726	84725	114397	112772	142476	70453	88500	22676	38415	26845	69494	19052	CTCATGCCAAACCAGGATCCTTTTTTGCAAGCAGCACAAAACCGAGTACCAGGTTTACCTGGCCCTTTGATAAGGCCACCTGATACATGCTCCCAGACTCCCAGGCCACCTGGGCCTGG-|CGTATAGACACATTCACTCATGCTTCCTCATCTGCTGTTCGTGATCCATATGATCAGCCTCCAGTGACTCCCAGGCCTCATTCTGAGTCTTTCG
Kmt2c	Del 0|2	12	10	14	10	33	9	4	10	7	14	18	9	4446	10091	10310	21459	4	14838	35390	76	0	23	861	422	4240	843	9801	28473	2821	9628	5795	4524	8252	7405	3272	6028	8416	CTCATGCCAAACCAGGATCCTTTTTTGCAAGCAGCACAAAACCGAGTACCAGGTTTACCTGGCCCTTTGATAAGGCCACCTGATACATGCTCCCAGACTCCCAGGCCACCTGGGCCTGGC|C--ATAGACACATTCACTCATGCTTCCTCATCTGCTGTTCGTGATCCATATGATCAGCCTCCAGTGACTCCCAGGCCTCATTCTGAGTCTTTCG
Kmt2c	Del 0|5	22	56	14	22	8	27	2568	140	35	13	19	48	4181	8734	8575	20362	26	12367	30295	55	43	24	881	505	4299	885	8562	23288	2275	8684	5260	3704	5786	6745	2183	4627	5872	CTCATGCCAAACCAGGATCCTTTTTTGCAAGCAGCACAAAACCGAGTACCAGGTTTACCTGGCCCTTTGATAAGGCCACCTGATACATGCTCCCAGACTCCCAGGCCACCTGGGCCTGGC|C-----GACACATTCACTCATGCTTCCTCATCTGCTGTTCGTGATCCATATGATCAGCCTCCAGTGACTCCCAGGCCTCATTCTGAGTCTTTCG
Kmt2c	Del 0|3	13	8	8	15	7	5	15	2	14	2	13	7	2193	4938	4989	8591	25	6924	17740	31	13	10	472	190	1980	325	4680	24736	1290	4787	2588	2010	3781	3704	1444	2905	3841	CTCATGCCAAACCAGGATCCTTTTTTGCAAGCAGCACAAAACCGAGTACCAGGTTTACCTGGCCCTTTGATAAGGCCACCTGATACATGCTCCCAGACTCCCAGGCCACCTGGGCCTGGC|---ATAGACACATTCACTCATGCTTCCTCATCTGCTGTTCGTGATCCATATGATCAGCCTCCAGTGACTCCCAGGCCTCATTCTGAGTCTTTCG
Kmt2c	Del 0|8	27	16	82	6	0	64	8	198	748	15157	858	1313	1279	9077	4187	36658	7923	3204	1651	59124	3823	4073	12488	6350	60157	12032	71190	9871	58238	10271	1884	6514	1532	17869	1391	5054	1109	CTCATGCCAAACCAGGATCCTTTTTTGCAAGCAGCACAAAACCGAGTACCAGGTTTACCTGGCCCTTTGATAAGGCCACCTGATACATGCTCCCAGACTCCCAGGCCACCTGGGCCTGGC|--------CACATTCACTCATGCTTCCTCATCTGCTGTTCGTGATCCATATGATCAGCCTCCAGTGACTCCCAGGCCTCATTCTGAGTCTTTCG
Kmt2c	Del 17|12	23	11	13	13	13	24	58	33	35534	9841	22	11	859	4310	2317	4139	10514	2515	1194	16	5275	4438	5448	6264	5347	12528	8534	7670	1156	5164	1386	3172	1026	17957	841	2348	501	CTCATGCCAAACCAGGATCCTTTTTTGCAAGCAGCACAAAACCGAGTACCAGGTTTACCTGGCCCTTTGATAAGGCCACCTGATACATGCTCCCAGACTCCCA-----------------|------------TTCACTCATGCTTCCTCATCTGCTGTTCGTGATCCATATGATCAGCCTCCAGTGACTCCCAGGCCTCATTCTGAGTCTTTCG
Kmt2c	Del 0|1	5	9	23	4	7	0	21	8	43	0	1	22	26	76	33	9	8	14	7	11	10	12	6	7	5	4	23	12	6	7	24	50	25	16413	22332	23115	86337	CTCATGCCAAACCAGGATCCTTTTTTGCAAGCAGCACAAAACCGAGTACCAGGTTTACCTGGCCCTTTGATAAGGCCACCTGATACATGCTCCCAGACTCCCAGGCCACCTGGGCCTGGC|C-TATAGACACATTCACTCATGCTTCCTCATCTGCTGTTCGTGATCCATATGATCAGCCTCCAGTGACTCCCAGGCCTCATTCTGAGTCTTTCG
Kmt2c	Del 0|2	12	2	5	7	8	25	34	0	31	29	16	4	41	50	27	38	5	11	16	5	11	7	8	3	23	33	8	28	11	33	44	32	44	15180	21768	22466	52810	CTCATGCCAAACCAGGATCCTTTTTTGCAAGCAGCACAAAACCGAGTACCAGGTTTACCTGGCCCTTTGATAAGGCCACCTGATACATGCTCCCAGACTCCCAGGCCACCTGGGCCTGGC|--TATAGACACATTCACTCATGCTTCCTCATCTGCTGTTCGTGATCCATATGATCAGCCTCCAGTGACTCCCAGGCCTCATTCTGAGTCTTTCG
Lkb1	WT	908	3697	279	9990	9628	954	768	320	5558	25166	857	35181	312	990	14444	567	2130	896	321	2866	7665	3672	4016	2132	1183	1444	1162	639	655	1213	254	8281	2146	3115	470	843	388	ATCGACTCCACCGAGGTAATCTACCAGCCGCGCCGCAAACGCGCCAAGCTCATCGGCAAGTACCTGATGGGGGACCTGCTCGGGGAGGGCTCGTACG|GCAAGGTGAAGGAGGTGCTGGACTCCGAGACCTTATGCCGCAGGGCGGTCAAGATCCTCAAGAAGAAAAAGCTGCGCAGGATCCCCAATGGAGAGGCCAACGTCAAGAAGTA
Lkb1	Del 5|2	1243	1575	2526	5480	1411	6912	5516	5337	5359	133	5141	427	108	1665	134	1164	502	371	864	286	1413	2817	710	2364	512	617	1177	482	482	585	123	254	150	304	256	304	89	ATCGACTCCACCGAGGTAATCTACCAGCCGCGCCGCAAACGCGCCAAGCTCATCGGCAAGTACCTGATGGGGGACCTGCTCGGGGAGGGCTC-----|--AAGGTGAAGGAGGTGCTGGACTCCGAGACCTTATGCCGCAGGGCGGTCAAGATCCTCAAGAAGAAAAAGCTGCGCAGGATCCCCAATGGAGAGGCCAACGTCAAGAAGTA
Lkb1	Del 10|0	123	15756	6680	1935	1015	1924	61	267	465	173	104	272	4272	107	33	198	59	49	139	255	438	691	200	192	103	121	190	57	80	78	23	63	32	224	61	114	41	ATCGACTCCACCGAGGTAATCTACCAGCCGCGCCGCAAACGCGCCAAGCTCATCGGCAAGTACCTGATGGGGGACCTGCTCGGGGAG----------|GCAAGGTGAAGGAGGTGCTGGACTCCGAGACCTTATGCCGCAGGGCGGTCAAGATCCTCAAGAAGAAAAAGCTGCGCAGGATCCCCAATGGAGAGGCCAACGTCAAGAAGTA
Lkb1	Ins 1 G	2175	2419	4322	7995	2378	8195	6482	6714	6205	154	7338	506	107	1996	116	815	618	305	587	373	1467	2522	686	2348	428	640	887	352	376	583	131	265	229	449	221	262	105	ATCGACTCCACCGAGGTAATCTACCAGCCGCGCCGCAAACGCGCCAAGCTCATCGGCAAGTACCTGATGGGGGACCTGCTCGGGGAGGGCTCGTACG{G}|GCAAGGTGAAGGAGGTGCTGGACTCCGAGACCTTATGCCGCAGGGCGGTCAAGATCCTCAAGAAGAAAAAGCTGCGCAGGATCCCCAATGGAGAGGCCAACGTCAAGAAGTA
Lkb1	Del 8|14	89	10481	3963	1112	657	1028	43	237	389	95	89	146	3340	92	35	249	51	36	124	212	395	764	233	225	143	98	221	69	117	118	28	49	29	153	60	87	45	ATCGACTCCACCGAGGTAATCTACCAGCCGCGCCGCAAACGCGCCAAGCTCATCGGCAAGTACCTGATGGGGGACCTGCTCGGGGAGGG-------- | --------------GTGCTGGACTCCGAGACCTTATGCCGCAGGGCGGTCAAGATCCTCAAGAAGAAAAAGCTGCGCAGGATCCCCAATGGAGAGGCCAACGTCAAGAAGTA
Lkb1	Del 1|0	1623	1874	2805	6632	2263	7019	5930	6328	6135	189	250	491	85	2004	120	938	682	266	717	309	1180	2538	574	654	359	486	754	260	359	365	105	236	115	6685	1378	2556	13071	ATCGACTCCACCGAGGTAATCTACCAGCCGCGCCGCAAACGCGCCAAGCTCATCGGCAAGTACCTGATGGGGGACCTGCTCGGGGAGGGCTCGTAC-|GCAAGGTGAAGGAGGTGCTGGACTCCGAGACCTTATGCCGCAGGGCGGTCAAGATCCTCAAGAAGAAAAAGCTGCGCAGGATCCCCAATGGAGAGGCCAACGTCAAGAAGTA
Lkb1	Del 4|0	37	125	16	669	443	30	16	43	76	79	90	102	530	2129	880	12166	20	6494	15170	9224	99	69	1103	828	4496	314	11880	6418	11469	3011	873	2155	1222	7610	4322	5306	910	ATCGACTCCACCGAGGTAATCTACCAGCCGCGCCGCAAACGCGCCAAGCTCATCGGCAAGTACCTGATGGGGGACCTGCTCGGGGAGGGCTCG----|GCAAGGTGAAGGAGGTGCTGGACTCCGAGACCTTATGCCGCAGGGCGGTCAAGATCCTCAAGAAGAAAAAGCTGCGCAGGATCCCCAATGGAGAGGCCAACGTCAAGAAGTA
Lkb1	Del 2|0	3	100	0	2	0	0	1	0	0	0	0	0	322	1046	0	3774	53	3318	7364	12	6	7	200	223	66	102	5356	3699	1546	1499	2	1	0	0	1212	1372	429	ATCGACTCCACCGAGGTAATCTACCAGCCGCGCCGCAAACGCGCCAAGCTCATCGGCAAGTACCTGATGGGGGACCTGCTCGGGGAGGGCTCGT--G|GCAAGGTGAAGGAGGTGCTGGACTCCGAGACCTTATGCCGCAGGGCGGTCAAGATCCTCAAGAAGAAAAAGCTGCGCAGGATCCCCAATGGAGAGGCCAACGTCAAGAAGTA
Lkb1	Del 2|0	38	47	12	536	417	17	26	19	23	28	49	60	330	2128	379	147	24104	1175	623	106	1033	1102	11981	14755	9168	21190	2483	3178	5257	11078	6680	1377	424	1324	1259	1372	429	ATCGACTCCACCGAGGTAATCTACCAGCCGCGCCGCAAACGCGCCAAGCTCATCGGCAAGTACCTGATGGGGGACCTGCTCGGGGAGGGCTCGTA--|GCAAGGTGAAGGAGGTGCTGGACTCCGAGACCTTATGCCGCAGGGCGGTCAAGATCCTCAAGAAGAAAAAGCTGCGCAGGATCCCCAATGGAGAGGCCAACGTCAAGAAGTA
Lkb1	Del 3|0	2	422	2	10	6	4	1	26	56	59	64	133	38	181	56	5665	1	17	29	9560	56	50	880	445	4520	235	1283	372	8519	254	1	432	600	115	722	111	35	ATCGACTCCACCGAGGTAATCTACCAGCCGCGCCGCAAACGCGCCAAGCTCATCGGCAAGTACCTGATGGGGGACCTGCTCGGGGAGGGCTCGT---|GCAAGGTGAAGGAGGTGCTGGACTCCGAGACCTTATGCCGCAGGGCGGTCAAGATCCTCAAGAAGAAAAAGCTGCGCAGGATCCCCAATGGAGAGGCCAACGTCAAGAAGTA
Mlh1	WT	2566	793	810	4941	2375	976	308	647	792	1475	335	1382	166	253	117	391	704	659	108	1744	1153	613	431	385	374	531	266	407	418	785	226	5085	288	260	143	225	200	ATGTGCTAAAACCTGGCCTTTTTTACTCTTTTCTCTCTTGAAACAGACCTTGCTTCCAGGACTTGCTGGGCCTTCTGGGGAGGCAGCTAGACCCACGA|CAGGGGTGGCTTCCTCATCCACTAGTGGAAGTGGCGACAAGGTCTACGCTTACCAGATGGTCCGTACGGACTCCCGGGAGCAGAAGCTTGACGCCTTTCTGCAGCCTGTAAG
Mlh1	Del 18|5	164	3667	3201	1080	1294	7303	129	34	40	285	24	74	1457	85	50	268	2425	210	11	322	502	387	174	382	337	372	143	265	127	366	72	105	193	176	92	90	78	ATGTGCTAAAACCTGGCCTTTTTTACTCTTTTCTCTCTTGAAACAGACCTTGCTTCCAGGACTTGCTGGGCCTTCT------------------ | -----GTGGCTTCCTCATCCACTAGTGGAAGTGGCGACAAGGTCTACGCTTACCAGATGGTCCGTACGGACTCCCGGGAGCAGAAGCTTGACGCCTTTCTGCAGCCTGTAAG
Mlh1	Del 28|5	212	3376	3061	1289	1344	7028	173	54	52	363	31	95	1412	111	70	299	3043	241	27	263	405	525	193	254	279	303	191	185	180	551	109	130	258	179	95	108	1	ATGTGCTAAAACCTGGCCTTTTTTACTCTTTTCTCTCTTGAAACAGACCTTGCTTCCAGGACTTGCTGGG---------------------------- | -----GTGGCTTCCTCATCCACTAGTGGAAGTGGCGACAAGGTCTACGCTTACCAGATGGTCCGTACGGACTCCCGGGAGCAGAAGCTTGACGCCTTTCTGCAGCCTGTAAG
Mlh1	Del 2|0	2650	791	2539	4605	4830	161	5271	6650	10980	6283	4148	12360	380	778	1106	1168	2743	2229	321	88	2754	978	1041	726	616	1592	629	1004	788	1601	365	520	651	655	417	432	453	ATGTGCTAAAACCTGGCCTTTTTTACTCTTTTCTCTCTTGAAACAGACCTTGCTTCCAGGACTTGCTGGGCCTTCTGGGGAGGCAGCTAGACCCAC--|CAGGGGTGGCTTCCTCATCCACTAGTGGAAGTGGCGACAAGGTCTACGCTTACCAGATGGTCCGTACGGACTCCCGGGAGCAGAAGCTTGACGCCTTTCTGCAGCCTGTAAG
Mlh1	Del 8|0	1910	543	2052	3302	3545	54	30	4896	73	106	3128	155	138	335	88	516	2140	808	84	79	935	489	414	361	318	606	224	442	283	647	145	231	278	242	108	165	183	ATGTGCTAAAACCTGGCCTTTTTTACTCTTTTCTCTCTTGAAACAGACCTTGCTTCCAGGACTTGCTGGGCCTTCTGGGGAGGCAGCTAG--------|CAGGGGTGGCTTCCTCATCCACTAGTGGAAGTGGCGACAAGGTCTACGCTTACCAGATGGTCCGTACGGACTCCCGGGAGCAGAAGCTTGACGCCTTTCTGCAGCCTGTAAG
Mlh1	Ins 1A	2171	714	1138	3718	4259	110	4557	5189	54	91	24	161	236	1409	407	297	2572	1621	1164	82	4650	6116	4138	2941	2411	1178	1473	1643	2608	3011	3493	904	1099	876	304	617	650	ATGTGCTAAAACCTGGCCTTTTTTACTCTTTTCTCTCTTGAAACAGACCTTGCTTCCAGGACTTGCTGGGCCTTCTGGGGAGGCAGCTAGACCCACGA{A}|CAGGGGTGGCTTCCTCATCCACTAGTGGAAGTGGCGACAAGGTCTACGCTTACCAGATGGTCCGTACGGACTCCCGGGAGCAGAAGCTTGACGCCTTTCTGCAGCCTGTAAG
Mlh1	Del 1|3	265	365	2015	3497	3660	120	4732	5713	79	76	3830	180	142	360	84	520	2150	905	112	83	906	539	411	319	372	677	235	421	261	746	200	217	280	248	175	162	246	ATGTGCTAAAACCTGGCCTTTTTTACTCTTTTCTCTCTTGAAACAGACCTTGCTTCCAGGACTTGCTGGGCCTTCTGGGGAGGCAGCTAGACCCACG-|---GGGTGGCTTCCTCATCCACTAGTGGAAGTGGCGACAAGGTCTACGCTTACCAGATGGTCCGTACGGACTCCCGGGAGCAGAAGCTTGACGCCTTTCTGCAGCCTGTAAG
Mlh1	Del 4|0	7	1	8	0	3	2	5	6	12	4	7	1	1794	1025	937	4103	2	3865	14957	29	10	6	778	724	967	5014	1230	3035	1758	4680	1709	1433	2388	2717	1523	1937	1838	ATGTGCTAAAACCTGGCCTTTTTTACTCTTTTCTCTCTTGAAACAGACCTTGCTTCCAGGACTTGCTGGGCCTTCTGGGGAGGCAGCTAGACCC----|CAGGGGTGGCTTCCTCATCCACTAGTGGAAGTGGCGACAAGGTCTACGCTTACCAGATGGTCCGTACGGACTCCCGGGAGCAGAAGCTTGACGCCTTTCTGCAGCCTGTAAG
Mlh1	Del 1|0	15	7	17	57	13	18	2	6	18	7	10	21	1796	1072	924	4138	9	4414	14646	31	19	12	790	829	1070	5086	1189	3047	1724	4890	1740	1502	2445	2689	1562	1921	1916	ATGTGCTAAAACCTGGCCTTTTTTACTCTTTTCTCTCTTGAAACAGACCTTGCTTCCAGGACTTGCTGGGCCTTCTGGGGAGGCAGCTAGACCCACG-|CAGGGGTGGCTTCCTCATCCACTAGTGGAAGTGGCGACAAGGTCTACGCTTACCAGATGGTCCGTACGGACTCCCGGGAGCAGAAGCTTGACGCCTTTCTGCAGCCTGTAAG
Mlh1	Del 5|0	25	25	67	106	85	25	12	76	228	4268	108	693	3114	2237	1318	12836	119	277	101	17055	384	168	3089	2598	7572	14828	3595	7564	9535	12877	2826	3023	3904	3813	2269	2672	2670	ATGTGCTAAAACCTGGCCTTTTTTACTCTTTTCTCTCTTGAAACAGACCTTGCTTCCAGGACTTGCTGGGCCTTCTGGGGAGGCAGCTAGACC-----|CAGGGGTGGCTTCCTCATCCACTAGTGGAAGTGGCGACAAGGTCTACGCTTACCAGATGGTCCGTACGGACTCCCGGGAGCAGAAGCTTGACGCCTTTCTGCAGCCTGTAAG
Mlh1	Del 3|0	634	183	201	57	661	220	39	170	148	250	130	423	51	87	32	113	202	190	35	375	274	138	133	109	103	187	77	115	120	203	63	71	77	102	2114	1575	1250	ATGTGCTAAAACCTGGCCTTTTTTACTCTTTTCTCTCTTGAAACAGACCTTGCTTCCAGGACTTGCTGGGCCTTCTGGGGAGGCAGCTAGACCCA---|CAGGGGTGGCTTCCTCATCCACTAGTGGAAGTGGCGACAAGGTCTACGCTTACCAGATGGTCCGTACGGACTCCCGGGAGCAGAAGCTTGACGCCTTTCTGCAGCCTGTAAG
Mlh1	Del 0|4	10	1	9	2	2	2	3	2	3	2	1	3	358	2179	493	169	1825	1585	1365	50	4813	6038	7991	2878	7014	1234	2807	2758	3476	3997	3829	1399	1429	1534	484	1098	774	ATGTGCTAAAACCTGGCCTTTTTTACTCTTTTCTCTCTTGAAACAGACCTTGCTTCCAGGACTTGCTGGGCCTTCTGGGGAGGCAGCTAGACCCACGA|----GGTGGCTTCCTCATCCACTAGTGGAAGTGGCGACAAGGTCTACGCTTACCAGATGGTCCGTACGGACTCCCGGGAGCAGAAGCTTGACGCCTTTCTGCAGCCTGTAAG
Mlh1	Ins 2 AA	8	2	0	8	7	3	5	4	3	3	0	53	141	236	1011	465	470	810	135	1	1272	342	478	316	167	565	276	414	385	630	142	202	230	257	109	160	170	ATGTGCTAAAACCTGGCCTTTTTTACTCTTTTCTCTCTTGAAACAGACCTTGCTTCCAGGACTTGCTGGGCCTTCTGGGGAGGCAGCTAGACCCACGA{AA}|CAGGGGTGGCTTCCTCATCCACTAGTGGAAGTGGCGACAAGGTCTACGCTTACCAGATGGTCCGTACGGACTCCCGGGAGCAGAAGCTTGACGCCTTTCTGCAGCCTGTAAG
Mst1	WT	520	72	224	2044	1288	574	55	239	427	189	147	294	51	147	51	237	152	143	40	248	283	303	133	234	156	118	320	68	110	336	87	243	221	197	31	147	55	TGGGGTCAATCAAGCCTAAGGAGGGAGTGATAGGCCTGCCCCCACTTAGAAGTGCATTGGCCCTGTTTCCAGCTGTTTGTGTTCTGTGCAACGGTGAGGATTA|CCGTGGCGAGGTAGACGTTACAGAGTCAGGGCGGGAGTGTCAACGCTGGGACCTGCAGCACCCCCACTCGCACCCTTTCCAGCCTGAAAAGTATGTAGGCA
Mst1	Del 1|0	2328	356	2575	4648	3218	3618	1512	2555	4934	2847	960	2796	901	2287	1382	3065	1428	1584	1685	115	932	2302	1069	2782	1138	1305	3589	3434	2242	5280	1350	1892	1826	2356	1393	1946	1852	TGGGGTCAATCAAGCCTAAGGAGGGAGTGATAGGCCTGCCCCCACTTAGAAGTGCATTGGCCCTGTTTCCAGCTGTTTGTGTTCTGTGCAACGGTGAGGATT-|CCGTGGCGAGGTAGACGTTACAGAGTCAGGGCGGGAGTGTCAACGCTGGGACCTGCAGCACCCCCACTCGCACCCTTTCCAGCCTGAAAAGTATGTAGGCA
Mst1	Del 31|23	70	98	807	58	89	1604	11	0	86	11	17	20	256	92	77	196	115	11	34	5	39	326	44	226	96	21	202	57	87	206	37	131	86	0	1	70	22	TGGGGTCAATCAAGCCTAAGGAGGGAGTGATAGGCCTGCCCCCACTTAGAAGTGCATTGGCCCTGTTTCCAG------------------------------- | -----------------------AGTCAGGGCGGGAGTGTCAACGCTGGGACCTGCAGCACCCCCACTCGCACCCTTTCCAGCCTGAAAAGTATGTAGGCA
Mst1	Del 3|0	1163	28	593	1027	743	72	720	853	14	6	414	16	19	118	23	128	86	38	10	12	50	162	27	88	31	16	116	46	50	88	12	47	32	30	9	28	16	TGGGGTCAATCAAGCCTAAGGAGGGAGTGATAGGCCTGCCCCCACTTAGAAGTGCATTGGCCCTGTTTCCAGCTGTTTGTGTTCTGTGCAACGGTGAGGA---|CCGTGGCGAGGTAGACGTTACAGAGTCAGGGCGGGAGTGTCAACGCTGGGACCTGCAGCACCCCCACTCGCACCCTTTCCAGCCTGAAAAGTATGTAGGCA
Mst1	Del 7|0	12	0	13	2	1	10	0	0	0	0	0	14	208	862	666	650	9	662	949	6	9	15	89	187	133	48	1436	1877	825	1964	157	182	3	591	144	369	312	TGGGGTCAATCAAGCCTAAGGAGGGAGTGATAGGCCTGCCCCCACTTAGAAGTGCATTGGCCCTGTTTCCAGCTGTTTGTGTTCTGTGCAACGGT-------A|CCGTGGCGAGGTAGACGTTACAGAGTCAGGGCGGGAGTGTCAACGCTGGGACCTGCAGCACCCCCACTCGCACCCTTTCCAGCCTGAAAAGTATGTAGGCA
Mst1	Ins 1A	6	0	0	12	0	1	1	0	0	0	1	0	102	326	66	19	1891	208	71	7	804	241	487	1427	1049	1057	686	123	418	1245	853	724	131	98	689	651	581	TGGGGTCAATCAAGCCTAAGGAGGGAGTGATAGGCCTGCCCCCACTTAGAAGTGCATTGGCCCTGTTTCCAGCTGTTTGTGTTCTGTGCAACGGTGAGGATTA{A}|CCGTGGCGAGGTAGACGTTACAGAGTCAGGGCGGGAGTGTCAACGCTGGGACCTGCAGCACCCCCACTCGCACCCTTTCCAGCCTGAAAAGTATGTAGGCA
Mst1	Del 12|0	0	0	0	0	0	0	0	0	0	0	0	0	54	142	45	989	1	3	1	1347	7	2	161	379	449	62	920	25	169	236	27	262	70	97	9	65	27	TGGGGTCAATCAAGCCTAAGGAGGGAGTGATAGGCCTGCCCCCACTTAGAAGTGCATTGGCCCTGTTTCCAGCTGTTTGTGTTCTGTGCAA------------|CCGTGGCGAGGTAGACGTTACAGAGTCAGGGCGGGAGTGTCAACGCTGGGACCTGCAGCACCCCCACTCGCACCCTTTCCAGCCTGAAAAGTATGTAGGCA
Msx1	WT	25531	24590	44069	122293	83935	96445	96113	92127	15611	9863	54054	14920	5110	66825	15810	37257	140431	31068	28762	17929	53708	59376	114329	129503	71004	142042	66437	47215	60288	86669	62836	18223	10501	39386	20155	20476	48888	TCATGGCCGATCACAGGAAGCCCGGGGCCAAGGAGAGCGTCCTGGTGGCCTCCGAAGGGGCTCAGGCAGCGGGTGGCTCGGTGCAGCACTTGGGCACCCGGCCCGGGT|CTCTGGGCGCCCCGGATGCGCCCTCCTCGCCGCGGCCTCTCGGCCATTTCTCAGTCGGAGGACTCCTCAAGCTGCCAGAAGATGCTCTGGTGAAGGCCGAAAGCCCCGAGAAACTAGA
Msx1	Del 0|2	841	39004	18354	15115	12515	5144	436	1756	92755	66167	453	87731	27229	8903	32537	31122	10553	18267	20919	38970	16535	22028	21648	5479	32857	5199	32656	19271	20250	11595	2162	32914	3101	22809	12957	13485	7819	TCATGGCCGATCACAGGAAGCCCGGGGCCAAGGAGAGCGTCCTGGTGGCCTCCGAAGGGGCTCAGGCAGCGGGTGGCTCGGTGCAGCACTTGGGCACCCGGCCCGGGT|--CTGGGCGCCCCGGATGCGCCCTCCTCGCCGCGGCCTCTCGGCCATTTCTCAGTCGGAGGACTCCTCAAGCTGCCAGAAGATGCTCTGGTGAAGGCCGAAAGCCCCGAGAAACTAGA
Msx1	Del 19|22	147	11737	10966	2176	3340	2612	84	896	207	289	40	105	12025	373	245	855	213	157	359	280	531	4185	708	82	335	184	769	550	422	433	284	267	130	962	244	239	386	TCATGGCCGATCACAGGAAGCCCGGGGCCAAGGAGAGCGTCCTGGTGGCCTCCGAAGGGGCTCAGGCAGCGGGTGGCTCGGTGCAGCAC------------------- | ----------------------CTCCTCGCCGCGGCCTCTCGGCCATTTCTCAGTCGGAGGACTCCTCAAGCTGCCAGAAGATGCTCTGGTGAAGGCCGAAAGCCCCGAGAAACTAGA
Msx1	Del 0|8	8	9	4	10	6	5	2	2	4	4	1	1	486	2596	2619	9060	2	12843	14855	23	3	5	106	19	134	29	10054	13586	3397	5013	595	3977	1122	3956	1519	947	2655	TCATGGCCGATCACAGGAAGCCCGGGGCCAAGGAGAGCGTCCTGGTGGCCTCCGAAGGGGCTCAGGCAGCGGGTGGCTCGGTGCAGCACTTGGGCACCCGGCCCGGGT|--------GCCCCGGATGCGCCCTCCTCGCCGCGGCCTCTCGGCCATTTCTCAGTCGGAGGACTCCTCAAGCTGCCAGAAGATGCTCTGGTGAAGGCCGAAAGCCCCGAGAAACTAGA
Msx1	Del 2|15	0	2	1	0	2	2	1	5	5	1	1	10	202	876	1138	4615	8	4973	5974	8	1	0	52	9	84	21	4452	5927	1886	2103	210	1740	388	1788	611	388	1072	TCATGGCCGATCACAGGAAGCCCGGGGCCAAGGAGAGCGTCCTGGTGGCCTCCGAAGGGGCTCAGGCAGCGGGTGGCTCGGTGCAGCACTTGGGCACCCGGCCCGG-- | ---------------ATGCGCCCTCCTCGCCGCGGCCTCTCGGCCATTTCTCAGTCGGAGGACTCCTCAAGCTGCCAGAAGATGCTCTGGTGAAGGCCGAAAGCCCCGAGAAACTAGA
Msx1	Del 0|3	8	11	3	12	8	6	9	3	4	9	8	3	13	7	7	9	14	0	0	6	0	5	5	10	2	2	1	0	0	0	10	9	5	13393	8525	11722	15776	TCATGGCCGATCACAGGAAGCCCGGGGCCAAGGAGAGCGTCCTGGTGGCCTCCGAAGGGGCTCAGGCAGCGGGTGGCTCGGTGCAGCACTTGGGCACCCGGCCCGGGT|---TGGGCGCCCCGGATGCGCCCTCCTCGCCGCGGCCTCTCGGCCATTTCTCAGTCGGAGGACTCCTCAAGCTGCCAGAAGATGCTCTGGTGAAGGCCGAAAGCCCCGAGAAACTAGA
Msx1	Del 4|3	1	1	7	6	16	5	4	60	295	259	12	30	70	447	251	17829	69	43	110	35762	166	269	2013	330	17455	250	7103	1008	9280	983	34	319	115	304	131	79	166	TCATGGCCGATCACAGGAAGCCCGGGGCCAAGGAGAGCGTCCTGGTGGCCTCCGAAGGGGCTCAGGCAGCGGGTGGCTCGGTGCAGCACTTGGGCACCCGGCCC---- | ---TGGGCGCCCCGGATGCGCCCTCCTCGCCGCGGCCTCTCGGCCATTTCTCAGTCGGAGGACTCCTCAAGCTGCCAGAAGATGCTCTGGTGAAGGCCGAAAGCCCCGAGAAACTAGA
Nf1	WT	42983	20465	63860	126457	135182	58788	55324	68490	73967	74229	31767	79662	23406	44069	18780	91229	2614	28630	30182	63530	6115	25780	14487	3399	21789	7463	59222	33867	35436	25196	9680	10233	37994	38401	32158	41901	23222	GACTGTGTGGAGGGATTATGTTTTAAATGTAGGATGTGTGGCTGTGGCTATTGGCCTGACTGTGTGTTTCTTTAGGTGTATGGTGCTACTTACCTACAAAAGCTCTTGGACCCTTT|ATTACGAGTCATCATCACATCTTCGGATTGGCAACATGTTAGCTTTGAAGTGGATCCTACCAGGTTTGTCATCTTGTCACAGTTGCTCCCTCACTC
Nf1	Del 22|13	347	2531	10818	2574	3740	20250	46	23	132	40	15	40	7915	185	0	80	10	17	3	126	27	0	230	54	57	111	251	1189	36	181	91	35	213	492	81	72	167	GACTGTGTGGAGGGATTATGTTTTAAATGTAGGATGTGTGGCTGTGGCTATTGGCCTGACTGTGTGTTTCTTTAGGTGTATGGTGCTACTTACC----------------------|-------------ATCATCACATCTTCGGATTGGCAACATGTTAGCTTTGAAGTGGATCCTACCAGGTTTGTCATCTTGTCACAGTTGCTCCCTCACTC
Nf1	Ins 1A	1361	1578	342	12264	20538	436	251	152	311	380	72	201	18361	44930	32203	19486	55163	37711	33584	942	45069	25977	36392	54487	31462	58378	45883	43458	28520	51073	27322	57085	38386	35142	21211	21800	17958	GACTGTGTGGAGGGATTATGTTTTAAATGTAGGATGTGTGGCTGTGGCTATTGGCCTGACTGTGTGTTTCTTTAGGTGTATGGTGCTACTTACCTACAAAAGCTCTTGGACCCTTT|{A}ATTACGAGTCATCATCACATCTTCGGATTGGCAACATGTTAGCTTTGAAGTGGATCCTACCAGGTTTGTCATCTTGTCACAGTTGCTCCCTCACTC
Nf1	Del 0|2	36	9	9	25	11	6	6	6	35	5	7	9	3763	10767	3840	17641	25	15356	18844	39	6	0	1951	191	618	745	9881	7867	4762	10795	4342	4980	12110	12815	6069	7395	5492	GACTGTGTGGAGGGATTATGTTTTAAATGTAGGATGTGTGGCTGTGGCTATTGGCCTGACTGTGTGTTTCTTTAGGTGTATGGTGCTACTTACCTACAAAAGCTCTTGGACCCTTT|--TACGAGTCATCATCACATCTTCGGATTGGCAACATGTTAGCTTTGAAGTGGATCCTACCAGGTTTGTCATCTTGTCACAGTTGCTCCCTCACTC
Nf1	Del 0|3	33	5	4	12	12	3	6	2	17	8	10	9	5469	11903	11814	550	23824	7938	1653	114	21386	11093	11958	23986	13125	15563	13005	10781	10300	17391	7647	2633	8273	8438	4936	3991	3683	GACTGTGTGGAGGGATTATGTTTTAAATGTAGGATGTGTGGCTGTGGCTATTGGCCTGACTGTGTGTTTCTTTAGGTGTATGGTGCTACTTACCTACAAAAGCTCTTGGACCCTTT|---ACGAGTCATCATCACATCTTCGGATTGGCAACATGTTAGCTTTGAAGTGGATCCTACCAGGTTTGTCATCTTGTCACAGTTGCTCCCTCACTC
Notch3	WT	13977	18668	27845	28778	44270	22678	34928	29796	8120	4399	24589	6782	13967	44828	4405	574	27756	6565	1369	8580	29395	30778	42155	33001	22843	36702	18266	12139	19606	24527	13464	21842	10649	8439	2857	2511	4452	CATACGCTGTGAGAGCCAGGTGGATGAGTGCCGCAGCCAGCCCTGTCGATATGGGGGCAAATGTCTAGACTTGGTGGACAAGTACCTCTGCCGTTGTCC|TCCCGGAACCACAGGTGGGGCCTGGGGCTGGGCTATAACAGTACGTGGGGGTGTGTGGGGGTCTGTGATGAATTTGTAACTGGTGCTTGACAATAGTAGGTACTCTTGCCATACTTCTTCCCTCCCT
Notch3	Del 0|2	206	8864	6575	1046	3664	13770	30	42	128	98	53	76	11461	224	65	56	15	27	14	131	105	145	96	46	94	92	172	62	156	71	227	11	999	1026	156	40	440	CATACGCTGTGAGAGCCAGGTGGATGAGTGCCGCAGCCAGCCCTGTCGATATGGGGGCAAATGTCTAGACTTGGTGGACAAGTACCTCTGCCGTTGTCC|--CCGGAACCACAGGTGGGGCCTGGGGCTGGGCTATAACAGTACGTGGGGGTGTGTGGGGGTCTGTGATGAATTTGTAACTGGTGCTTGACAATAGTAGGTACTCTTGCCATACTTCTTCCCTCCCT
Notch3	Del 1|0	80	140	1227	332	603	252	48	180	18495	11484	131	13938	473	3261	14216	10110	26506	15365	26661	308	15724	15294	17939	28402	18428	28299	19494	27496	12919	19214	10791	480	3131	18287	31028	31699	30652	CATACGCTGTGAGAGCCAGGTGGATGAGTGCCGCAGCCAGCCCTGTCGATATGGGGGCAAATGTCTAGACTTGGTGGACAAGTACCTCTGCCGTTGTC-|TCCCGGAACCACAGGTGGGGCCTGGGGCTGGGCTATAACAGTACGTGGGGGTGTGTGGGGGTCTGTGATGAATTTGTAACTGGTGCTTGACAATAGTAGGTACTCTTGCCATACTTCTTCCCTCCCT
Notch3	Del 3|0	1	3	10	0	13	7	2	1	1	1	1	5	93	1	63	7502	3	5493	11703	19	2	3	337	43	699	350	3835	8841	74	1350	57	81	600	487	2	0	263	CATACGCTGTGAGAGCCAGGTGGATGAGTGCCGCAGCCAGCCCTGTCGATATGGGGGCAAATGTCTAGACTTGGTGGACAAGTACCTCTGCCGTT---C|TCCCGGAACCACAGGTGGGGCCTGGGGCTGGGCTATAACAGTACGTGGGGGTGTGTGGGGGTCTGTGATGAATTTGTAACTGGTGCTTGACAATAGTAGGTACTCTTGCCATACTTCTTCCCTCCCT
Notch3	Del 0|1	632	1131	16	3568	5394	2313	45	1352	2388	1235	861	1968	457	395	1106	3384	134	4245	6481	2540	3613	1872	2531	1494	1957	2097	3755	1406	2075	2195	600	75	2266	6962	9959	11275	10205	CATACGCTGTGAGAGCCAGGTGGATGAGTGCCGCAGCCAGCCCTGTCGATATGGGGGCAAATGTCTAGACTTGGTGGACAAGTACCTCTGCCGTTGTCC|-CCCGGAACCACAGGTGGGGCCTGGGGCTGGGCTATAACAGTACGTGGGGGTGTGTGGGGGTCTGTGATGAATTTGTAACTGGTGCTTGACAATAGTAGGTACTCTTGCCATACTTCTTCCCTCCCT
Notch3	Del 6|5	0	1	5	0	4	2	2	1	1	6	0	0	33	92	35	3617	1	2141	4655	808	9	1	289	53	904	182	2132	4962	1085	1137	38	54	241	117	222	94	119	CATACGCTGTGAGAGCCAGGTGGATGAGTGCCGCAGCCAGCCCTGTCGATATGGGGGCAAATGTCTAGACTTGGTGGACAAGTACCTCTGCCG------ | -----GAACCACAGGTGGGGCCTGGGGCTGGGCTATAACAGTACGTGGGGGTGTGTGGGGGTCTGTGATGAATTTGTAACTGGTGCTTGACAATAGTAGGTACTCTTGCCATACTTCTTCCCTCCCT
Notch3	D2l 2|0	0	9	12	2	10	15	0	3	5	30	0	3	86	160	55	10044	3	24	42	14020	76	20	1737	815	9985	611	9456	1465	16797	1500	13	67	147	182	376	0	198	CATACGCTGTGAGAGCCAGGTGGATGAGTGCCGCAGCCAGCCCTGTCGATATGGGGGCAAATGTCTAGACTTGGTGGACAAGTACCTCTGCCGTTGT--|TCCCGGAACCACAGGTGGGGCCTGGGGCTGGGCTATAACAGTACGTGGGGGTGTGTGGGGGTCTGTGATGAATTTGTAACTGGTGCTTGACAATAGTAGGTACTCTTGCCATACTTCTTCCCTCCCT
Notch3	Del 29|12	0	0	0	0	0	0	0	0	0	0	0	0	17	34	41	1191	3	1171	1489	3	1	1	36	7	112	54	541	1646	11	247	7	13	87	109	71	13	37	CATACGCTGTGAGAGCCAGGTGGATGAGTGCCGCAGCCAGCCCTGTCGATATGGGGGCAAATGTCTAGAC-----------------------------|------------AGGTGGGGCCTGGGGCTGGGCTATAACAGTACGTGGGGGTGTGTGGGGGTCTGTGATGAATTTGTAACTGGTGCTTGACAATAGTAGGTACTCTTGCCATACTTCTTCCCTCCCT
Notch3	Ins 1C	761	1185	1272	3827	5657	2581	33	1532	2654	1294	0	2302	437	3188	1210	25	78	923	22	2317	3731	1942	2458	1668	1523	1934	1621	1078	1943	1561	531	29	1876	1148	182	554	289	CATACGCTGTGAGAGCCAGGTGGATGAGTGCCGCAGCCAGCCCTGTCGATATGGGGGCAAATGTCTAGACTTGGTGGACAAGTACCTCTGCCGTTGTCC{C}|TCCCGGAACCACAGGTGGGGCCTGGGGCTGGGCTATAACAGTACGTGGGGGTGTGTGGGGGTCTGTGATGAATTTGTAACTGGTGCTTGACAATAGTAGGTACTCTTGCCATACTTCTTCCCTCCCT
Notch3	Ins 1T	21	9	16	11	24	17	48	18	18755	11856	34	14766	29	395	13510	69	23	0	34	0	0	0	0	56	0	0	33	0	0	27	19	75	100	117	43	15	51	CATACGCTGTGAGAGCCAGGTGGATGAGTGCCGCAGCCAGCCCTGTCGATATGGGGGCAAATGTCTAGACTTGGTGGACAAGTACCTCTGCCGTTGTCC{T}|TCCCGGAACCACAGGTGGGGCCTGGGGCTGGGCTATAACAGTACGTGGGGGTGTGTGGGGGTCTGTGATGAATTTGTAACTGGTGCTTGACAATAGTAGGTACTCTTGCCATACTTCTTCCCTCCCT
Notch3	Del 7|0	0	0	0	0	0	0	0	0	0	0	0	0	0	4	0	3	0	0	2	0	0	0	4	0	0	3	0	0	0	0	5	20975	17	6	2	2	1	CATACGCTGTGAGAGCCAGGTGGATGAGTGCCGCAGCCAGCCCTGTCGATATGGGGGCAAATGTCTAGACTTGGTGGACAAGTACCTCTGCC-------|TCCCGGAACCACAGGTGGGGCCTGGGGCTGGGCTATAACAGTACGTGGGGGTGTGTGGGGGTCTGTGATGAATTTGTAACTGGTGCTTGACAATAGTAGGTACTCTTGCCATACTTCTTCCCTCCCT
P53	WT	534	2421	2499	33995	8091	723	3029	1475	24096	15071	852	17532	692	1130	4509	1810	3047	901	1134	8070	5870	5190	3372	2044	4089	5320	3538	2392	1577	3175	782	1931	1684	1815	961	1142	1469	AGCCATAGGGGTTTGTTTGTTTGTATGTTTTTTAATTGACAAGTTATGCATCCATACAGTACACAATCTCTTCTCTCTACAGATGACTGCCATGGAGGAGTCACAGTCGGATATCAGCCTCGAGCTCCCTCTGA|GCCAGGAGACATTTTCAGGCTTATGGAAACTGTGAGTGGATCTTTTTGGGGCCCTTAAGATACATCCCGCCATACCTGTATCCTCCCCTTGCCTGAGAGAA
P53	Del 1|0	4259	6973	13195	18977	20711	566	20110	23828	22855	13853	18179	15511	14818	24258	12585	29386	12023	16187	35355	34873	17426	24260	18690	7611	27168	11866	36900	32440	21794	21937	20417	13446	38455	51315	29872	36675	40316	AGCCATAGGGGTTTGTTTGTTTGTATGTTTTTTAATTGACAAGTTATGCATCCATACAGTACACAATCTCTTCTCTCTACAGATGACTGCCATGGAGGAGTCACAGTCGGATATCAGCCTCGAGCTCCCTCTG-|GCCAGGAGACATTTTCAGGCTTATGGAAACTGTGAGTGGATCTTTTTGGGGCCCTTAAGATACATCCCGCCATACCTGTATCCTCCCCTTGCCTGAGAGAA
P53	Del 11|0	134	18026	11909	2522	4051	12328	309	205	104	196	42	525	1290	171	206	353	333	69	104	725	2033	1047	383	1074	321	879	1182	691	523	655	81	498	298	198	103	0	267	AGCCATAGGGGTTTGTTTGTTTGTATGTTTTTTAATTGACAAGTTATGCATCCATACAGTACACAATCTCTTCTCTCTACAGATGACTGCCATGGAGGAGTCACAGTCGGATATCAGCCTCGA-----------|GCCAGGAGACATTTTCAGGCTTATGGAAACTGTGAGTGGATCTTTTTGGGGCCCTTAAGATACATCCCGCCATACCTGTATCCTCCCCTTGCCTGAGAGAA
P53	Del 0|5	91	19357	10272	2066	3620	13113	245	157	73	159	46	382	1125	137	168	288	236	52	92	612	1552	754	299	839	236	678	995	556	435	415	63	395	177	175	68	60	162	AGCCATAGGGGTTTGTTTGTTTGTATGTTTTTTAATTGACAAGTTATGCATCCATACAGTACACAATCTCTTCTCTCTACAGATGACTGCCATGGAGGAGTCACAGTCGGATATCAGCCTCGAGCTCCCTCTGA|-----GAGACATTTTCAGGCTTATGGAAACTGTGAGTGGATCTTTTTGGGGCCCTTAAGATACATCCCGCCATACCTGTATCCTCCCCTTGCCTGAGAGAA
P53	Ins 1A	2099	3134	6370	9801	10868	365	9688	11716	234	186	8695	322	14734	16542	15389	12562	40352	14324	20606	1212	22919	28291	45356	49513	40360	56492	35908	40051	28498	36543	17379	47583	24157	30562	21157	22914	26263	AGCCATAGGGGTTTGTTTGTTTGTATGTTTTTTAATTGACAAGTTATGCATCCATACAGTACACAATCTCTTCTCTCTACAGATGACTGCCATGGAGGAGTCACAGTCGGATATCAGCCTCGAGCTCCCTCTGA{T}|GCCAGGAGACATTTTCAGGCTTATGGAAACTGTGAGTGGATCTTTTTGGGGCCCTTAAGATACATCCCGCCATACCTGTATCCTCCCCTTGCCTGAGAGAA
P53	Del 4|0	5	0	4	63	2	5	0	23	25	12	2	5	206	422	416	10047	13	46	84	31564	57	31	5038	1056	8269	783	20836	2858	19358	3111	78	983	1633	102	76	96	254	AGCCATAGGGGTTTGTTTGTTTGTATGTTTTTTAATTGACAAGTTATGCATCCATACAGTACACAATCTCTTCTCTCTACAGATGACTGCCATGGAGGAGTCACAGTCGGATATCAGCCTCGAGCTCCC----A|GCCAGGAGACATTTTCAGGCTTATGGAAACTGTGAGTGGATCTTTTTGGGGCCCTTAAGATACATCCCGCCATACCTGTATCCTCCCCTTGCCTGAGAGAA
P53	Del 8|0	19	284	75	2279	867	64	96	39	30	25	17	21	10	13	13	35	33	24	14	1270	73	47	44	80	47	64	86	43	59	39	12	43	11	20	9	10	10	AGCCATAGGGGTTTGTTTGTTTGTATGTTTTTTAATTGACAAGTTATGCATCCATACAGTACACAATCTCTTCTCTCTACAGATGACTGCCATGGAGGAGTCACAGTCGGATATCAGCCTCGAGCT--------|GCCAGGAGACATTTTCAGGCTTATGGAAACTGTGAGTGGATCTTTTTGGGGCCCTTAAGATACATCCCGCCATACCTGTATCCTCCCCTTGCCTGAGAGAA
Pik3r1	WT	7554	68918	48449	34329	50759	125978	6380	8267	12642	9307	5452	9317	95558	58166	50579	188893	293214	294009	352412	43543	265126	252451	343335	284418	143796	287484	172412	171941	224595	86748	271807	438627	434359	374531	235947	369095	512804	AGTGTGTGGTTACTCAAAGTTGAAAAGTAAGTATGGTCTTATACTGTGTTCATTTTAGGGAAGAAGTGAATGAAAAACTCCGAGACACTGCTGATGGGACCTTTT|TGGTACGAGACGCATCTACTAAAATGCACGGCGATTACACTCTTACACTAAGGTGAGCCAGGAAGTCAGCTGTAATTGCGATGTCTCAGTTGTCATGA
Pik3r1	Ins 1T	81771	28433	79775	84009	112858	20331	158064	151930	121903	86782	106811	93510	2607	130485	63128	6288	4800	6844	1292	33510	16232	30845	11930	3207	17948	8612	8423	5057	4446	2542	1074	785	1812	2408	43106	13003	8130	AGTGTGTGGTTACTCAAAGTTGAAAAGTAAGTATGGTCTTATACTGTGTTCATTTTAGGGAAGAAGTGAATGAAAAACTCCGAGACACTGCTGATGGGACCTTTT|{T}TGGTACGAGACGCATCTACTAAAATGCACGGCGATTACACTCTTACACTAAGGTGAGCCAGGAAGTCAGCTGTAATTGCGATGTCTCAGTTGTCATGA
Pik3r1	Del 3|0	1258	54711	38722	6803	15531	106393	249	608	833	1008	325	577	50880	1437	388	123	81	553	27	2250	1018	577	1088	239	3748	951	604	392	313	247	74	78	82	289	259	155	405	AGTGTGTGGTTACTCAAAGTTGAAAAGTAAGTATGGTCTTATACTGTGTTCATTTTAGGGAAGAAGTGAATGAAAAACTCCGAGACACTGCTGATGGGACCT---|TGGTACGAGACGCATCTACTAAAATGCACGGCGATTACACTCTTACACTAAGGTGAGCCAGGAAGTCAGCTGTAATTGCGATGTCTCAGTTGTCATGA
Pik3r1	Del 1|0	27075	12182	28418	34454	43858	11466	81424	51593	121879	87415	32635	90777	2239	46591	63791	90355	3882	4472	1984	221794	11456	27862	15407	4334	31471	10843	52604	9304	39615	4675	1620	1286	2594	2693	1809	2461	3476	AGTGTGTGGTTACTCAAAGTTGAAAAGTAAGTATGGTCTTATACTGTGTTCATTTTAGGGAAGAAGTGAATGAAAAACTCCGAGACACTGCTGATGGGACCTTT-|TGGTACGAGACGCATCTACTAAAATGCACGGCGATTACACTCTTACACTAAGGTGAGCCAGGAAGTCAGCTGTAATTGCGATGTCTCAGTTGTCATGA
Pten	WT	703	106	170	1274	692	143	147	128	228	153	65	212	23	41	41	60	120	105	49	333	324	118	149	119	93	106	70	55	96	156	21	35	101	139	115	48	39	CTTTTGTCTCCCTCCTCCCTCTGCCCCCTGGGCCTATCAGGGAGTCACAATTCCCAGTCAGAGGCGCTATGTATATTATTATAGCTACCTGCTAAAAAATCACCTGGATTACAGAC|CCGTGGCACTGCTGTTTCACAAGATGATGTTTGAAACTATTCCAATGTTCAGTGGCGGAACTTGCAGTAAGTGCTCTAAATTCTTAGCTGTCTGTGTGTCGGA
Pten	Del 4|0	2078	361	4322	4307	2463	261	4023	4410	38	23	2373	57	7	847	20	2598	64	59	55	2585	103	147	216	147	854	100	361	82	2812	39	58	25	5270	2706	717	1121	1606	CTTTTGTCTCCCTCCTCCCTCTGCCCCCTGGGCCTATCAGGGAGTCACAATTCCCAGTCAGAGGCGCTATGTATATTATTATAGCTACCTGCTAAAAAATCACCTGGATTAC----|CCGTGGCACTGCTGTTTCACAAGATGATGTTTGAAACTATTCCAATGTTCAGTGGCGGAACTTGCAGTAAGTGCTCTAAATTCTTAGCTGTCTGTGTGTCGGA
Pten	Del 1|0	1656	343	3089	2811	1918	210	2660	2896	20	19	2628	45	66	990	119	2804	1782	2236	4747	45	3504	1216	386	2041	1568	1119	743	933	501	4003	463	4419	50	4962	2381	4309	4579	CTTTTGTCTCCCTCCTCCCTCTGCCCCCTGGGCCTATCAGGGAGTCACAATTCCCAGTCAGAGGCGCTATGTATATTATTATAGCTACCTGCTAAAAAATCACCTGGATTACAGA-|CCGTGGCACTGCTGTTTCACAAGATGATGTTTGAAACTATTCCAATGTTCAGTGGCGGAACTTGCAGTAAGTGCTCTAAATTCTTAGCTGTCTGTGTGTCGGA
Pten	Del 44|15	101	740	2849	142	173	4046	33	13	8	1	9	1	795	8	14	6	45	2	6	14	25	34	23	33	25	8	16	6	18	9	55	2	7	35	9	18	1	CTTTTGTCTCCCTCCTCCCTCTGCCCCCTGGGCCTATCAGGGAGTCACAATTCCCAGTCAGAGGCGCTATGT-------------------------------------------- | ---------------TTCACAAGATGATGTTTGAAACTATTCCAATGTTCAGTGGCGGAACTTGCAGTAAGTGCTCTAAATTCTTAGCTGTCTGTGTGTCGGA
Pten	Del 1|0	291	1986	2493	701	685	4097	30	32	34	45	23	46	66	29	16	14	8	22	4	84	71	32	49	32	16	20	9	17	24	41	40	3	37	51	12	33	7	CTTTTGTCTCCCTCCTCCCTCTGCCCCCTGGGCCTATCAGGGAGTCACAATTCCCAGTCAGAGGCGCTATGTATATTATTATAGCTACCTGCTAAAAAATCACCTGGATTACAG-C|CCGTGGCACTGCTGTTTCACAAGATGATGTTTGAAACTATTCCAATGTTCAGTGGCGGAACTTGCAGTAAGTGCTCTAAATTCTTAGCTGTCTGTGTGTCGGA
Pten	Del 20|6	0	0	0	0	0	0	0	0	0	0	0	0	8	28	26	754	1	910	1135	0	0	0	9	21	33	4	149	154	111	32	16	46	8	30	117	50	80	CTTTTGTCTCCCTCCTCCCTCTGCCCCCTGGGCCTATCAGGGAGTCACAATTCCCAGTCAGAGGCGCTATGTATATTATTATAGCTACCTGCTAAA--------------------|------CACTGCTGTTTCACAAGATGATGTTTGAAACTATTCCAATGTTCAGTGGCGGAACTTGCAGTAAGTGCTCTAAATTCTTAGCTGTCTGTGTGTCGGA
Pten	Del 8|0	0	0	0	2	0	2	0	0	0	0	1	1	10	10	24	718	0	1350	1508	3	2	1	5	13	23	4	186	308	109	17	19	68	10	40	231	75	182	CTTTTGTCTCCCTCCTCCCTCTGCCCCCTGGGCCTATCAGGGAGTCACAATTCCCAGTCAGAGGCGCTATGTATATTATTATAGCTACCTGCTAAAAAATCACCTGG--------C|CCGTGGCACTGCTGTTTCACAAGATGATGTTTGAAACTATTCCAATGTTCAGTGGCGGAACTTGCAGTAAGTGCTCTAAATTCTTAGCTGTCTGTGTGTCGGA
Pten	Del 18|0	1	0	0	0	0	1	0	0	0	0	0	0	44	272	124	29	2474	218	71	10	2663	1584	2046	2849	1575	1701	744	927	1627	3667	604	78	20	212	137	50	19	CTTTTGTCTCCCTCCTCCCTCTGCCCCCTGGGCCTATCAGGGAGTCACAATTCCCAGTCAGAGGCGCTATGTATATTATTATAGCTACCTGCTAAAA------------------C|CCGTGGCACTGCTGTTTCACAAGATGATGTTTGAAACTATTCCAATGTTCAGTGGCGGAACTTGCAGTAAGTGCTCTAAATTCTTAGCTGTCTGTGTGTCGGA
Pten	Del 9|1	0	2	0	0	0	1	1	0	0	0	0	2	0	0	0	0	0	0	0	0	0	0	0	0	0	0	0	0	0	0	1	1	10	2598	671	1408	1189	CTTTTGTCTCCCTCCTCCCTCTGCCCCCTGGGCCTATCAGGGAGTCACAATTCCCAGTCAGAGGCGCTATGTATATTATTATAGCTACCTGCTAAAAAATCACCTGG---------|-CGTGGCACTGCTGTTTCACAAGATGATGTTTGAAACTATTCCAATGTTCAGTGGCGGAACTTGCAGTAAGTGCTCTAAATTCTTAGCTGTCTGTGTGTCGGA
Pten	Del 2|0	28	4	10	104	0	0	1	0	2	0	0	2	3	20	5	2770	1	7	9	2612	15	1	164	136	903	11	362	93	2785	20	7	0	0	12	4	5	0	CTTTTGTCTCCCTCCTCCCTCTGCCCCCTGGGCCTATCAGGGAGTCACAATTCCCAGTCAGAGGCGCTATGTATATTATTATAGCTACCTGCTAAAAAATCACCTGGATTACAG--|CCGTGGCACTGCTGTTTCACAAGATGATGTTTGAAACTATTCCAATGTTCAGTGGCGGAACTTGCAGTAAGTGCTCTAAATTCTTAGCTGTCTGTGTGTCGGA
Pten	Ins 1 A	0	0	3	0	0	7	3	8	6062	4319	12	5269	20	111	1306	207	0	126	0	0	0	0	0	0	0	0	0	0	0	0	23	0	0	23	37	13	24	CTTTTGTCTCCCTCCTCCCTCTGCCCCCTGGGCCTATCAGGGAGTCACAATTCCCAGTCAGAGGCGCTATGTATATTATTATAGCTACCTGCTAAAAAATCACCTGGATTACAGAC{A}|CCGTGGCACTGCTGTTTCACAAGATGATGTTTGAAACTATTCCAATGTTCAGTGGCGGAACTTGCAGTAAGTGCTCTAAATTCTTAGCTGTCTGTGTGTCGGA
Pten	Ins 1 C	4	0	0	9	6	0	5	4	5590	3920	13	5024	23	112	1318	186	0	118	0	0	0	0	0	0	0	0	0	0	0	0	21	0	0	22	33	19	29	CTTTTGTCTCCCTCCTCCCTCTGCCCCCTGGGCCTATCAGGGAGTCACAATTCCCAGTCAGAGGCGCTATGTATATTATTATAGCTACCTGCTAAAAAATCACCTGGATTACAGAC{C}|CCGTGGCACTGCTGTTTCACAAGATGATGTTTGAAACTATTCCAATGTTCAGTGGCGGAACTTGCAGTAAGTGCTCTAAATTCTTAGCTGTCTGTGTGTCGGA
Rasa1	WT	219	2948	134	4409	4508	306	588	96	189	105	191	201	2	66	10	40	5248	348	285	1050	1636	79	85	2946	258	287	27	6	330	608	21473	31	7	2	4	1	0	AGCGTGCCGGGTCAAGTTACCCGCGGCCCTGCCGGTGGCAGCCGCCCCGTGTCCCGGGCTGGCGGACGCCGACT|TGGTTGCGGCCCTCGGTGGCGGAGCCGCGTCGGGGTCCGGGTTCCTGGGGACCGGGCCGGTGGCCGGTGTCTTGGGGGGCGCCGCGCTGACCGGCAGTGCTGCTG
Rasa1	Del 1|0	1411	25232	3177	19454	7010	7374	2727	8637	5444	5642	7863	5407	22170	55823	21251	1112	6831	2065	5137	562	1955	294	164	1556	618	216	70	70	930	384	8941	73	5473	41561	34846	30238	47835	AGCGTGCCGGGTCAAGTTACCCGCGGCCCTGCCGGTGGCAGCCGCCCCGTGTCCCGGGCTGGCGGACGCCGACT|TGGTTGCGGCCCTCGGTGGCGGAGCCGCGTCGGGGTCCGGGTTCCTGGGGACCGGGCCGGTGGCCGGTGTCTTGGGGGGCGCCGCGCTGACCGGCAGTGCTGCTG
Rasa1	Ins 1A	544	2480	837	6655	2031	122	1153	2978	66	127	2741	95	11	24800	17	118	14	27	37	148	93	28	18	26	14	9	0	0	20	4	86	0	1868	143	30	272	81	AGCGTGCCGGGTCAAGTTACCCGCGGCCCTGCCGGTGGCAGCCGCCCCGTGTCCCGGGCTGGCGGACGCCGACT|{A}TGGTTGCGGCCCTCGGTGGCGGAGCCGCGTCGGGGTCCGGGTTCCTGGGGACCGGGCCGGTGGCCGGTGTCTTGGGGGGCGCCGCGCTGACCGGCAGTGCTGCTG
Rasa1	Del 12|22	34	10376	525	377	269	1800	108	3	12	19	19	14	15255	184	0	8	6	23	33	8	28	54	3	2	13	4	1	0	40	2	80	0	1427	305	76	264	548	AGCGTGCCGGGTCAAGTTACCCGCGGCCCTGCCGGTGGCAGCCGCCCCGTGTCCCGGGCTGG------------|----------------------AGCCGCGTCGGGGTCCGGGTTCCTGGGGACCGGGCCGGTGGCCGGTGTCTTGGGGGGCGCCGCGCTGACCGGCAGTGCTGCTG
Rasa1	Ins 1T	9	69	0	104	127	35	2	4	4	1	6	2	0	3	0	1	2	0	0	14	0	0	0	0	0	0	0	0	20	0	0	303	2	1	0	3	0	AGCGTGCCGGGTCAAGTTACCCGCGGCCCTGCCGGTGGCAGCCGCCCCGTGTCCCGGGCTGGCGGACGCCGACT|{T}TGGTTGCGGCCCTCGGTGGCGGAGCCGCGTCGGGGTCCGGGTTCCTGGGGACCGGGCCGGTGGCCGGTGTCTTGGGGGGCGCCGCGCTGACCGGCAGTGCTGCTG
Rasa1	Del 0|10	0	0	0	0	0	0	0	0	0	0	0	0	0	0	0	353	0	3	6	3671	4	1	3	49	198	0	22	0	260	1	0	0	0	0	0	0	0	AGCGTGCCGGGTCAAGTTACCCGCGGCCCTGCCGGTGGCAGCCGCCCCGTGTCCCGGGCTGGCGGACGCCGACT|T----------CTCGGTGGCGGAGCCGCGTCGGGGTCCGGGTTCCTGGGGACCGGGCCGGTGGCCGGTGTCTTGGGGGGCGCCGCGCTGACCGGCAGTGCTGCTG
Rasa1	Del 0|8	0	0	0	0	0	0	0	1	4	0	1	0	0	0	0	345	0	5	13	4573	5	0	9	39	191	5	16	0	110	2	1	1	0	0	0	0	0	AGCGTGCCGGGTCAAGTTACCCGCGGCCCTGCCGGTGGCAGCCGCCCCGTGTCCCGGGCTGGCGGACGCCGACT|--------GCCCTCGGTGGCGGAGCCGCGTCGGGGTCCGGGTTCCTGGGGACCGGGCCGGTGGCCGGTGTCTTGGGGGGCGCCGCGCTGACCGGCAGTGCTGCTG
Rasa1	Del 2|0	0	1	0	1	0	0	0	0	1	2	2	0	2	0	5	7	2531	151	119	19	797	40	48	1361	119	110	10	0	250	253	8770	12	1	0	1	1	2	AGCGTGCCGGGTCAAGTTACCCGCGGCCCTGCCGGTGGCAGCCGCCCCGTGTCCCGGGCTGGCGGACGCCG--T|TGGTTGCGGCCCTCGGTGGCGGAGCCGCGTCGGGGTCCGGGTTCCTGGGGACCGGGCCGGTGGCCGGTGTCTTGGGGGGCGCCGCGCTGACCGGCAGTGCTGCTG
Rasa1	Del 0|3	0	1	0	2	2	0	1	0	0	0	1	0	26	9	8	0	0	0	0	0	0	0	0	0	0	0	0	0	0	0	11	0	13	22923	17761	14889	24882	AGCGTGCCGGGTCAAGTTACCCGCGGCCCTGCCGGTGGCAGCCGCCCCGTGTCCCGGGCTGGCGGACGCCGACT|---TTGCGGCCCTCGGTGGCGGAGCCGCGTCGGGGTCCGGGTTCCTGGGGACCGGGCCGGTGGCCGGTGTCTTGGGGGGCGCCGCGCTGACCGGCAGTGCTGCTG
Rb1	WT	626	4456	1485	15562	5329	1487	4053	3402	5277	1800	1310	906	1924	6093	1568	12437	8688	15335	38437	5289	3092	3171	3727	2271	8087	6460	1875	14701	2587	7235	2764	43481	5812	8465	3945	6469	26322	TACAGAAACAGCTGCAATCCCCATTAATGGTTCACCTCGAACACCCAGAAGAGGTCAGAACAGGAGCGCTCGGATAGCAAAACAACTAGAAAATGAT|ACGAGGATTATCGAGGTTCTCTGTAAAGAACACGAGTGTAATATAGATGAGGTAATTTCTCTTACACTTTATTTAAAACAGCTGAAGTAGATATATATGCTAAGTCTGCCTGTCA
Rb1	Del 2|0	7893	69288	44843	34745	32195	45040	15857	23173	499	502	19563	801	1926	6069	329	1664	1395	804	1412	259	6386	4160	725	877	2916	2169	449	946	453	609	282	414	1459	7949	11282	8657	7256	TACAGAAACAGCTGCAATCCCCATTAATGGTTCACCTCGAACACCCAGAAGAGGTCAGAACAGGAGCGCTCGGATAGCAAAACAACTAGAAAAT--T|ACGAGGATTATCGAGGTTCTCTGTAAAGAACACGAGTGTAATATAGATGAGGTAATTTCTCTTACACTTTATTTAAAACAGCTGAAGTAGATATATATGCTAAGTCTGCCTGTCA
Rb1	Del 22|5	141	25882	28797	3710	7669	30322	173	3227	182	128	163	87	933	126	74	125	185	169	151	131	1584	241	69	218	266	246	90	171	113	115	53	52	151	335	96	85	120	TACAGAAACAGCTGCAATCCCCATTAATGGTTCACCTCGAACACCCAGAAGAGGTCAGAACAGGAGCGCTCGGAT----------------------|-----GATTATCGAGGTTCTCTGTAAAGAACACGAGTGTAATATAGATGAGGTAATTTCTCTTACACTTTATTTAAAACAGCTGAAGTAGATATATATGCTAAGTCTGCCTGTCA
Rb1	Ins 1T	2247	5675	14735	26838	24739	785	16339	20650	59763	29593	21728	33861	32531	19851	18785	23805	44433	37745	44129	801	44834	61267	76888	55595	61271	60844	18105	48792	33782	48956	41829	12903	18722	17365	6829	9786	31803	TACAGAAACAGCTGCAATCCCCATTAATGGTTCACCTCGAACACCCAGAAGAGGTCAGAACAGGAGCGCTCGGATAGCAAAACAACTAGAAAATGAT{T}|ACGAGGATTATCGAGGTTCTCTGTAAAGAACACGAGTGTAATATAGATGAGGTAATTTCTCTTACACTTTATTTAAAACAGCTGAAGTAGATATATATGCTAAGTCTGCCTGTCA
Rb1	Del 1|0	1875	6274	14642	32271	22588	668	16855	20456	330	272	21855	478	2	6858	24	1548	1439	683	1218	285	5153	4323	608	768	2804	2111	354	747	408	584	1	342	1233	8213	22471	18087	7405	TACAGAAACAGCTGCAATCCCCATTAATGGTTCACCTCGAACACCCAGAAGAGGTCAGAACAGGAGCGCTCGGATAGCAAAACAACTAGAAAATG-T|ACGAGGATTATCGAGGTTCTCTGTAAAGAACACGAGTGTAATATAGATGAGGTAATTTCTCTTACACTTTATTTAAAACAGCTGAAGTAGATATATATGCTAAGTCTGCCTGTCA
Rb1	Del 5|0	4	2	0	3	0	144	2	3	15	5	7	0	4	2106	449	10503	1	5826	9256	14	12	12	432	1017	2072	509	561	11225	413	1024	556	1	1890	2203	1	1106	4805	TACAGAAACAGCTGCAATCCCCATTAATGGTTCACCTCGAACACCCAGAAGAGGTCAGAACAGGAGCGCTCGGATAGCAAAACAACTAGAA-----T|ACGAGGATTATCGAGGTTCTCTGTAAAGAACACGAGTGTAATATAGATGAGGTAATTTCTCTTACACTTTATTTAAAACAGCTGAAGTAGATATATATGCTAAGTCTGCCTGTCA
Rb1	Del 1|2	4	1	1	0	0	1	1	1	1	1	1	1	5	2	1	0	3	0	4	0	0	6	0	0	0	1	0	0	0	0	3	4	5	5750	10071	7132	4962	TACAGAAACAGCTGCAATCCCCATTAATGGTTCACCTCGAACACCCAGAAGAGGTCAGAACAGGAGCGCTCGGATAGCAAAACAACTAGAAAATGA-|--GAGGATTATCGAGGTTCTCTGTAAAGAACACGAGTGTAATATAGATGAGGTAATTTCTCTTACACTTTATTTAAAACAGCTGAAGTAGATATATATGCTAAGTCTGCCTGTCA
Rb1	Del 6|21	1	10	1	2	1	0	0	1	3	2	1	0	1	0	1	1	1	0	0	0	0	0	0	0	0	0	0	0	0	0	0	10	0	4259	3737	2797	2330	TACAGAAACAGCTGCAATCCCCATTAATGGTTCACCTCGAACACCCAGAAGAGGTCAGAACAGGAGCGCTCGGATAGCAAAACAACTAGAA------|---------------------TGTAAAGAACACGAGTGTAATATAGATGAGGTAATTTCTCTTACACTTTATTTAAAACAGCTGAAGTAGATATATATGCTAAGTCTGCCTGTCA
Rb1	Del 14|0	2	3	4	0	0	7	1	18	21	11	3	78	775	1332	378	14305	1	28	91	34012	57	35	1556	1791	13840	557	35461	2309	22132	939	72	502	1628	663	131	182	291	TACAGAAACAGCTGCAATCCCCATTAATGGTTCACCTCGAACACCCAGAAGAGGTCAGAACAGGAGCGCTCGGATAGCAAAA--------------T|ACGAGGATTATCGAGGTTCTCTGTAAAGAACACGAGTGTAATATAGATGAGGTAATTTCTCTTACACTTTATTTAAAACAGCTGAAGTAGATATATATGCTAAGTCTGCCTGTCA
Rb1	Del 13|0	4	12	0	42	0	2	5	27	42	7	10	4	914	1422	440	13877	12	36	105	34748	68	34	1884	1849	14050	588	37210	2337	23201	1039	88	618	1744	778	173	211	283	TACAGAAACAGCTGCAATCCCCATTAATGGTTCACCTCGAACACCCAGAAGAGGTCAGAACAGGAGCGCTCGGATAGCAAAACA---------------|ACGAGGATTATCGAGGTTCTCTGTAAAGAACACGAGTGTAATATAGATGAGGTAATTTCTCTTACACTTTATTTAAAACAGCTGAAGTAGATATATATGCTAAGTCTGCCTGTCA
Rb1	Del 0|2	15	9	15	10	28	11	14	16	21	18	19	14	19997	4652	7920	433	28172	4593	1888	161	9624	28728	47216	38406	24996	32234	10940	22679	13988	23390	16242	48857	7422	5313	1829	2231	2753	TACAGAAACAGCTGCAATCCCCATTAATGGTTCACCTCGAACACCCAGAAGAGGTCAGAACAGGAGCGCTCGGATAGCAAAACAACTAGAAAATGAT|--GAGGATTATCGAGGTTCTCTGTAAAGAACACGAGTGTAATATAGATGAGGTAATTTCTCTTACACTTTATTTAAAACAGCTGAAGTAGATATATATGCTAAGTCTGCCTGTCA
Rb1	Del 0|1	34	23	16	0	46	37	0	76	59081	27211	0	33103	611	855	9387	5601	520	681	1775	21	6571	10476	1176	1382	4788	3666	637	1228	537	843	193	685	1139	781	290	441	1351	TACAGAAACAGCTGCAATCCCCATTAATGGTTCACCTCGAACACCCAGAAGAGGTCAGAACAGGAGCGCTCGGATAGCAAAACAACTAGAAAATGAT|-CGAGGATTATCGAGGTTCTCTGTAAAGAACACGAGTGTAATATAGATGAGGTAATTTCTCTTACACTTTATTTAAAACAGCTGAAGTAGATATATATGCTAAGTCTGCCTGTCA
Rps6ka3	WT	12216	102	8025	4581	16670	144	16467	2182	969	442	22818	213	1283	20008	18987	22070	11519	4135	5925	8521	2520	6741	1328	2038	1653	3452	781	643	1600	2277	17315	581	41682	17130	12966	17574	23634	GAGAGTCATTCTGGGCTAACAATGGGTTGTCTCTATATTTACCTTAACAGGAAGAAGGCAGTATCAAAGAAATTGCAATCACACATCATGTGAAGGAAGGACATG|AAAAGGCAGATCCTTCCCAGTTTGAACTTTTAAAAGTATTAGGGCAGGGATCATTTGGAAAGGTAAGTCATAGTTGTTTGC
Rps6ka3	Del 5|6	310	410	5700	421	3525	4891	10	10	1	3	3	1	9208	219	22	11	9	4	5	8	7	11	0	1	0	5	0	8	0	0	711	1	588	3288	647	331	583	GAGAGTCATTCTGGGCTAACAATGGGTTGTCTCTATATTTACCTTAACAGGAAGAAGGCAGTATCAAAGAAATTGCAATCACACATCATGTGAAGGAAGG----- | ------CAGATCCTTCCCAGTTTGAACTTTTAAAAGTATTAGGGCAGGGATCATTTGGAAAGGTAAGTCATAGTTGTTTGC
Rps6ka3	Del 0|5	0	0	0	0	0	0	0	0	0	0	0	0	0	0	0	0	0	0	0	0	0	0	0	0	0	0	0	0	0	0	0	0	0	0	0	0	0	GAGAGTCATTCTGGGCTAACAATGGGTTGTCTCTATATTTACCTTAACAGGAAGAAGGCAGTATCAAAGAAATTGCAATCACACATCATGTGAAGGAAGGACATG|-----GCAGATCCTTCCCAGTTTGAACTTTTAAAAGTATTAGGGCAGGGATCATTTGGAAAGGTAAGTCATAGTTGTTTGC
Runx3	WT	6742	27813	6970	33596	17685	6802	10956	9818	17335	12091	6965	7869	41	36412	31377	19158	1043	10518	1722	13008	2395	2971	2139	1370	1425	1972	1078	1073	2181	5312	19480	366	541	2347	11537	7359	917	GACAGCCCCAACTTCCTCTGCTCCGTGCTGCCCTCGCACTGGCGCTGCAACAAGACGCTGCCGGTCGCCT|TCAAGGTGAGTGCAGGGGCCCGAGCCGGGAGGACACCGGGGAACCTGGGCGCCCCCATTTGCAGGAGCCCATACCGGGGAGGACTTGGGGAGCACCTAGAAGTAGGACATGAAAGGGGATGTCACCCAG
Runx3	Del 1|0	193	31173	5824	3533	566	5542	229	169	361	636	84	1776	25409	381	57	187	366	337	394	217	85	200	40	61	147	50	72	47	40	64	831	752	23295	11654	9305	14664	31272	GACAGCCCCAACTTCCTCTGCTCCGTGCTGCCCTCGCACTGGCGCTGCAACAAGACGCTGCCGGTCGCC-|TCAAGGTGAGTGCAGGGGCCCGAGCCGGGAGGACACCGGGGAACCTGGGCGCCCCCATTTGCAGGAGCCCATACCGGGGAGGACTTGGGGAGCACCTAGAAGTAGGACATGAAAGGGGATGTCACCCAG
Runx3	Del 8|13	0	0	1	0	0	0	0	0	6	0	0	0	0	0	0	0	0	0	0	0	0	0	0	0	0	0	0	0	0	0	0	0	0	0	0	0	0	GACAGCCCCAACTTCCTCTGCTCCGTGCTGCCCTCGCACTGGCGCTGCAACAAGACGCTGCC-------- | -------------AGGGGCCCGAGCCGGGAGGACACCGGGGAACCTGGGCGCCCCCATTTGCAGGAGCCCATACCGGGGAGGACTTGGGGAGCACCTAGAAGTAGGACATGAAAGGGGATGTCACCCAG
Runx3	Del 6|0	579	5034	172	6347	5455	557	313	309	1090	586	253	583	0	0	0	271	94	550	149	1541	113	174	80	121	176	67	69	75	84	381	0	45	0	0	0	0	0	GACAGCCCCAACTTCCTCTGCTCCGTGCTGCCCTCGCACTGGCGCTGCAACAAGACGCTGCCGG------|TCAAGGTGAGTGCAGGGGCCCGAGCCGGGAGGACACCGGGGAACCTGGGCGCCCCCATTTGCAGGAGCCCATACCGGGGAGGACTTGGGGAGCACCTAGAAGTAGGACATGAAAGGGGATGTCACCCAG
Runx3	Del 0|2	0	9	0	0	1	3	5	1	1	4	4	0	7	1	4	2	3	0	0	0	0	0	0	0	0	0	0	0	0	0	2	1	2	2677	1252	1664	8954	GACAGCCCCAACTTCCTCTGCTCCGTGCTGCCCTCGCACTGGCGCTGCAACAAGACGCTGCCGGTCGCCT|--AAGGTGAGTGCAGGGGCCCGAGCCGGGAGGACACCGGGGAACCTGGGCGCCCCCATTTGCAGGAGCCCATACCGGGGAGGACTTGGGGAGCACCTAGAAGTAGGACATGAAAGGGGATGTCACCCAG
Runx3	Del 1|0	0	26	6	3	1	0	0	3	0	14	0	2	0	0	0	3352	0	3416	419	9	2	1	95	16	5	122	121	156	151	23	1	47	7	7	8	8	19	GACAGCCCCAACTTCCTCTGCTCCGTGCTGCCCTCGCACTGGCGCTGCAACAAGACGCTGCCGGTCGC-T|TCAAGGTGAGTGCAGGGGCCCGAGCCGGGAGGACACCGGGGAACCTGGGCGCCCCCATTTGCAGGAGCCCATACCGGGGAGGACTTGGGGAGCACCTAGAAGTAGGACATGAAAGGGGATGTCACCCAG
Runx3	Ins 1T	0	0	0	0	0	0	0	0	0	0	0	0	0	0	0	1543	0	1463	239	0	0	0	41	2	3	54	36	78	62	15	0	19	0	0	0	0	0	GACAGCCCCAACTTCCTCTGCTCCGTGCTGCCCTCGCACTGGCGCTGCAACAAGACGCTGCCGGTCGCCT{T}|TCAAGGTGAGTGCAGGGGCCCGAGCCGGGAGGACACCGGGGAACCTGGGCGCCCCCATTTGCAGGAGCCCATACCGGGGAGGACTTGGGGAGCACCTAGAAGTAGGACATGAAAGGGGATGTCACCCAG
Runx3	Del 3|0	0	0	0	0	0	0	0	0	0	0	0	0	0	0	0	1	0	0	0	5	0	0	0	2	0	1	0	0	0	0	3	686	16904	2	6	4	0	GACAGCCCCAACTTCCTCTGCTCCGTGCTGCCCTCGCACTGGCGCTGCAACAAGACGCTGCCGGTCG---|TCAAGGTGAGTGCAGGGGCCCGAGCCGGGAGGACACCGGGGAACCTGGGCGCCCCCATTTGCAGGAGCCCATACCGGGGAGGACTTGGGGAGCACCTAGAAGTAGGACATGAAAGGGGATGTCACCCAG
Setd5	WT	8246	19600	8950	18864	8114	3690	15199	9043	23280	15527	15349	22328	361	2276	3599	1692	2437	2141	1687	9107	6610	10244	3371	1303	9680	2079	5365	5355	1816	2652	502	1379	1423	1620	523	935	982	GCCCTGGTTTTAGTAGGTAATCGCTCAGAAGGAAAGTTTTAACTCCTGGGAAAGCCCCTTCTATGCTAATTTATTCTATCGGGCGCCTTTGCCTTTCTCATTCTTAGGAATAAGGATCTTTCTCCTGTG|TACTGATGCTGCAGCCCGCCCTGCTGGCCTGGGTCAGGGGTGCGTGGATGACCTGCATTTTCTGCTTTCTCATGTTACTTGTGTAACGTCTTCACC
Setd5	Del 2|0	182	25598	2139	964	565	7000	51	1234	55	91	61	51	1764	489	227	5463	2210	856	398	1828	4215	2077	556	3514	1020	3942	599	2054	1258	2232	1457	335	423	289	54	170	199	GCCCTGGTTTTAGTAGGTAATCGCTCAGAAGGAAAGTTTTAACTCCTGGGAAAGCCCCTTCTATGCTAATTTATTCTATCGGGCGCCTTTGCCTTTCTCATTCTTAGGAATAAGGATCTTTCTCCTG--|TACTGATGCTGCAGCCCGCCCTGCTGGCCTGGGTCAGGGGTGCGTGGATGACCTGCATTTTCTGCTTTCTCATGTTACTTGTGTAACGTCTTCACC
Setd5	Del 0|5	139	23794	1938	507	353	6590	22	1005	48	40	51	33	1787	1237	376	5334	3858	777	398	2067	2597	1862	4478	3691	2757	4307	5003	1847	4837	3339	2071	1248	807	465	127	253	479	GCCCTGGTTTTAGTAGGTAATCGCTCAGAAGGAAAGTTTTAACTCCTGGGAAAGCCCCTTCTATGCTAATTTATTCTATCGGGCGCCTTTGCCTTTCTCATTCTTAGGAATAAGGATCTTTCTCCTGTG|-----ATGCTGCAGCCCGCCCTGCTGGCCTGGGTCAGGGGTGCGTGGATGACCTGCATTTTCTGCTTTCTCATGTTACTTGTGTAACGTCTTCACC
Setd5	Ins 1 A	7	8	19	28	18	24	3	13	9	6	4	2	347	2301	650	6689	6436	5719	9752	43	4862	691	5058	4088	3006	4983	3452	16735	3409	4205	2201	1350	1508	847	235	651	970	GCCCTGGTTTTAGTAGGTAATCGCTCAGAAGGAAAGTTTTAACTCCTGGGAAAGCCCCTTCTATGCTAATTTATTCTATCGGGCGCCTTTGCCTTTCTCATTCTTAGGAATAAGGATCTTTCTCCTGTG|{A}TACTGATGCTGCAGCCCGCCCTGCTGGCCTGGGTCAGGGGTGCGTGGATGACCTGCATTTTCTGCTTTCTCATGTTACTTGTGTAACGTCTTCACC
Setd5	Del 8|0	3	54	17	8	2	3	3	5	8	3	4	6	1	476	95	2906	0	1661	3446	5	2	0	310	98	158	232	961	5071	566	393	126	4199	375	1	88	197	188	GCCCTGGTTTTAGTAGGTAATCGCTCAGAAGGAAAGTTTTAACTCCTGGGAAAGCCCCTTCTATGCTAATTTATTCTATCGGGCGCCTTTGCCTTTCTCATTCTTAGGAATAAGGATCTT--------G|TACTGATGCTGCAGCCCGCCCTGCTGGCCTGGGTCAGGGGTGCGTGGATGACCTGCATTTTCTGCTTTCTCATGTTACTTGTGTAACGTCTTCACC
Setd5	Del 1|0	12	35	12	33	23	11	7	7	11	10	11	16	3	6	8	11	13	6	0	19	0	13	9	7	11	5	10	11	5	10	4	6	5	2216	4589	4100	5538	GCCCTGGTTTTAGTAGGTAATCGCTCAGAAGGAAAGTTTTAACTCCTGGGAAAGCCCCTTCTATGCTAATTTATTCTATCGGGCGCCTTTGCCTTTCTCATTCTTAGGAATAAGGATCTTTCTCCTG-G|TACTGATGCTGCAGCCCGCCCTGCTGGCCTGGGTCAGGGGTGCGTGGATGACCTGCATTTTCTGCTTTCTCATGTTACTTGTGTAACGTCTTCACC
Setd5	Del 0|25	0	0	1	0	0	0	0	0	0	1	1	0	72	331	55	1065	0	1196	2254	9	0	0	126	47	37	87	674	2658	424	288	74	166	303	202	37	118	103	GCCCTGGTTTTAGTAGGTAATCGCTCAGAAGGAAAGTTTTAACTCCTGGGAAAGCCCCTTCTATGCTAATTTATTCTATCGGGCGCCTTTGCCTTTCTCATTCTTAGGAATAAGGATCTTTCTCCTGTG|------------------------GGCCTGGGTCAGGGGTGCGTGGATGACCTGCATTTTCTGCTTTCTCATGTTACTTGTGTAACGTCTTCACC
Setd5	Del 0|1	3	1	0	0	0	0	2	0	3	0	0	0	116	1027	401	141	4366	831	411	0	4822	650	4113	3720	1746	4144	1083	1970	2096	3259	2499	794	500	259	67	126	316	GCCCTGGTTTTAGTAGGTAATCGCTCAGAAGGAAAGTTTTAACTCCTGGGAAAGCCCCTTCTATGCTAATTTATTCTATCGGGCGCCTTTGCCTTTCTCATTCTTAGGAATAAGGATCTTTCTCCTGTG|-ACTGATGCTGCAGCCCGCCCTGCTGGCCTGGGTCAGGGGTGCGTGGATGACCTGCATTTTCTGCTTTCTCATGTTACTTGTGTAACGTCTTCACC
Smad4	WT	16862	35431	32063	60312	46133	7940	62872	87102	5075	5131	54130	5777	2416	28691	2453	926	1334	3937	3775	14086	6205	9359	8202	11045	6087	5662	7386	5322	5764	6770	1387	4072	5180	5797	4766	4000	23014	AGTACGTTCACGACTTTGAAGGACAGCCGTCCTTACCCACTGAAGGACATTCGATTCAAACCATCCAACACCCGCCAAGTAATCGCGCATCAACGGAGACGTACAGCG|CCCCGGCTCTGTTAGCCCCGGCAGAGTCTAACGCCACCAGCACCACCAACTTCCCCAACATTCCTGTGGCTTCCACAAGTGAGTGTTGCAGTCAGATCGAGTCGAAAGTTTTC
Smad4	Del 16|0	193	27809	15012	689	2799	28506	80	43	143	279	87	61	4251	179	77	0	27	57	42	118	264	118	234	207	347	465	403	279	103	523	103	136	258	474	301	491	443	AGTACGTTCACGACTTTGAAGGACAGCCGTCCTTACCCACTGAAGGACATTCGATTCAAACCATCCAACACCCGCCAAGTAATCGCGCATCA----------------|CCCCGGCTCTGTTAGCCCCGGCAGAGTCTAACGCCACCAGCACCACCAACTTCCCCAACATTCCTGTGGCTTCCACAAGTGAGTGTTGCAGTCAGATCGAGTCGAAAGTTTTC
Smad4	Del 2|0	1440	6368	1495	15335	6279	2410	848	1987	35087	21927	1037	30001	4613	4536	10224	24884	297	17702	35741	6594	2873	2924	3099	4093	4359	3158	17746	21763	32115	13677	1240	18360	3877	25684	8650	18916	16918	AGTACGTTCACGACTTTGAAGGACAGCCGTCCTTACCCACTGAAGGACATTCGATTCAAACCATCCAACACCCGCCAAGTAATCGCGCATCAACGGAGACGTACAG--|CCCCGGCTCTGTTAGCCCCGGCAGAGTCTAACGCCACCAGCACCACCAACTTCCCCAACATTCCTGTGGCTTCCACAAGTGAGTGTTGCAGTCAGATCGAGTCGAAAGTTTTC
Smad4	Del 8|0	9	5	7	3	3	4	1	7	5	4	4	2	3511	2069	771	20859	4	13753	29715	48	11	246	1279	200	1549	757	13793	16595	27195	10770	582	1086	1438	2416	1627	3307	2735	AGTACGTTCACGACTTTGAAGGACAGCCGTCCTTACCCACTGAAGGACATTCGATTCAAACCATCCAACACCCGCCAAGTAATCGCGCATCAACGGAGAC--------|CCCCGGCTCTGTTAGCCCCGGCAGAGTCTAACGCCACCAGCACCACCAACTTCCCCAACATTCCTGTGGCTTCCACAAGTGAGTGTTGCAGTCAGATCGAGTCGAAAGTTTTC
Smad4	Del 39|50	135	646	2185	79	392	2955	155	2	156	178	148	30	2329	293	220	30	14	169	45	149	780	4103	226	667	766	923	687	398	269	1392	135	410	165	143	252	211	120	AGTACGTTCACGACTTTGAAGGACAGCCGTCCTTACCCACTGAAGGACATTCGATTCAAACCATCCAAC--------------------------------------- | --------------------------------------------------TTCCCCAACATTCCTGTGGCTTCCACAAGTGAGTGTTGCAGTCAGATCGAGTCGAAAGTTTTC
Smad4	Del 1|0	408	1068	128	2121	1689	231	201	169	37916	21904	130	29274	50	876	9164	18	17	122	17	313	159	159	53	109	101	104	158	97	82	105	44	79	65	19859	5967	8113	15288	AGTACGTTCACGACTTTGAAGGACAGCCGTCCTTACCCACTGAAGGACATTCGATTCAAACCATCCAACACCCGCCAAGTAATCGCGCATCAACGGAGACGTACAGC-|CCCCGGCTCTGTTAGCCCCGGCAGAGTCTAACGCCACCAGCACCACCAACTTCCCCAACATTCCTGTGGCTTCCACAAGTGAGTGTTGCAGTCAGATCGAGTCGAAAGTTTTC
Smad4	Del 5|0	2	0	16	3	0	0	8	12	19	0	11	14	87	584	0	59747	17	51	139	48416	1389	46	5360	1793	21811	2116	22375	5016	24009	4069	108	999	528	346	1604	316	835	AGTACGTTCACGACTTTGAAGGACAGCCGTCCTTACCCACTGAAGGACATTCGATTCAAACCATCCAACACCCGCCAAGTAATCGCGCATCAACGGAGACGTA-----|CCCCGGCTCTGTTAGCCCCGGCAGAGTCTAACGCCACCAGCACCACCAACTTCCCCAACATTCCTGTGGCTTCCACAAGTGAGTGTTGCAGTCAGATCGAGTCGAAAGTTTTC
Smad4	Del 0|9	31	11	12	16	11	0	10	12	22	7	14	12	7127	8620	5724	817	55418	6955	2678	162	22191	39990	24782	29513	29689	24656	10796	13724	12290	21148	15509	8501	3812	3216	8535	4414	2685	AGTACGTTCACGACTTTGAAGGACAGCCGTCCTTACCCACTGAAGGACATTCGATTCAAACCATCCAACACCCGCCAAGTAATCGCGCATCAACGGAGACGTACAGCG|---------GTTAGCCCCGGCAGAGTCTAACGCCACCAGCACCACCAACTTCCCCAACATTCCTGTGGCTTCCACAAGTGAGTGTTGCAGTCAGATCGAGTCGAAAGTTTTC
Smad4	Del 1|2	8	8	5	0	0	2	3	0	19	16	6	0	2061	1769	1769	556	12866	3182	1733	65	19719	10194	11761	10395	7621	11524	5227	8451	6236	10534	10246	3591	1690	1294	3159	1576	1246	AGTACGTTCACGACTTTGAAGGACAGCCGTCCTTACCCACTGAAGGACATTCGATTCAAACCATCCAACACCCGCCAAGTAATCGCGCATCAACGGAGACGTACAGC-|--CCGGCTCTGTTAGCCCCGGCAGAGTCTAACGCCACCAGCACCACCAACTTCCCCAACATTCCTGTGGCTTCCACAAGTGAGTGTTGCAGTCAGATCGAGTCGAAAGTTTTC
Smad4	Del 0|2	0	0	0	0	0	0	0	0	0	0	0	0	0	0	0	8	2	37	1	68	52	12	25	1	70	0	36	7	82	3	15	20	17432	59	17	23	37	AGTACGTTCACGACTTTGAAGGACAGCCGTCCTTACCCACTGAAGGACATTCGATTCAAACCATCCAACACCCGCCAAGTAATCGCGCATCAACGGAGACGTACAGCG|--CCGGCTCTGTTAGCCCCGGCAGAGTCTAACGCCACCAGCACCACCAACTTCCCCAACATTCCTGTGGCTTCCACAAGTGAGTGTTGCAGTCAGATCGAGTCGAAAGTTTTC
Tet2	WT	22543	5227	17363	29296	48163	5442	34441	35806	15976	16762	19091	6697	2523	27337	8204	41101	39840	28920	40727	32556	42645	36734	31963	38742	46153	41373	47445	47698	44906	37570	30547	48882	7301	46445	26298	28843	45858	CACCGTCACAATCACTTCTTGCTCCCCGTCTTGTTCTTCAGCCTCCTTTAGAAGGAAAAGGCGCTCTAAATGATGTAGCTTTGGAAGAACACCATGACTACCCCAAC|CGAAGCAACCGAACTCTTTTAAGGGAAGGGAAAATAGACCATCAACCCAAGACATCATCTAGCCAGAGTCTGAATCCATCTGTACATACACCCAACCCCCCCTTGATGCTTCCAGAACAGCAT
Tet2	Del 2|4	6629	5576	18713	3502	11611	14972	12885	11310	745	47	151	1	7613	4675	60	40	33	10	8	159	207	508	42	28	59	54	129	122	19	40	123	26	590	1102	475	228	166	CACCGTCACAATCACTTCTTGCTCCCCGTCTTGTTCTTCAGCCTCCTTTAGAAGGAAAAGGCGCTCTAAATGATGTAGCTTTGGAAGAACACCATGACTACCCCA--|----GCAACCGAACTCTTTTAAGGGAAGGGAAAATAGACCATCAACCCAAGACATCATCTAGCCAGAGTCTGAATCCATCTGTACATACACCCAACCCCCCCTTGATGCTTCCAGAACAGCAT
Tet2	Del 0|9	748	5149	13867	1645	6019	14832	272	910	327	161	147	10738	7610	501	8329	165	800	97	81	1069	693	635	382	226	463	364	549	468	187	315	180	162	728	1453	598	112	1287	CACCGTCACAATCACTTCTTGCTCCCCGTCTTGTTCTTCAGCCTCCTTTAGAAGGAAAAGGCGCTCTAAATGATGTAGCTTTGGAAGAACACCATGACTACCCCAAC|---------CGAACTCTTTTAAGGGAAGGGAAAATAGACCATCAACCCAAGACATCATCTAGCCAGAGTCTGAATCCATCTGTACATACACCCAACCCCCCCTTGATGCTTCCAGAACAGCAT
Tet2	Del 1|0	353	148	194	1384	1543	264	228	0	335	0	90	343	114	773	326	158	6812	169	114	606	1657	358	6283	316	5474	457	2056	518	371	414	200	245	422	857	236	211	810	CACCGTCACAATCACTTCTTGCTCCCCGTCTTGTTCTTCAGCCTCCTTTAGAAGGAAAAGGCGCTCTAAATGATGTAGCTTTGGAAGAACACCATGACTACCCCAA-|CGAAGCAACCGAACTCTTTTAAGGGAAGGGAAAATAGACCATCAACCCAAGACATCATCTAGCCAGAGTCTGAATCCATCTGTACATACACCCAACCCCCCCTTGATGCTTCCAGAACAGCAT
Tet2	Del 5|0	0	0	0	0	0	0	0	0	0	0	0	0	0	18	0	12	0	2	9	2	0	4	0	0	0	23	0	6	9	10	7	19	11188	32	14	9	40	CACCGTCACAATCACTTCTTGCTCCCCGTCTTGTTCTTCAGCCTCCTTTAGAAGGAAAAGGCGCTCTAAATGATGTAGCTTTGGAAGAACACCATGACTACC-----|CGAAGCAACCGAACTCTTTTAAGGGAAGGGAAAATAGACCATCAACCCAAGACATCATCTAGCCAGAGTCTGAATCCATCTGTACATACACCCAACCCCCCCTTGATGCTTCCAGAACAGCAT
Tet2	Del 0|14	0	0	0	0	0	0	0	0	0	0	0	0	0	0	0	1	0	1	0	3	0	0	0	7	0	1	0	2	3	6	1	6	8121	3	1	0	6	CACCGTCACAATCACTTCTTGCTCCCCGTCTTGTTCTTCAGCCTCCTTTAGAAGGAAAAGGCGCTCTAAATGATGTAGCTTTGGAAGAACACCATGACTACCCCAAC|--------------TCTTTTAAGGGAAGGGAAAATAGACCATCAACCCAAGACATCATCTAGCCAGAGTCTGAATCCATCTGTACATACACCCAACCCCCCCTTGATGCTTCCAGAACAGCAT
Tsc1	WT	56704	82859	99338	150350	160381	26072	174684	166027	119663	139302	89119	129748	4528	115065	106009	20675	65923	51184	52418	17903	133069	114887	58640	81793	21305	73726	19601	69374	27952	38369	55995	72598	10841	11795	17588	9279	16779	TACTCTGCGACACAGAACATGCCCAGCATTTTCACTGTGCTTCCATTTCAGGAAGAAAGAGCAGATTCCTCAAGGCCTTACCTTCACAGACAGTCAAACGACCGAGG|ATTAGGTAAACTCCCTGGGTAATGATGGGCCTTGCTTGCCTCTTGGCATTGAACTCTGTAGCTTAAAAGCTAAGCTGGGTGGAAGAAGGATTTTCTGGGATAGCACCTATGCT
Tsc1	Del 5|3	780	117453	33695	5242	7652	182570	211	475	1745	420	1	2653	62463	2242	721	1039	500	12874	24596	459	220	377	382	871	1612	423	2618	2895	578	2011	1315	833	2791	7876	2626	7186	6059	TACTCTGCGACACAGAACATGCCCAGCATTTTCACTGTGCTTCCATTTCAGGAAGAAAGAGCAGATTCCTCAAGGCCTTACCTTCACAGACAGTCAAACGAC-----|---AGGTAAACTCCCTGGGTAATGATGGGCCTTGCTTGCCTCTTGGCATTGAACTCTGTAGCTTAAAAGCTAAGCTGGGTGGAAGAAGGATTTTCTGGGATAGCACCTATGCT
Tsc1	Del 1|0	1291	2505	1099	7834	10795	2857	183	766	802	1076	415	694	3424	6891	4071	44866	65	36027	76774	67662	1981	838	9401	7694	16542	4242	46281	11727	31427	7534	3151	3215	6137	23906	20034	20497	28670	TACTCTGCGACACAGAACATGCCCAGCATTTTCACTGTGCTTCCATTTCAGGAAGAAAGAGCAGATTCCTCAAGGCCTTACCTTCACAGACAGTCAAACGACCGAG-|ATTAGGTAAACTCCCTGGGTAATGATGGGCCTTGCTTGCCTCTTGGCATTGAACTCTGTAGCTTAAAAGCTAAGCTGGGTGGAAGAAGGATTTTCTGGGATAGCACCTATGCT
Tsc1	Del 4|0	10	3	3	8	6	8	5	6	130	3	16	7	1271	2197	865	20061	9	14899	31137	56	10	10	2475	3011	2910	1622	2854	4722	601	2427	943	963	35205	3034	2524	2446	3957	TACTCTGCGACACAGAACATGCCCAGCATTTTCACTGTGCTTCCATTTCAGGAAGAAAGAGCAGATTCCTCAAGGCCTTACCTTCACAGACAGTCAAACGACC----|ATTAGGTAAACTCCCTGGGTAATGATGGGCCTTGCTTGCCTCTTGGCATTGAACTCTGTAGCTTAAAAGCTAAGCTGGGTGGAAGAAGGATTTTCTGGGATAGCACCTATGCT
Tsc1	Del 11|0	7	2	5	4	0	2	2	8	9	3	5	6	1286	2216	942	20685	24	14761	28608	49	14	14	2078	2571	3162	1666	3153	4500	651	2312	762	918	1991	3466	2685	2225	3686	TACTCTGCGACACAGAACATGCCCAGCATTTTCACTGTGCTTCCATTTCAGGAAGAAAGAGCAGATTCCTCAAGGCCTTACCTTCACAGACAGTCA-----------|ATTAGGTAAACTCCCTGGGTAATGATGGGCCTTGCTTGCCTCTTGGCATTGAACTCTGTAGCTTAAAAGCTAAGCTGGGTGGAAGAAGGATTTTCTGGGATAGCACCTATGCT
Tsc1	Del 0|3	30	13	21	20	16	23	21	37	41	230	33	27	1426	4150	4840	30639	141839	12638	5714	63633	55539	77434	80701	39106	53424	36050	58354	33119	58662	22751	23799	8778	5975	4321	21749	3726	6137	TACTCTGCGACACAGAACATGCCCAGCATTTTCACTGTGCTTCCATTTCAGGAAGAAAGAGCAGATTCCTCAAGGCCTTACCTTCACAGACAGTCAAACGACCGAGG|---AGGTAAACTCCCTGGGTAATGATGGGCCTTGCTTGCCTCTTGGCATTGAACTCTGTAGCTTAAAAGCTAAGCTGGGTGGAAGAAGGATTTTCTGGGATAGCACCTATGCT
Tsc2	WT	5370	4195	3108	22297	5778	1995	1912	1558	1057	980	537	1154	120	321	262	443	915	362	185	3636	1051	614	521	154	306	484	375	839	162	323	180	58220	435	1581	115	224	262	CTAAGGTCCCTGGAGGCTACACCCTTCTCACTGTCCCCTTTTTGTCATGGCAGCATGCAGTGGAGGCACTTTGGAAGGCTGTCTCAGACTTGCTACAGCCAGAGCGGCCAC|CAGAGGCCCGGCATGCAGTTCTCACCTTATTGAAGGCCATTGTACAGGGACAGGTAAGGGGTGGAGCTGTGTGAGCCTGTGGGATGAAGGCAGACCGTCACCGTTTGAGCTCCTGC
Tsc2	Del 3|0	10051	15647	33288	51025	37184	2048	47889	38920	2291	888	11319	641	4227	18248	1265	8901	71337	20335	21745	2762	25867	15529	19562	4153	17848	25581	14668	56362	12766	21144	19877	1642	16626	6640	6049	5523	4863	CTAAGGTCCCTGGAGGCTACACCCTTCTCACTGTCCCCTTTTTGTCATGGCAGCATGCAGTGGAGGCACTTTGGAAGGCTGTCTCAGACTTGCTACAGCCAGAGCGGC---|CAGAGGCCCGGCATGCAGTTCTCACCTTATTGAAGGCCATTGTACAGGGACAGGTAAGGGGTGGAGCTGTGTGAGCCTGTGGGATGAAGGCAGACCGTCACCGTTTGAGCTCCTGC
Tsc2	Del 2|0	1095	71160	31322	12217	11682	87972	654	757	549	1353	5515	432	17788	439	172	1722	367	192	633	2441	2680	3692	1289	1100	1257	546	807	711	427	472	185	148	501	25503	1025	6341	11828	CTAAGGTCCCTGGAGGCTACACCCTTCTCACTGTCCCCTTTTTGTCATGGCAGCATGCAGTGGAGGCACTTTGGAAGGCTGTCTCAGACTTGCTACAGCCAGAGCGGCC--|CAGAGGCCCGGCATGCAGTTCTCACCTTATTGAAGGCCATTGTACAGGGACAGGTAAGGGGTGGAGCTGTGTGAGCCTGTGGGATGAAGGCAGACCGTCACCGTTTGAGCTCCTGC
Tsc2	Del 0|3	4896	7331	19151	26664	19568	1016	24134	18938	1047	518	5966	333	149	6914	123	1541	397	150	545	1337	1665	2341	1302	1222	1345	550	645	509	390	441	121	102	345	1077	165	188	142	CTAAGGTCCCTGGAGGCTACACCCTTCTCACTGTCCCCTTTTTGTCATGGCAGCATGCAGTGGAGGCACTTTGGAAGGCTGTCTCAGACTTGCTACAGCCAGAGCGGCCAC|---AGGCCCGGCATGCAGTTCTCACCTTATTGAAGGCCATTGTACAGGGACAGGTAAGGGGTGGAGCTGTGTGAGCCTGTGGGATGAAGGCAGACCGTCACCGTTTGAGCTCCTGC
Tsc2	Del 1|0	6141	8516	16242	28686	21034	1610	22523	18426	30915	35487	5413	44406	8320	15284	14903	22228	50079	45258	48277	34133	20428	19874	31377	3173	17278	28621	32630	124135	26068	31094	23091	3689	34372	36031	13231	18209	22699	CTAAGGTCCCTGGAGGCTACACCCTTCTCACTGTCCCCTTTTTGTCATGGCAGCATGCAGTGGAGGCACTTTGGAAGGCTGTCTCAGACTTGCTACAGCCAGAGCGGCCA-|CAGAGGCCCGGCATGCAGTTCTCACCTTATTGAAGGCCATTGTACAGGGACAGGTAAGGGGTGGAGCTGTGTGAGCCTGTGGGATGAAGGCAGACCGTCACCGTTTGAGCTCCTGC
Tsc2	Del 12|0	369	362	562	3114	313	216	112	293	129	107	74	60	2596	1796	602	5803	16	11049	13370	948	179	134	355	43	138	114	6200	24481	6076	5471	1034	1092	14433	2102	2731	1853	1596	CTAAGGTCCCTGGAGGCTACACCCTTCTCACTGTCCCCTTTTTGTCATGGCAGCATGCAGTGGAGGCACTTTGGAAGGCTGTCTCAGACTTGCTACAGC------------|CAGAGGCCCGGCATGCAGTTCTCACCTTATTGAAGGCCATTGTACAGGGACAGGTAAGGGGTGGAGCTGTGTGAGCCTGTGGGATGAAGGCAGACCGTCACCGTTTGAGCTCCTGC
Tsc2	Del 15|0	3	5	25	0	0	2	1	67	131	267	25	97	47	143	62	6332	16	9	57	25723	146	72	1877	45	3765	201	4056	31	3024	372	29	106	103	145	64	45	32	CTAAGGTCCCTGGAGGCTACACCCTTCTCACTGTCCCCTTTTTGTCATGGCAGCATGCAGTGGAGGCACTTTGGAAGGCTGTCTCAGACTTGCTAC---------------|CAGAGGCCCGGCATGCAGTTCTCACCTTATTGAAGGCCATTGTACAGGGACAGGTAAGGGGTGGAGCTGTGTGAGCCTGTGGGATGAAGGCAGACCGTCACCGTTTGAGCTCCTGC
Tsc2	Del 23|1	0	3	0	0	0	0	0	43	18584	17855	47	23751	161	151	10658	917	423	141	166	568	103	87	265	12	178	66	89	231	99	201	231	76	202	149	163	74	50	CTAAGGTCCCTGGAGGCTACACCCTTCTCACTGTCCCCTTTTTGTCATGGCAGCATGCAGTGGAGGCACTTTGGAAGGCTGTCTCAGA-----------------------|-AGAGGCCCGGCATGCAGTTCTCACCTTATTGAAGGCCATTGTACAGGGACAGGTAAGGGGTGGAGCTGTGTGAGCCTGTGGGATGAAGGCAGACCGTCACCGTTTGAGCTCCTGC
Tsc2	Del 1|0	11	0	0	0	5	8	19	0	0	5	0	6	0	0	0	8	14	28	22	8	7	18	6	56	5	27	13	6	2	5	16	4	22	23995	758	5929	11892	CTAAGGTCCCTGGAGGCTACACCCTTCTCACTGTCCCCTTTTTGTCATGGCAGCATGCAGTGGAGGCACTTTGGAAGGCTGTCTCAGACTTGCTACAGCCAGAGCGGCC-C|CAGAGGCCCGGCATGCAGTTCTCACCTTATTGAAGGCCATTGTACAGGGACAGGTAAGGGGTGGAGCTGTGTGAGCCTGTGGGATGAAGGCAGACCGTCACCGTTTGAGCTCCTGC

## Sheet: MF
Target Gene	Mutation Type	1C1	1C2	1C3	1C4	1C5	1C6	1C8	1C10	1C14	1C19	1C20	1C23	2C1	2C2	2C4	3C2	3C3	3C6	3C9	3C10	3C13	3C14	3C18	3C20	3C23	3C26	3C28	3C29	3C30	3C34	5C4	5C8	5C9	6C1	6C7	6C23	6C44	Reference
Apc	WT	4.93385	4.79073	3.66209	24.7269	32.9172	4.92106	4.01808	3.54389	3.67131	3.31811	3.38215	3.92162	1.49668	4.67624	2.43231	0.277326	4.13196	3.3981	1.68467	46.1434	9.60202	10.6341	6.15924	4.48805	4.18709	5.41872	3.29608	2.6812	2.35869	3.53549	3.2058	0.414649	1.83718	3.34559	2.22452	1.55933	0.876415	CATGGCATAAAGCAGTTACTACATAAGAACTTGTTTCTGTTTAGAATTTAACTTAGATAGTAATTTCCCCGGAGTGAAACTACGCTCAAAAATGTCCCTTCGCTCCTACG|GAAGTCGGGAAGGATCTGTATCCAGCCGTTCAGGAGAATGCAGTCCTGTCCCCATGGGGTCATTCCCAAGAAGAACATTTGTAAATGGAAGCAGAGAGAGTACTGGGTATC
Apc	Ins 1A	63.0124	7.18543	30.4493	41.7422	31.7321	1.54556	44.4234	64.083	1.12504	4.12666	63.8217	4.07571	1.17005	45.2633	1.79398	0.221717	10.5286	1.5426	6.1418	3.519	9.36207	11.262	6.9304	11.8516	8.13612	5.5324	3.49747	2.81168	0.528413	1.59963	2.85021	50.59	2.16006	3.44533	3.90437	2.01919	2.10168	CATGGCATAAAGCAGTTACTACATAAGAACTTGTTTCTGTTTAGAATTTAACTTAGATAGTAATTTCCCCGGAGTGAAACTACGCTCAAAAATGTCCCTTCGCTCCTACG|{A}GAAGTCGGGAAGGATCTGTATCCAGCCGTTCAGGAGAATGCAGTCCTGTCCCCATGGGGTCATTCCCAAGAAGAACATTTGTAAATGGAAGCAGAGAGAGTACTGGGTATC
Apc	Del 1|0	29.6596	4.07232	15.6201	25.9703	23.9556	1.70619	50.4243	32.1808	93.8645	90.8144	31.4908	89.5728	4.68506	39.9964	88.3558	82.3371	18.3897	62.2138	63.7126	48.8774	14.9926	17.5766	26.0057	35.4575	63.7959	26.7052	75.3633	57.7111	84.9577	60.1761	27.6779	47.206	53.4488	55.2649	44.4731	41.2575	43.5305	CATGGCATAAAGCAGTTACTACATAAGAACTTGTTTCTGTTTAGAATTTAACTTAGATAGTAATTTCCCCGGAGTGAAACTACGCTCAAAAATGTCCCTTCGCTCCTAC-|GAAGTCGGGAAGGATCTGTATCCAGCCGTTCAGGAGAATGCAGTCCTGTCCCCATGGGGTCATTCCCAAGAAGAACATTTGTAAATGGAAGCAGAGAGAGTACTGGGTATC
Apc	Del 0|3	0.0108627	0.351223	0.00303907	0.00240964	0.00104132	0.00594905	0.00284265	0.00362917	0.430415	0.00147275	0.0261078	0.0040907	1.07742	5.68756	3.02057	16.7522	0.0108879	27.1831	24.2604	0.036036	0.0165481	0.0267189	1.28192	2.97261	1.12496	3.41986	5.78659	20.6162	0.668434	25.5263	9.42169	0.436912	7.9127	11.8292	8.2158	6.89158	6.40369	CATGGCATAAAGCAGTTACTACATAAGAACTTGTTTCTGTTTAGAATTTAACTTAGATAGTAATTTCCCCGGAGTGAAACTACGCTCAAAAATGTCCCTTCGCTCCTACG|---GTCGGGAAGGATCTGTATCCAGCCGTTCAGGAGAATGCAGTCCTGTCCCCATGGGGTCATTCCCAAGAAGAACATTTGTAAATGGAAGCAGAGAGAGTACTGGGTATC
Apc	Del 0|5	1.24052	44.8833	25.3223	2.93574	5.70331	46.5061	0.572793	0.0762126	0.492207	0.951399	0.633708	1.31857	46.4021	0.801002	0.496475	0.0296104	2.38445	0.292708	1.70885	0.581277	2.44498	1.56751	2.06309	0.874296	2.8054	0.890489	0.896184	1.02702	0.225034	0.318671	0.755279	0.12523	0.548474	1.21114	1.53652	0.581092	0.95362	CATGGCATAAAGCAGTTACTACATAAGAACTTGTTTCTGTTTAGAATTTAACTTAGATAGTAATTTCCCCGGAGTGAAACTACGCTCAAAAATGTCCCTTCGCTCCTACG|-----CGGGAAGGATCTGTATCCAGCCGTTCAGGAGAATGCAGTCCTGTCCCCATGGGGTCATTCCCAAGAAGAACATTTGTAAATGGAAGCAGAGAGAGTACTGGGTATC
Apc	Del 3|3	1.10148	38.713	24.9303	4.60321	5.67311	45.302	0.507412	0.0852855	0.402715	0.768778	0.590986	1.09495	43.5209	0.836801	0.525679	0.0231105	2.36268	0.306165	1.2979	0.725421	2.325	1.45173	1.85278	0.825724	2.62335	0.890489	0.711577	0.787103	0.151689	0.29107	0.645019	0.153058	0.659861	1.34792	1.43332	0.418051	0.897861	CATGGCATAAAGCAGTTACTACATAAGAACTTGTTTCTGTTTAGAATTTAACTTAGATAGTAATTTCCCCGGAGTGAAACTACGCTCAAAAATGTCCCTTCGCTCCT---|---GTCGGGAAGGATCTGTATCCAGCCGTTCAGGAGAATGCAGTCCTGTCCCCATGGGGTCATTCCCAAGAAGAACATTTGTAAATGGAAGCAGAGAGAGTACTGGGTATC
Apc	Ins 1T	0.0325882	0.00399117	0.0129161	0.0192771	0.0177024	0.00951848	0.0213198	0.0272188	0.00852306	0.0191458	0.0498422	0.0122721	1.64782	2.7252	3.37519	0.350991	62.1863	5.06014	1.19377	0.104975	61.2486	57.4813	55.7036	43.5302	17.2852	57.0765	10.4488	14.3489	11.11	8.54013	55.2291	1.0241	0.840336	1.32228	10.0161	16.2434	2.10168	CATGGCATAAAGCAGTTACTACATAAGAACTTGTTTCTGTTTAGAATTTAACTTAGATAGTAATTTCCCCGGAGTGAAACTACGCTCAAAAATGTCCCTTCGCTCCTACG|{T}GAAGTCGGGAAGGATCTGTATCCAGCCGTTCAGGAGAATGCAGTCCTGTCCCCATGGGGTCATTCCCAAGAAGAACATTTGTAAATGGAAGCAGAGAGAGTACTGGGTATC
Apc	Del 0|2	0.00651763	0	0	0	0	0.00356943	0	0	0.00532691	0	0	0	0	0	0	0.00433323	0.00544395	0.00336445	0	0	0	0	0.00333834	0	0	0.066313	0	0	0	0.0125461	0.215006	0.0500918	32.5926	0	14.9983	12.3973	23.6761	CATGGCATAAAGCAGTTACTACATAAGAACTTGTTTCTGTTTAGAATTTAACTTAGATAGTAATTTCCCCGGAGTGAAACTACGCTCAAAAATGTCCCTTCGCTCCTACG|--AGTCGGGAAGGATCTGTATCCAGCCGTTCAGGAGAATGCAGTCCTGTCCCCATGGGGTCATTCCCAAGAAGAACATTTGTAAATGGAAGCAGAGAGAGTACTGGGTATC
Apc	Del 4|1	0.00217254	0	0	0	0	0	0.0298478	0	0	0	0.00474687	0	0	0.0134246	0	0.00361102	0	0	0	0.0125343	0.00827404	0	0	0	0.0420109	0	0	0.0168364	0	0	0	0	0	22.2336	13.198	18.6326	19.4584	CATGGCATAAAGCAGTTACTACATAAGAACTTGTTTCTGTTTAGAATTTAACTTAGATAGTAATTTCCCCGGAGTGAAACTACGCTCAAAAATGTCCCTTCGCTCC----|-AAGTCGGGAAGGATCTGTATCCAGCCGTTCAGGAGAATGCAGTCCTGTCCCCATGGGGTCATTCCCAAGAAGAACATTTGTAAATGGAAGCAGAGAGAGTACTGGGTATC
Apob	WT	57.9004	19.1611	2.39725	33.7552	61.0081	23.0411	11.723	2.28866	4.47893	2.97701	4.07152	4.05069	3.26724	3.43648	2.16479	0.663377	0.673149	2.06135	1.27148	9.57487	4.23059	5.26066	1.53648	1.14573	1.23815	1.53827	31.3254	2.14349	4.43809	3.23648	2.72895	44.6766	29.8824	42.9028	19.842	22.9992	3.40328	TCCGAAGACCCTGTAGAGCAAGCAGCAGGGGCTAGGCCCGTGGCCAGGCCACAGCCAGGAAGCCACCCCACCATCCATCCGCCATGGGCCCACGAAAGCCTGCCCTGC|GGACGCCGTTACTGCTGCTGTTCCTGCTACTGTTCTTGGACACCAGCGTCTGGGCTCGTGAGTTAGGGTGGAAGCCTGGGAGAAAGCCA
Apob	Del 1|0	0.108955	0.0379152	0.054007	0.112644	28.5158	0.0137468	0.190679	0.0986408	0.192583	0.130974	93.3236	0.107929	1.12387	2.73777	1.04317	19.5447	0.126747	17.7476	19.8481	0.162005	0.151388	0.222603	0.390886	0.173322	0.254464	0.200801	0.514647	12.8459	2.97879	0.618351	1.86673	0.518649	1.35223	0.823757	0.273751	0.948845	0.684307	TCCGAAGACCCTGTAGAGCAAGCAGCAGGGGCTAGGCCCGTGGCCAGGCCACAGCCAGGAAGCCACCCCACCATCCATCCGCCATGGGCCCACGAAAGCCTGCCCTG-|GGACGCCGTTACTGCTGCTGTTCCTGCTACTGTTCTTGGACACCAGCGTCTGGGCTCGTGAGTTAGGGTGGAAGCCTGGGAGAAAGCCA
Apob	Del 0|1	27.2909	12.2004	30.5217	41.3132	3.87932	2.87995	55.853	61.9683	92.0381	92.9365	0.635589	93.8616	54.347	71.9093	93.5438	69.0151	98.3532	66.2405	61.9869	87.977	92.1903	82.9299	93.7421	96.9669	96.6362	96.7263	66.5922	67.8756	71.4608	92.9876	87.1673	53.2925	46.4522	39.1006	48.3946	47.236	48.1569	TCCGAAGACCCTGTAGAGCAAGCAGCAGGGGCTAGGCCCGTGGCCAGGCCACAGCCAGGAAGCCACCCCACCATCCATCCGCCATGGGCCCACGAAAGCCTGCCCTGC|-GACGCCGTTACTGCTGCTGTTCCTGCTACTGTTCTTGGACACCAGCGTCTGGGCTCGTGAGTTAGGGTGGAAGCCTGGGAGAAAGCCA
Apob	Del 0|12	7.53603	27.2065	28.1332	3.59103	1.08272	37.9311	0.756325	0.131837	2.07164	1.24653	1.27386	1.28207	16.288	1.06231	0.540667	0.304217	0.272753	0.295276	0.81997	0.575683	1.13956	3.5247	0.678789	0.262234	0.714838	0.552431	0.32504	2.02739	2.03099	0.561967	0.66968	0.251386	0.759745	0.395755	0.23912	0.639439	0.556569	TCCGAAGACCCTGTAGAGCAAGCAGCAGGGGCTAGGCCCGTGGCCAGGCCACAGCCAGGAAGCCACCCCACCATCCATCCGCCATGGGCCCACGAAAGCCTGCCCTGC|G------------GCTGCTGTTCCTGCTACTGTTCTTGGACACCAGCGTCTGGGCTCGTGAGTTAGGGTGGAAGCCTGGGAGAAAGCCA
Apob	Del 0|2	0.426739	37.156	22.9662	4.65437	1.61186	34.9534	0.831957	0.184952	0.00619016	1.14994	0.000892682	0	13.4703	1.10509	0.447375	0.347968	0.344412	0.398871	0.758559	0.639731	1.01528	3.47719	0.704347	0.360149	0.408222	0.516087	0.308624	1.68555	1.95577	0.62211	0.0041855	0.308279	0.827782	0.00293152	0.22098	0	0.556569	TCCGAAGACCCTGTAGAGCAAGCAGCAGGGGCTAGGCCCGTGGCCAGGCCACAGCCAGGAAGCCACCCCACCATCCATCCGCCATGGGCCCACGAAAGCCTGCCCTGC|G--CGCCGTTACTGCTGCTGTTCCTGCTACTGTTCTTGGACACCAGCGTCTGGGCTCGTGAGTTAGGGTGGAAGCCTGGGAGAAAGCCA
Apob	Ins 1G	6.5282	4.08929	15.4791	16.5417	3.87932	0.850771	30.384	34.8269	1.15275	1.50848	0.635589	0.654738	1.5413	6.55212	0.457976	0.235031	0.214082	0.424925	0.348225	0.969016	1.01679	4.08517	1.79357	0.763067	0.508929	0.335275	0.357873	0.894374	2.03099	0.531895	0.569228	0.238155	17.4685	0.345919	0.1847	0.402228	0.483577	TCCGAAGACCCTGTAGAGCAAGCAGCAGGGGCTAGGCCCGTGGCCAGGCCACAGCCAGGAAGCCACCCCACCATCCATCCGCCATGGGCCCACGAAAGCCTGCCCTGC|{G}GGACGCCGTTACTGCTGCTGTTCCTGCTACTGTTCTTGGACACCAGCGTCTGGGCTCGTGAGTTAGGGTGGAAGCCTGGGAGAAAGCCA
Apob	Del 19|91	0.19975	0.0416143	0.435362	0.0149287	0.0168241	0.0229113	0.198136	0.499844	0.0481457	0.0465236	0.0303512	0.0286685	8.90263	11.4716	1.11314	0.0152617	0.00537444	0.041562	0.0223311	0.066309	0.231225	0.468963	0.953913	0.302751	0.179833	0.0935862	0.248705	1.90699	13.0284	0.937864	5.12305	0.308279	2.41247	1.26055	0.40403	4.75454	2.91058	TCCGAAGACCCTGTAGAGCAAGCAGCAGGGGCTAGGCCCGTGGCCAGGCCACAGCCAGGAAGCCACCCCACCATCCATCCGCCATGGGC------------------- | -------------------------------------------------------------------------------------------TGGGAGAAAGCCA
Apob	Del 0|9	0.00453978	0.00369905	0.00220437	0.00135716	0.00162814	0.00687338	0.00106525	0.00094847	0.00137559	0.00252846	0.0142829	0.00126479	0	0.0142592	0.0106013	0.00152617	0	0	0	0	0	0	0	0	0	0.000908604	0	0	0	0	0.0125565	0.00661542	0.00566974	8.07927	22.4938	15.2847	22.8741	TCCGAAGACCCTGTAGAGCAAGCAGCAGGGGCTAGGCCCGTGGCCAGGCCACAGCCAGGAAGCCACCCCACCATCCATCCGCCATGGGCCCACGAAAGCCTGCCCTGC|G---------ACTGCTGCTGTTCCTGCTACTGTTCTTGGACACCAGCGTCTGGGCTCGTGAGTTAGGGTGGAAGCCTGGGAGAAAGCCA
Apob	Del 0|6	0.00453978	0.103573	0.0110218	0.0156073	0.00434171	0.300137	0.0617843	0	0.0103169	0.00151707	0.0142829	0.0130695	1.05965	1.71111	0.678484	9.87282	0.010301	12.7899	14.9444	0.035415	0.0248548	0.0307949	0.199953	0.0258857	0.059345	0.0363441	0.327503	10.6207	2.07612	0.503703	1.85836	0.399571	0.839121	7.08841	7.94703	7.73515	20.3741	TCCGAAGACCCTGTAGAGCAAGCAGCAGGGGCTAGGCCCGTGGCCAGGCCACAGCCAGGAAGCCACCCCACCATCCATCCGCCATGGGCCCACGAAAGCCTGCCCTGC|------CGTTACTGCTGCTGTTCCTGCTACTGTTCTTGGACACCAGCGTCTGGGCTCGTGAGTTAGGGTGGAAGCCTGGGAGAAAGCCA
Arid1a	WT	16.8407	7.07814	4.2387	38.4723	20.1923	4.03946	4.1194	6.51613	3.79301	2.95155	39.172	4.35957	0	0	0	2.5021	5.98935	2.86142	2.77178	7.40083	7.07657	6.45254	2.57967	2.55084	1.82559	1.74206	4.44755	2.55153	2.15997	2.73705	0	1.8574	0	0.0368505	0	0	0	TATGCAGAGGAACCCCCAGATGCCCCAGTACACTTCCCCTCAGCCTGGCTCGGCCTTATCCCCACGTCAGCCGTCTGGAGGACAGATGCACTCGGG|CGTGGGCTCCTACCAGCAGAACTCCATTAGGGGAGCTACGGCCCCCAGGGCAGTCAGTATGGCCCACAAGGTAAGTGTGCTACCCCTTTAGAAGGAAAGAGAGGTACTGTGTTAACGGCTG
Arid1a	Del 11|16	41.3185	2.32163	11.1154	14.4991	21.7676	0.528417	51.8806	50.172	6.21783	1.42037	16.5251	1.42454	0.0294074	57.2871	0.0158115	10.5793	5.52351	0.764622	7.22736	0.698638	9.07773	28.9934	2.57967	5.48087	2.21679	2.23377	5.1057	6.20893	2.24435	2.66373	0.429553	2.00719	40.9289	12.738	0.731119	0.740214	0.344905	TATGCAGAGGAACCCCCAGATGCCCCAGTACACTTCCCCTCAGCCTGGCTCGGCCTTATCCCCACGTCAGCCGTCTGGAGGACAG----------- | ----------------CAGAACTCCATGGGGAGCTACGGCCCCCAGGGCAGTCAGTATGGCCCACAAGGTAAGTGTGCTACCCCTTTAGAAGGAAAGAGAGGTACTGTGTTAACGGCTG
Arid1a	Del 24|25	24.282	0.962627	10.1806	7.98071	9.26759	0.340535	41.8209	37.5914	4.76836	1.13831	15.1805	1.03156	0	40.694	0.0553403	8.34593	5.74534	0.512376	5.01684	0.343398	11.6009	38.8013	2.37734	4.75698	1.97229	1.62967	3.15118	4.26323	2.3456	2.24829	0.572738	2.09706	26.7537	12.2344	0.489779	0.792408	0.307415	TATGCAGAGGAACCCCCAGATGCCCCAGTACACTTCCCCTCAGCCTGGCTCGGCCTTATCCCCACGTCAGCC------------------------ | -------------------------ATGGGGAGCTACGGCCCCCAGGGCAGTCAGTATGGCCCACAAGGTAAGTGTGCTACCCCTTTAGAAGGAAAGAGAGGTACTGTGTTAACGGCTG
Arid1a	Del 10|9	3.10052	33.4088	24.9072	5.3827	16.4689	46.4537	0	0.88172	0.243836	0.604412	1.84006	0	49.2428	0.820189	0.0474346	0.369437	5.16859	0.0945925	0.993006	0.746004	2.75522	1.46258	0.44259	0.896243	0.342298	0.576004	1.25648	0.887906	0.539993	0.317693	0.630011	0.539245	20.4644	8.29751	0.340716	0.640569	0.449876	TATGCAGAGGAACCCCCAGATGCCCCAGTACACTTCCCCTCAGCCTGGCTCGGCCTTATCCCCACGTCAGCCGTCTGGAGGACAGA---------- | ---------CTACCAGCAGAACTCCATGGGGAGCTACGGCCCCCAGGGCAGTCAGTATGGCCCACAAGGTAAGTGTGCTACCCCTTTAGAAGGAAAGAGAGGTACTGTGTTAACGGCTG
Arid1a	Del 0|4	5.02611	53.9638	46.8434	8.24518	23.0565	44.845	0.298507	0.83871	0.338662	0.413015	3.53857	0.24561	50.5367	0.706625	0.0553403	0.335852	2.55102	0.157654	0.7685	0.53286	2.03016	1.08976	0.177036	0.965184	0.293399	0.337173	0.95732	0.766099	0.38812	0.256598	0.701604	0.419413	11.1756	20.0835	29.4861	29.0297	30.1117	TATGCAGAGGAACCCCCAGATGCCCCAGTACACTTCCCCTCAGCCTGGCTCGGCCTTATCCCCACGTCAGCCGTCTGGAGGACAGATGCACTCGGG|----GGCTCCTACCAGCAGAACTCCATTAGGGGAGCTACGGCCCCCAGGGCAGTCAGTATGGCCCACAAGGTAAGTGTGCTACCCCTTTAGAAGGAAAGAGAGGTACTGTGTTAACGGCTG
Arid1a	Del 3|0	0.326371	0.11325	0.0768344	0.20224	0.204583	0.176139	0.776119	0.322581	82.9179	92.2031	1.06157	89.3774	0.0588149	0.15142	99.747	2.93871	5.21295	0.386253	2.46093	0	7.56961	4.21566	1.60597	1.82696	1.62999	0.786738	1.15676	2.83361	0.843739	0.904203	0.128866	0.659077	0.0483793	0.049134	0.0638842	0.0616845	0.0449876	TATGCAGAGGAACCCCCAGATGCCCCAGTACACTTCCCCTCAGCCTGGCTCGGCCTTATCCCCACGTCAGCCGTCTGGAGGACAGATGCACT---G|CGTGGGCTCCTACCAGCAGAACTCCATTAGGGGAGCTACGGCCCCCAGGGCAGTCAGTATGGCCCACAAGGTAAGTGTGCTACCCCTTTAGAAGGAAAGAGAGGTACTGTGTTAACGGCTG
Arid1a	Del 4|0	0.0652742	0.169875	0.115252	0.0622278	0.0204583	0.164396	0.0597015	0.193548	0.0541859	0.0302206	0.283086	0.024561	0.0294074	0	0	38.8245	0.110914	0	0.241775	87.2943	0.406032	0.14339	4.09712	1.6546	27.2861	0.674347	25.5485	0.0705196	43.132	0.488759	0.701604	0.599161	0	0.024567	0.0354912	0.0474496	0.0449876	TATGCAGAGGAACCCCCAGATGCCCCAGTACACTTCCCCTCAGCCTGGCTCGGCCTTATCCCCACGTCAGCCGTCTGGAGGACAGATGCACT----|CGTGGGCTCCTACCAGCAGAACTCCATTAGGGGAGCTACGGCCCCCAGGGCAGTCAGTATGGCCCACAAGGTAAGTGTGCTACCCCTTTAGAAGGAAAGAGAGGTACTGTGTTAACGGCTG
Arid1a	Del 0|9	0	0	0	0	0	0	0.0298507	0	0	0	0	0.0368415	0	0.164038	0.00790576	0.268682	13.3319	8.3399	2.32277	0	15.5742	8.86149	19.9039	24.7846	9.24205	30.5844	15.0977	2.46178	13.4661	25.672	29.3385	6.47094	0.193517	0.0184253	0.00709824	0	0	TATGCAGAGGAACCCCCAGATGCCCCAGTACACTTCCCCTCAGCCTGGCTCGGCCTTATCCCCACGTCAGCCGTCTGGAGGACAGATGCACTCGGG|---------CTACCAGCAGAACTCCATTAGGGGAGCTACGGCCCCCAGGGCAGTCAGTATGGCCCACAAGGTAAGTGTGCTACCCCTTTAGAAGGAAAGAGAGGTACTGTGTTAACGGCTG
Arid1a	Del 0|2	2.61097	0.906002	1.08849	6.06721	2.18903	0.716299	0.298507	1.56989	0.447033	0.413015	6.26327	0.343854	0.0294074	0	0.0395288	0.403023	0.865129	0.165537	0.23314	1.42096	1.01508	1.14712	0.278199	0.310238	0.179299	0.168587	0.398883	0.410296	0.168748	0.378788	0.0286369	0.359497	0.0967586	21.2873	32.7939	33.8221	31.7688	TATGCAGAGGAACCCCCAGATGCCCCAGTACACTTCCCCTCAGCCTGGCTCGGCCTTATCCCCACGTCAGCCGTCTGGAGGACAGATGCACTCGGG|--TGGGCTCCTACCAGCAGAACTCCATTAGGGGAGCTACGGCCCCCAGGGCAGTCAGTATGGCCCACAAGGTAAGTGTGCTACCCCTTTAGAAGGAAAGAGAGGTACTGTGTTAACGGCTG
Arid1a	Del 1|0	0.424282	0.0566251	0.0384172	9.50529	0.388707	1.32691	0	0.0860215	0.0541859	0.0402941	1.02619	1.55962	0	0.138801	0.00790576	0.419815	27.3957	10.3342	2.86676	0.165779	22.3898	6.94006	41.1861	28.404	33.3333	31.6662	19.7647	2.87848	15.3392	27.957	34.5647	74.2361	0.0483793	0.0368505	0.00709824	0.00948992	0	TATGCAGAGGAACCCCCAGATGCCCCAGTACACTTCCCCTCAGCCTGGCTCGGCCTTATCCCCACGTCAGCCGTCTGGAGGACAGATGCACTCGG-|CGTGGGCTCCTACCAGCAGAACTCCATTAGGGGAGCTACGGCCCCCAGGGCAGTCAGTATGGCCCACAAGGTAAGTGTGCTACCCCTTTAGAAGGAAAGAGAGGTACTGTGTTAACGGCTG
Arid1a	Del 1|2	0.0326371	0.11325	0.0128057	0	0	0.0821982	0.119403	0.0645161	0.0270929	0.0100735	0.0353857	0.024561	0.0735186	0.0378549	0.0237173	0.0503778	0.0221828	0.0315308	0.0172697	0	0	0	0.0126454	0	0	0	0.857599	0.0576979	0.0168748	0.012219	0.0429553	0.0599161	0.193517	25.1382	35.9739	34.8043	36.8224	TATGCAGAGGAACCCCCAGATGCCCCAGTACACTTCCCCTCAGCCTGGCTCGGCCTTATCCCCACGTCAGCCGTCTGGAGGACAGATGCACTCGG-|--TGGGCTCCTACCAGCAGAACTCCATTAGGGGAGCTACGGCCCCCAGGGCAGTCAGTATGGCCCACAAGGTAAGTGTGCTACCCCTTTAGAAGGAAAGAGAGGTACTGTGTTAACGGCTG
Arid1a	Del 0|1	5.93995	0.906002	1.35741	9.50529	6.44435	1.32691	0.597015	1.76344	0	0.765589	15.0743	1.55962	0	0	0	20.7557	1.24224	40.5329	43.6577	1.06572	1.76914	1.60597	0.923116	0.620476	0.586797	0.674347	2.71241	46.9885	4.97806	4.39883	0	1.73757	0	0	0	0	0	TATGCAGAGGAACCCCCAGATGCCCCAGTACACTTCCCCTCAGCCTGGCTCGGCCTTATCCCCACGTCAGCCGTCTGGAGGACAGATGCACTCGGG|-GTGGGCTCCTACCAGCAGAACTCCATTAGGGGAGCTACGGCCCCCAGGGCAGTCAGTATGGCCCACAAGGTAAGTGTGCTACCCCTTTAGAAGGAAAGAGAGGTACTGTGTTAACGGCTG
Arid1a	Del 0|3	0	0	0.0256115	0.0466708	0	0	0	0	1.1379	0	0	0	0	0	0	13.8035	0.0443656	25.3508	29.9974	0.130255	0.0290023	0.0286779	0.0252908	0.137883	0.130399	0.0561956	0.857599	28.1886	3.13871	2.16276	0	1.25824	0	0.0429923	0.0709824	0.0521945	0.104971	TATGCAGAGGAACCCCCAGATGCCCCAGTACACTTCCCCTCAGCCTGGCTCGGCCTTATCCCCACGTCAGCCGTCTGGAGGACAGATGCACTCGGG|---GGGCTCCTACCAGCAGAACTCCATTAGGGGAGCTACGGCCCCCAGGGCAGTCAGTATGGCCCACAAGGTAAGTGTGCTACCCCTTTAGAAGGAAAGAGAGGTACTGTGTTAACGGCTG
Arid1a	Del 3|0	0.0326371	0	0	0.0311139	0	0	0	0	0	0.0100735	0	0.0122805	0	0	0	0.403023	26.7968	10.4682	1.42475	0.201303	18.7065	0.258102	23.8113	27.6112	20.9617	28.8705	18.6877	1.43283	11.2386	29.8021	32.8608	7.69922	0.0967586	0.0122835	0	0	0	TATGCAGAGGAACCCCCAGATGCCCCAGTACACTTCCCCTCAGCCTGGCTCGGCCTTATCCCCACGTCAGCCGTCTGGAGGACAGATGCACT---G|CGTGGGCTCCTACCAGCAGAACTCCATTAGGGGAGCTACGGCCCCCAGGGCAGTCAGTATGGCCCACAAGGTAAGTGTGCTACCCCTTTAGAAGGAAAGAGAGGTACTGTGTTAACGGCTG
Arid1b	WT	67.8289	49.4605	71.6885	67.3026	71.6451	65.573	91.092	63.6621	47.9918	60.5382	52.4422	41.987	0.415759	95.9476	0.93633	36.426	34.835	49.7398	34.7088	51.7649	43.5557	44.5836	48.6506	45.0598	47.9822	45.7389	44.0358	40.0179	43.5504	37.9945	39.1726	34.4733	23.7823	28.8315	13.8538	33.5147	30.7627	CTTGGGCAAGGACCTAGGCGCCCAGTACGCCGCTGCCAGCCCGGCCTGGGCGGCCGCGCAACAAAGGAGTCACCCGGCGATGAGCCCCGGCACCCCCG|GACCGACCATGGGCAGATCCCAGGTAACCCCCGCGCCCGGCCGGGCCTGCTTCCGCCCGGGCCTCGCGCCGCGAGCCCGACTTTCTTTCTTCGCCGGGTACTTTTCCCGGCGGTTG
Arid1b	Del 23|24	0.499435	30.3661	17.1911	0.186578	0.0253061	9.66415	0.0830168	13.1266	27.4961	10.7821	27.5604	36.8816	99.3863	3.57569	2.99625	18.5734	21.2821	19.6248	14.1783	17.4994	29.0053	32.1775	20.47	24.3686	24.1369	25.8666	36.5663	17.0604	24.5541	37.6041	51.5861	18.6837	76.0375	70.9805	36.4459	63.3939	33.3213	CTTGGGCAAGGACCTAGGCGCCCAGTACGCCGCTGCCAGCCCGGCCTGGGCGGCCGCGCAACAAAGGAGTCACCC----------------------- | ------------------------TAACCCCCGCGCCCGGCCGGGCCTGCTTCCGCCCGGGCCTCGCGCCGCGAGCCCGACTTTCTTTCTTCGCCGGGTACTTTTCCCGGCGGTTG
Arid1b	Del 1|0	31.6717	20.16	11.0718	32.4154	28.291	24.6758	8.70921	22.8987	24.1986	28.4009	19.77	21.0969	0.178183	0.476758	96.0674	31.9562	22.8153	27.2117	43.7563	28.8715	20.4806	22.0767	24.105	21.4887	23.9834	22.774	18.6629	36.9314	25.3526	20.7444	2.05127	40.1652	0.180184	0.1868	49.698	3.09131	35.9154	CTTGGGCAAGGACCTAGGCGCCCAGTACGCCGCTGCCAGCCCGGCCTGGGCGGCCGCGCAACAAAGGAGTCACCCGGCGATGAGCCCCGGCACCCCC-|GACCGACCATGGGCAGATCCCAGGTAACCCCCGCGCCCGGCCGGGCCTGCTTCCGCCCGGGCCTCGCGCCGCGAGCCCGACTTTCTTTCTTCGCCGGGTACTTTTCCCGGCGGTTG
Arid1b	Del 6|0	0	0	0	0	0	0	0	0	0	0.109094	0	0.0206697	0	0	0	7.25179	0.0504764	0.246508	0.0867177	1.58464	0.083692	0.65498	1.54213	1.57288	1.08946	1.45283	0.27936	0.40349	0.995438	0.374154	0	0.0854439	0	0	0	0	0	CTTGGGCAAGGACCTAGGCGCCCAGTACGCCGCTGCCAGCCCGGCCTGGGCGGCCGCGCAACAAAGGAGTCACCCGGCGATGAGCCCCGGCA------|GACCGACCATGGGCAGATCCCAGGTAACCCCCGCGCCCGGCCGGGCCTGCTTCCGCCCGGGCCTCGCGCCGCGAGCCCGACTTTCTTTCTTCGCCGGGTACTTTTCCCGGCGGTTG
Arid1b	Del 2|4	0	0	0	0	0	0	0.0176096	0	0	0	0	0	0	0	0	5.36633	0.0441668	1.39688	5.47044	0	0.011956	0	1.13824	0.797519	0.552401	0.981538	0.119338	3.72452	1.19245	0.868688	0	4.78486	0	0	0	0	0	CTTGGGCAAGGACCTAGGCGCCCAGTACGCCGCTGCCAGCCCGGCCTGGGCGGCCGCGCAACAAAGGAGTCACCCGGCGATGAGCCCCGGCACCCC--|----GACCATGGGCAGATCCCAGGTAACCCCCGCGCCCGGCCGGGCCTGCTTCCGCCCGGGCCTCGCGCCGCGAGCCCGACTTTCTTTCTTCGCCGGGTACTTTTCCCGGCGGTTG
Arid1b	Ins 26bp	0	0	0	0	0	0	0	0	0	0	0	0	0.0197981	0	0	0.188986	12.5623	1.02712	0.90331	0.0434999	4.84218	0.115585	1.85423	3.65529	1.21221	1.46452	0.143748	0.889747	2.34343	1.25911	4.27397	0.891683	0	0	0	0	0.000620729	CTTGGGCAAGGACCTAGGCGCCCAGTACGCCGCTGCCAGCCCGGCCTGGGCGGCCGCGCAACAAAGGAGTCACCCGGCGATGAGCCCCGGCACCCCCG|{GCGGGCATGATGAACCCGAGCTACCC}GACCGACCATGGGCAGATCCCAGGTAACCCCCGCGCCCGGCCGGGCCTGCTTCCGCCCGGGCCTCGCGCCGCGAGCCCGACTTTCTTTCTTCGCCGGGTACTTTTCCCGGCGGTTG
Arid1b	Del 0|5	0	0.0134026	0.0486212	0.0953931	0.0385617	0.087108	0.0981107	0.312539	0.313453	0.169702	0.227362	0.0137798	0	0	0	0.237331	8.41063	0.753218	0.896083	0.236142	2.02056	0.391704	2.23977	3.05716	1.04342	1.72159	0.192568	0.972514	2.01161	1.155	2.91608	0.915783	0	0.00118981	0.0023479	0	0	CTTGGGCAAGGACCTAGGCGCCCAGTACGCCGCTGCCAGCCCGGCCTGGGCGGCCGCGCAACAAAGGAGTCACCCGGCGATGAGCCCCGGCACCCCCG|-----ACCATGGGCAGATCCCAGGTAACCCCCGCGCCCGGCCGGGCCTGCTTCCGCCCGGGCCTCGCGCCGCGAGCCCGACTTTCTTTCTTCGCCGGGTACTTTTCCCGGCGGTTG
Arid2	WT	9.53258	7.09928	4.78895	25.6234	9.53893	5.96376	10.5869	2.51447	3.23554	2.82693	2.8225	2.12296	0.235647	1.5509	0.316382	45.6965	97.1688	56.758	45.5478	54.295	87.6331	76.6786	96.1191	96.0204	96.7397	96.0272	60.0126	55.0451	76.7319	86.2108	98.5492	88.1039	93.6535	0.969738	0.0728947	0.153428	0.105828	CAGCTTAACATAGGGCTTCCTGTGGTATATAATGTCTTTATTCCTCTCTCTCTCTCTTTTAGGCTAAATGCTCATTTTGAAGTAAATCCAGAC|TGTTCCGTCTCTCGGGCAGAAATGTATTCAGAGTACCTCTCAACTTGCAGTAAATTAGCTCGCGGTGGCATCCTCACATCAACTGGGTTTTATAAGTGTCTTAGGTAACTCGCACAGCTC
Arid2	Del 0|3	3.22358	73.6828	34.0229	5.22882	10.3574	87.5701	0.212565	0.441885	50.7313	48.6673	5.87779	49.6147	99.533	0.449978	48.14	1.09178	0.728532	2.285	0.540541	0.181936	9.94149	11.8716	0.77051	0.595297	0.421184	1.25207	1.09984	1.77527	0.395308	0.495813	0.860316	0.792763	2.33515	32.5057	23.1383	23.464	20.4847	CAGCTTAACATAGGGCTTCCTGTGGTATATAATGTCTTTATTCCTCTCTCTCTCTCTTTTAGGCTAAATGCTCATTTTGAAGTAAATCCAGAC|---TCCGTCTCTCGGGCAGAAATGTATTCAGAGTACCTCTCAACTTGCAGTAAATTAGCTCGCGGTGGCATCCTCACATCAACTGGGTTTTATAAGTGTCTTAGGTAACTCGCACAGCTC
Arid2	Ins 2 AG	30.7852	7.26567	21.1152	19.7788	41.433	1.86368	28.7966	48.1227	0.19983	2.82693	30.3395	0.274799	0.0599829	65.817	0.0865887	0.558295	0.47607	0.754677	0.335425	0.627031	0.780117	3.22446	0.231153	0.190758	0.175493	0.517716	0.331986	0.634853	0.168492	0.179606	0.328484	0.317105	2.54644	5.21095	0.441205	1.41572	1.10766	CAGCTTAACATAGGGCTTCCTGTGGTATATAATGTCTTTATTCCTCTCTCTCTCTCTTTTAGGCTAAATGCTCATTTTGAAGTAAATCCAGAC|{AG}TGTTCCGTCTCTCGGGCAGAAATGTATTCAGAGTACCTCTCAACTTGCAGTAAATTAGCTCGCGGTGGCATCCTCACATCAACTGGGTTTTATAAGTGTCTTAGGTAACTCGCACAGCTC
Arid2	Del 0|2	27.8379	6.3228	20.4482	26.2819	18.1465	2.22021	30.3141	24.9423	0.25085	0.315735	28.4093	0.404117	0.017138	0.12014	0.0666067	8.53572	0.530169	16.0474	27.5603	0.818713	0.640096	3.55785	0.287927	0.572274	0.428984	0.77841	5.84702	18.7658	3.16895	6.3368	0.0117316	2.68607	0.0563442	0.206209	0.00383656	0.0348699	0	CAGCTTAACATAGGGCTTCCTGTGGTATATAATGTCTTTATTCCTCTCTCTCTCTCTTTTAGGCTAAATGCTCATTTTGAAGTAAATCCAGAC|--TTCCGTCTCTCGGGCAGAAATGTATTCAGAGTACCTCTCAACTTGCAGTAAATTAGCTCGCGGTGGCATCCTCACATCAACTGGGTTTTATAAGTGTCTTAGGTAACTCGCACAGCTC
Arid2	Ins 1T	28.6093	5.62951	19.6196	23.0289	20.5136	2.35958	30.0838	23.973	45.5825	45.3631	32.5412	47.5834	0.141388	31.9222	51.3371	9.21187	1.0928	10.5183	9.15782	0.708252	0.890134	4.59968	0.717791	0.703832	0.631776	1.11621	3.24759	9.5556	1.41598	2.37788	0.238542	6.07163	1.39139	60.8845	76.3399	74.9215	78.3018	CAGCTTAACATAGGGCTTCCTGTGGTATATAATGTCTTTATTCCTCTCTCTCTCTCTTTTAGGCTAAATGCTCATTTTGAAGTAAATCCAGAC|{T}TGTTCCGTCTCTCGGGCAGAAATGTATTCAGAGTACCTCTCAACTTGCAGTAAATTAGCTCGCGGTGGCATCCTCACATCAACTGGGTTTTATAAGTGTCTTAGGTAACTCGCACAGCTC
Arid2	Del 0|5	0.0115128	0	0.00521105	0.0582001	0.0105831	0.0226882	0.00590458	0.00570174	0	0	0.00969932	0	0	0.00218436	0	19.3666	0	0.0314449	0.0796332	43.3366	0.105016	0.0468823	1.53291	1.23335	1.36885	0.165229	24.8922	0.0752562	16.2012	0.483165	0	0.060623	0	0.0027866	0.00383656	0	0	CAGCTTAACATAGGGCTTCCTGTGGTATATAATGTCTTTATTCCTCTCTCTCTCTCTTTTAGGCTAAATGCTCATTTTGAAGTAAATCCAGAC|T-----GTCTCTCGGGCAGAAATGTATTCAGAGTACCTCTCAACTTGCAGTAAATTAGCTCGCGGTGGCATCCTCACATCAACTGGGTTTTATAAGTGTCTTAGGTAACTCGCACAGCTC
Arid2	Del 2|0	0	0	0	0	0	0	0	0	0	0	0	0	0.0128535	0.137615	0.0532854	15.5392	0.00360659	13.6052	16.7785	0.0324886	0.0100015	0.0208366	0.340646	0.684098	0.233991	0.143198	4.56876	14.1482	1.91822	3.91591	0.0117316	1.96792	0.0172163	0.220142	0	0.010461	0	CAGCTTAACATAGGGCTTCCTGTGGTATATAATGTCTTTATTCCTCTCTCTCTCTCTTTTAGGCTAAATGCTCATTTTGAAGTAAATCCAG--|TGTTCCGTCTCTCGGGCAGAAATGTATTCAGAGTACCTCTCAACTTGCAGTAAATTAGCTCGCGGTGGCATCCTCACATCAACTGGGTTTTATAAGTGTCTTAGGTAACTCGCACAGCTC
Atm	WT	97.8871	65.3275	75.8235	95.304	89.6672	60.6634	99.575	98.4929	99.4879	99.6792	97.8728	99.2777	57.1301	74.7527	57.0655	71.5182	74.6532	58.5942	43.5992	97.7831	69.0302	53.9202	40.5237	58.4101	72.5663	56.0096	60.7568	56.413	71.1213	49.8487	54.4443	63.5311	55.5381	67.4884	88.1383	83.9911	88.9552	TCTGTCATTCATTGGTGAAGAAATCAAAGTAGAAAAACATTGAGCGACTGCTCTAAAGTCCTATTATTCCCATTTTCTTAAACATCATGTTTTTCCTTTCTGCAGGTTTTAGAGAAAGTCTCCGAATC|GTTTGGATGTAGAAGTTTAGAAGACTTCATGATTTCTCACCTAGACTACCTGGTTTTGGAATGGCTGAACCTTCAAGATACTG
Atm	Del 8|0	0.0476495	0.011997	0.00568443	0.00734368	0.00219535	0.00388505	0.00403494	0.00753079	0.0122561	0.00453209	0.0105899	0.00756315	1.05406	4.97154	18.2884	13.4684	0.00696456	17.2635	32.2187	0.0572638	0.00757209	0.0115684	0.386831	0.336781	1.22808	0.671005	8.7358	2.66332	1.39766	2.79649	2.48104	0.91054	4.59827	6.48771	2.08088	3.27422	2.73127	TCTGTCATTCATTGGTGAAGAAATCAAAGTAGAAAAACATTGAGCGACTGCTCTAAAGTCCTATTATTCCCATTTTCTTAAACATCATGTTTTTCCTTTCTGCAGGTTTTAGAGAAAGTC--------|GTTTGGATGTAGAAGTTTAGAAGACTTCATGATTTCTCACCTAGACTACCTGGTTTTGGAATGGCTGAACCTTCAAGATACTG
Atm	Del 0|6	0.0213169	0.00678093	0.010232	0.00903837	0.00841551	0.00302171	0.00470743	0.00470675	0.0183842	0.00402852	0.00860426	0.0113447	0.865608	3.38467	11.4388	13.536	0.00742887	12.8969	20.6741	0.0269477	0.00492186	0.00537104	0.378298	0.339076	1.36447	0.792644	5.85688	1.89541	0.950745	1.87969	1.57507	0.781596	2.98161	4.05407	1.45324	2.20074	1.81739	TCTGTCATTCATTGGTGAAGAAATCAAAGTAGAAAAACATTGAGCGACTGCTCTAAAGTCCTATTATTCCCATTTTCTTAAACATCATGTTTTTCCTTTCTGCAGGTTTTAGAGAAAGTCTCCGAATC|------ATGTAGAAGTTTAGAAGACTTCATGATTTCTCACCTAGACTACCTGGTTTTGGAATGGCTGAACCTTCAAGATACTG
Atm	Del 3|0	1.48717	34.1989	24.0088	3.39504	9.42793	39.1825	0.203765	1.40638	0.262741	0.213008	1.97964	0.542386	8.22669	0.415348	0.511792	0.28281	0.96111	0.278585	0.411588	1.33584	0.680352	0.0549498	0.107374	0.754459	0.19316	0.217541	0.320383	0.69049	0.110466	0.262393	0.263499	0.475769	0.391882	0.876545	0.644102	0.576608	0.351794	TCTGTCATTCATTGGTGAAGAAATCAAAGTAGAAAAACATTGAGCGACTGCTCTAAAGTCCTATTATTCCCATTTTCTTAAACATCATGTTTTTCCTTTCTGCAGGTTTTAGAGAAAGTCTCCGA---|GTTTGGATGTAGAAGTTTAGAAGACTTCATGATTTCTCACCTAGACTACCTGGTTTTGGAATGGCTGAACCTTCAAGATACTG
Atm	Del 2|0	0.0940451	0.0177348	0.0113689	0.0118629	0.00914729	0.0125185	0.0141223	0.00847214	0.0314063	0.00956774	0.0185322	0.0145861	15.0623	7.97573	5.70768	0.566002	0.988968	5.19545	1.16652	0.137626	14.4419	15.7784	29.3686	18.2981	0.175264	20.7929	11.4399	17.4413	12.0741	22.0213	18.95	16.074	7.40186	9.9433	3.15827	4.6234	2.7131	TCTGTCATTCATTGGTGAAGAAATCAAAGTAGAAAAACATTGAGCGACTGCTCTAAAGTCCTATTATTCCCATTTTCTTAAACATCATGTTTTTCCTTTCTGCAGGTTTTAGAGAAAGTCTCCGAA--|GTTTGGATGTAGAAGTTTAGAAGACTTCATGATTTCTCACCTAGACTACCTGGTTTTGGAATGGCTGAACCTTCAAGATACTG
Atm	Del 0|2	0.122886	0.0224292	0.0136426	0.0841699	0.0142698	0.0138135	0.0154673	0.0103548	0.0390664	0.0105749	0.024489	0.0199883	17.6009	8.41549	6.93967	0.576307	23.3308	5.68876	1.89606	0.155912	15.7019	30.1869	29.0919	21.8105	24.3904	21.4642	12.7869	20.8426	14.2807	23.0862	22.2559	18.1708	8.26295	11.0188	4.48462	5.26696	3.40305	TCTGTCATTCATTGGTGAAGAAATCAAAGTAGAAAAACATTGAGCGACTGCTCTAAAGTCCTATTATTCCCATTTTCTTAAACATCATGTTTTTCCTTTCTGCAGGTTTTAGAGAAAGTCTCCGAATC|--TTGGATGTAGAAGTTTAGAAGACTTCATGATTTCTCACCTAGACTACCTGGTTTTGGAATGGCTGAACCTTCAAGATACTG
Atm	Del 4|0	0.0225708	0.00834577	0.0272853	0.044627	0.0362233	0.0293537	0.0141223	0	0.0310233	0.00302139	0.00595679	0.0145861	0.00892379	0.0270216	0.0127594	0.00686989	0.00789317	0.0131467	0.0105807	0.0125114	0.0113581	0.00537104	0.0494205	0.0034424	0.0290049	0.0156261	0.033216	0.0065761	0.0151553	0.0295487	0.00651346	0.0112412	0.0338315	0.046844	0.0164639	0.0154214	0.0155776	TCTGTCATTCATTGGTGAAGAAATCAAAGTAGAAAAACATTGAGCGACTGCTCTAAAGTCCTATTATTCCCATTTTCTTAAACATCATGTTTTTCCTTTCTGCAGGTTTTAGAGAAAGTCTCCG----|GTTTGGATGTAGAAGTTTAGAAGACTTCATGATTTCTCACCTAGACTACCTGGTTTTGGAATGGCTGAACCTTCAAGATACTG
Atm	Del 1|0	0.317245	0.406334	0.0994776	1.14392	0.834599	0.0915146	0.168795	0.0696598	0.117199	0.0760384	0.0794239	0.111827	0.051443	0.0575299	0.0354426	0.0454176	0.0436446	0.0694897	0.0232775	0.490833	0.121911	0.0371841	0.0938633	0.0476199	0.0533814	0.036461	0.0700555	0.0472283	0.0498442	0.0756448	0.0236853	0.0449649	20.7915	0.0843192	0.0240936	0.0515299	0.0126568	TCTGTCATTCATTGGTGAAGAAATCAAAGTAGAAAAACATTGAGCGACTGCTCTAAAGTCCTATTATTCCCATTTTCTTAAACATCATGTTTTTCCTTTCTGCAGGTTTTAGAGAAAGTCTCCGAAT-|GTTTGGATGTAGAAGTTTAGAAGACTTCATGATTTCTCACCTAGACTACCTGGTTTTGGAATGGCTGAACCTTCAAGATACTG
Axin1	WT	5.83793	4.28158	2.10257	15.8275	12.1512	1.9472	2.85411	1.19844	1.56977	1.5302	1.35184	1.9223	1.23016	1.69702	1.00388	0.67282	1.98367	1.81996	0.230942	4.73628	4.5519	2.30433	1.99842	1.42288	9.19198	1.62034	2.97124	1.46182	1.4956	2.17599	1.39954	0.632527	4.92664	14.2362	4.08264	5.14807	1.58652	GTTCTGAGGCCCGTCATCTGGTCCCTGCCTCAGCCAATAGGCGGCAGGAGCCCGAGCTGCAGCCTAGAGTCACGCTTCTGCCTCCCAGCCACACAGTGGCCAAGAGCAGG|GACCGGCTTCCTAGAGTGGCTGAAAGTGCTCGGACGGACAGCCAAGCCCATCATGGCGGACAGCGGGACAGTGGGTCGTGATCAGGCACTTGGAGCCAGGCAGGTGAGGTAA
Axin1	Del 1|0	92.2433	67.2441	79.9084	78.9695	83.045	60.1088	95.9299	98.4294	51.5853	54.1491	97.9409	54.284	39.3016	79.0983	49.7791	69.6386	15.0568	51.5081	56.6354	94.1092	26.4762	47.0889	34.3836	14.9567	57.0151	23.8536	56.6816	49.2796	46.8688	29.2085	20.0481	70.3391	78.1421	79.6163	94.1733	76.7127	85.0834	GTTCTGAGGCCCGTCATCTGGTCCCTGCCTCAGCCAATAGGCGGCAGGAGCCCGAGCTGCAGCCTAGAGTCACGCTTCTGCCTCCCAGCCACACAGTGGCCAAGAGCAG-|GACCGGCTTCCTAGAGTGGCTGAAAGTGCTCGGACGGACAGCCAAGCCCATCATGGCGGACAGCGGGACAGTGGGTCGTGATCAGGCACTTGGAGCCAGGCAGGTGAGGTAA
Axin1	Del 12|0	1.11906	28.046	17.7608	3.5887	3.70958	37.7542	1.03965	0.206854	0.587279	0.788083	0.429028	0.570964	21.6984	0.893766	0.348012	0.305587	2.86875	1.9467	0.116554	0.548427	4.35026	4.49225	0.887693	0.616984	1.39898	0.92421	1.08112	1.5832	0.983405	1.08202	0.797825	0.232284	0.684136	0.760629	0.309667	2.16251	0.964998	GTTCTGAGGCCCGTCATCTGGTCCCTGCCTCAGCCAATAGGCGGCAGGAGCCCGAGCTGCAGCCTAGAGTCACGCTTCTGCCTCCCAGCCACACAGTG------------|GACCGGCTTCCTAGAGTGGCTGAAAGTGCTCGGACGGACAGCCAAGCCCATCATGGCGGACAGCGGGACAGTGGGTCGTGATCAGGCACTTGGAGCCAGGCAGGTGAGGTAA
Axin1	Del 4|0	0.765022	0.425076	0.213129	1.5961	1.08875	0.182366	0.169008	0.158697	46.2407	43.5272	0.264095	43.2184	5.7619	4.6555	43.7625	16.669	3.85022	18.5598	21.9473	0.382125	4.15733	41.3507	3.7069	3.55979	8.79138	6.23901	9.56093	19.1356	9.32186	10.8321	8.77607	13.8477	11.1828	1.81643	0.517762	4.55096	3.61465	GTTCTGAGGCCCGTCATCTGGTCCCTGCCTCAGCCAATAGGCGGCAGGAGCCCGAGCTGCAGCCTAGAGTCACGCTTCTGCCTCCCAGCCACACAGTGGCCAAGAG----|GACCGGCTTCCTAGAGTGGCTGAAAGTGCTCGGACGGACAGCCAAGCCCATCATGGCGGACAGCGGGACAGTGGGTCGTGATCAGGCACTTGGAGCCAGGCAGGTGAGGTAA
Axin1	Del 3|0	0.0346612	0.00321054	0.0151156	0.0182065	0.00543289	0.00735348	0.00731636	0.00656678	0.0169905	0.00544339	0.014166	0.00437185	32.0079	13.6554	5.10641	12.714	76.2406	26.1654	21.0699	0.223953	60.4643	4.76386	59.0234	79.4437	23.6026	67.3628	29.7051	28.5398	41.3303	56.7013	68.9784	14.9484	5.06433	3.57041	0.916613	11.4258	8.75041	GTTCTGAGGCCCGTCATCTGGTCCCTGCCTCAGCCAATAGGCGGCAGGAGCCCGAGCTGCAGCCTAGAGTCACGCTTCTGCCTCCCAGCCACACAGTGGCCAAGAGC---|GACCGGCTTCCTAGAGTGGCTGAAAGTGCTCGGACGGACAGCCAAGCCCATCATGGCGGACAGCGGGACAGTGGGTCGTGATCAGGCACTTGGAGCCAGGCAGGTGAGGTAA
Cdkn2a	WT	4.89424	10.0189	10.85	31.9279	24.4086	3.93338	4.8102	2.75836	2.96808	3.69766	27.3394	4.45187	0.737823	3.90567	3.18714	2.80189	5.10619	2.51277	1.29328	12.7686	3.49013	4.27117	2.78219	1.75534	2.78222	4.95038	3.16591	2.64195	2.35986	4.50102	1.62698	2.83514	2.49215	4.12012	2.60071	1.90429	2.0979	CAGGTGATGATGATGGGCAACGTTCACGTAGCAGCTCTTCTGCTCAACTACGGTGCAGATTCGAACTGCGAGGACCCCACTACCTTCTCCCGCCC|GGTGCACGACGCAGCGCGGGAAGGCTTCCTGGACACGCTGGTGGTGCTGCACGGGTCAGGGGCTCGGCTGGATGTGCGCGATGCCTGGGGTCGCCTGCCGCTCGACTTGGCCCAAGA
Cdkn2a	Del 0|1	73.7996	32.3121	35.0016	51.017	50.4329	3.77707	49.7923	73.6704	48.0031	50.9633	49.8609	50.978	4.03306	74.3508	66.6291	44.8786	79.5034	58.209	45.7649	46.6724	94.6744	91.9103	89.0828	94.6341	80.8136	81.6832	77.2856	75.0085	71.3864	82.951	91.6063	72.0708	8.49568	52.8088	25.8032	36.2397	43.6733	CAGGTGATGATGATGGGCAACGTTCACGTAGCAGCTCTTCTGCTCAACTACGGTGCAGATTCGAACTGCGAGGACCCCACTACCTTCTCCCGCCC|-GTGCACGACGCAGCGCGGGAAGGCTTCCTGGACACGCTGGTGGTGCTGCACGGGTCAGGGGCTCGGCTGGATGTGCGCGATGCCTGGGGTCGCCTGCCGCTCGACTTGGCCCAAGA
Cdkn2a	Del 0|5	1.01899	24.8826	19.4883	2.48773	4.93775	45.6801	0.20284	0.38809	0.511872	0.406943	4.06271	0.150749	48.5909	0.63328	2.19997	0.463599	5.48924	0.196175	0.182784	0.765678	0.187617	0.489487	1.94912	0.644912	1.56096	4.42291	2.20655	1.46207	0.545509	1.5981	0.917024	1.37322	0.363394	1.65938	0.656553	0.831492	1.82962	CAGGTGATGATGATGGGCAACGTTCACGTAGCAGCTCTTCTGCTCAACTACGGTGCAGATTCGAACTGCGAGGACCCCACTACCTTCTCCCGCCC|-----ACGACGCAGCGCGGGAAGGCTTCCTGGACACGCTGGTGGTGCTGCACGGGTCAGGGGCTCGGCTGGATGTGCGCGATGCCTGGGGTCGCCTGCCGCTCGACTTGGCCCAAGA
Cdkn2a	Del 0|7	1.1425	22.4675	18.2344	2.78064	4.04924	45.305	0.206059	0.185699	0.579992	0.404431	0.432767	0.185097	45.3456	0.712772	2.51493	0.387113	5.63289	0.233679	0.168989	0.997581	0.194399	0.555278	2.09457	0.690329	1.60588	4.80581	2.26862	1.57884	0.765521	1.7974	0.972489	1.53999	0.371995	15.8572	32.8468	22.3892	23.4728	CAGGTGATGATGATGGGCAACGTTCACGTAGCAGCTCTTCTGCTCAACTACGGTGCAGATTCGAACTGCGAGGACCCCACTACCTTCTCCCGCCC|-------GACGCAGCGCGGGAAGGCTTCCTGGACACGCTGGTGGTGCTGCACGGGTCAGGGGCTCGGCTGGATGTGCGCGATGCCTGGGGTCGCCTGCCGCTCGACTTGGCCCAAGA
Cdkn2a	Ins 1G	18.805	7.90378	13.8326	11.3165	11.0668	1.01745	44.6795	22.3048	0.543013	0.422015	13.4732	0.431257	0.127593	16.6031	1.21751	0.23258	2.67451	0.317341	0.29142	1.4234	0.284817	0.87897	1.16894	0.340623	0.8619	2.4537	0.651806	0.863621	0.400844	1.00023	0.51028	1.70676	0.307487	0.582807	0.519505	0.34597	0.752078	CAGGTGATGATGATGGGCAACGTTCACGTAGCAGCTCTTCTGCTCAACTACGGTGCAGATTCGAACTGCGAGGACCCCACTACCTTCTCCCGCCC|{G}GGTGCACGACGCAGCGCGGGAAGGCTTCCTGGACACGCTGGTGGTGCTGCACGGGTCAGGGGCTCGGCTGGATGTGCGCGATGCCTGGGGTCGCCTGCCGCTCGACTTGGCCCAAGA
Cdkn2a	Del 1|1	0.0463177	0.111321	0.181411	0.286728	0.274477	0.0767351	0.0643936	0.0479897	0.0311405	0.0653119	0.317951	0.0782368	0.465994	1.62162	3.64312	16.3711	0.0410411	24.6661	34.8358	0.153935	0.0384276	0.0552646	0.338517	0.0976452	0.179679	0.128936	3.48476	10.5848	1.35021	4.2566	2.15575	7.56866	1.18479	4.77983	0.812723	7.37876	2.22545	CAGGTGATGATGATGGGCAACGTTCACGTAGCAGCTCTTCTGCTCAACTACGGTGCAGATTCGAACTGCGAGGACCCCACTACCTTCTCCCGCC-|-GTGCACGACGCAGCGCGGGAAGGCTTCCTGGACACGCTGGTGGTGCTGCACGGGTCAGGGGCTCGGCTGGATGTGCGCGATGCCTGGGGTCGCCTGCCGCTCGACTTGGCCCAAGA
Cdkn2a	Del 1|0	0.254748	0.150041	0.104044	0.181526	0.260328	0.193259	0.241476	0.231602	46.5045	43.8795	0.410687	43.7058	0.393876	1.20827	19.4707	10.2694	0.742159	13.4408	17.1627	0.0979589	0.429485	1.0474	0.647942	0.803869	0.802942	0.808783	3.18284	6.15482	1.16637	2.76754	1.53454	4.42836	49.2152	3.17306	0.580061	3.6981	1.29744	CAGGTGATGATGATGGGCAACGTTCACGTAGCAGCTCTTCTGCTCAACTACGGTGCAGATTCGAACTGCGAGGACCCCACTACCTTCTCCCGCC-|GGTGCACGACGCAGCGCGGGAAGGCTTCCTGGACACGCTGGTGGTGCTGCACGGGTCAGGGGCTCGGCTGGATGTGCGCGATGCCTGGGGTCGCCTGCCGCTCGACTTGGCCCAAGA
Cdkn2a	Del 0|2	0.00771962	0.0145201	0.00533561	0.00206279	0.00565931	0.00284204	0.00321968	0	0.280265	0.160768	0.0397439	0.0152657	0.0943082	0.392157	0.625206	24.2086	0.0171004	0.037504	0.141399	34.3236	0.187617	0.0315798	1.48366	0.824307	10.8594	0.117215	7.30813	1.28935	21.6124	0.564037	0.41414	8.12575	0.124715	0.837785	0	0.113385	0.241896	CAGGTGATGATGATGGGCAACGTTCACGTAGCAGCTCTTCTGCTCAACTACGGTGCAGATTCGAACTGCGAGGACCCCACTACCTTCTCCCGCCC|--TGCACGACGCAGCGCGGGAAGGCTTCCTGGACACGCTGGTGGTGCTGCACGGGTCAGGGGCTCGGCTGGATGTGCGCGATGCCTGGGGTCGCCTGCCGCTCGACTTGGCCCAAGA
Cdkn2a	Del 0|4	0	2.13446	2.30232	0	4.56423	0	0	0.38809	0.578046	0	4.06271	0	0.166426	0.559089	0.479481	0.377747	0.793461	0.386579	0.13795	2.79683	0.492778	0.757915	0.452237	0.208915	0.533423	0.621239	0.431716	0.408699	0.412899	0.564037	0.232954	0.315804	0.359093	0.647564	0.50357	0.302361	0.202313	CAGGTGATGATGATGGGCAACGTTCACGTAGCAGCTCTTCTGCTCAACTACGGTGCAGATTCGAACTGCGAGGACCCCACTACCTTCTCCCGCCC|G----ACGACGCAGCGCGGGAAGGCTTCCTGGACACGCTGGTGGTGCTGCACGGGTCAGGGGCTCGGCTGGATGTGCGCGATGCCTGGGGTCGCCTGCCGCTCGACTTGGCCCAAGA
Cdkn2a	Del 1|10	0	0	0	0	0	0	0	0	0	0	0	0	0	0	0	0.00156094	0	0	0	0	0	0.00263165	0	0	0	0.00781433	0	0.0072982	0	0	0.011093	0.0283869	37.0855	0	0	0	0	CAGGTGATGATGATGGGCAACGTTCACGTAGCAGCTCTTCTGCTCAACTACGGTGCAGATTCGAACTGCGAGGACCCCACTACCTTCTCCCGCC- | ----------GCAGCGCGGGAAGGCTTCCTGGACACGCTGGTGGTGCTGCACGGGTCAGGGGCTCGGCTGGATGTGCGCGATGCCTGGGGTCGCCTGCCGCTCGACTTGGCCCAAGA
Cdkn2a	Del 0|3	0.0308785	0.00484004	0	0	0	0.0142102	0	0.0250381	0	0	0	0.00381643	0.0443803	0.0132485	0.0329056	0.0078047	0	0	0.0206925	0	0.020344	0	0	0	0	0	0.0141084	0	0	0	0.0184884	0.00709673	0	15.5334	35.677	26.7967	24.2072	CAGGTGATGATGATGGGCAACGTTCACGTAGCAGCTCTTCTGCTCAACTACGGTGCAGATTCGAACTGCGAGGACCCCACTACCTTCTCCCGCCC|---GCACGACGCAGCGCGGGAAGGCTTCCTGGACACGCTGGTGGTGCTGCACGGGTCAGGGGCTCGGCTGGATGTGCGCGATGCCTGGGGTCGCCTGCCGCTCGACTTGGCCCAAGA
Chd1	WT	0.974212	2.85806	1.8592	15.5464	16.9411	2.18076	3.86325	1.49475	14.1795	12.9651	0.404002	8.15385	0.304775	0.510986	0.567695	0.160418	0.409753	0.420208	0.0605107	3.69359	0.821176	1.59246	0.809648	0.142365	0.671293	0.368766	0.66208	0.304654	0.390298	0.342541	0.310895	0.453834	2.79356	1.14958	0.489333	0.966785	0.773804	AGCGACTCTGATTCTGGCTCTGACTCAGGAAGTCAATCAGAGTCTGAATCAGACACATCCCGAGAGAACAAGGTTCAAGCAAAACCACCAAAAGT|CGACGGAGCCGAGGTAAGTTAGTGCAATTGAACTGGCTTAAGACAGAAGTTAAATCTTATAACTGACTGGACAGTGTCATGGCCTGGGCATATAGCGCAGCAGTACAGCAC
Chd1	Ins 1T	76.6571	34.0398	50.7685	62.8094	60.6425	10.8069	73.2218	74.9758	51.5152	44.7576	79.3767	62.4615	20.9956	70.3993	23.3398	32.9957	52.7709	55.1237	44.8929	5.87094	53.4551	48.4756	72.6575	71.1299	36.642	69.3556	50.9854	48.0113	49.0847	63.8398	61.0841	7.56651	24.3371	60.3192	91.7401	91.567	67.7173	AGCGACTCTGATTCTGGCTCTGACTCAGGAAGTCAATCAGAGTCTGAATCAGACACATCCCGAGAGAACAAGGTTCAAGCAAAACCACCAAAAGT{T}|CGACGGAGCCGAGGTAAGTTAGTGCAATTGAACTGGCTTAAGACAGAAGTTAAATCTTATAACTGACTGGACAGTGTCATGGCCTGGGCATATAGCGCAGCAGTACAGCAC
Chd1	Del 0|2	19.1404	9.28067	16.6832	16.7173	13.9673	3.10153	21.7295	23.13	17.2098	17.4746	19.4498	25.1282	1.08364	15.7384	1.23179	0.100834	0.188084	1.36568	0.187583	1.2288	1.01337	6.85175	5.32175	0.232279	1.64429	0.608463	1.769	0.851904	1.1616	0.646409	0.446067	84.0689	42.7557	1.52827	0.508906	0.296736	0.905917	AGCGACTCTGATTCTGGCTCTGACTCAGGAAGTCAATCAGAGTCTGAATCAGACACATCCCGAGAGAACAAGGTTCAAGCAAAACCACCAAAAGT|--ACGGAGCCGAGGTAAGTTAGTGCAATTGAACTGGCTTAAGACAGAAGTTAAATCTTATAACTGACTGGACAGTGTCATGGCCTGGGCATATAGCGCAGCAGTACAGCAC
Chd1	Del 29|13	1.7383	26.8465	16.1378	2.66197	4.34866	42.1735	0.57155	0.186844	8.97656	12.7396	0.365525	1.64103	28.9197	0.554785	1.11397	0.036667	0.201518	0.248305	0.084715	0.158091	0.331965	11.0843	0.345787	0.127379	0.512898	0.4333	0.481043	0.592384	0.687668	0.364641	1.79778	0.289515	3.52746	2.5426	0.782932	1.01465	1.97226	AGCGACTCTGATTCTGGCTCTGACTCAGGAAGTCAATCAGAGTCTGAATCAGACACATCCCGAGAG----------------------------- | -------------GTAAGTTAGTGCAATTGAACTGGCTTAAGACAGAAGTTAAATCTTATAACTGACTGGACAGTGTCATGGCCTGGGCATATAGCGCAGCAGTACAGCAC
Chd1	Del 18|23	1.29895	26.6859	14.1423	2.24464	4.02406	41.7131	0.539797	0.154629	7.77587	11.1612	0.269334	2.51282	27.5313	0.445288	0.846187	0.0458337	0.141063	0.152803	0.133124	0.294625	0.314493	10.1938	0.28675	0.142365	0.573239	0.442519	0.377593	0.558533	0.548276	0.414365	2.00054	0.140845	3.36174	2.86719	0.587199	1.14866	1.58535	AGCGACTCTGATTCTGGCTCTGACTCAGGAAGTCAATCAGAGTCTGAATCAGACACATCCCGAGAGAACAAGGTTCA------------------ | -----------------------GCAATTGAACTGGCTTAAGACAGAAGTTAAATCTTATAACTGACTGGACAGTGTCATGGCCTGGGCATATAGCGCAGCAGTACAGCAC
Chd1	Del 0|4	0.133715	0.160565	0.0123946	0.0121551	0.009547	0.0242307	0.0105843	0.0386573	0.343053	0.450958	0.0769527	0.0512821	10.3962	7.5115	15.1671	14.0205	45.711	26.454	31.284	0.215579	40.0192	9.02043	15.3749	25.9553	32.4936	26.1916	23.5918	30.8265	26.6983	28.1381	31.4274	4.56964	14.0862	20.0568	2.09434	2.85249	16.014	AGCGACTCTGATTCTGGCTCTGACTCAGGAAGTCAATCAGAGTCTGAATCAGACACATCCCGAGAGAACAAGGTTCAAGCAAAACCACCAAAAGT|----GGAGCCGAGGTAAGTTAGTGCAATTGAACTGGCTTAAGACAGAAGTTAAATCTTATAACTGACTGGACAGTGTCATGGCCTGGGCATATAGCGCAGCAGTACAGCAC
Chd1	Del 1|2	0.0191022	0.128452	0.0371839	0.0040517	0.066829	0	0.0317528	0.0193287	0	0	0.0192382	0.0512821	8.19506	2.60603	7.01585	16.0006	0.0134345	15.1179	22.0259	0.0287439	0.00873591	0.0209534	0.160243	0.0299715	0.105597	0.239698	9.26395	16.2877	10.7332	4.0442	1.45985	2.30829	5.53977	7.88477	1.00803	1.11994	8.76663	AGCGACTCTGATTCTGGCTCTGACTCAGGAAGTCAATCAGAGTCTGAATCAGACACATCCCGAGAGAACAAGGTTCAAGCAAAACCACCAAAAG-|--ACGGAGCCGAGGTAAGTTAGTGCAATTGAACTGGCTTAAGACAGAAGTTAAATCTTATAACTGACTGGACAGTGTCATGGCCTGGGCATATAGCGCAGCAGTACAGCAC
Chd1	Del 2|8	0.0191022	0	0.0619732	0	0	0	0	0	0	0.450958	0	0	0.778869	0.642383	0.685518	21.0881	0.0403036	0.0764015	0.145226	58.5513	0.602778	0	1.99039	0.681852	13.3504	0.626901	6.32597	0.660085	5.24115	0.596685	0.310895	0.266041	1.08902	0.892616	1.08632	0.210587	0	AGCGACTCTGATTCTGGCTCTGACTCAGGAAGTCAATCAGAGTCTGAATCAGACACATCCCGAGAGAACAAGGTTCAAGCAAAACCACCAAAA-- | --------CCGAGGTAAGTTAGTGCAATTGAACTGGCTTAAGACAGAAGTTAAATCTTATAACTGACTGGACAGTGTCATGGCCTGGGCATATAGCGCAGCAGTACAGCAC
Chd1	Del 20|6	0.0191022	0	0.18592	0.0040517	0	0	0.0317528	0	0	0	0	0	0.812733	0.927075	1.28535	15.3726	0.0134345	0.124152	0.102868	29.9511	0.81244	1.05815	1.34941	1.21385	10.9066	0.626901	4.98112	0.586742	3.90298	0.767956	0.554204	0.336463	1.5625	1.42007	1.43864	0.536039	0.792677	AGCGACTCTGATTCTGGCTCTGACTCAGGAAGTCAATCAGAGTCTGAATCAGACACATCCCGAGAGAACAAGGTT--------------------|------AGCCGAGGTAAGTTAGTGCAATTGAACTGGCTTAAGACAGAAGTTAAATCTTATAACTGACTGGACAGTGTCATGGCCTGGGCATATAGCGCAGCAGTACAGCAC
Chd1	Del 3|0	0	0	0.111552	0	0	0	0	0	0	0	0.0384763	0	0.982052	0.664282	48.7468	0.178751	0.510513	0.916818	1.08314	0.00718597	2.62077	11.7025	1.70363	0.344673	3.10002	1.1063	1.5621	1.32017	1.5519	0.845304	0.608273	0	0.94697	1.33892	0.26424	0.287164	1.47211	AGCGACTCTGATTCTGGCTCTGACTCAGGAAGTCAATCAGAGTCTGAATCAGACACATCCCGAGAGAACAAGGTTCAAGCAAAACCACCAAA---|CGACGGAGCCGAGGTAAGTTAGTGCAATTGAACTGGCTTAAGACAGAAGTTAAATCTTATAACTGACTGGACAGTGTCATGGCCTGGGCATATAGCGCAGCAGTACAGCAC
Col1a1	WT	5.3	3.89972	3.45401	30.9885	7.92628	2.94219	2.44183	1.75501	2.32726	2.22841	3.7093	3.30288	3.00481	2.8266	1.87895	0.379565	0.49059	4.29681	0.240945	5.36008	1.30169	3.12579	0.863659	0.539326	0.831551	0.951961	1.25289	1.44805	0.720522	1.44231	0.751597	1.19238	5.7739	2.55644	1.14343	1.36801	1.46981	AGTCCAAGACCTTCTCCCAGCATGAAGAGGATGCTAAACCCGTGGTAATAAGGCCAAGGCTGTGGCCCTGATGCGTCTGTGACTTCTCTCCACTTAGGGTCCTTCCGGTGA|ACGTGGTGCTCCCGGACCTGCTGGTCCCAAAGGTTCTCCTGGTGAAGCTGGTCGCCCCGGTGAAGCTGGTCTCCCTGGTGCCAAGGTGAGAAGATCCTCTGTCCTGTATGG
Col1a1	Ins 1T	89.2	10.5728	36.6632	49.4599	60.9406	0.686892	96.6533	97.6003	96.3772	95.7521	92.1282	95.2916	1.34615	26.3131	48.383	1.41568	0.695745	1.20641	1.34929	1.29381	1.20954	9.97216	2.02079	0.382022	6.22476	4.06346	0.915769	2.95668	0.49165	0.4662	0.526118	1.14321	3.44493	3.15405	1.31456	0.797497	1.75145	AGTCCAAGACCTTCTCCCAGCATGAAGAGGATGCTAAACCCGTGGTAATAAGGCCAAGGCTGTGGCCCTGATGCGTCTGTGACTTCTCTCCACTTAGGGTCCTTCCGGTGA{T}|ACGTGGTGCTCCCGGACCTGCTGGTCCCAAAGGTTCTCCTGGTGAAGCTGGTCGCCCCGGTGAAGCTGGTCTCCCTGGTGCCAAGGTGAGAAGATCCTCTGTCCTGTATGG
Col1a1	Del 6|2	2.14	42.6305	30.8326	5.89396	16.016	47.3612	0.344729	0.191022	0.0479846	0.835655	1.35952	0.117123	7.01923	0.174735	0.216802	0.0820681	0.0535189	0.0661048	0.0321259	0.355969	0.0115194	0.658061	0.0754654	0.0224719	0.150471	0.326135	0.0402536	0.127234	0.0423837	0.0437063	0.0626331	0.0860479	0.485201	0.803453	0.155569	0.104288	0.343249	AGTCCAAGACCTTCTCCCAGCATGAAGAGGATGCTAAACCCGTGGTAATAAGGCCAAGGCTGTGGCCCTGATGCGTCTGTGACTTCTCTCCACTTAGGGTCCTTC------ | --GTGGTGCTCCCGGACCTGCTGGTCCCAAAGGTTCTCCTGGTGAAGCTGGTCGCCCCGGTGAAGCTGGTCTCCCTGGTGCCAAGGTGAGAAGATCCTCTGTCCTGTATGG
Col1a1	Del 9|4	2.08	41.807	28.2738	5.724	13.5918	48.4602	0.186728	0.0119389	0.263916	0.97493	1.24203	0.327946	7.04327	0.287799	0.180668	0.0615511	0.0624387	0.082631	0.0481889	0.403888	0.0575971	0.759301	0.0838504	0.00749064	0.17423	0.370207	0.0754755	0.14541	0.144104	0.0509907	0.125266	0.196681	0.873362	1.2085	0.10112	0.14723	0.510474	AGTCCAAGACCTTCTCCCAGCATGAAGAGGATGCTAAACCCGTGGTAATAAGGCCAAGGCTGTGGCCCTGATGCGTCTGTGACTTCTCTCCACTTAGGGTCC--------- | ----GGTGCTCCCGGACCTGCTGGTCCCAAAGGTTCTCCTGGTGAAGCTGGTCGCCCCGGTGAAGCTGGTCTCCCTGGTGCCAAGGTGAGAAGATCCTCTGTCCTGTATGG
Col1a1	Del 1|0	1.12	1.02943	0.689218	6.57931	1.24387	0.480824	0.27291	0.310411	0.743762	0.0348189	1.29238	0.726165	38.3413	31.8532	24.8419	46.9122	34.8943	40.2743	44.6229	48.2202	35.906	44.8621	48.2391	36.3745	36.3032	37.2587	48.9786	36.91	40.2645	41.9726	36.1769	83.9336	38.1853	52.9416	74.6889	59.9104	56.6538	AGTCCAAGACCTTCTCCCAGCATGAAGAGGATGCTAAACCCGTGGTAATAAGGCCAAGGCTGTGGCCCTGATGCGTCTGTGACTTCTCTCCACTTAGGGTCCTTCCGGTG-|ACGTGGTGCTCCCGGACCTGCTGGTCCCAAAGGTTCTCCTGGTGAAGCTGGTCGCCCCGGTGAAGCTGGTCTCCCTGGTGCCAAGGTGAGAAGATCCTCTGTCCTGTATGG
Col1a1	Del 4|0	0.06	0	0.0396102	0	0.00907935	0	0.0287274	0.0119389	0.071977	0.0348189	0.0167842	0.0234247	16.6587	13.6294	5.07678	6.3295	0.0178396	17.9474	26.0461	0.0342278	0	0	0.142546	0.0374532	0.467253	0.414279	0.774882	14.7168	0.728999	0.473485	1.64099	1.4874	19.5536	6.95883	1.96795	4.74204	5.51839	AGTCCAAGACCTTCTCCCAGCATGAAGAGGATGCTAAACCCGTGGTAATAAGGCCAAGGCTGTGGCCCTGATGCGTCTGTGACTTCTCTCCACTTAGGGTCCTTCCG----|ACGTGGTGCTCCCGGACCTGCTGGTCCCAAAGGTTCTCCTGGTGAAGCTGGTCGCCCCGGTGAAGCTGGTCTCCCTGGTGCCAAGGTGAGAAGATCCTCTGTCCTGTATGG
Col1a1	Del 0|4	0.02	0	0.00792205	0	0.00907935	0.0114482	0	0.0477555	0.0239923	0	0	0.0234247	8.48558	7.41083	2.51129	6.72959	0	9.50256	13.6455	0.00684556	0	0.012655	0.109006	0.0449438	0.380138	0.546496	0.422663	7.42199	0.398406	0.407925	0.751597	0.860479	10.3348	3.88446	0.917859	2.68695	3.02764	AGTCCAAGACCTTCTCCCAGCATGAAGAGGATGCTAAACCCGTGGTAATAAGGCCAAGGCTGTGGCCCTGATGCGTCTGTGACTTCTCTCCACTTAGGGTCCTTCCGGTGA|----GGTGCTCCCGGACCTGCTGGTCCCAAAGGTTCTCCTGGTGAAGCTGGTCGCCCCGGTGAAGCTGGTCTCCCTGGTGCCAAGGTGAGAAGATCCTCTGTCCTGTATGG
Col1a1	Del 0|5	0	0	0	0.00548276	0	0.0114482	0	0	0.0479846	0	0	0.0234247	7.78846	5.00565	1.95122	7.09889	0.00891981	8.29615	9.89479	0.00684556	0.0115194	0	0.159316	0.0224719	0.395977	0.467166	0.271712	6.39806	0.305162	0.29866	0.739071	0.454825	6.55022	2.97477	0.917859	2.03668	2.03309	AGTCCAAGACCTTCTCCCAGCATGAAGAGGATGCTAAACCCGTGGTAATAAGGCCAAGGCTGTGGCCCTGATGCGTCTGTGACTTCTCTCCACTTAGGGTCCTTCCGGTGA|-----GTGCTCCCGGACCTGCTGGTCCCAAAGGTTCTCCTGGTGAAGCTGGTCGCCCCGGTGAAGCTGGTCTCCCTGGTGCCAAGGTGAGAAGATCCTCTGTCCTGTATGG
Col1a1	Del 0|3	0.04	0.0242219	0	0.00548276	0.0181587	0.0114482	0	0.0119389	0	0	0.0167842	0.0468494	7.06731	7.18471	7.55194	0.605252	31.5583	11.37	2.57811	0.12322	33.3141	26.7907	21.9604	30.764	18.603	20.7492	2.81272	14.2321	14.7326	35.9339	28.8112	3.26982	9.12179	4.31607	1.26011	2.55199	3.79335	AGTCCAAGACCTTCTCCCAGCATGAAGAGGATGCTAAACCCGTGGTAATAAGGCCAAGGCTGTGGCCCTGATGCGTCTGTGACTTCTCTCCACTTAGGGTCCTTCCGGTGA|---TGGTGCTCCCGGACCTGCTGGTCCCAAAGGTTCTCCTGGTGAAGCTGGTCGCCCCGGTGAAGCTGGTCTCCCTGGTGCCAAGGTGAGAAGATCCTCTGTCCTGTATGG
Col1a1	Ins 1A	0.04	0	0.0237661	0.197379	0.0181587	0.0228964	0.0574548	0.0358166	0	0	0.134273	0.0468494	3.00481	4.9337	7.28094	0.400082	32.1916	6.89142	1.36535	0.150602	28.0498	13.6801	23.8219	30.5618	21.8975	32.7457	2.41018	13.3414	14.5122	18.4878	30.4021	2.63061	5.57982	3.21381	0	1.44776	2.21792	AGTCCAAGACCTTCTCCCAGCATGAAGAGGATGCTAAACCCGTGGTAATAAGGCCAAGGCTGTGGCCCTGATGCGTCTGTGACTTCTCTCCACTTAGGGTCCTTCCGGTGA{A}|ACGTGGTGCTCCCGGACCTGCTGGTCCCAAAGGTTCTCCTGGTGAAGCTGGTCGCCCCGGTGAAGCTGGTCTCCCTGGTGCCAAGGTGAGAAGATCCTCTGTCCTGTATGG
Col1a1	Del 1|0	0	0.0363328	0.0158441	1.1459	0.226984	0.0114482	0.0143637	0.0238777	0.0959693	0.139276	0.100705	0.0702741	0.240385	0.359749	0.126468	29.9651	0.0267594	0.0495786	0.176693	44.0444	0.138233	0.139205	2.49036	1.24345	14.5719	2.10665	42.0449	2.28416	27.6596	0.386072	0.0125266	4.74493	0.0970403	0.219124	0.0777847	0.0858843	2.21792	AGTCCAAGACCTTCTCCCAGCATGAAGAGGATGCTAAACCCGTGGTAATAAGGCCAAGGCTGTGGCCCTGATGCGTCTGTGACTTCTCTCCACTTAGGGTCCTTCCGGT-A|ACGTGGTGCTCCCGGACCTGCTGGTCCCAAAGGTTCTCCTGGTGAAGCTGGTCGCCCCGGTGAAGCTGGTCTCCCTGGTGCCAAGGTGAGAAGATCCTCTGTCCTGTATGG
Col1a1	Del 2|0	0	0	0	0	0	0	0	0	0	0	0	0	0	0.0205571	0	0.020517	0	0.0165262	0	0	0	0	0.0335402	0	0	0	0	0.0181763	0	0.0364219	0	0	0	17.7689	17.4549	24.1212	20.4629	AGTCCAAGACCTTCTCCCAGCATGAAGAGGATGCTAAACCCGTGGTAATAAGGCCAAGGCTGTGGCCCTGATGCGTCTGTGACTTCTCTCCACTTAGGGTCCTTCCGGT--|ACGTGGTGCTCCCGGACCTGCTGGTCCCAAAGGTTCTCCTGGTGAAGCTGGTCGCCCCGGTGAAGCTGGTCTCCCTGGTGCCAAGGTGAGAAGATCCTCTGTCCTGTATGG
Dlc1	WT	7.64499	2.52219	0.388098	19.4794	19.5999	0.713621	0.460251	0.484795	1.20374	1.01729	0.794702	0.630252	0.525624	0.275827	0.855676	0.448818	0.172745	0.704935	0.118765	2.60096	0.504152	0.364078	0.299491	0.434664	0.373754	0.292135	0.409935	0.146574	0.256291	0.34638	0.217077	92.9825	1.61893	8.98767	0.960452	2.38612	10.0575	ACGAAAGCATGCTGACAGACCTCAGCGAGCACCAGGAGGTGGCCTCTGTCCGAAGCCTCAGCAGCACCAGCAGCAGCGTCCCCACCCACGCAGCCCACAGTGGAGATGCCACTACGCCCCGAAC|CAATTCCGTCATCAGCGTCTGCTCCTCCGGACACTTTGTAGGCAATGATGACTCTTTTTCCAGCCTGCCGTCTCCCAAGGAACTGTCCAGCTTCAGT
Dlc1	Del 1|0	75.9227	72.9099	76.8003	66.8955	67.9935	67.4992	67.0293	74.5262	40.3521	54.7304	77.5276	54.2017	64.9146	67.5527	63.1489	76.0055	85.7774	74.4545	72.788	91.7864	65.4211	61.1408	80.7128	67.536	71.5324	70.8315	59.6656	69.2928	86.3234	65.6044	72.0695	5.46956	45.7534	72.3232	73.6723	75.5965	73.9763	ACGAAAGCATGCTGACAGACCTCAGCGAGCACCAGGAGGTGGCCTCTGTCCGAAGCCTCAGCAGCACCAGCAGCAGCGTCCCCACCCACGCAGCCCACAGTGGAGATGCCACTACGCCCCGAA-|CAATTCCGTCATCAGCGTCTGCTCCTCCGGACACTTTGTAGGCAATGATGACTCTTTTTCCAGCCTGCCGTCTCCCAAGGAACTGTCCAGCTTCAGT
Dlc1	Del 0|16	15.1142	4.48389	12.4191	12.1758	10.487	20.1831	32.2176	24.9229	7.95904	4.29807	20.6623	4.43277	5.12484	26.68	6.04678	3.79769	3.05182	3.86036	2.40499	5.30459	10.9134	29.1748	3.08476	13.8821	19.7051	2.53933	29.8529	9.89373	1.65424	7.75892	2.06223	0.386997	39.1283	4.96431	3.27684	2.64952	1.76006	ACGAAAGCATGCTGACAGACCTCAGCGAGCACCAGGAGGTGGCCTCTGTCCGAAGCCTCAGCAGCACCAGCAGCAGCGTCCCCACCCACGCAGCCCACAGTGGAGATGCCACTACGCCCCGAAC|----------------GTCTGCTCCTCCGGACACTTTGTAGGCAATGATGACTCTTTTTCCAGCCTGCCGTCTCCCAAGGAACTGTCCAGCTTCAGT
Dlc1	Del 4|34	1.14236	20.0841	10.3062	1.36346	1.79834	11.5576	0.083682	0.0220361	0.233561	0.356053	0.706402	0.0840336	21.8134	0.376128	1.02681	1.62265	0.49904	0.234978	0.192993	0.0684463	1.0083	3.4466	0.149745	1.24966	5.41944	0.157303	2.4355	0.622939	0.0465983	0.588847	0.361795	0.0773994	0.323786	0.648929	0.310734	0.201425	0.179598	ACGAAAGCATGCTGACAGACCTCAGCGAGCACCAGGAGGTGGCCTCTGTCCGAAGCCTCAGCAGCACCAGCAGCAGCGTCCCCACCCACGCAGCCCACAGTGGAGATGCCACTACGCCCC---- | ----------------------------------TTTGTAGGCAATGATGACTCTTTTTCCAGCCTGCCGTCTCCCAAGGAACTGTCCAGCTTCAGT
Dlc1	Del 0|2	0.175747	0	0.0862441	0.0858124	0.121237	0.0465405	0.209205	0.0440723	50.2515	39.5982	0.309051	40.6513	7.62155	5.11535	28.9218	18.1253	10.499	20.7452	24.4952	0.239562	22.153	5.87379	15.7532	16.8976	2.96927	26.1798	7.63604	20.044	11.7195	25.7014	25.2894	1.08359	13.1756	13.0759	21.7797	19.1664	14.0266	ACGAAAGCATGCTGACAGACCTCAGCGAGCACCAGGAGGTGGCCTCTGTCCGAAGCCTCAGCAGCACCAGCAGCAGCGTCCCCACCCACGCAGCCCACAGTGGAGATGCCACTACGCCCCGAAC|--ATTCCGTCATCAGCGTCTGCTCCTCCGGACACTTTGTAGGCAATGATGACTCTTTTTCCAGCCTGCCGTCTCCCAAGGAACTGTCCAGCTTCAGT
Fbxw7	WT	97.9829	83.8267	84.8157	97.8397	96.4612	70.4667	99.4704	99.8743	99.0799	97.6424	99.8883	99.791	47.9476	11.8899	44.5691	5.41394	99.9303	30.3525	8.17526	25.2186	97.6634	96.3963	50.8462	41.3668	53.7894	35.3876	25.9309	35.5473	41.8958	35.6875	82.1222	75.2457	59.4498	8.14313	10.8936	4.70778	5.38598	GTGTGAGTATGCCTTCCCTATTTCCTTTTCCATAGTTGGCACTCTATGTGCTTTCATTCCTGGAACCCAAAGACCTGCTGCAAGCGGCTCAGACTTGTCGA|TACTGGAGAATTTTGGCTGAGGATAACCTTCTCTGGAGAGAGAAATGTAAAGAAGAGGGTAAGTTCAGAATCACACACAGATGTGTTTCTACTCTGGAAACAAGTTAACAGAATAACTTGGCTGTGAGTGAGAGT
Fbxw7	Del 12|11	1.01804	16.0596	15.089	1.88074	3.46537	29.3561	0.475626	0.0678372	0.810459	0.587491	0.0446686	0.107023	23.3071	0.0439383	0.256004	0.940352	0.0236577	0.488352	0.00826261	0.983102	0.384502	3.33469	0.972272	0.811229	0.325163	0.856188	0.673625	0.630005	0.127198	0.261458	0.0883581	0.340222	0.317418	0.238556	0.371102	0.0719714	0.184934	GTGTGAGTATGCCTTCCCTATTTCCTTTTCCATAGTTGGCACTCTATGTGCTTTCATTCCTGGAACCCAAAGACCTGCTGCAAGCGGCT------------|-----------TTTGGCTGAGGATAACCTTCTCTGGAGAGAGAAATGTAAAGAAGAGGGTAAGTTCAGAATCACACACAGATGTGTTTCTACTCTGGAAACAAGTTAACAGAATAACTTGGCTGTGAGTGAGAGT
Fbxw7	Del 1|0	0.582414	0.0276519	0.0531538	0.157258	0.0222895	0.0540573	0.0209067	0.0259377	0.061684	0.990124	0.0297791	0.0535117	15.9903	54.9459	32.6344	45.7915	0.0224126	43.7969	55.9603	37.2038	0.988221	0.137642	24.0097	28.5652	22.8264	32.5122	40.077	33.7747	26.4267	37.5577	10.935	13.4073	24.1282	47.3823	36.1525	37.2494	40.615	GTGTGAGTATGCCTTCCCTATTTCCTTTTCCATAGTTGGCACTCTATGTGCTTTCATTCCTGGAACCCAAAGACCTGCTGCAAGCGGCTCAGACTTGTCG-|TACTGGAGAATTTTGGCTGAGGATAACCTTCTCTGGAGAGAGAAATGTAAAGAAGAGGGTAAGTTCAGAATCACACACAGATGTGTTTCTACTCTGGAAACAAGTTAACAGAATAACTTGGCTGTGAGTGAGAGT
Fbxw7	Del 3|0	0.359866	0.0660573	0.0243622	0.100073	0.0419568	0.105111	0.0209067	0.0139665	0.0342689	0.0329197	0.0204731	0.0351171	6.7834	26.652	14.9092	15.1793	0.017432	19.043	28.8448	0.120056	0.0417558	0.0563081	7.46309	9.28828	4.42971	9.72025	15.9745	17.2344	2.45069	17.7576	4.442	5.00882	9.91491	27.0632	32.1961	29.2542	29.9188	GTGTGAGTATGCCTTCCCTATTTCCTTTTCCATAGTTGGCACTCTATGTGCTTTCATTCCTGGAACCCAAAGACCTGCTGCAAGCGGCTCAGACTTGT---|TACTGGAGAATTTTGGCTGAGGATAACCTTCTCTGGAGAGAGAAATGTAAAGAAGAGGGTAAGTTCAGAATCACACACAGATGTGTTTCTACTCTGGAAACAAGTTAACAGAATAACTTGGCTGTGAGTGAGAGT
Fbxw7	Del 8|9	0.0236754	0.00307243	0.00221474	0.00953077	0.00524459	0.00900955	0.00696888	0.00199521	0	0.00253229	0.00558358	0	2.69017	6.07042	4.49835	9.95206	0.00124514	6.24983	6.93469	0.043039	0.00347965	0.00938468	4.33021	5.68152	2.75388	5.10508	8.12051	7.33582	1.14309	6.4657	1.23434	2.06023	3.56214	4.99355	4.67469	2.5063	2.98184	GTGTGAGTATGCCTTCCCTATTTCCTTTTCCATAGTTGGCACTCTATGTGCTTTCATTCCTGGAACCCAAAGACCTGCTGCAAGCGGCTCAGA-------- | ---------ATTTTGGCTGAGGATAACCTTCTCTGGAGAGAGAAATGTAAAGAAGAGGGTAAGTTCAGAATCACACACAGATGTGTTTCTACTCTGGAAACAAGTTAACAGAATAACTTGGCTGTGAGTGAGAGT
Fbxw7	Del 0|5	0.0189403	0.00307243	0.0110737	0.00476538	0.00393345	0.00300318	0.00174222	0.00798085	0.00342689	0.00759686	0.00558358	0.0083612	0.127551	0.00462508	0.0243813	0.0115239	0.00373543	0	0	0	0	0	0	0	0	0	0	0	0	0	0.00267752	0.0504032	0.0132258	9.83881	13.6769	24.2057	16.5754	GTGTGAGTATGCCTTCCCTATTTCCTTTTCCATAGTTGGCACTCTATGTGCTTTCATTCCTGGAACCCAAAGACCTGCTGCAAGCGGCTCAGACTTGTCGA|-----GAGAATTTTGGCTGAGGATAACCTTCTCTGGAGAGAGAAATGTAAAGAAGAGGGTAAGTTCAGAATCACACACAGATGTGTTTCTACTCTGGAAACAAGTTAACAGAATAACTTGGCTGTGAGTGAGAGT
Fbxw7	Del 0|2	0.0142052	0.0138259	0.00442948	0.00794231	0	0.00600637	0.00348444	0.00798085	0.0102807	0.736895	0.00558358	0.00501672	3.15399	0.393132	3.10862	22.7113	0.00124514	0.0693833	0.0767242	36.4314	0.918628	0.0656927	12.3785	14.287	15.8754	16.4187	9.22348	5.47784	27.9565	2.27007	1.17543	3.88735	2.61429	2.34043	2.03508	2.00461	4.33802	GTGTGAGTATGCCTTCCCTATTTCCTTTTCCATAGTTGGCACTCTATGTGCTTTCATTCCTGGAACCCAAAGACCTGCTGCAAGCGGCTCAGACTTGTCGA|--CTGGAGAATTTTGGCTGAGGATAACCTTCTCTGGAGAGAGAAATGTAAAGAAGAGGGTAAGTTCAGAATCACACACAGATGTGTTTCTACTCTGGAAACAAGTTAACAGAATAACTTGGCTGTGAGTGAGAGT
Hic1	WT	76.7525	55.2209	56.4671	68.9025	69.272	24.2215	81.2984	87.3936	83.2405	82.5576	86.9184	60.1577	15.1277	83.5385	64.4176	32.0683	45.5041	48.0156	64.3454	27.9626	40.7623	79.9543	33.8939	21.9831	62.4591	45.831	32.6308	44.9231	36.7099	30.0435	36.8531	23.6697	19.7872	29.7362	21.9614	31.3218	15.536	CTACGCTCCTTACGGGCGGCCCGGCCGGGGCTTGAGGGCTGCCACGCCCGTCATCCAGGCTTGCTACTCGTCCCCGGCCGGGCCACCGCCGCCGCCTGCCGCCGAGCCGCCGTCG|GGCCCCGATGCAGCCGTCAACACCCACTGCGCTGAGCTATATGCTTCAGGCCCGGGCCCAGCAGCCTCACTCTGCGCCCCGGAGCGTCGCTGCTCCCCGCTTTG
Hic1	Del 1|0	23.2391	44.7791	43.5329	31.0975	30.728	75.7785	18.7016	12.6064	16.7595	17.4424	13.0816	39.8423	84.4139	15.6615	33.5582	60.4771	44.8683	39.7665	33.9329	71.8988	47.7246	18.75	53.8623	56.2456	35.3172	44.376	64.7931	41.8462	56.9692	49.8307	50.6012	75.2294	79.9764	60.74	61.7351	64.5913	73.7018	CTACGCTCCTTACGGGCGGCCCGGCCGGGGCTTGAGGGCTGCCACGCCCGTCATCCAGGCTTGCTACTCGTCCCCGGCCGGGCCACCGCCGCCGCCTGCCGCCGAGCCGCCGTC-|GGCCCCGATGCAGCCGTCAACACCCACTGCGCTGAGCTATATGCTTCAGGCCCGGGCCCAGCAGCCTCACTCTGCGCCCCGGAGCGTCGCTGCTCCCCGCTTTG
Hic1	Del 0|3	0	0	0	0	0	0	0	0	0	0	0	0	0.0654879	0.0615385	1.38494	7.07509	0	10.5837	1.68316	0.03465	0	0	0	0.176429	0	0.335758	0.936768	9.53846	0.405186	0.0483793	0.418191	0.428135	0.0394166	0.342583	0.209556	0.063857	0.293132	CTACGCTCCTTACGGGCGGCCCGGCCGGGGCTTGAGGGCTGCCACGCCCGTCATCCAGGCTTGCTACTCGTCCCCGGCCGGGCCACCGCCGCCGCCTGCCGCCGAGCCGCCGTCG|---CCCGATGCAGCCGTCAACACCCACTGCGCTGAGCTATATGCTTCAGGCCCGGGCCCAGCAGCCTCACTCTGCGCCCCGGAGCGTCGCTGCTCCCCGCTTTG
Hic1	Ins 1G	0.00846597	0	0	0	0	0	0	0	0	0	0	0	0.392927	0.738462	0.639205	0.379507	9.62761	1.63424	0.0385455	0.10395	11.513	1.29573	12.2438	21.5949	2.22368	9.45719	1.63934	3.69231	5.91572	20.0774	12.1275	0.672783	0.197083	9.18123	16.0939	4.02299	10.469	CTACGCTCCTTACGGGCGGCCCGGCCGGGGCTTGAGGGCTGCCACGCCCGTCATCCAGGCTTGCTACTCGTCCCCGGCCGGGCCACCGCCGCCGCCTGCCGCCGAGCCGCCGTCG|{G}GGCCCCGATGCAGCCGTCAACACCCACTGCGCTGAGCTATATGCTTCAGGCCCGGGCCCAGCAGCCTCACTCTGCGCCCCGGAGCGTCGCTGCTCCCCGCTTTG
Hic1	Del 1|62	0	0	0	0	0	0	0	0	0	0	0	0	0	0	0	0	0	0	0	0	0	0	0	0	0	0	0	0	0	0	0	0	0	0	0	0	0	CTACGCTCCTTACGGGCGGCCCGGCCGGGGCTTGAGGGCTGCCACGCCCGTCATCCAGGCTTGCTACTCGTCCCCGGCCGGGCCACCGCCGCCGCCTGCCGCCGAGCCGCCGTC-|---------------------------------------------------------------GCCTCACTCTGCGCCCCGGAGCGTCGCTGCTCCCCGCTTTG
Hnf1a	WT	100	100	100	100	100	100	100	100	100	100	100	100	100	100	100	100	100	100	100	100	100	100	100	100	100	100	100	100	100	100	100	100	100	100	100	100	100	GCCCTACCTGATGGTTGGAGAGGGTCCCCTGGACAAGGGGGAGTCCTGCGGTGGGAGTCGAGGGGACCTGACCGAGTTGCCTAATGGCCTTGG|AGAAACGCGTGGCTCTGAAGATGACACGGATGACGATGGGGAAGACTTCGCGCCACCCATTCTGAAAGAGCTGGAGAACCTCAGCCCAGAGGAGGCAGCCCACCAGAAAGCCGTGGTGGAGTCA
Keap1	WT	93.7066	29.4786	71.2446	81.2792	72.2675	34.9206	99.1912	99.3377	13.3867	12.7967	99.2948	14.8106	0.128198	98.5641	0.0459676	4.54133	4.16062	9.20245	0.888889	26.2626	38.6847	65.5172	14.0288	10.3713	14.3725	10.2564	7.20721	4.44444	8.66142	17.6471	0.0559937	2.25166	0.0305623	96.0454	53.5849	55.3645	55.255	CTTCTACGTGCAGGCACTGCTGCGGGCCGTGCGCTGCCATGCGCTCACGCCGCGCTTCCTGCAGACGCAGCTGCAGAAGTGTGAGATCCTGCAGGCCGACG|CGCGCTGCAAGGACTACCTGGTGCAGATATTCCAGGAGCTCACGCTGCACAAGCCCACGCAGGCAGTGCCCTGCCGCGCGCCCAAAGTGGGCCGCCTCATCTACACAGCGGGCGGTTACTTCCGACAGTCGCT
Keap1	Del 2|1	1.75845	69.1956	25.7511	4.40434	0.0239693	64.8148	0.28885	0.264901	0.32	0.964392	0.220361	0.420972	99.7325	1.02282	0.0459676	0.27248	0	0	0.148148	0	1.74081	0	1.07914	0.128041	0	0	1.8018	0	0	1.17647	0.41062	0.264901	0.315811	2.68252	3.53345	2.23401	0.385919	CTTCTACGTGCAGGCACTGCTGCGGGCCGTGCGCTGCCATGCGCTCACGCCGCGCTTCCTGCAGACGCAGCTGCAGAAGTGTGAGATCCTGCAGGCCGA--|-GCGCTGCAAGGACTACCTGGTGCAGATATTCCAGGAGCTCACGCTGCACAAGCCCACGCAGGCAGTGCCCTGCCGCGCGCCCAAAGTGGGCCGCCTCATCTACACAGCGGGCGGTTACTTCCGACAGTCGCT
Keap1	Del 2|0	4.11846	1.16979	3.00429	12.6613	20.8054	0	0.462161	0.397351	86.1333	86.0163	0.396651	84.5006	0.0222953	0.255704	99.8595	76.5668	0.338655	60.7362	70.1481	72.7273	5.60928	2.75862	9.35252	4.60948	40.8907	2.1978	72.973	58.5185	55.9055	6.47059	0.0466614	36.9536	0.00509372	0.0110619	0.0122519	0.0179079	0.0180336	CTTCTACGTGCAGGCACTGCTGCGGGCCGTGCGCTGCCATGCGCTCACGCCGCGCTTCCTGCAGACGCAGCTGCAGAAGTGTGAGATCCTGCAGGCCGA--|CGCGCTGCAAGGACTACCTGGTGCAGATATTCCAGGAGCTCACGCTGCACAAGCCCACGCAGGCAGTGCCCTGCCGCGCGCCCAAAGTGGGCCGCCTCATCTACACAGCGGGCGGTTACTTCCGACAGTCGCT
Keap1	Del 0|6	0	0	0	0	0	0	0	0	0	0.037092	0.0440723	0	0.0278691	0.0393391	0.0357526	0.726612	95.404	6.74847	2.59259	0	53.7718	31.7241	75.5396	84.8912	44.5344	87.1795	15.3153	20.7407	27.5591	73.5294	99.4167	0.264901	0.0101874	0	0.00490076	0.00447698	0.00721345	CTTCTACGTGCAGGCACTGCTGCGGGCCGTGCGCTGCCATGCGCTCACGCCGCGCTTCCTGCAGACGCAGCTGCAGAAGTGTGAGATCCTGCAGGCCGACG|------GCAAGGACTACCTGGTGCAGATATTCCAGGAGCTCACGCTGCACAAGCCCACGCAGGCAGTGCCCTGCCGCGCGCCCAAAGTGGGCCGCCTCATCTACACAGCGGGCGGTTACTTCCGACAGTCGCT
Keap1	Del 8|9	0	0	0	0	0	0	0	0	0	0	0.0440723	0	0.0891812	0.0590087	0.0127688	0	0	0	0	0	0	0	0	0	0	0	0	0	0	0	0.0419952	0	0.0509372	1.23341	42.8645	42.3791	44.3338	CTTCTACGTGCAGGCACTGCTGCGGGCCGTGCGCTGCCATGCGCTCACGCCGCGCTTCCTGCAGACGCAGCTGCAGAAGTGTGAGATCCTGCA--------|---------AGGACTACCTGGTGCAGATATTCCAGGAGCTCACGCTGCACAAGCCCACGCAGGCAGTGCCCTGCCGCGCGCCCAAAGTGGGCCGCCTCATCTACACAGCGGGCGGTTACTTCCGACAGTCGCT
Keap1	Del 0|3	0.370199	0.155971	0	1.65513	6.90316	0.26455	0.0577701	0	0.16	0.18546	0	0.267891	0	0	0	17.8928	0.0967586	23.3129	26.2222	1.0101	0.193424	0	0	0	0.202429	0.3663	2.7027	16.2963	7.87402	1.17647	0	0.397351	0	0	0	0	0	CTTCTACGTGCAGGCACTGCTGCGGGCCGTGCGCTGCCATGCGCTCACGCCGCGCTTCCTGCAGACGCAGCTGCAGAAGTGTGAGATCCTGCAGGCCGACG|---GCTGCAAGGACTACCTGGTGCAGATATTCCAGGAGCTCACGCTGCACAAGCCCACGCAGGCAGTGCCCTGCCGCGCGCCCAAAGTGGGCCGCCTCATCTACACAGCGGGCGGTTACTTCCGACAGTCGCT
Keap1	Del 1|0	0.0462749	0	0	0	0	0	0	0	0	0	0	0	0	0	0	0	0	0	0	0	0	0	0	0	0	0	0	0	0	0	0	59.8675	0	0	0	0	0	CTTCTACGTGCAGGCACTGCTGCGGGCCGTGCGCTGCCATGCGCTCACGCCGCGCTTCCTGCAGACGCAGCTGCAGAAGTGTGAGATCCTGCAGGCCGAC-|CGCGCTGCAAGGACTACCTGGTGCAGATATTCCAGGAGCTCACGCTGCACAAGCCCACGCAGGCAGTGCCCTGCCGCGCGCCCAAAGTGGGCCGCCTCATCTACACAGCGGGCGGTTACTTCCGACAGTCGCT
Keap1	Del 0|7	0	0	0	0	0	0	0	0	0	0	0	0	0	0.0196696	0	0	0	0	0	0	0	0	0	0	0	0	0	0	0	0	0.0139984	0	51.4161	0.0165929	0	0	0	CTTCTACGTGCAGGCACTGCTGCGGGCCGTGCGCTGCCATGCGCTCACGCCGCGCTTCCTGCAGACGCAGCTGCAGAAGTGTGAGATCCTGCAGGCCGACG|-------CAAGGACTACCTGGTGCAGATATTCCAGGAGCTCACGCTGCACAAGCCCACGCAGGCAGTGCCCTGCCGCGCGCCCAAAGTGGGCCGCCTCATCTACACAGCGGGCGGTTACTTCCGACAGTCGCT
Keap1	Del 0|11	0	0	0	0	0	0	0	0	0	0	0	0	0	0.0393391	0	0	0	0	0	0	0	0	0	0	0	0	0	0	0	0	0.0139984	0	48.1714	0.0110619	0	0	0	CTTCTACGTGCAGGCACTGCTGCGGGCCGTGCGCTGCCATGCGCTCACGCCGCGCTTCCTGCAGACGCAGCTGCAGAAGTGTGAGATCCTGCAGGCCGACG|-----------GACTACCTGGTGCAGATATTCCAGGAGCTCACGCTGCACAAGCCCACGCAGGCAGTGCCCTGCCGCGCGCCCAAAGTGGGCCGCCTCATCTACACAGCGGGCGGTTACTTCCGACAGTCGCT
Kmt2a	WT	6.31964	6.65028	8.06915	22.2424	6.60762	4.93378	1.61143	1.70624	2.85597	3.30027	3.9467	3.59858	1.57235	3.03698	2.10394	2.19512	4.07881	3.03346	0.264566	9.1284	7.02516	3.92254	4.35422	2.57188	2.59357	2.92613	3.14983	2.21295	2.41455	3.78741	2.4957	1.85997	2.13761	4.05923	3.23956	3.72176	1.77438	AGTTGCTGGCTCAGAAGATGCCGAGCCTCTTGCTCCTCCCATCAAACCAATTAAGCCTGTCACCAGAAACAAGGCACCTCAGGAGCCTCCGGTGAAGAAAGGGCGGCGATCA|AGGCGGTGCGGACAATGTCCTGGCTGCCAGGTGCCTGAGGACTGTGGCATTTGCACTAATTGCCTGGACAAGCCCAAGTTTGGTGGCCGCAATATA
Kmt2a	Del 6|0	10.3465	48.0754	31.2622	19.4708	30.1885	58.4918	35.218	27.1495	0.475432	3.65145	32.42	0.864422	48.753	8.45807	1.51606	3.40046	11.1103	4.76094	0.144753	2.9532	2.30601	12.0462	3.16081	2.31172	1.98007	2.85172	3.27909	2.62952	2.03703	6.29083	3.8838	1.67907	2.49762	6.73375	5.80015	5.13656	2.48962	AGTTGCTGGCTCAGAAGATGCCGAGCCTCTTGCTCCTCCCATCAAACCAATTAAGCCTGTCACCAGAAACAAGGCACCTCAGGAGCCTCCGGTGAAGAAAGGGCGG------|AGGCGGTGCGGACAATGTCCTGGCTGCCAGGTGCCTGAGGACTGTGGCATTTGCACTAATTGCCTGGACAAGCCCAAGTTTGGTGGCCGCAATATA
Kmt2a	Del 20|2	4.24575	24.4133	19.9273	2.82892	6.10816	30.8488	0.593758	0.087846	0.180045	0.90054	0.652479	0.341004	33.0305	1.53666	1.16723	0.939168	5.99587	2.51831	0.0508592	3.72917	1.25097	7.02785	0.982248	1.40008	1.0683	1.14555	1.7909	1.8358	1.24059	1.82407	3.29675	0.792397	1.32227	6.08656	3.63167	3.3216	1.86401	AGTTGCTGGCTCAGAAGATGCCGAGCCTCTTGCTCCTCCCATCAAACCAATTAAGCCTGTCACCAGAAACAAGGCACCTCAGGAGCCTCCGG--------------------|--GCGGTGCGGACAATGTCCTGGCTGCCAGGTGCCTGAGGACTGTGGCATTTGCACTAATTGCCTGGACAAGCCCAAGTTTGGTGGCCGCAATATA
Kmt2a	Ins 1A	25.2571	5.80304	16.8084	15.8266	19.2155	1.46592	0.249967	23.063	49.3909	46.711	30.8271	48.0932	6.8817	30.6417	44.9646	65.1069	27.1053	45.2827	55.1549	77.2876	17.768	25.7581	26.9758	14.4766	62.9785	19.0625	40.6295	38.6734	54.7554	33.9349	14.925	13.6712	7.6151	36.6097	39.4063	42.4985	45.9052	AGTTGCTGGCTCAGAAGATGCCGAGCCTCTTGCTCCTCCCATCAAACCAATTAAGCCTGTCACCAGAAACAAGGCACCTCAGGAGCCTCCGGTGAAGAAAGGGCGGCGATCA{A}|AGGCGGTGCGGACAATGTCCTGGCTGCCAGGTGCCTGAGGACTGTGGCATTTGCACTAATTGCCTGGACAAGCCCAAGTTTGGTGGCCGCAATATA
Kmt2a	Del 7|0	25.9245	4.95071	11.8859	12.9426	16.974	0.545038	31.0158	24.9305	0.00225057	2.37817	29.5655	0.538392	0.001023	7.3129	0.868409	2.68935	5.90982	2.65987	0.0968281	0.812042	1.67877	5.74891	2.21497	1.51348	1.38134	1.77903	2.09525	1.50596	1.32437	4.60829	1.01361	1.12193	0.736836	1.58596	1.14214	1.23767	0.535972	AGTTGCTGGCTCAGAAGATGCCGAGCCTCTTGCTCCTCCCATCAAACCAATTAAGCCTGTCACCAGAAACAAGGCACCTCAGGAGCCTCCGGTGAAGAAAGGGC-------A|AGGCGGTGCGGACAATGTCCTGGCTGCCAGGTGCCTGAGGACTGTGGCATTTGCACTAATTGCCTGGACAAGCCCAAGTTTGGTGGCCGCAATATA
Kmt2a	Del 4|0	23.8414	6.37722	7.64142	13.3682	17.5142	1.02212	30.8816	22.0713	45.2673	41.0757	0.568568	44.5592	3.42192	15.7979	34.2351	14.6731	28.7148	19.0416	0.630361	0.732818	17.3797	26.5724	17.7606	11.0895	8.60054	18.0694	13.0476	9.68363	13.4022	16.5819	7.82978	7.73967	5.0715	10.283	9.65552	8.61997	5.64509	AGTTGCTGGCTCAGAAGATGCCGAGCCTCTTGCTCCTCCCATCAAACCAATTAAGCCTGTCACCAGAAACAAGGCACCTCAGGAGCCTCCGGTGAAGAAAGGGCGGCG----|AGGCGGTGCGGACAATGTCCTGGCTGCCAGGTGCCTGAGGACTGTGGCATTTGCACTAATTGCCTGGACAAGCCCAAGTTTGGTGGCCGCAATATA
Kmt2a	Del 1|0	1.65759	1.74381	2.27125	6.35792	1.47121	1.15595	0.197919	0.451055	0.739311	0.797856	0.920126	0.854212	3.35032	9.44383	6.48989	9.99895	1.11941	17.7516	41.4346	2.44603	1.78378	1.14452	1.61062	0.834562	1.04257	1.14968	2.38078	18.9888	3.59255	9.7714	4.3494	4.44948	2.92267	5.82814	5.13698	6.54698	2.89023	AGTTGCTGGCTCAGAAGATGCCGAGCCTCTTGCTCCTCCCATCAAACCAATTAAGCCTGTCACCAGAAACAAGGCACCTCAGGAGCCTCCGGTGAAGAAAGGGCGGCGATC-|AGGCGGTGCGGACAATGTCCTGGCTGCCAGGTGCCTGAGGACTGTGGCATTTGCACTAATTGCCTGGACAAGCCCAAGTTTGGTGGCCGCAATATA
Kmt2a	Del 2|0	0.0841802	0.0119089	0.00926751	0.0110075	0.00603573	0.00970806	0.00753327	0.00337869	0.0258815	0.0225905	0	0.0129323	2.42143	22.7709	7.984	0.359499	14.4281	3.91583	2.17668	0.194522	48.5129	16.3915	41.4838	64.8698	19.625	51.9707	32.5692	23.7675	20.447	21.9013	61.1764	16.0212	8.86559	9.2539	9.65025	22.4181	3.34571	AGTTGCTGGCTCAGAAGATGCCGAGCCTCTTGCTCCTCCCATCAAACCAATTAAGCCTGTCACCAGAAACAAGGCACCTCAGGAGCCTCCGGTGAAGAAAGGGCGGCGAT--|AGGCGGTGCGGACAATGTCCTGGCTGCCAGGTGCCTGAGGACTGTGGCATTTGCACTAATTGCCTGGACAAGCCCAAGTTTGGTGGCCGCAATATA
Kmt2a	Del 3|0	2.32337	1.97433	2.12511	6.95159	1.91484	1.52694	0.223943	0.537212	1.06283	1.16238	1.09952	1.13804	0.567763	1.001	0.670822	0.637504	1.53769	1.03564	0.0464579	2.71624	2.29474	1.38804	1.45699	0.932397	0.730075	1.04531	1.05785	0.702388	0.786344	1.29983	1.02951	52.6651	68.8308	19.5598	22.3374	6.49887	35.5498	AGTTGCTGGCTCAGAAGATGCCGAGCCTCTTGCTCCTCCCATCAAACCAATTAAGCCTGTCACCAGAAACAAGGCACCTCAGGAGCCTCCGGTGAAGAAAGGGCGGCGA---|AGGCGGTGCGGACAATGTCCTGGCTGCCAGGTGCCTGAGGACTGTGGCATTTGCACTAATTGCCTGGACAAGCCCAAGTTTGGTGGCCGCAATATA
Kmt2c	WT	94.0474	22.4972	58.7366	87.5414	87.0698	7.07437	90.8177	99.1737	9.88499	38.4969	71.9623	50.7686	5.24393	23.4898	27.7623	30.8517	29.1057	29.7338	8.66068	55.1466	34.5746	11.0973	13.9707	13.233	37.1987	35.3083	32.3434	12.9689	36.0404	13.0487	6.19359	43.7356	68.6538	18.4138	43.3662	20.3182	5.35475	CTCATGCCAAACCAGGATCCTTTTTTGCAAGCAGCACAAAACCGAGTACCAGGTTTACCTGGCCCTTTGATAAGGCCACCTGATACATGCTCCCAGACTCCCAGGCCACCTGGGCCTGGC|CGTATAGACACATTCACTCATGCTTCCTCATCTGCTGTTCGTGATCCATATGATCAGCCTCCAGTGACTCCCAGGCCTCATTCTGAGTCTTTCG
Kmt2c	Del 43|35	3.03775	31.4709	20.8526	3.6858	4.25719	20.1457	4.56557	0.0481878	16.0618	7.31342	18.6804	19.016	35.6398	12.2646	15.8963	3.63994	17.9234	10.0046	4.72383	0.915319	21.882	4.85456	3.85861	10.2773	7.65567	12.2898	12.0317	10.8404	2.41147	12.0642	22.8372	8.34808	7.07365	12.046	7.28029	10.9679	4.53205	CTCATGCCAAACCAGGATCCTTTTTTGCAAGCAGCACAAAACCGAGTACCAGGTTTACCTGGCCCTTTGATAAGGCC------------------------------------------- | -------------------------CCTCATCTGCTGTTCGTGATCCATATGATCAGCCTCCAGTGACTCCCAGGCCTCATTCTGAGTCTTTCG
Kmt2c	Del 0|5	1.25609	45.299	19.3415	3.8867	6.7061	71.4253	2.02249	0.110595	19.3524	5.62298	7.78159	27.6663	36.3142	3.13007	2.5121	2.2533	8.49356	5.38501	2.12756	0.629633	20.0687	1.95581	2.11711	3.25408	2.18595	6.86923	3.08028	3.19705	0.640899	2.51861	14.3593	1.86324	2.72482	4.07989	1.86055	3.27903	1.33906	CTCATGCCAAACCAGGATCCTTTTTTGCAAGCAGCACAAAACCGAGTACCAGGTTTACCTGGCCCTTTGATAAGGCCACCTGATACATGCTCCCAGACTCCCAGGCCACCTGGGCCTGGC|-----AGACACATTCACTCATGCTTCCTCATCTGCTGTTCGTGATCCATATGATCAGCCTCCAGTGACTCCCAGGCCTCATTCTGAGTCTTTCG
Kmt2c	Del 1|0	1.38387	0.651523	0.871297	4.81996	1.88913	1.13453	0.461519	0.358644	1.35375	1.71289	0.49597	1.19556	11.0258	42.498	31.0995	12.0658	33.5398	19.2213	26.7904	1.6713	16.1097	78.314	73.0793	66.5588	23.5308	34.3361	23.7403	40.054	38.4648	56.9499	45.6154	37.5619	11.331	20.3307	15.9217	33.4271	9.50514	CTCATGCCAAACCAGGATCCTTTTTTGCAAGCAGCACAAAACCGAGTACCAGGTTTACCTGGCCCTTTGATAAGGCCACCTGATACATGCTCCCAGACTCCCAGGCCACCTGGGCCTGG-|CGTATAGACACATTCACTCATGCTTCCTCATCTGCTGTTCGTGATCCATATGATCAGCCTCCAGTGACTCCCAGGCCTCATTCTGAGTCTTTCG
Kmt2c	Del 0|2	0.028931	0.00727146	0.0174259	0.00858561	0.033771	0.0128599	0.0031503	0.00789964	0.0102557	0.0261795	0.0205229	0.00861491	4.01975	5.03998	7.69909	12.0372	0.00236425	13.2685	23.6626	0.0533468	0	0.0101201	0.2978	0.20505	1.64072	0.354175	2.74628	9.96929	0.962201	3.84846	3.75202	1.92011	4.12346	3.91901	1.94062	2.89951	4.19878	CTCATGCCAAACCAGGATCCTTTTTTGCAAGCAGCACAAAACCGAGTACCAGGTTTACCTGGCCCTTTGATAAGGCCACCTGATACATGCTCCCAGACTCCCAGGCCACCTGGGCCTGGC|C--ATAGACACATTCACTCATGCTTCCTCATCTGCTGTTCGTGATCCATATGATCAGCCTCCAGTGACTCCCAGGCCTCATTCTGAGTCTTTCG
Kmt2c	Del 0|5	0.0530402	0.0407202	0.0174259	0.0188883	0.00818691	0.0385797	2.02249	0.110595	0.0512783	0.0243095	0.021663	0.0459462	3.78015	4.36222	6.40346	11.4219	0.0153676	11.0588	20.2559	0.0386062	0.0345168	0.0105601	0.304718	0.24538	1.66355	0.371821	2.39911	8.15386	0.775969	3.47113	3.40563	1.57208	2.89122	3.56971	1.29473	2.22562	2.92957	CTCATGCCAAACCAGGATCCTTTTTTGCAAGCAGCACAAAACCGAGTACCAGGTTTACCTGGCCCTTTGATAAGGCCACCTGATACATGCTCCCAGACTCCCAGGCCACCTGGGCCTGGC|C-----GACACATTCACTCATGCTTCCTCATCTGCTGTTCGTGATCCATATGATCAGCCTCCAGTGACTCCCAGGCCTCATTCTGAGTCTTTCG
Kmt2c	Del 0|3	0.0313419	0.00581717	0.00995768	0.0128784	0.00716354	0.00714439	0.0118136	0.00157993	0.0205113	0.00373993	0.0148221	0.00670049	1.98275	2.4663	3.72558	4.81904	0.0147765	6.1916	11.8614	0.0217599	0.0104353	0.00440003	0.163254	0.0923213	0.766186	0.136544	1.31135	8.66085	0.44	1.91344	1.67562	0.853101	1.88934	1.9603	0.856435	1.39733	1.91629	CTCATGCCAAACCAGGATCCTTTTTTGCAAGCAGCACAAAACCGAGTACCAGGTTTACCTGGCCCTTTGATAAGGCCACCTGATACATGCTCCCAGACTCCCAGGCCACCTGGGCCTGGC|---ATAGACACATTCACTCATGCTTCCTCATCTGCTGTTCGTGATCCATATGATCAGCCTCCAGTGACTCCCAGGCCTCATTCTGAGTCTTTCG
Kmt2c	Del 0|8	0.0650947	0.0116343	0.102066	0.00515136	0	0.0914482	0.0063006	0.156413	1.09589	28.343	0.978257	1.25682	1.15638	4.53354	3.12668	20.563	4.68298	2.86509	1.1039	41.501	3.06878	1.79213	4.31931	3.08547	23.2785	5.05508	19.9477	3.45615	19.8641	4.10548	1.21981	2.76473	0.765529	9.45695	0.825	2.43101	0.553286	CTCATGCCAAACCAGGATCCTTTTTTGCAAGCAGCACAAAACCGAGTACCAGGTTTACCTGGCCCTTTGATAAGGCCACCTGATACATGCTCCCAGACTCCCAGGCCACCTGGGCCTGGC|--------CACATTCACTCATGCTTCCTCATCTGCTGTTCGTGATCCATATGATCAGCCTCCAGTGACTCCCAGGCCTCATTCTGAGTCTTTCG
Kmt2c	Del 17|12	0.0554511	0.0079986	0.0161812	0.0111613	0.0133037	0.0342931	0.0456794	0.0260688	52.0607	18.4023	0.0250835	0.0105293	0.776645	2.15264	1.73024	2.32173	6.21443	2.24897	0.798336	0.0112309	4.23433	1.95273	1.88434	3.04369	2.06909	5.26347	2.39126	2.68551	0.394294	2.06413	0.897378	1.34629	0.512685	9.50352	0.498796	1.12941	0.249951	CTCATGCCAAACCAGGATCCTTTTTTGCAAGCAGCACAAAACCGAGTACCAGGTTTACCTGGCCCTTTGATAAGGCCACCTGATACATGCTCCCAGACTCCCA-----------------|------------TTCACTCATGCTTCCTCATCTGCTGTTCGTGATCCATATGATCAGCCTCCAGTGACTCCCAGGCCTCATTCTGAGTCTTTCG
Kmt2c	Del 0|1	0.0120546	0.00654431	0.0286283	0.00343424	0.00716354	0	0.0165391	0.00631971	0.062999	0	0.00114016	0.0210587	0.0235073	0.0379584	0.024643	0.00504847	0.0047285	0.0125191	0.00468036	0.00772125	0.00802716	0.00528004	0.00207526	0.00340131	0.00193481	0.00168055	0.00644469	0.00420158	0.00204651	0.00279801	0.015539	0.0212214	0.0124923	8.68638	13.2451	11.1185	43.074	CTCATGCCAAACCAGGATCCTTTTTTGCAAGCAGCACAAAACCGAGTACCAGGTTTACCTGGCCCTTTGATAAGGCCACCTGATACATGCTCCCAGACTCCCAGGCCACCTGGGCCTGGC|C-TATAGACACATTCACTCATGCTTCCTCATCTGCTGTTCGTGATCCATATGATCAGCCTCCAGTGACTCCCAGGCCTCATTCTGAGTCTTTCG
Kmt2c	Del 0|2	0.028931	0.00145429	0.00622355	0.00600992	0.00818691	0.0357219	0.0267776	0	0.0454179	0.0542289	0.0182426	0.00382885	0.0370692	0.0249727	0.0201625	0.0213157	0.00295531	0.00983645	0.010698	0.00350966	0.00882988	0.00308002	0.00276702	0.0014577	0.00890014	0.0138645	0.00224163	0.00980368	0.00375194	0.0131906	0.0284882	0.0135817	0.0219865	8.03383	12.9106	10.8063	26.3472	CTCATGCCAAACCAGGATCCTTTTTTGCAAGCAGCACAAAACCGAGTACCAGGTTTACCTGGCCCTTTGATAAGGCCACCTGATACATGCTCCCAGACTCCCAGGCCACCTGGGCCTGGC|--TATAGACACATTCACTCATGCTTCCTCATCTGCTGTTCGTGATCCATATGATCAGCCTCCAGTGACTCCCAGGCCTCATTCTGAGTCTTTCG
Lkb1	WT	14.549	10.1299	1.35404	29.0737	52.8488	3.65755	4.07557	1.6588	22.9045	96.5102	6.12931	94.2735	3.30368	8.02399	89.177	2.20769	7.54784	6.93123	1.23757	12.3519	55.7373	25.801	19.5112	8.82231	5.63924	5.71949	4.57606	4.11568	2.26958	6.45762	3.09002	63.1511	43.3798	15.5914	4.7184	6.83865	2.49646	ATCGACTCCACCGAGGTAATCTACCAGCCGCGCCGCAAACGCGCCAAGCTCATCGGCAAGTACCTGATGGGGGACCTGCTCGGGGAGGGCTCGTACG|GCAAGGTGAAGGAGGTGCTGGACTCCGAGACCTTATGCCGCAGGGCGGTCAAGATCCTCAAGAAGAAAAAGCTGCGCAGGATCCCCAATGGAGAGGCCAACGTCAAGAAGTA
Lkb1	Del 5|2	19.9167	4.31554	12.2592	15.9483	7.74509	26.5	29.2719	27.6658	22.0844	0.510048	36.7687	1.14422	1.14358	13.4949	0.827314	4.53218	1.77888	2.86996	3.33102	1.2326	10.2749	19.7934	3.44945	9.78234	2.44065	2.44385	4.63514	3.10447	1.67013	3.11435	1.49635	1.93701	3.03214	1.5216	2.57002	2.46613	0.572642	ATCGACTCCACCGAGGTAATCTACCAGCCGCGCCGCAAACGCGCCAAGCTCATCGGCAAGTACCTGATGGGGGACCTGCTCGGGGAGGGCTC-----|--AAGGTGAAGGAGGTGCTGGACTCCGAGACCTTATGCCGCAGGGCGGTCAAGATCCTCAAGAAGAAAAAGCTGCGCAGGATCCCCAATGGAGAGGCCAACGTCAAGAAGTA
Lkb1	Del 10|0	1.97084	43.1719	32.4193	5.63138	5.57141	7.37645	0.32371	1.38407	1.91626	0.663445	0.743813	0.728871	45.2351	0.867239	0.203741	0.770938	0.209072	0.379052	0.535893	1.099	3.18499	4.85526	0.971676	0.794505	0.490991	0.479265	0.748238	0.367126	0.2772	0.415247	0.279805	0.480439	0.646857	1.12118	0.612388	0.924799	0.263801	ATCGACTCCACCGAGGTAATCTACCAGCCGCGCCGCAAACGCGCCAAGCTCATCGGCAAGTACCTGATGGGGGACCTGCTCGGGGAG----------|GCAAGGTGAAGGAGGTGCTGGACTCCGAGACCTTATGCCGCAGGGCGGTCAAGATCCTCAAGAAGAAAAAGCTGCGCAGGATCCCCAATGGAGAGGCCAACGTCAAGAAGTA
Lkb1	Ins 1 G	34.8502	6.62812	20.9755	23.2677	13.053	31.4189	34.3982	34.8038	25.5708	0.590581	52.4818	1.35591	1.13299	16.1777	0.716182	3.17331	2.18994	2.3594	2.26309	1.60755	10.6675	17.7206	3.33285	9.71613	2.04023	2.53495	3.49309	2.26716	1.30284	3.10371	1.59367	2.0209	4.62907	2.24736	2.21865	2.12542	0.675589	ATCGACTCCACCGAGGTAATCTACCAGCCGCGCCGCAAACGCGCCAAGCTCATCGGCAAGTACCTGATGGGGGACCTGCTCGGGGAGGGCTCGTACG{G}|GCAAGGTGAAGGAGGTGCTGGACTCCGAGACCTTATGCCGCAGGGCGGTCAAGATCCTCAAGAAGAAAAAGCTGCGCAGGATCCCCAATGGAGAGGCCAACGTCAAGAAGTA
Lkb1	Del 8|14	1.42605	28.7182	19.2332	3.23623	3.60632	3.94126	0.228189	1.22855	1.60307	0.36432	0.636533	0.391232	35.3664	0.745664	0.216089	0.969513	0.180723	0.278487	0.478063	0.913675	2.87231	5.36818	1.132	0.93106	0.681667	0.388165	0.870319	0.444416	0.405405	0.628194	0.340633	0.373675	0.586214	0.765804	0.602349	0.705768	0.289538	ATCGACTCCACCGAGGTAATCTACCAGCCGCGCCGCAAACGCGCCAAGCTCATCGGCAAGTACCTGATGGGGGACCTGCTCGGGGAGGG-------- | --------------GTGCTGGACTCCGAGACCTTATGCCGCAGGGCGGTCAAGATCCTCAAGAAGAAAAAGCTGCGCAGGATCCCCAATGGAGAGGCCAACGTCAAGAAGTA
Lkb1	Del 1|0	26.0054	5.13481	13.6132	19.301	12.4218	26.9102	31.4689	32.8029	25.2823	0.724804	1.78801	1.31572	0.900042	16.2425	0.740878	3.65222	2.41673	2.05771	2.76428	1.33172	8.58057	17.8331	2.78871	2.70628	1.71132	1.92498	2.96932	1.67461	1.24394	1.94314	1.27737	1.79974	2.32464	33.4601	13.834	20.735	84.1011	ATCGACTCCACCGAGGTAATCTACCAGCCGCGCCGCAAACGCGCCAAGCTCATCGGCAAGTACCTGATGGGGGACCTGCTCGGGGAGGGCTCGTAC-|GCAAGGTGAAGGAGGTGCTGGACTCCGAGACCTTATGCCGCAGGGCGGTCAAGATCCTCAAGAAGAAAAAGCTGCGCAGGATCCCCAATGGAGAGGCCAACGTCAAGAAGTA
Lkb1	Del 4|0	0.592854	0.342503	0.0776511	1.94697	2.43166	0.115017	0.0849077	0.222902	0.313195	0.302961	0.643685	0.273327	5.61203	17.2556	5.4331	47.3699	0.0708717	50.2359	58.4856	39.7535	0.719895	0.484823	5.35879	3.4263	21.432	1.24371	46.7845	41.3371	39.7401	16.0296	10.6204	16.4341	24.7018	38.09	43.3892	43.0437	5.8551	ATCGACTCCACCGAGGTAATCTACCAGCCGCGCCGCAAACGCGCCAAGCTCATCGGCAAGTACCTGATGGGGGACCTGCTCGGGGAGGGCTCG----|GCAAGGTGAAGGAGGTGCTGGACTCCGAGACCTTATGCCGCAGGGCGGTCAAGATCCTCAAGAAGAAAAAGCTGCGCAGGATCCCCAATGGAGAGGCCAACGTCAAGAAGTA
Lkb1	Del 2|0	0.0480692	0.274003	0	0.00582055	0	0	0.00530673	0	0	0	0	0	3.40957	8.47787	0	14.6945	0.18781	25.6672	28.3908	0.0517175	0.04363	0.0491849	0.971676	0.922784	0.314615	0.404008	21.0924	23.8246	5.3569	7.9802	0.0243309	0.00762602	0	0	12.1675	11.13	2.76026	ATCGACTCCACCGAGGTAATCTACCAGCCGCGCCGCAAACGCGCCAAGCTCATCGGCAAGTACCTGATGGGGGACCTGCTCGGGGAGGGCTCGT--G|GCAAGGTGAAGGAGGTGCTGGACTCCGAGACCTTATGCCGCAGGGCGGTCAAGATCCTCAAGAAGAAAAAGCTGCGCAGGATCCCCAATGGAGAGGCCAACGTCAAGAAGTA
Lkb1	Del 2|0	0.608877	0.128781	0.0582383	1.55991	2.28894	0.0651766	0.137975	0.0984915	0.0947828	0.107378	0.350451	0.16078	3.49428	17.2475	2.33994	0.572363	85.4146	9.0895	2.40188	0.456837	7.51163	7.74311	58.2082	61.0569	43.7029	83.9308	9.77829	20.4689	18.2155	58.9757	81.2652	10.501	8.57085	6.62696	12.6393	11.13	2.76026	ATCGACTCCACCGAGGTAATCTACCAGCCGCGCCGCAAACGCGCCAAGCTCATCGGCAAGTACCTGATGGGGGACCTGCTCGGGGAGGGCTCGTA--|GCAAGGTGAAGGAGGTGCTGGACTCCGAGACCTTATGCCGCAGGGCGGTCAAGATCCTCAAGAAGAAAAAGCTGCGCAGGATCCCCAATGGAGAGGCCAACGTCAAGAAGTA
Lkb1	Del 3|0	0.0320461	1.15629	0.00970638	0.0291028	0.0329345	0.0153357	0.00530673	0.134778	0.230776	0.226262	0.457731	0.356396	0.402372	1.46701	0.345743	22.0574	0.00354359	0.131508	0.111805	41.2016	0.407213	0.351321	4.27537	1.84143	21.5464	0.930804	5.05257	2.39598	29.5184	1.35221	0.0121655	3.29444	12.1286	0.575604	7.24827	0.900462	0.225196	ATCGACTCCACCGAGGTAATCTACCAGCCGCGCCGCAAACGCGCCAAGCTCATCGGCAAGTACCTGATGGGGGACCTGCTCGGGGAGGGCTCGT---|GCAAGGTGAAGGAGGTGCTGGACTCCGAGACCTTATGCCGCAGGGCGGTCAAGATCCTCAAGAAGAAAAAGCTGCGCAGGATCCCCAATGGAGAGGCCAACGTCAAGAAGTA
Mlh1	WT	24.1233	7.57547	5.35785	21.803	10.7573	6.09162	2.01756	2.75941	6.34514	11.1632	2.84477	8.85841	1.48413	2.48844	1.76284	1.54649	3.82526	3.69934	0.326619	8.63281	6.37827	3.74901	2.14845	3.00265	1.73148	1.65045	2.15647	1.9108	1.92956	2.24388	1.51485	34.3071	2.13018	1.89118	1.52209	2.01577	1.91773	ATGTGCTAAAACCTGGCCTTTTTTACTCTTTTCTCTCTTGAAACAGACCTTGCTTCCAGGACTTGCTGGGCCTTCTGGGGAGGCAGCTAGACCCACGA|CAGGGGTGGCTTCCTCATCCACTAGTGGAAGTGGCGACAAGGTCTACGCTTACCAGATGGTCCGTACGGACTCCCGGGAGCAGAAGCTTGACGCCTTTCTGCAGCCTGTAAG
Mlh1	Del 18|5	1.54179	35.0306	21.1734	4.76569	5.86104	45.5811	0.845015	0.145008	0.320461	2.15697	0.203804	0.474329	13.0264	0.836038	0.753352	1.06	13.1765	1.17885	0.0332668	1.5939	2.77701	2.36683	0.867355	2.97925	1.56019	1.15625	1.1593	1.24413	0.586253	1.04619	0.482606	0.708406	1.42751	1.28019	0.979244	0.806307	0.747914	ATGTGCTAAAACCTGGCCTTTTTTACTCTTTTCTCTCTTGAAACAGACCTTGCTTCCAGGACTTGCTGGGCCTTCT------------------ | -----GTGGCTTCCTCATCCACTAGTGGAAGTGGCGACAAGGTCTACGCTTACCAGATGGTCCGTACGGACTCCCGGGAGCAGAAGCTTGACGCCTTTCTGCAGCCTGTAAG
Mlh1	Del 28|5	1.99304	32.2507	20.2474	5.68794	6.08751	43.8647	1.13324	0.230307	0.4166	2.74729	0.263247	0.608935	12.6241	1.09177	1.05469	1.18261	16.5344	1.35287	0.0816549	1.30185	2.24042	3.21081	0.962066	1.98097	1.29167	0.941783	1.54844	0.868545	0.83091	1.57501	0.730612	0.877075	1.90828	1.30201	1.01118	0.967569	0.00958865	ATGTGCTAAAACCTGGCCTTTTTTACTCTTTTCTCTCTTGAAACAGACCTTGCTTCCAGGACTTGCTGGG---------------------------- | -----GTGGCTTCCTCATCCACTAGTGGAAGTGGCGACAAGGTCTACGCTTACCAGATGGTCCGTACGGACTCCCGGGAGCAGAAGCTTGACGCCTTTCTGCAGCCTGTAAG
Mlh1	Del 2|0	24.913	7.55636	16.7945	20.3204	21.877	1.00487	34.5277	28.3618	87.9667	47.5517	35.2242	79.2257	3.39741	7.65221	16.6642	4.6197	14.9044	12.5126	0.970786	0.4356	15.2348	5.98129	5.18917	5.66214	2.85185	4.94825	5.09931	4.71362	3.63754	4.57638	2.44654	3.5083	4.81509	4.76433	4.43853	3.87027	4.34366	ATGTGCTAAAACCTGGCCTTTTTTACTCTTTTCTCTCTTGAAACAGACCTTGCTTCCAGGACTTGCTGGGCCTTCTGGGGAGGCAGCTAGACCCAC--|CAGGGGTGGCTTCCTCATCCACTAGTGGAAGTGGCGACAAGGTCTACGCTTACCAGATGGTCCGTACGGACTCCCGGGAGCAGAAGCTTGACGCCTTTCTGCAGCCTGTAAG
Mlh1	Del 8|0	17.9562	5.18724	13.5732	14.5706	16.0567	0.337037	0.196515	20.8811	0.584842	0.80224	26.5625	0.993526	1.2338	3.29497	1.3259	2.0409	11.6279	4.53576	0.254037	0.39105	5.17232	2.99064	2.06371	2.81547	1.47222	1.88357	1.81597	2.07512	1.30637	1.84942	0.971915	1.55849	2.05621	1.76026	1.14955	1.47823	1.75472	ATGTGCTAAAACCTGGCCTTTTTTACTCTTTTCTCTCTTGAAACAGACCTTGCTTCCAGGACTTGCTGGGCCTTCTGGGGAGGCAGCTAG--------|CAGGGGTGGCTTCCTCATCCACTAGTGGAAGTGGCGACAAGGTCTACGCTTACCAGATGGTCCGTACGGACTCCCGGGAGCAGAAGCTTGACGCCTTTCTGCAGCCTGTAAG
Mlh1	Ins 1A	20.4099	6.82079	7.52745	16.4063	19.2907	0.686556	29.8506	22.1308	0.432623	0.688716	0.203804	1.03199	2.10997	13.8586	6.13229	1.1747	13.9752	9.09958	3.52023	0.4059	25.7233	37.4044	20.6271	22.9371	11.162	3.66146	11.9416	7.71362	12.039	8.60679	23.4131	6.09904	8.1287	6.37184	3.23576	5.52768	6.23262	ATGTGCTAAAACCTGGCCTTTTTTACTCTTTTCTCTCTTGAAACAGACCTTGCTTCCAGGACTTGCTGGGCCTTCTGGGGAGGCAGCTAGACCCACGA{A}|CAGGGGTGGCTTCCTCATCCACTAGTGGAAGTGGCGACAAGGTCTACGCTTACCAGATGGTCCGTACGGACTCCCGGGAGCAGAAGCTTGACGCCTTTCTGCAGCCTGTAAG
Mlh1	Del 1|3	2.4913	3.48682	13.3285	15.4311	16.5776	0.74897	30.997	24.3656	0.632911	0.575191	32.5238	1.15377	1.26956	3.54087	1.26563	2.05672	11.6822	5.08027	0.338717	0.41085	5.01189	3.29643	2.04875	2.48791	1.72222	2.10425	1.90515	1.97653	1.20482	2.1324	1.34057	1.46404	2.07101	1.8039	1.86269	1.45135	2.35881	ATGTGCTAAAACCTGGCCTTTTTTACTCTTTTCTCTCTTGAAACAGACCTTGCTTCCAGGACTTGCTGGGCCTTCTGGGGAGGCAGCTAGACCCACG-|---GGGTGGCTTCCTCATCCACTAGTGGAAGTGGCGACAAGGTCTACGCTTACCAGATGGTCCGTACGGACTCCCGGGAGCAGAAGCTTGACGCCTTTCTGCAGCCTGTAAG
Mlh1	Del 4|0	0.065808	0.00955292	0.0529171	0	0.0135882	0.0124828	0.0327525	0.0255896	0.0961384	0.0302732	0.0594429	0.00640985	16.0393	10.0816	14.1178	16.2283	0.0108672	21.6964	45.2338	0.14355	0.0553189	0.036695	3.87817	5.64655	4.47685	15.5845	9.97163	14.2488	8.11522	13.3775	11.4552	9.66806	17.6627	19.7629	16.2108	17.3535	17.6239	ATGTGCTAAAACCTGGCCTTTTTTACTCTTTTCTCTCTTGAAACAGACCTTGCTTCCAGGACTTGCTGGGCCTTCTGGGGAGGCAGCTAGACCC----|CAGGGGTGGCTTCCTCATCCACTAGTGGAAGTGGCGACAAGGTCTACGCTTACCAGATGGTCCGTACGGACTCCCGGGAGCAGAAGCTTGACGCCTTTCTGCAGCCTGTAAG
Mlh1	Del 1|0	0.141017	0.0668705	0.112449	0.251522	0.0588821	0.112346	0.013101	0.0255896	0.144208	0.0529781	0.0849185	0.134607	16.0572	10.5439	13.922	16.3667	0.0489024	24.7783	44.2932	0.15345	0.105106	0.07339	3.93799	6.46545	4.9537	15.8083	9.63924	14.3052	7.95827	13.9778	11.663	10.1336	18.0843	19.5592	16.6259	17.2102	18.3718	ATGTGCTAAAACCTGGCCTTTTTTACTCTTTTCTCTCTTGAAACAGACCTTGCTTCCAGGACTTGCTGGGCCTTCTGGGGAGGCAGCTAGACCCACG-|CAGGGGTGGCTTCCTCATCCACTAGTGGAAGTGGCGACAAGGTCTACGCTTACCAGATGGTCCGTACGGACTCCCGGGAGCAGAAGCTTGACGCCTTTCTGCAGCCTGTAAG
Mlh1	Del 5|0	0.235029	0.238823	0.44318	0.467743	0.384999	0.156035	0.0786061	0.324135	1.82663	32.3015	0.91712	4.44202	27.8409	22.0026	19.8584	50.7693	0.646599	1.55496	0.30545	84.4223	2.12425	1.02746	15.398	20.262	35.0556	46.0883	29.1447	35.5117	44.0151	36.8083	18.9423	20.3954	28.8757	27.7349	24.1511	23.9384	25.6017	ATGTGCTAAAACCTGGCCTTTTTTACTCTTTTCTCTCTTGAAACAGACCTTGCTTCCAGGACTTGCTGGGCCTTCTGGGGAGGCAGCTAGACC-----|CAGGGGTGGCTTCCTCATCCACTAGTGGAAGTGGCGACAAGGTCTACGCTTACCAGATGGTCCGTACGGACTCCCGGGAGCAGAAGCTTGACGCCTTTCTGCAGCCTGTAAG
Mlh1	Del 3|0	5.96033	1.74818	1.32954	0.251522	2.99393	1.37311	0.25547	0.725039	1.18571	1.89208	1.10394	2.71136	0.455968	0.85571	0.482146	0.446941	1.09759	1.06658	0.105849	1.85625	1.51574	0.843985	0.662978	0.850101	0.476852	0.581233	0.62424	0.539906	0.55394	0.580265	0.42228	0.479018	0.569527	0.741926	22.5013	14.1104	11.9858	ATGTGCTAAAACCTGGCCTTTTTTACTCTTTTCTCTCTTGAAACAGACCTTGCTTCCAGGACTTGCTGGGCCTTCTGGGGAGGCAGCTAGACCCA---|CAGGGGTGGCTTCCTCATCCACTAGTGGAAGTGGCGACAAGGTCTACGCTTACCAGATGGTCCGTACGGACTCCCGGGAGCAGAAGCTTGACGCCTTTCTGCAGCCTGTAAG
Mlh1	Del 0|4	0.0940115	0.00955292	0.0595317	0.00882535	0.00905879	0.0124828	0.0196515	0.00852988	0.0240346	0.0151366	0.00849185	0.0192295	3.20072	21.4321	7.42805	0.668433	9.91632	8.8975	4.12811	0.2475	26.625	36.9274	39.8335	22.4458	32.4722	3.83551	22.7564	12.9484	16.0458	11.4252	25.6653	9.43867	10.5695	11.158	5.15168	9.83695	7.42161	ATGTGCTAAAACCTGGCCTTTTTTACTCTTTTCTCTCTTGAAACAGACCTTGCTTCCAGGACTTGCTGGGCCTTCTGGGGAGGCAGCTAGACCCACGA|----GGTGGCTTCCTCATCCACTAGTGGAAGTGGCGACAAGGTCTACGCTTACCAGATGGTCCGTACGGACTCCCGGGAGCAGAAGCTTGACGCCTTTCTGCAGCCTGTAAG
Mlh1	Ins 2 AA	0.0752092	0.0191058	0	0.0353014	0.0317058	0.0187243	0.0327525	0.0170598	0.0240346	0.0227049	0	0.339722	1.26062	2.32124	15.2328	1.83918	2.55379	4.54699	0.408274	0.00495	7.03657	2.09162	2.38273	2.46451	0.773148	1.75613	2.23754	1.94366	1.77722	1.80082	0.951806	1.36284	1.70118	1.86936	1.16019	1.43343	1.63007	ATGTGCTAAAACCTGGCCTTTTTTACTCTTTTCTCTCTTGAAACAGACCTTGCTTCCAGGACTTGCTGGGCCTTCTGGGGAGGCAGCTAGACCCACGA{AA}|CAGGGGTGGCTTCCTCATCCACTAGTGGAAGTGGCGACAAGGTCTACGCTTACCAGATGGTCCGTACGGACTCCCGGGAGCAGAAGCTTGACGCCTTTCTGCAGCCTGTAAG
Mst1	WT	12.686	12.9964	5.31814	26.2354	24.1244	9.76357	2.39234	6.55333	7.81908	6.19063	9.55166	9.36306	3.20553	3.69904	2.20779	4.48524	4.12819	5.39826	1.43369	14.2529	13.3239	9.04208	6.61692	4.39602	5.1114	4.49182	4.40226	1.20782	2.81979	3.59166	3.44828	6.98075	9.32883	5.84743	1.36204	4.48718	1.91972	TGGGGTCAATCAAGCCTAAGGAGGGAGTGATAGGCCTGCCCCCACTTAGAAGTGCATTGGCCCTGTTTCCAGCTGTTTGTGTTCTGTGCAACGGTGAGGATTA|CCGTGGCGAGGTAGACGTTACAGAGTCAGGGCGGGAGTGTCAACGCTGGGACCTGCAGCACCCCCACTCGCACCCTTTCCAGCCTGAAAAGTATGTAGGCA
Mst1	Del 1|0	56.7943	64.2599	61.1349	59.6586	60.2735	61.5411	65.7677	70.0576	90.3498	93.2525	62.3782	89.0446	56.631	57.5491	59.8268	58.0053	38.7833	59.7961	60.3943	6.6092	43.8795	68.6959	53.1841	52.2638	37.287	49.6764	49.3741	60.9947	57.4724	56.4404	53.5077	54.3522	77.0789	69.9317	61.2039	59.4017	64.6422	TGGGGTCAATCAAGCCTAAGGAGGGAGTGATAGGCCTGCCCCCACTTAGAAGTGCATTGGCCCTGTTTCCAGCTGTTTGTGTTCTGTGCAACGGTGAGGATT-|CCGTGGCGAGGTAGACGTTACAGAGTCAGGGCGGGAGTGTCAACGCTGGGACCTGCAGCACCCCCACTCGCACCCTTTCCAGCCTGAAAAGTATGTAGGCA
Mst1	Del 31|23	1.70773	17.6895	19.1595	0.744449	1.66698	27.2836	0.478469	0	1.5748	0.360301	1.10461	0.636943	16.0905	2.31505	3.33333	3.70931	3.1233	0.415251	1.21864	0.287356	1.83616	9.72844	2.18905	4.24573	3.14548	0.799391	2.77892	1.01243	2.2302	2.20203	1.46651	3.76329	3.63022	0	0.0439367	2.13675	0.767888	TGGGGTCAATCAAGCCTAAGGAGGGAGTGATAGGCCTGCCCCCACTTAGAAGTGCATTGGCCCTGTTTCCAG------------------------------- | -----------------------AGTCAGGGCGGGAGTGTCAACGCTGGGACCTGCAGCACCCCCACTCGCACCCTTTCCAGCCTGAAAAGTATGTAGGCA
Mst1	Del 3|0	28.3728	5.05415	14.0788	13.1819	13.9165	1.2247	31.318	23.3891	0.256363	0.196528	26.9006	0.509554	1.19422	2.9693	0.995671	2.42241	2.33569	1.4345	0.358423	0.689655	2.35405	4.83438	1.34328	1.6532	1.01573	0.60906	1.59582	0.817052	1.28172	0.940673	0.475624	1.35019	1.35078	0.890472	0.395431	0.854701	0.558464	TGGGGTCAATCAAGCCTAAGGAGGGAGTGATAGGCCTGCCCCCACTTAGAAGTGCATTGGCCCTGTTTCCAGCTGTTTGTGTTCTGTGCAACGGTGAGGA---|CCGTGGCGAGGTAGACGTTACAGAGTCAGGGCGGGAGTGTCAACGCTGGGACCTGCAGCACCCCCACTCGCACCCTTTCCAGCCTGAAAAGTATGTAGGCA
Mst1	Del 7|0	0.292754	0	0.308642	0.0256706	0.0187301	0.170097	0	0	0	0	0	0.44586	13.0735	21.691	28.8312	12.3013	0.244432	24.9906	34.0143	0.344828	0.423729	0.447628	4.42786	3.51306	4.3578	1.82718	19.7551	33.3393	21.1484	20.9941	6.22275	5.22838	0.126636	17.5423	6.32689	11.2637	10.8901	TGGGGTCAATCAAGCCTAAGGAGGGAGTGATAGGCCTGCCCCCACTTAGAAGTGCATTGGCCCTGTTTCCAGCTGTTTGTGTTCTGTGCAACGGT-------A|CCGTGGCGAGGTAGACGTTACAGAGTCAGGGCGGGAGTGTCAACGCTGGGACCTGCAGCACCCCCACTCGCACCCTTTCCAGCCTGAAAAGTATGTAGGCA
Mst1	Ins 1A	0.146377	0	0	0.154024	0	0.0170097	0.0434972	0	0	0	0.0649773	0	6.41106	8.20332	2.85714	0.359576	51.358	7.85202	2.5448	0.402299	37.8531	7.19188	24.2289	26.8082	34.3709	40.236	9.43734	2.18472	10.7152	13.3084	33.809	20.7986	5.52976	2.90888	30.2724	19.8718	20.2792	TGGGGTCAATCAAGCCTAAGGAGGGAGTGATAGGCCTGCCCCCACTTAGAAGTGCATTGGCCCTGTTTCCAGCTGTTTGTGTTCTGTGCAACGGTGAGGATTA{A}|CCGTGGCGAGGTAGACGTTACAGAGTCAGGGCGGGAGTGTCAACGCTGGGACCTGCAGCACCCCCACTCGCACCCTTTCCAGCCTGAAAAGTATGTAGGCA
Mst1	Del 12|0	0	0	0	0	0	0	0	0	0	0	0	0	3.39409	3.57323	1.94805	18.7169	0.0271592	0.11325	0.0358423	77.4138	0.329567	0.0596837	8.00995	7.12005	14.7117	2.36011	12.6565	0.44405	4.33222	2.52272	1.07015	7.52657	2.95483	2.87919	0.395431	1.98413	0.942408	TGGGGTCAATCAAGCCTAAGGAGGGAGTGATAGGCCTGCCCCCACTTAGAAGTGCATTGGCCCTGTTTCCAGCTGTTTGTGTTCTGTGCAA------------|CCGTGGCGAGGTAGACGTTACAGAGTCAGGGCGGGAGTGTCAACGCTGGGACCTGCAGCACCCCCACTCGCACCCTTTCCAGCCTGAAAAGTATGTAGGCA
Msx1	WT	96.2127	32.6326	60.0362	87.5949	84.0847	92.5407	99.4454	97.1302	14.3377	12.8773	99.0562	14.5136	11.3216	83.5031	30.053	36.9808	92.8224	46.1285	40.5218	19.2831	75.7048	69.148	82.3334	95.6222	58.2616	96.1517	54.6933	53.9249	63.1136	81.1538	95.0175	31.7203	68.357	47.684	45.6595	43.2567	63.6878	TCATGGCCGATCACAGGAAGCCCGGGGCCAAGGAGAGCGTCCTGGTGGCCTCCGAAGGGGCTCAGGCAGCGGGTGGCTCGGTGCAGCACTTGGGCACCCGGCCCGGGT|CTCTGGGCGCCCCGGATGCGCCCTCCTCGCCGCGGCCTCTCGGCCATTTCTCAGTCGGAGGACTCCTCAAGCTGCCAGAAGATGCTCTGGTGAAGGCCGAAAGCCCCGAGAAACTAGA
Msx1	Del 0|2	3.16928	51.761	25.0041	10.8264	12.5373	4.93576	0.451117	1.85136	85.1893	86.3889	0.830142	85.3414	60.3279	11.125	61.8492	30.8912	6.97535	27.1221	29.4721	41.9131	23.3071	25.6533	15.5897	4.04557	26.9605	3.51933	26.8836	22.0097	21.1991	10.8571	3.26927	57.2926	20.1862	27.6145	29.353	28.4878	10.186	TCATGGCCGATCACAGGAAGCCCGGGGCCAAGGAGAGCGTCCTGGTGGCCTCCGAAGGGGCTCAGGCAGCGGGTGGCTCGGTGCAGCACTTGGGCACCCGGCCCGGGT|--CTGGGCGCCCCGGATGCGCCCTCCTCGCCGCGGCCTCTCGGCCATTTCTCAGTCGGAGGACTCCTCAAGCTGCCAGAAGATGCTCTGGTGAAGGCCGAAAGCCCCGAGAAACTAGA
Msx1	Del 19|22	0.553964	15.5758	14.9392	1.55861	3.34596	2.50626	0.0869124	0.944659	0.190116	0.377324	0.0733017	0.10214	26.6423	0.466093	0.465717	0.848661	0.140789	0.233107	0.505783	0.301147	0.748478	4.87376	0.509862	0.060547	0.274881	0.124554	0.633068	0.628162	0.441778	0.405446	0.429451	0.46476	0.846244	1.16468	0.552762	0.504901	0.502853	TCATGGCCGATCACAGGAAGCCCGGGGCCAAGGAGAGCGTCCTGGTGGCCTCCGAAGGGGCTCAGGCAGCGGGTGGCTCGGTGCAGCAC------------------- | ----------------------CTCCTCGCCGCGGCCTCTCGGCCATTTCTCAGTCGGAGGACTCCTCAAGCTGCCAGAAGATGCTCTGGTGAAGGCCGAAAGCCCCGAGAAACTAGA
Msx1	Del 0|8	0.0301477	0.0119436	0.00544929	0.00716271	0.0060107	0.00479759	0.00206934	0.00210861	0.00367374	0.00522248	0.00183254	0.000972763	1.07677	3.24391	4.97842	8.99282	0.00132196	19.0688	20.9287	0.024737	0.00422869	0.00582289	0.0763353	0.0140292	0.109952	0.0196308	8.2768	15.5167	3.55621	4.694	0.899729	6.92266	7.30374	4.78946	3.44117	2.00059	3.45874	TCATGGCCGATCACAGGAAGCCCGGGGCCAAGGAGAGCGTCCTGGTGGCCTCCGAAGGGGCTCAGGCAGCGGGTGGCTCGGTGCAGCACTTGGGCACCCGGCCCGGGT|--------GCCCCGGATGCGCCCTCCTCGCCGCGGCCTCTCGGCCATTTCTCAGTCGGAGGACTCCTCAAGCTGCCAGAAGATGCTCTGGTGAAGGCCGAAAGCCCCGAGAAACTAGA
Msx1	Del 2|15	0	0.00265414	0.00136232	0	0.00200357	0.00191904	0.00103467	0.00527154	0.00459217	0.00130562	0.00183254	0.00972763	0.447546	1.09463	2.16321	4.58078	0.00528786	7.38371	8.41657	0.00860419	0.00140956	0	0.0374475	0.0066454	0.0689253	0.0142154	3.66504	6.7693	1.97439	1.96917	0.317552	3.02877	2.52571	2.1647	1.38417	0.819672	1.39652	TCATGGCCGATCACAGGAAGCCCGGGGCCAAGGAGAGCGTCCTGGTGGCCTCCGAAGGGGCTCAGGCAGCGGGTGGCTCGGTGCAGCACTTGGGCACCCGGCCCGG-- | ---------------ATGCGCCCTCCTCGCCGCGGCCTCTCGGCCATTTCTCAGTCGGAGGACTCCTCAAGCTGCCAGAAGATGCTCTGGTGAAGGCCGAAAGCCCCGAGAAACTAGA
Msx1	Del 0|3	0.0301477	0.0145978	0.00408697	0.00859525	0.00801427	0.00575711	0.00931205	0.00316292	0.00367374	0.0117506	0.0146603	0.00291829	0.0288025	0.00874705	0.0133062	0.00893327	0.00925375	0	0	0.00645314	0	0.00582289	0.00360072	0.00738378	0.00164108	0.00135385	0.000823235	0	0	0	0.0151215	0.0156661	0.0325478	16.2147	19.3127	24.7634	20.5518	TCATGGCCGATCACAGGAAGCCCGGGGCCAAGGAGAGCGTCCTGGTGGCCTCCGAAGGGGCTCAGGCAGCGGGTGGCTCGGTGCAGCACTTGGGCACCCGGCCCGGGT|---TGGGCGCCCCGGATGCGCCCTCCTCGCCGCGGCCTCTCGGCCATTTCTCAGTCGGAGGACTCCTCAAGCTGCCAGAAGATGCTCTGGTGAAGGCCGAAAGCCCCGAGAAACTAGA
Msx1	Del 4|3	0.00376847	0.00132707	0.00953627	0.00429762	0.0160285	0.00479759	0.00413869	0.0632584	0.270938	0.338155	0.0219905	0.0291829	0.15509	0.558561	0.477123	17.6968	0.0456078	0.0638446	0.154975	38.4629	0.233987	0.313272	1.44965	0.243665	14.3225	0.169231	5.84744	1.15125	9.71494	0.920446	0.0514131	0.555275	0.7486	0.368048	0.29677	0.166892	0.216253	TCATGGCCGATCACAGGAAGCCCGGGGCCAAGGAGAGCGTCCTGGTGGCCTCCGAAGGGGCTCAGGCAGCGGGTGGCTCGGTGCAGCACTTGGGCACCCGGCCC---- | ---TGGGCGCCCCGGATGCGCCCTCCTCGCCGCGGCCTCTCGGCCATTTCTCAGTCGGAGGACTCCTCAAGCTGCCAGAAGATGCTCTGGTGAAGGCCGAAAGCCCCGAGAAACTAGA
Nf1	WT	96.0299	83.2317	85.1092	89.4751	84.7626	73.963	99.4446	99.7335	99.3352	99.4201	99.6737	99.6759	39.7291	39.3987	28.1825	70.7278	3.20202	31.9346	35.8175	98.1143	8.42252	41.0183	22.2815	4.13922	32.4962	9.07245	46.1799	34.8562	44.8251	24.0797	19.7221	13.6502	39.1788	40.2999	49.8922	55.7498	45.9641	GACTGTGTGGAGGGATTATGTTTTAAATGTAGGATGTGTGGCTGTGGCTATTGGCCTGACTGTGTGTTTCTTTAGGTGTATGGTGCTACTTACCTACAAAAGCTCTTGGACCCTTT|ATTACGAGTCATCATCACATCTTCGGATTGGCAACATGTTAGCTTTGAAGTGGATCCTACCAGGTTTGTCATCTTGTCACAGTTGCTCCCTCACTC
Nf1	Del 22|13	0.775246	10.2936	14.4177	1.82124	2.34508	25.4771	0.0826847	0.0334921	0.177272	0.0535748	0.0470647	0.0500494	13.4348	0.165394	0	0.0620222	0.0122495	0.0189622	0.00356015	0.194592	0.0371885	0	0.353748	0.0657598	0.0850099	0.134938	0.195724	1.22373	0.0455385	0.172981	0.185404	0.0466878	0.219642	0.516329	0.125669	0.0957969	0.330549	GACTGTGTGGAGGGATTATGTTTTAAATGTAGGATGTGTGGCTGTGGCTATTGGCCTGACTGTGTGTTTCTTTAGGTGTATGGTGCTACTTACC----------------------|-------------ATCATCACATCTTCGGATTGGCAACATGTTAGCTTTGAAGTGGATCCTACCAGGTTTGTCATCTTGTCACAGTTGCTCCCTCACTC
Nf1	Ins 1A	3.04066	6.41776	0.455799	8.67744	12.8779	0.548545	0.451171	0.221339	0.417663	0.50896	0.225911	0.251498	31.1658	40.1684	48.326	15.1071	67.5719	42.0638	39.8547	1.4548	62.0759	41.3317	55.9722	66.3529	46.9225	70.9677	35.7785	44.7274	36.0766	48.8102	55.666	76.1479	39.583	36.8798	32.9082	29.0052	35.5449	GACTGTGTGGAGGGATTATGTTTTAAATGTAGGATGTGTGGCTGTGGCTATTGGCCTGACTGTGTGTTTCTTTAGGTGTATGGTGCTACTTACCTACAAAAGCTCTTGGACCCTTT|{A}ATTACGAGTCATCATCACATCTTCGGATTGGCAACATGTTAGCTTTGAAGTGGATCCTACCAGGTTTGTCATCTTGTCACAGTTGCTCCCTCACTC
Nf1	Del 0|2	0.080429	0.0366032	0.0119947	0.0176888	0.00689729	0.00754878	0.010785	0.00873706	0.0470038	0.00669685	0.0219635	0.0112611	6.38728	9.62594	5.76256	13.6767	0.0306237	17.1285	22.3625	0.0602307	0.00826412	0	3.00071	0.232595	0.921686	0.905665	7.70496	8.09679	6.02373	10.3167	8.84642	6.64301	12.4876	13.4487	9.41587	9.83914	10.8705	GACTGTGTGGAGGGATTATGTTTTAAATGTAGGATGTGTGGCTGTGGCTATTGGCCTGACTGTGTGTTTCTTTAGGTGTATGGTGCTACTTACCTACAAAAGCTCTTGGACCCTTT|--TACGAGTCATCATCACATCTTCGGATTGGCAACATGTTAGCTTTGAAGTGGATCCTACCAGGTTTGTCATCTTGTCACAGTTGCTCCCTCACTC
Nf1	Del 0|3	0.0737265	0.0203351	0.00533099	0.00849065	0.00752431	0.00377439	0.010785	0.00291235	0.0228304	0.010715	0.0313765	0.0112611	9.28302	10.6416	17.7289	0.426403	29.1832	8.85424	1.96165	0.176059	29.4561	17.65	18.3918	29.2095	19.5747	18.9193	10.141	11.0959	13.0291	16.6205	15.58	3.51226	8.53098	8.85526	7.65806	5.31008	7.28989	GACTGTGTGGAGGGATTATGTTTTAAATGTAGGATGTGTGGCTGTGGCTATTGGCCTGACTGTGTGTTTCTTTAGGTGTATGGTGCTACTTACCTACAAAAGCTCTTGGACCCTTT|---ACGAGTCATCATCACATCTTCGGATTGGCAACATGTTAGCTTTGAAGTGGATCCTACCAGGTTTGTCATCTTGTCACAGTTGCTCCCTCACTC
Notch3	WT	89.1504	62.2059	75.3015	76.6106	74.23	54.4686	99.408	90.4966	16.0643	14.469	95.7926	17.0231	51.6283	85.2535	12.6923	1.56938	50.9079	18.2594	2.60901	29.8684	55.8246	61.4871	62.3761	50.3179	40.3979	52.1899	30.8001	20.5415	35.8651	47.3229	52.2833	49.9794	52.9459	22.8823	6.36331	5.43471	9.53176	CATACGCTGTGAGAGCCAGGTGGATGAGTGCCGCAGCCAGCCCTGTCGATATGGGGGCAAATGTCTAGACTTGGTGGACAAGTACCTCTGCCGTTGTCC|TCCCGGAACCACAGGTGGGGCCTGGGGCTGGGCTATAACAGTACGTGGGGGTGTGTGGGGGTCTGTGATGAATTTGTAACTGGTGCTTGACAATAGTAGGTACTCTTGCCATACTTCTTCCCTCCCT
Notch3	Del 0|2	1.31394	29.5368	17.7808	2.78458	6.14363	33.0731	0.0853825	0.127563	0.25323	0.322337	0.206475	0.190763	42.365	0.426001	0.187288	0.15311	0.0275118	0.075096	0.0266809	0.456033	0.199407	0.289676	0.14205	0.070138	0.166239	0.130823	0.290026	0.104916	0.285369	0.136989	0.881485	0.0251705	4.96694	2.782	0.347454	0.0865745	0.942043	CATACGCTGTGAGAGCCAGGTGGATGAGTGCCGCAGCCAGCCCTGTCGATATGGGGGCAAATGTCTAGACTTGGTGGACAAGTACCTCTGCCGTTGTCC|--CCGGAACCACAGGTGGGGCCTGGGGCTGGGCTATAACAGTACGTGGGGGTGTGTGGGGGTCTGTGATGAATTTGTAACTGGTGCTTGACAATAGTAGGTACTCTTGCCATACTTCTTCCCTCCCT
Notch3	Del 1|0	0.510269	0.466511	3.31819	0.883825	1.01108	0.60526	0.136612	0.546697	36.5897	37.7726	0.510343	34.9849	1.74842	6.20174	40.9612	27.6418	48.6152	42.7352	50.81	1.0722	29.8617	30.5538	26.5441	43.3056	32.59	40.2409	32.8708	46.5285	23.6326	37.0719	41.9035	1.09835	15.567	49.5851	69.1078	68.6081	65.6261	CATACGCTGTGAGAGCCAGGTGGATGAGTGCCGCAGCCAGCCCTGTCGATATGGGGGCAAATGTCTAGACTTGGTGGACAAGTACCTCTGCCGTTGTC-|TCCCGGAACCACAGGTGGGGCCTGGGGCTGGGCTATAACAGTACGTGGGGGTGTGTGGGGGTCTGTGATGAATTTGTAACTGGTGCTTGACAATAGTAGGTACTCTTGCCATACTTCTTCCCTCCCT
Notch3	Del 3|0	0.00637836	0.00999667	0.0270431	0	0.0217978	0.0168128	0.00569217	0.00303721	0.00197836	0.00328915	0.00389575	0.0125502	0.34377	0.00190179	0.181525	20.5113	0.00550237	15.2779	22.3033	0.0661422	0.00379824	0.00599329	0.498653	0.0655638	1.23618	0.497696	6.46657	14.9607	0.135368	2.60472	0.221342	0.185346	2.98315	1.3205	0.00445454	0	0.563085	CATACGCTGTGAGAGCCAGGTGGATGAGTGCCGCAGCCAGCCCTGTCGATATGGGGGCAAATGTCTAGACTTGGTGGACAAGTACCTCTGCCGTT---C|TCCCGGAACCACAGGTGGGGCCTGGGGCTGGGCTATAACAGTACGTGGGGGTGTGTGGGGGTCTGTGATGAATTTGTAACTGGTGCTTGACAATAGTAGGTACTCTTGCCATACTTCTTCCCTCCCT
Notch3	Del 0|1	4.03113	3.76874	0.043269	9.49846	9.04442	5.55542	0.128074	4.1063	4.72432	4.0621	3.35424	4.93976	1.68928	0.751208	3.18677	9.25222	0.245772	11.8068	12.3513	8.84216	6.86152	3.73981	3.74508	2.27796	3.46096	2.98191	6.33168	2.37922	3.79578	4.23508	2.32992	0.171617	11.2663	18.8774	22.1814	24.4032	21.849	CATACGCTGTGAGAGCCAGGTGGATGAGTGCCGCAGCCAGCCCTGTCGATATGGGGGCAAATGTCTAGACTTGGTGGACAAGTACCTCTGCCGTTGTCC|-CCCGGAACCACAGGTGGGGCCTGGGGCTGGGCTATAACAGTACGTGGGGGTGTGTGGGGGTCTGTGATGAATTTGTAACTGGTGCTTGACAATAGTAGGTACTCTTGCCATACTTCTTCCCTCCCT
Notch3	Del 6|5	0	0.00333222	0.0135216	0	0.00670702	0.00480365	0.00569217	0.00303721	0.00197836	0.0197349	0	0	0.121983	0.174965	0.100847	9.88927	0.00183412	5.95483	8.8714	2.81278	0.0170921	0.00199776	0.427629	0.0808112	1.59873	0.258802	3.59498	8.39665	1.98478	2.19375	0.147561	0.123564	1.19823	0.317245	0.494454	0.20345	0.25478	CATACGCTGTGAGAGCCAGGTGGATGAGTGCCGCAGCCAGCCCTGTCGATATGGGGGCAAATGTCTAGACTTGGTGGACAAGTACCTCTGCCG------ | -----GAACCACAGGTGGGGCCTGGGGCTGGGCTATAACAGTACGTGGGGGTGTGTGGGGGTCTGTGATGAATTTGTAACTGGTGCTTGACAATAGTAGGTACTCTTGCCATACTTCTTCCCTCCCT
Notch3	D2l 2|0	0	0.02999	0.0324517	0.00532425	0.0167676	0.0360274	0	0.00911162	0.00989178	0.0986745	0	0.00753012	0.317895	0.304287	0.158474	27.4614	0.00550237	0.066752	0.0800427	48.806	0.144333	0.0399553	2.57021	1.24266	17.6585	0.868836	15.9447	2.47906	30.7266	2.89413	0.0504815	0.153311	0.730871	0.493492	0.837454	0	0.423919	CATACGCTGTGAGAGCCAGGTGGATGAGTGCCGCAGCCAGCCCTGTCGATATGGGGGCAAATGTCTAGACTTGGTGGACAAGTACCTCTGCCGTTGT--|TCCCGGAACCACAGGTGGGGCCTGGGGCTGGGCTATAACAGTACGTGGGGGTGTGTGGGGGTCTGTGATGAATTTGTAACTGGTGCTTGACAATAGTAGGTACTCTTGCCATACTTCTTCCCTCCCT
Notch3	Del 29|12	0	0	0	0	0	0	0	0	0	0	0	0	0.0628396	0.0646609	0.118135	3.25632	0.00550237	3.25694	2.8377	0.0104435	0.00189912	0.00199776	0.0532686	0.0106732	0.198072	0.0767874	0.912233	2.78535	0.0201222	0.476567	0.0271824	0.0297469	0.432556	0.295553	0.158136	0.0281367	0.0792172	CATACGCTGTGAGAGCCAGGTGGATGAGTGCCGCAGCCAGCCCTGTCGATATGGGGGCAAATGTCTAGAC-----------------------------|------------AGGTGGGGCCTGGGGCTGGGCTATAACAGTACGTGGGGGTGTGTGGGGGTCTGTGATGAATTTGTAACTGGTGCTTGACAATAGTAGGTACTCTTGCCATACTTCTTCCCTCCCT
Notch3	Ins 1C	4.85394	3.94868	3.43988	10.1879	9.4854	6.19911	0.0939208	4.653	5.25056	4.25616	0	5.77811	1.61535	6.06291	3.48643	0.0683527	0.143062	2.56717	0.0419271	8.06586	7.08561	3.87965	3.63706	2.54326	2.69343	2.75013	2.73333	1.82418	3.55431	3.01183	2.06198	0.0663585	9.3273	3.1128	0.405363	1.19906	0.618751	CATACGCTGTGAGAGCCAGGTGGATGAGTGCCGCAGCCAGCCCTGTCGATATGGGGGCAAATGTCTAGACTTGGTGGACAAGTACCTCTGCCGTTGTCC{C}|TCCCGGAACCACAGGTGGGGCCTGGGGCTGGGCTATAACAGTACGTGGGGGTGTGTGGGGGTCTGTGATGAATTTGTAACTGGTGCTTGACAATAGTAGGTACTCTTGCCATACTTCTTCCCTCCCT
Notch3	Ins 1T	0.133946	0.02999	0.043269	0.0292834	0.0402421	0.040831	0.136612	0.0546697	37.1041	38.9962	0.132455	37.0633	0.107197	0.751208	38.927	0.188653	0.0421848	0	0.0647965	0	0	0	0	0.0853854	0	0	0.0556445	0	0	0.0520944	0.0737807	0.171617	0.497191	0.317245	0.0957726	0.0324654	0.109191	CATACGCTGTGAGAGCCAGGTGGATGAGTGCCGCAGCCAGCCCTGTCGATATGGGGGCAAATGTCTAGACTTGGTGGACAAGTACCTCTGCCGTTGTCC{T}|TCCCGGAACCACAGGTGGGGCCTGGGGCTGGGCTATAACAGTACGTGGGGGTGTGTGGGGGTCTGTGATGAATTTGTAACTGGTGCTTGACAATAGTAGGTACTCTTGCCATACTTCTTCCCTCCCT
Notch3	Del 7|0	0	0	0	0	0	0	0	0	0	0	0	0	0	0.00760717	0	0.00820232	0	0	0.00381156	0	0	0	0.00591874	0	0	0.00426597	0	0	0	0	0.019416	47.9955	0.0845224	0.016269	0.00445454	0.00432872	0.00214101	CATACGCTGTGAGAGCCAGGTGGATGAGTGCCGCAGCCAGCCCTGTCGATATGGGGGCAAATGTCTAGACTTGGTGGACAAGTACCTCTGCC-------|TCCCGGAACCACAGGTGGGGCCTGGGGCTGGGCTATAACAGTACGTGGGGGTGTGTGGGGGTCTGTGATGAATTTGTAACTGGTGCTTGACAATAGTAGGTACTCTTGCCATACTTCTTCCCTCCCT
P53	WT	7.47794	4.82319	5.63803	48.7712	16.7828	2.66161	9.048	3.93932	50.8172	51.0847	3.06111	51.1167	2.10494	2.64804	13.5462	3.32226	5.43748	2.851	1.97599	10.3031	11.7565	8.70513	4.60769	3.28528	5.08013	6.99246	3.55775	3.02666	2.18288	4.81973	2.01484	2.97631	2.53557	2.15591	1.83938	1.8753	2.13701	AGCCATAGGGGTTTGTTTGTTTGTATGTTTTTTAATTGACAAGTTATGCATCCATACAGTACACAATCTCTTCTCTCTACAGATGACTGCCATGGAGGAGTCACAGTCGGATATCAGCCTCGAGCTCCCTCTGA|GCCAGGAGACATTTTCAGGCTTATGGAAACTGTGAGTGGATCTTTTTGGGGCCCTTAAGATACATCCCGCCATACCTGTATCCTCCCCTTGCCTGAGAGAA
P53	Del 1|0	59.6415	13.8918	29.7694	27.2255	42.96	2.08364	60.0711	63.6381	48.2	46.9561	65.3146	45.2242	45.0738	56.8462	37.8087	53.9381	21.4555	51.2198	61.6059	44.5229	34.9009	40.691	25.5391	12.233	33.7533	15.5963	37.1059	41.0472	30.1672	33.3009	52.6049	20.7247	57.9011	60.9536	57.1757	60.2246	58.6491	AGCCATAGGGGTTTGTTTGTTTGTATGTTTTTTAATTGACAAGTTATGCATCCATACAGTACACAATCTCTTCTCTCTACAGATGACTGCCATGGAGGAGTCACAGTCGGATATCAGCCTCGAGCTCCCTCTG-|GCCAGGAGACATTTTCAGGCTTATGGAAACTGTGAGTGGATCTTTTTGGGGCCCTTAAGATACATCCCGCCATACCTGTATCCTCCCCTTGCCTGAGAGAA
P53	Del 11|0	1.87649	35.9119	26.8681	3.61821	8.40282	45.3836	0.923022	0.547499	0.219331	0.664362	0.1509	1.5307	3.92395	0.400722	0.618879	0.647932	0.59425	0.218334	0.181219	0.925619	4.0717	1.75612	0.523353	1.72622	0.398807	1.15533	1.1886	0.87434	0.723936	0.994307	0.208698	0.767583	0.448694	0.235191	0.197144	0	0.388414	AGCCATAGGGGTTTGTTTGTTTGTATGTTTTTTAATTGACAAGTTATGCATCCATACAGTACACAATCTCTTCTCTCTACAGATGACTGCCATGGAGGAGTCACAGTCGGATATCAGCCTCGA-----------|GCCAGGAGACATTTTCAGGCTTATGGAAACTGTGAGTGGATCTTTTTGGGGCCCTTAAGATACATCCCGCCATACCTGTATCCTCCCCTTGCCTGAGAGAA
P53	Del 0|5	1.27433	38.5636	23.1748	2.964	7.50882	48.2735	0.731846	0.419304	0.153953	0.538947	0.165271	1.11377	3.42205	0.321046	0.504717	0.528625	0.42115	0.164541	0.160309	0.78135	3.10835	1.26468	0.40857	1.34851	0.293204	0.891144	1.00055	0.703521	0.602126	0.629981	0.162321	0.608826	0.266506	0.207871	0.130154	0.098527	0.235667	AGCCATAGGGGTTTGTTTGTTTGTATGTTTTTTAATTGACAAGTTATGCATCCATACAGTACACAATCTCTTCTCTCTACAGATGACTGCCATGGAGGAGTCACAGTCGGATATCAGCCTCGAGCTCCCTCTGA|-----GAGACATTTTCAGGCTTATGGAAACTGTGAGTGGATCTTTTTGGGGCCCTTAAGATACATCCCGCCATACCTGTATCCTCCCCTTGCCTGAGAGAA
P53	Ins 1A	29.3936	6.24365	14.3714	14.0611	22.543	1.34369	28.9393	31.2902	0.493494	0.630466	31.2399	0.93883	44.8183	38.7646	46.2327	23.0576	72.0096	45.3248	35.9058	1.54738	45.9023	47.4522	61.977	79.5811	50.1429	74.2515	36.1084	50.6776	39.4469	55.4732	44.7774	73.3411	36.3728	36.3025	40.495	37.6275	38.2057	AGCCATAGGGGTTTGTTTGTTTGTATGTTTTTTAATTGACAAGTTATGCATCCATACAGTACACAATCTCTTCTCTCTACAGATGACTGCCATGGAGGAGTCACAGTCGGATATCAGCCTCGAGCTCCCTCTGA{T}|GCCAGGAGACATTTTCAGGCTTATGGAAACTGTGAGTGGATCTTTTTGGGGCCCTTAAGATACATCCCGCCATACCTGTATCCTCCCCTTGCCTGAGAGAA
P53	Del 4|0	0.0700182	0	0.00902446	0.0903835	0.00414852	0.0184067	0	0.0614267	0.0527237	0.0406752	0.00718571	0.0145781	0.626616	0.988916	1.24977	18.4413	0.023199	0.145556	0.14637	40.2982	0.11416	0.051996	6.88421	1.69729	10.2733	1.02915	20.9523	3.6163	26.7953	4.72258	0.200969	1.51513	2.45878	0.121159	0.145466	0.157643	0.369503	AGCCATAGGGGTTTGTTTGTTTGTATGTTTTTTAATTGACAAGTTATGCATCCATACAGTACACAATCTCTTCTCTCTACAGATGACTGCCATGGAGGAGTCACAGTCGGATATCAGCCTCGAGCTCCC----A|GCCAGGAGACATTTTCAGGCTTATGGAAACTGTGAGTGGATCTTTTTGGGGCCCTTAAGATACATCCCGCCATACCTGTATCCTCCCCTTGCCTGAGAGAA
P53	Del 8|0	0.266069	0.565793	0.169209	3.26959	1.79838	0.235606	0.286764	0.104158	0.0632684	0.08474	0.0610786	0.0612281	0.0304183	0.0304642	0.0390555	0.0642426	0.0588897	0.0759422	0.0243949	1.62143	0.146205	0.0788326	0.0601241	0.128582	0.0583923	0.0841198	0.08648	0.054409	0.0816677	0.059203	0.0309183	0.0662772	0.0165625	0.0237566	0.0172262	0.0164212	0.0145474	AGCCATAGGGGTTTGTTTGTTTGTATGTTTTTTAATTGACAAGTTATGCATCCATACAGTACACAATCTCTTCTCTCTACAGATGACTGCCATGGAGGAGTCACAGTCGGATATCAGCCTCGAGCT--------|GCCAGGAGACATTTTCAGGCTTATGGAAACTGTGAGTGGATCTTTTTGGGGCCCTTAAGATACATCCCGCCATACCTGTATCCTCCCCTTGCCTGAGAGAA
Pik3r1	WT	6.4203	41.9607	24.7993	21.5101	22.7613	47.6886	2.59226	3.89222	4.91415	5.04412	3.75423	4.7981	63.1646	24.5759	28.4334	66.1253	97.0981	96.1197	99.0714	14.4615	90.2305	80.9826	92.3539	97.3374	73.0066	93.3723	73.6668	92.0978	83.5022	92.0774	98.9919	99.5125	98.9773	98.5813	83.9308	95.9401	97.7114	AGTGTGTGGTTACTCAAAGTTGAAAAGTAAGTATGGTCTTATACTGTGTTCATTTTAGGGAAGAAGTGAATGAAAAACTCCGAGACACTGCTGATGGGACCTTTT|TGGTACGAGACGCATCTACTAAAATGCACGGCGATTACACTCTTACACTAAGGTGAGCCAGGAAGTCAGCTGTAATTGCGATGTCTCAGTTGTCATGA
Pik3r1	Ins 1T	69.4989	17.3114	40.834	52.6389	50.6076	7.69624	64.2231	71.5308	47.3857	47.0333	73.5496	48.1561	1.72325	55.1316	35.4879	2.20123	1.58953	2.23749	0.363212	11.1293	5.52425	9.89462	3.20906	1.09754	9.11237	2.7971	3.59891	2.70871	1.65298	2.69817	0.39115	0.178095	0.4129	0.633816	15.3336	3.37991	1.54912	AGTGTGTGGTTACTCAAAGTTGAAAAGTAAGTATGGTCTTATACTGTGTTCATTTTAGGGAAGAAGTGAATGAAAAACTCCGAGACACTGCTGATGGGACCTTTT|{T}TGGTACGAGACGCATCTACTAAAATGCACGGCGATTACACTCTTACACTAAGGTGAGCCAGGAAGTCAGCTGTAATTGCGATGTCTCAGTTGTCATGA
Pik3r1	Del 3|0	1.0692	33.3108	19.8204	4.26266	6.96439	40.2747	0.101171	0.286255	0.323801	0.546306	0.223794	0.297145	33.6321	0.607151	0.218117	0.0430583	0.0268232	0.180791	0.00759035	0.747267	0.346456	0.185093	0.292662	0.0817939	1.9029	0.308877	0.258072	0.209969	0.11637	0.262175	0.0269507	0.0176961	0.0186853	0.0760684	0.0921311	0.0402897	0.0771701	AGTGTGTGGTTACTCAAAGTTGAAAAGTAAGTATGGTCTTATACTGTGTTCATTTTAGGGAAGAAGTGAATGAAAAACTCCGAGACACTGCTGATGGGACCT---|TGGTACGAGACGCATCTACTAAAATGCACGGCGATTACACTCTTACACTAAGGTGAGCCAGGAAGTCAGCTGTAATTGCGATGTCTCAGTTGTCATGA
Pik3r1	Del 1|0	23.0116	7.41701	14.5462	21.5884	19.6667	4.34042	33.0835	24.2907	47.3764	47.3763	22.4723	46.7487	1.48	19.6853	35.8606	31.6304	1.28553	1.46202	0.55775	73.662	3.89883	8.93772	4.14434	1.48324	15.9781	3.52171	22.4762	4.98356	14.7285	4.96221	0.590003	0.291758	0.591094	0.708832	0.643495	0.639696	0.662329	AGTGTGTGGTTACTCAAAGTTGAAAAGTAAGTATGGTCTTATACTGTGTTCATTTTAGGGAAGAAGTGAATGAAAAACTCCGAGACACTGCTGATGGGACCTTT-|TGGTACGAGACGCATCTACTAAAATGCACGGCGATTACACTCTTACACTAAGGTGAGCCAGGAAGTCAGCTGTAATTGCGATGTCTCAGTTGTCATGA
Pten	WT	14.4591	2.99266	1.31416	13.6257	11.6557	1.63093	2.12951	1.70872	1.90285	1.80425	1.26854	1.98893	2.15962	1.66126	1.36077	0.591366	2.66963	2.03765	0.646097	5.85649	4.83077	3.76636	4.89006	2.20738	1.82711	3.4494	2.65152	2.13592	1.18768	1.95391	1.58133	0.748343	1.83203	1.28347	2.57616	0.671423	0.502901	CTTTTGTCTCCCTCCTCCCTCTGCCCCCTGGGCCTATCAGGGAGTCACAATTCCCAGTCAGAGGCGCTATGTATATTATTATAGCTACCTGCTAAAAAATCACCTGGATTACAGAC|CCGTGGCACTGCTGTTTCACAAGATGATGTTTGAAACTATTCCAATGTTCAGTGGCGGAACTTGCAGTAAGTGCTCTAAATTCTTAGCTGTCTGTGTGTCGGA
Pten	Del 4|0	42.7396	10.192	33.4106	46.0642	41.4856	2.97673	58.279	58.8706	0.317142	0.271226	46.3115	0.534759	0.657277	34.3193	0.66379	25.6062	1.4238	1.14496	0.725211	45.4625	1.53571	4.69199	7.08894	2.72677	16.778	3.25415	13.6742	3.18447	34.7891	0.488477	4.36747	0.534531	95.5922	24.9861	16.0618	15.6805	20.7092	CTTTTGTCTCCCTCCTCCCTCTGCCCCCTGGGCCTATCAGGGAGTCACAATTCCCAGTCAGAGGCGCTATGTATATTATTATAGCTACCTGCTAAAAAATCACCTGGATTAC----|CCGTGGCACTGCTGTTTCACAAGATGATGTTTGAAACTATTCCAATGTTCAGTGGCGGAACTTGCAGTAAGTGCTCTAAATTCTTAGCTGTCTGTGTGTCGGA
Pten	Del 1|0	34.0601	9.68379	23.8791	30.0642	32.3059	2.39507	38.534	38.6597	0.166917	0.224057	51.2881	0.422178	6.19718	40.1135	3.94955	27.6365	39.644	43.3922	62.5923	0.791418	52.2439	38.8126	12.6682	37.8594	30.8055	36.4139	28.1439	36.233	6.19819	50.1378	34.8645	94.4836	0.906947	45.8172	53.3378	60.2742	59.0458	CTTTTGTCTCCCTCCTCCCTCTGCCCCCTGGGCCTATCAGGGAGTCACAATTCCCAGTCAGAGGCGCTATGTATATTATTATAGCTACCTGCTAAAAAATCACCTGGATTACAGA-|CCGTGGCACTGCTGTTTCACAAGATGATGTTTGAAACTATTCCAATGTTCAGTGGCGGAACTTGCAGTAAGTGCTCTAAATTCTTAGCTGTCTGTGTGTCGGA
Pten	Del 44|15	2.07733	20.8922	22.0238	1.51872	2.91393	46.1451	0.478053	0.173542	0.0667668	0.0117925	0.175644	0.00938174	74.6479	0.324149	0.464653	0.0591366	1.00111	0.0388123	0.0791139	0.246219	0.372745	1.08522	0.754841	0.612131	0.491159	0.260332	0.606061	0.23301	0.22269	0.112725	4.14157	0.0427625	0.126973	0.323176	0.201613	0.251783	0.0128949	CTTTTGTCTCCCTCCTCCCTCTGCCCCCTGGGCCTATCAGGGAGTCACAATTCCCAGTCAGAGGCGCTATGT-------------------------------------------- | ---------------TTCACAAGATGATGTTTGAAACTATTCCAATGTTCAGTGGCGGAACTTGCAGTAAGTGCTCTAAATTCTTAGCTGTCTGTGTGTCGGA
Pten	Del 1|0	5.98519	56.07	19.2718	7.49733	11.5378	46.7267	0.434594	0.427179	0.283759	0.53066	0.448868	0.43156	6.19718	1.17504	0.531032	0.137985	0.177976	0.426936	0.0527426	1.47731	1.0586	1.02139	1.60814	0.593582	0.314342	0.65083	0.340909	0.660194	0.296919	0.513527	3.01205	0.0641437	0.671141	0.470914	0.268817	0.461603	0.0902643	CTTTTGTCTCCCTCCTCCCTCTGCCCCCTGGGCCTATCAGGGAGTCACAATTCCCAGTCAGAGGCGCTATGTATATTATTATAGCTACCTGCTAAAAAATCACCTGGATTACAG-C|CCGTGGCACTGCTGTTTCACAAGATGATGTTTGAAACTATTCCAATGTTCAGTGGCGGAACTTGCAGTAAGTGCTCTAAATTCTTAGCTGTCTGTGTGTCGGA
Pten	Del 20|6	0	0	0	0	0	0	0	0	0	0	0	0	0.751174	1.13452	0.862927	7.4315	0.0222469	17.6596	14.9657	0	0	0	0.295372	0.389538	0.64833	0.130166	5.64394	5.98058	1.37325	0.400802	1.20482	0.983536	0.145112	0.277008	2.62097	0.699399	1.03159	CTTTTGTCTCCCTCCTCCCTCTGCCCCCTGGGCCTATCAGGGAGTCACAATTCCCAGTCAGAGGCGCTATGTATATTATTATAGCTACCTGCTAAA--------------------|------CACTGCTGTTTCACAAGATGATGTTTGAAACTATTCCAATGTTCAGTGGCGGAACTTGCAGTAAGTGCTCTAAATTCTTAGCTGTCTGTGTGTCGGA
Pten	Del 8|0	0	0	0	0.0213904	0	0.0228102	0	0	0	0	0.019516	0.00938174	0.938967	0.405186	0.796548	7.07668	0	26.1983	19.884	0.0527612	0.0298196	0.0319183	0.164096	0.241143	0.451866	0.130166	7.04545	11.9612	1.34851	0.212926	1.43072	1.45392	0.181389	0.369344	5.17473	1.0491	2.34687	CTTTTGTCTCCCTCCTCCCTCTGCCCCCTGGGCCTATCAGGGAGTCACAATTCCCAGTCAGAGGCGCTATGTATATTATTATAGCTACCTGCTAAAAAATCACCTGG--------C|CCGTGGCACTGCTGTTTCACAAGATGATGTTTGAAACTATTCCAATGTTCAGTGGCGGAACTTGCAGTAAGTGCTCTAAATTCTTAGCTGTCTGTGTGTCGGA
Pten	Del 18|0	0.0205677	0	0	0	0	0.0114051	0	0	0	0	0	0	4.13146	11.0211	4.1155	0.285827	55.0389	4.23055	0.936181	0.175871	39.7048	50.5586	67.148	52.8473	30.943	55.3531	28.1818	36	20.1287	45.9294	45.4819	1.66774	0.362779	1.95753	3.069	0.699399	0.245003	CTTTTGTCTCCCTCCTCCCTCTGCCCCCTGGGCCTATCAGGGAGTCACAATTCCCAGTCAGAGGCGCTATGTATATTATTATAGCTACCTGCTAAAA------------------C|CCGTGGCACTGCTGTTTCACAAGATGATGTTTGAAACTATTCCAATGTTCAGTGGCGGAACTTGCAGTAAGTGCTCTAAATTCTTAGCTGTCTGTGTGTCGGA
Pten	Del 9|1	0	0.0564653	0	0	0	0.0114051	0.0144865	0	0	0	0	0.0187635	0	0	0	0	0	0	0	0	0	0	0	0	0	0	0	0	0	0	0.0753012	0.0213812	0.181389	23.9889	15.0314	19.6951	15.332	CTTTTGTCTCCCTCCTCCCTCTGCCCCCTGGGCCTATCAGGGAGTCACAATTCCCAGTCAGAGGCGCTATGTATATTATTATAGCTACCTGCTAAAAAATCACCTGG---------|-CGTGGCACTGCTGTTTCACAAGATGATGTTTGAAACTATTCCAATGTTCAGTGGCGGAACTTGCAGTAAGTGCTCTAAATTCTTAGCTGTCTGTGTGTCGGA
Pten	Del 2|0	0.575895	0.112931	0.0773036	1.1123	0	0	0.0144865	0	0.0166917	0	0	0.0187635	0.28169	0.810373	0.165948	27.3014	0.0222469	0.135843	0.118671	45.9374	0.223647	0.0319183	5.38234	2.52272	17.7407	0.357956	13.7121	3.61165	34.455	0.250501	0.527108	0	0	0.110803	0.0896057	0.0699399	0	CTTTTGTCTCCCTCCTCCCTCTGCCCCCTGGGCCTATCAGGGAGTCACAATTCCCAGTCAGAGGCGCTATGTATATTATTATAGCTACCTGCTAAAAAATCACCTGGATTACAG--|CCGTGGCACTGCTGTTTCACAAGATGATGTTTGAAACTATTCCAATGTTCAGTGGCGGAACTTGCAGTAAGTGCTCTAAATTCTTAGCTGTCTGTGTGTCGGA
Pten	Ins 1 A	0	0	0.0231911	0	0	0.0798358	0.0434594	0.106795	50.5926	50.9316	0.234192	49.4324	1.87793	4.49757	43.3455	2.04021	0	2.44518	0	0	0	0	0	0	0	0	0	0	0	0	1.73193	0	0	0.212373	0.828853	0.181844	0.309478	CTTTTGTCTCCCTCCTCCCTCTGCCCCCTGGGCCTATCAGGGAGTCACAATTCCCAGTCAGAGGCGCTATGTATATTATTATAGCTACCTGCTAAAAAATCACCTGGATTACAGAC{A}|CCGTGGCACTGCTGTTTCACAAGATGATGTTTGAAACTATTCCAATGTTCAGTGGCGGAACTTGCAGTAAGTGCTCTAAATTCTTAGCTGTCTGTGTGTCGGA
Pten	Ins 1 C	0.0822707	0	0	0.0962567	0.101061	0	0.0724323	0.0533974	46.6533	46.2264	0.253708	47.1339	2.15962	4.53809	43.7438	1.83323	0	2.28993	0	0	0	0	0	0	0	0	0	0	0	0	1.58133	0	0	0.203139	0.739247	0.265771	0.373952	CTTTTGTCTCCCTCCTCCCTCTGCCCCCTGGGCCTATCAGGGAGTCACAATTCCCAGTCAGAGGCGCTATGTATATTATTATAGCTACCTGCTAAAAAATCACCTGGATTACAGAC{C}|CCGTGGCACTGCTGTTTCACAAGATGATGTTTGAAACTATTCCAATGTTCAGTGGCGGAACTTGCAGTAAGTGCTCTAAATTCTTAGCTGTCTGTGTGTCGGA
Rasa1	WT	9.87821	7.17153	2.86754	14.2217	32.3224	3.17526	12.8412	0.819183	3.3042	1.78087	1.7646	3.5146	0.00533817	0.0815973	0.0469682	2.01613	35.8666	13.2723	5.06217	10.453	36.2107	15.9274	25.7576	49.2725	18.2849	45.4834	18.4932	7.89474	16.8367	48.4848	54.5526	7.38095	0.0796269	0.00308	0.00758754	0.00218972	0	AGCGTGCCGGGTCAAGTTACCCGCGGCCCTGCCGGTGGCAGCCGCCCCGTGTCCCGGGCTGGCGGACGCCGACT|TGGTTGCGGCCCTCGGTGGCGGAGCCGCGTCGGGGTCCGGGTTCCTGGGGACCGGGCCGGTGGCCGGTGTCTTGGGGGGCGCCGCGCTGACCGGCAGTGCTGCTG
Rasa1	Del 1|0	63.6446	61.3813	67.9863	62.7508	50.2617	76.5176	59.5545	73.7008	95.1748	95.692	72.6441	94.5445	59.1737	69.0153	99.8121	56.0484	46.6853	78.7567	91.2433	5.59482	43.2714	59.2742	49.697	26.0244	43.7987	34.2314	47.9452	92.1053	47.449	30.622	22.7148	17.381	62.2569	64.004	66.0989	66.2127	65.2165	AGCGTGCCGGGTCAAGTTACCCGCGGCCCTGCCGGTGGCAGCCGCCCCGTGTCCCGGGCTGGCGGACGCCGACT|TGGTTGCGGCCCTCGGTGGCGGAGCCGCGTCGGGGTCCGGGTTCCTGGGGACCGGGCCGGTGGCCGGTGTCTTGGGGGGCGCCGCGCTGACCGGCAGTGCTGCTG
Rasa1	Ins 1A	24.5377	6.03304	17.9114	21.4664	14.5623	1.26595	25.1802	25.4117	1.15385	2.154	25.3234	1.66113	0.02936	30.6608	0.0798459	5.94758	0.0956807	1.02975	0.657194	1.47337	2.05843	5.64516	5.45455	0.434855	0.992204	1.42631	0	0	1.02041	0.318979	0.218485	0	21.249	0.22022	0.0569066	0.595603	0.110432	AGCGTGCCGGGTCAAGTTACCCGCGGCCCTGCCGGTGGCAGCCGCCCCGTGTCCCGGGCTGGCGGACGCCGACT|{A}TGGTTGCGGCCCTCGGTGGCGGAGCCGCGTCGGGGTCCGGGTTCCTGGGGACCGGGCCGGTGGCCGGTGTCTTGGGGGGCGCCGCGCTGACCGGCAGTGCTGCTG
Rasa1	Del 12|22	1.5336	25.2414	11.2348	1.21605	1.92873	18.678	2.35859	0.0255995	0.20979	0.322252	0.175536	0.244798	40.7169	0.227483	0	0.403226	0.041006	0.877193	0.586146	0.0796416	0.619743	10.8871	0.909091	0.0334504	0.921332	0.633914	0.684932	0	2.04082	0.15949	0.203242	0	16.2325	0.4697	0.144163	0.578085	0.747123	AGCGTGCCGGGTCAAGTTACCCGCGGCCCTGCCGGTGGCAGCCGCCCCGTGTCCCGGGCTGG------------|----------------------AGCCGCGTCGGGGTCCGGGTTCCTGGGGACCGGGCCGGTGGCCGGTGTCTTGGGGGGCGCCGCGCTGACCGGCAGTGCTGCTG
Rasa1	Ins 1T	0.405954	0.167855	0	0.335462	0.91059	0.363184	0.0436777	0.0341326	0.0699301	0.0169607	0.0554324	0.0349711	0	0.00370897	0	0.0504032	0.0136687	0	0	0.139373	0	0	0	0	0	0	0	0	1.02041	0	0	72.1429	0.0227505	0.00154	0	0.00656915	0	AGCGTGCCGGGTCAAGTTACCCGCGGCCCTGCCGGTGGCAGCCGCCCCGTGTCCCGGGCTGGCGGACGCCGACT|{T}TGGTTGCGGCCCTCGGTGGCGGAGCCGCGTCGGGGTCCGGGTTCCTGGGGACCGGGCCGGTGGCCGGTGTCTTGGGGGGCGCCGCGCTGACCGGCAGTGCTGCTG
Rasa1	Del 0|10	0	0	0	0	0	0	0	0	0	0	0	0	0	0	0	17.7923	0	0.114416	0.106572	36.5455	0.0885347	0.201613	0.909091	0.819535	14.0326	0	15.0685	0	13.2653	0.0797448	0	0	0	0	0	0	0	AGCGTGCCGGGTCAAGTTACCCGCGGCCCTGCCGGTGGCAGCCGCCCCGTGTCCCGGGCTGGCGGACGCCGACT|T----------CTCGGTGGCGGAGCCGCGTCGGGGTCCGGGTTCCTGGGGACCGGGCCGGTGGCCGGTGTCTTGGGGGGCGCCGCGCTGACCGGCAGTGCTGCTG
Rasa1	Del 0|8	0	0	0	0	0	0	0	0.00853315	0.0699301	0	0.00923873	0	0	0	0	17.3891	0	0.190694	0.230906	45.5251	0.110668	0	2.72727	0.652283	13.5365	0.792393	10.9589	0	5.61224	0.15949	0.00254052	0.238095	0	0	0	0	0	AGCGTGCCGGGTCAAGTTACCCGCGGCCCTGCCGGTGGCAGCCGCCCCGTGTCCCGGGCTGGCGGACGCCGACT|--------GCCCTCGGTGGCGGAGCCGCGTCGGGGTCCGGGTTCCTGGGGACCGGGCCGGTGGCCGGTGTCTTGGGGGGCGCCGCGCTGACCGGCAGTGCTGCTG
Rasa1	Del 2|0	0	0.00243268	0	0.0032256	0	0	0	0	0.0174825	0.0339213	0.0184775	0	0.00533817	0	0.0234841	0.352823	17.2977	5.75896	2.11368	0.189149	17.6405	8.06452	14.5455	22.763	8.43373	17.4326	6.84932	0	12.7551	20.1754	22.2804	2.85714	0.0113753	0	0.00189689	0.00218972	0.00272673	AGCGTGCCGGGTCAAGTTACCCGCGGCCCTGCCGGTGGCAGCCGCCCCGTGTCCCGGGCTGGCGGACGCCG--T|TGGTTGCGGCCCTCGGTGGCGGAGCCGCGTCGGGGTCCGGGTTCCTGGGGACCGGGCCGGTGGCCGGTGTCTTGGGGGGCGCCGCGCTGACCGGCAGTGCTGCTG
Rasa1	Del 0|3	0	0.00243268	0	0.0064512	0.01434	0	0.0218388	0	0	0	0.00923873	0	0.0693963	0.0111269	0.0375746	0	0	0	0	0	0	0	0	0	0	0	0	0	0	0	0.0279457	0	0.147879	35.3015	33.6906	32.6027	33.9232	AGCGTGCCGGGTCAAGTTACCCGCGGCCCTGCCGGTGGCAGCCGCCCCGTGTCCCGGGCTGGCGGACGCCGACT|---TTGCGGCCCTCGGTGGCGGAGCCGCGTCGGGGTCCGGGTTCCTGGGGACCGGGCCGGTGGCCGGTGTCTTGGGGGGCGCCGCGCTGACCGGCAGTGCTGCTG
Rb1	WT	4.87311	3.99158	1.42052	13.7494	5.75517	1.89417	7.60413	4.78818	4.21368	3.02267	2.02598	1.30674	3.22694	12.3425	3.98414	14.7534	10.2392	23.2701	39.0358	6.98485	3.99581	2.81984	2.77552	2.18001	5.98638	5.90575	1.77419	13.983	2.65023	8.53849	4.4521	40.3091	14.1051	13.6369	6.48262	11.3126	29.3507	TACAGAAACAGCTGCAATCCCCATTAATGGTTCACCTCGAACACCCAGAAGAGGTCAGAACAGGAGCGCTCGGATAGCAAAACAACTAGAAAATGAT|ACGAGGATTATCGAGGTTCTCTGTAAAGAACACGAGTGTAATATAGATGAGGTAATTTCTCTTACACTTTATTTAAAACAGCTGAAGTAGATATATATGCTAAGTCTGCCTGTCA
Rb1	Del 2|0	61.4433	62.0666	42.896	30.6981	34.7697	57.3729	29.7505	32.6151	0.398451	0.842989	30.2552	1.15529	3.2303	12.2939	0.835959	1.97393	1.64408	1.22003	1.434	0.342045	8.25267	3.69932	0.539913	0.841861	2.15856	1.9829	0.424859	0.899796	0.464073	0.71872	0.454231	0.383799	3.54083	12.8057	18.5392	15.1389	8.0909	TACAGAAACAGCTGCAATCCCCATTAATGGTTCACCTCGAACACCCAGAAGAGGTCAGAACAGGAGCGCTCGGATAGCAAAACAACTAGAAAAT--T|ACGAGGATTATCGAGGTTCTCTGTAAAGAACACGAGTGTAATATAGATGAGGTAATTTCTCTTACACTTTATTTAAAACAGCTGAAGTAGATATATATGCTAAGTCTGCCTGTCA
Rb1	Del 22|5	1.09762	23.1845	27.5467	3.27788	8.2823	38.6248	0.324578	4.54187	0.145327	0.214945	0.252088	0.125481	1.56483	0.255236	0.188027	0.148282	0.218032	0.256449	0.153352	0.173004	2.04701	0.214312	0.0513848	0.209265	0.196906	0.224894	0.0851611	0.162648	0.115762	0.135719	0.0853696	0.0482066	0.36646	0.539678	0.157752	0.148643	0.133808	TACAGAAACAGCTGCAATCCCCATTAATGGTTCACCTCGAACACCCAGAAGAGGTCAGAACAGGAGCGCTCGGAT----------------------|-----GATTATCGAGGTTCTCTGTAAAGAACACGAGTGTAATATAGATGAGGTAATTTCTCTTACACTTTATTTAAAACAGCTGAAGTAGATATATATGCTAAGTCTGCCTGTCA
Rb1	Ins 1T	17.4918	5.08353	14.0952	23.712	26.7174	0.999949	30.6548	29.064	47.7207	49.6944	33.6035	48.8382	54.5612	40.2119	47.731	28.2388	52.3665	57.2762	44.8165	1.05783	57.9393	54.4823	57.259	53.3674	45.3557	55.6237	17.1316	46.4089	34.6077	57.7761	67.3759	11.9617	45.4362	27.9747	11.2218	17.1132	35.4624	TACAGAAACAGCTGCAATCCCCATTAATGGTTCACCTCGAACACCCAGAAGAGGTCAGAACAGGAGCGCTCGGATAGCAAAACAACTAGAAAATGAT{T}|ACGAGGATTATCGAGGTTCTCTGTAAAGAACACGAGTGTAATATAGATGAGGTAATTTCTCTTACACTTTATTTAAAACAGCTGAAGTAGATATATATGCTAAGTCTGCCTGTCA
Rb1	Del 1|0	14.596	5.6201	14.0063	28.5122	24.3944	0.850912	31.6229	28.791	0.263505	0.456759	33.7999	0.689426	0.00335441	13.8922	0.0609818	1.83632	1.69593	1.03642	1.23698	0.376382	6.65926	3.84427	0.452782	0.737228	2.07565	1.92988	0.334967	0.710515	0.417973	0.689216	0.00161075	0.317051	2.99236	13.231	36.9255	31.6295	8.25704	TACAGAAACAGCTGCAATCCCCATTAATGGTTCACCTCGAACACCCAGAAGAGGTCAGAACAGGAGCGCTCGGATAGCAAAACAACTAGAAAATG-T|ACGAGGATTATCGAGGTTCTCTGTAAAGAACACGAGTGTAATATAGATGAGGTAATTTCTCTTACACTTTATTTAAAACAGCTGAAGTAGATATATATGCTAAGTCTGCCTGTCA
Rb1	Del 5|0	0.0311381	0.00179155	0	0.00265057	0	0.18343	0.00375235	0.00422238	0.0119775	0.00839631	0.0108259	0	0.00670882	4.26609	1.14087	12.4592	0.00117855	8.84067	9.4002	0.0184889	0.0155077	0.0106711	0.321713	0.976251	1.53379	0.465329	0.530838	10.6767	0.423095	1.20849	0.895575	0.00092705	4.58682	3.54899	0.00164325	1.93411	5.35788	TACAGAAACAGCTGCAATCCCCATTAATGGTTCACCTCGAACACCCAGAAGAGGTCAGAACAGGAGCGCTCGGATAGCAAAACAACTAGAA-----T|ACGAGGATTATCGAGGTTCTCTGTAAAGAACACGAGTGTAATATAGATGAGGTAATTTCTCTTACACTTTATTTAAAACAGCTGAAGTAGATATATATGCTAAGTCTGCCTGTCA
Rb1	Del 1|2	0.0311381	0.000895776	0.000956581	0	0	0.00127382	0.00187617	0.00140746	0.000798499	0.00167926	0.00154655	0.00144231	0.00838603	0.00405137	0.00254091	0	0.00353565	0	0.00406232	0	0	0.00533556	0	0	0	0.000914202	0	0	0	0	0.00483224	0.0037082	0.0121344	9.26314	16.5492	12.472	5.53294	TACAGAAACAGCTGCAATCCCCATTAATGGTTCACCTCGAACACCCAGAAGAGGTCAGAACAGGAGCGCTCGGATAGCAAAACAACTAGAAAATGA-|--GAGGATTATCGAGGTTCTCTGTAAAGAACACGAGTGTAATATAGATGAGGTAATTTCTCTTACACTTTATTTAAAACAGCTGAAGTAGATATATATGCTAAGTCTGCCTGTCA
Rb1	Del 6|21	0.00778452	0.00895776	0.000956581	0.00176705	0.00107997	0	0	0.00140746	0.0023955	0.00335852	0.00154655	0	0.00167721	0	0.00254091	0.00118625	0.00117855	0	0	0	0	0	0	0	0	0	0	0	0	0	0	0.0092705	0	6.86117	6.14083	4.89123	2.5981	TACAGAAACAGCTGCAATCCCCATTAATGGTTCACCTCGAACACCCAGAAGAGGTCAGAACAGGAGCGCTCGGATAGCAAAACAACTAGAA------|---------------------TGTAAAGAACACGAGTGTAATATAGATGAGGTAATTTCTCTTACACTTTATTTAAAACAGCTGAAGTAGATATATATGCTAAGTCTGCCTGTCA
Rb1	Del 14|0	0.015569	0.00268733	0.00382632	0	0	0.00891674	0.00187617	0.0253343	0.0167685	0.0184719	0.00463965	0.112501	1.29983	2.69821	0.960463	16.9694	0.00117855	0.0424886	0.0924177	44.9175	0.0736615	0.0311241	1.15876	1.71924	10.245	0.509211	33.5544	2.19622	22.673	1.10817	0.115974	0.465379	3.95098	1.06808	0.215266	0.318271	0.324483	TACAGAAACAGCTGCAATCCCCATTAATGGTTCACCTCGAACACCCAGAAGAGGTCAGAACAGGAGCGCTCGGATAGCAAAA--------------T|ACGAGGATTATCGAGGTTCTCTGTAAAGAACACGAGTGTAATATAGATGAGGTAATTTCTCTTACACTTTATTTAAAACAGCTGAAGTAGATATATATGCTAAGTCTGCCTGTCA
Rb1	Del 13|0	0.0311381	0.0107493	0	0.037108	0	0.00254764	0.00938086	0.0380014	0.033537	0.0117548	0.0154655	0.00576926	1.53297	2.88053	1.118	16.4616	0.0141426	0.0546282	0.106636	45.8895	0.0878769	0.0302349	1.40303	1.77492	10.4005	0.537551	35.2094	2.22286	23.7681	1.22619	0.141746	0.572917	4.2325	1.25334	0.284282	0.368984	0.315563	TACAGAAACAGCTGCAATCCCCATTAATGGTTCACCTCGAACACCCAGAAGAGGTCAGAACAGGAGCGCTCGGATAGCAAAACA---------------|ACGAGGATTATCGAGGTTCTCTGTAAAGAACACGAGTGTAATATAGATGAGGTAATTTCTCTTACACTTTATTTAAAACAGCTGAAGTAGATATATATGCTAAGTCTGCCTGTCA
Rb1	Del 0|2	0.116768	0.00806199	0.0143487	0.00883525	0.0302392	0.014012	0.0262664	0.0225194	0.0167685	0.0302267	0.0293845	0.0201924	33.5391	9.42349	20.124	0.513648	33.2021	6.96965	1.91741	0.212623	12.4372	25.5467	35.1621	36.8672	18.5032	29.4684	10.3518	21.5713	14.3299	27.604	26.1618	45.2929	18.0124	8.55914	3.0055	3.90144	3.06977	TACAGAAACAGCTGCAATCCCCATTAATGGTTCACCTCGAACACCCAGAAGAGGTCAGAACAGGAGCGCTCGGATAGCAAAACAACTAGAAAATGAT|--GAGGATTATCGAGGTTCTCTGTAAAGAACACGAGTGTAATATAGATGAGGTAATTTCTCTTACACTTTATTTAAAACAGCTGAAGTAGATATATATGCTAAGTCTGCCTGTCA
Rb1	Del 0|1	0.264674	0.0206029	0.0153053	0	0.0496787	0.0471314	0	0.106967	47.1761	45.6944	0	47.7449	1.02477	1.73196	23.8515	6.64421	0.612846	1.03338	1.80265	0.0277334	8.49175	9.31589	0.875775	1.32663	3.5443	3.35147	0.602752	1.16802	0.550126	0.994878	0.310874	0.63503	2.76423	1.25818	0.476543	0.771195	1.50645	TACAGAAACAGCTGCAATCCCCATTAATGGTTCACCTCGAACACCCAGAAGAGGTCAGAACAGGAGCGCTCGGATAGCAAAACAACTAGAAAATGAT|-CGAGGATTATCGAGGTTCTCTGTAAAGAACACGAGTGTAATATAGATGAGGTAATTTCTCTTACACTTTATTTAAAACAGCTGAAGTAGATATATATGCTAAGTCTGCCTGTCA
Rps6ka3	WT	97.5251	19.9219	58.4699	91.5834	82.5452	2.85998	99.9393	99.5438	99.8969	99.3258	99.9869	99.5327	12.2295	98.9173	99.8843	99.9502	99.9219	99.9034	99.9157	99.9062	99.723	99.8371	100	99.951	100	99.8554	100	98.7711	100	100	96.0557	99.8282	98.6089	83.8966	95.2472	98.1514	97.5926	GAGAGTCATTCTGGGCTAACAATGGGTTGTCTCTATATTTACCTTAACAGGAAGAAGGCAGTATCAAAGAAATTGCAATCACACATCATGTGAAGGAAGGACATG|AAAAGGCAGATCCTTCCCAGTTTGAACTTTTAAAAGTATTAGGGCAGGGATCATTTGGAAAGGTAAGTCATAGTTGTTTGC
Rps6ka3	Del 5|6	2.47485	80.0781	41.5301	8.41663	17.4548	97.14	0.0606907	0.456204	0.103093	0.674157	0.0131458	0.46729	87.7705	1.08271	0.115735	0.0498166	0.0780708	0.0966417	0.084317	0.0937976	0.277008	0.162915	0	0.0490436	0	0.144634	0	1.22888	0	0	3.9443	0.171821	1.39106	16.1034	4.75281	1.84865	2.4074	GAGAGTCATTCTGGGCTAACAATGGGTTGTCTCTATATTTACCTTAACAGGAAGAAGGCAGTATCAAAGAAATTGCAATCACACATCATGTGAAGGAAGG----- | ------CAGATCCTTCCCAGTTTGAACTTTTAAAAGTATTAGGGCAGGGATCATTTGGAAAGGTAAGTCATAGTTGTTTGC
Rps6ka3	Del 0|5	0	0	0	0	0	0	0	0	0	0	0	0	0	0	0	0	0	0	0	0	0	0	0	0	0	0	0	0	0	0	0	0	0	0	0	0	0	GAGAGTCATTCTGGGCTAACAATGGGTTGTCTCTATATTTACCTTAACAGGAAGAAGGCAGTATCAAAGAAATTGCAATCACACATCATGTGAAGGAAGGACATG|-----GCAGATCCTTCCCAGTTTGAACTTTTAAAAGTATTAGGGCAGGGATCATTTGGAAAGGTAAGTCATAGTTGTTTGC
Runx3	WT	89.7258	43.4205	53.727	77.2695	74.5951	52.7123	95.2447	95.3204	92.2418	90.6984	95.3326	76.9208	0.161056	98.9618	99.806	78.1513	69.2563	64.591	58.9121	88.0108	92.2929	88.7926	89.3111	87.1501	81.1503	87.0256	78.343	75.0875	86.6164	91.6652	95.8803	19.1023	1.32764	14.0648	52.1847	31.0519	2.22778	GACAGCCCCAACTTCCTCTGCTCCGTGCTGCCCTCGCACTGGCGCTGCAACAAGACGCTGCCGGTCGCCT|TCAAGGTGAGTGCAGGGGCCCGAGCCGGGAGGACACCGGGGAACCTGGGCGCCCCCATTTGCAGGAGCCCATACCGGGGAGGACTTGGGGAGCACCTAGAAGTAGGACATGAAAGGGGATGTCACCCAG
Runx3	Del 1|0	2.56854	48.666	44.8932	8.12576	2.38738	42.9479	1.99079	1.64078	1.92093	4.77083	1.14974	17.3607	99.8114	1.03549	0.181309	0.762829	24.3028	2.06952	13.4793	1.4682	3.27553	5.97729	1.67015	3.88041	8.3713	2.20653	5.23256	3.28901	1.58856	1.1044	4.09017	39.2484	57.167	69.8388	42.0888	61.876	75.973	GACAGCCCCAACTTCCTCTGCTCCGTGCTGCCCTCGCACTGGCGCTGCAACAAGACGCTGCCGGTCGCC-|TCAAGGTGAGTGCAGGGGCCCGAGCCGGGAGGACACCGGGGAACCTGGGCGCCCCCATTTGCAGGAGCCCATACCGGGGAGGACTTGGGGAGCACCTAGAAGTAGGACATGAAAGGGGATGTCACCCAG
Runx3	Del 8|13	0	0	0.00770832	0	0	0	0	0	0.0319268	0	0	0	0	0	0	0	0	0	0	0	0	0	0	0	0	0	0	0	0	0	0	0	0	0	0	0	0	GACAGCCCCAACTTCCTCTGCTCCGTGCTGCCCTCGCACTGGCGCTGCAACAAGACGCTGCC-------- | -------------AGGGGCCCGAGCCGGGAGGACACCGGGGAACCTGGGCGCCCCCATTTGCAGGAGCCCATACCGGGGAGGACTTGGGGAGCACCTAGAAGTAGGACATGAAAGGGGATGTCACCCAG
Runx3	Del 6|0	7.70562	7.85887	1.32583	14.5979	23.0091	4.31649	2.72103	3	5.80003	4.39577	3.46291	5.69892	0	0	0	1.10549	6.2417	3.37755	5.0975	10.4263	4.35453	5.20024	3.34029	7.6972	10.0228	2.95675	5.01453	5.24843	3.33598	6.57463	0	2.34864	0	0	0	0	0	GACAGCCCCAACTTCCTCTGCTCCGTGCTGCCCTCGCACTGGCGCTGCAACAAGACGCTGCCGG------|TCAAGGTGAGTGCAGGGGCCCGAGCCGGGAGGACACCGGGGAACCTGGGCGCCCCCATTTGCAGGAGCCCATACCGGGGAGGACTTGGGGAGCACCTAGAAGTAGGACATGAAAGGGGATGTCACCCAG
Runx3	Del 0|2	0	0.0140504	0	0	0.00421799	0.0232486	0.0434669	0.00970874	0.00532113	0.0300053	0.0547495	0	0.0274973	0.00271783	0.0127235	0.0081586	0.199203	0	0	0	0	0	0	0	0	0	0	0	0	0	0.00984397	0.0521921	0.0049081	16.0424	5.66311	7.02139	21.7531	GACAGCCCCAACTTCCTCTGCTCCGTGCTGCCCTCGCACTGGCGCTGCAACAAGACGCTGCCGGTCGCCT|--AAGGTGAGTGCAGGGGCCCGAGCCGGGAGGACACCGGGGAACCTGGGCGCCCCCATTTGCAGGAGCCCATACCGGGGAGGACTTGGGGAGCACCTAGAAGTAGGACATGAAAGGGGATGTCACCCAG
Runx3	Del 1|0	0	0.0405901	0.0462499	0.00689988	0.00421799	0	0	0.0291262	0	0.105018	0	0.0195503	0	0	0	13.6738	0	20.9776	14.3346	0.0608931	0.0770713	0.0298864	3.9666	1.01781	0.284738	5.38394	8.7936	10.9167	5.99682	0.396894	0.00492199	2.45303	0.0171783	0.0419488	0.036186	0.0337567	0.0461591	GACAGCCCCAACTTCCTCTGCTCCGTGCTGCCCTCGCACTGGCGCTGCAACAAGACGCTGCCGGTCGC-T|TCAAGGTGAGTGCAGGGGCCCGAGCCGGGAGGACACCGGGGAACCTGGGCGCCCCCATTTGCAGGAGCCCATACCGGGGAGGACTTGGGGAGCACCTAGAAGTAGGACATGAAAGGGGATGTCACCCAG
Runx3	Ins 1T	0	0	0	0	0	0	0	0	0	0	0	0	0	0	0	6.29436	0	8.98428	8.17653	0	0	0	1.7119	0.127226	0.170843	2.38305	2.61628	5.45836	2.46227	0.258844	0	0.991649	0	0	0	0	0	GACAGCCCCAACTTCCTCTGCTCCGTGCTGCCCTCGCACTGGCGCTGCAACAAGACGCTGCCGGTCGCCT{T}|TCAAGGTGAGTGCAGGGGCCCGAGCCGGGAGGACACCGGGGAACCTGGGCGCCCCCATTTGCAGGAGCCCATACCGGGGAGGACTTGGGGAGCACCTAGAAGTAGGACATGAAAGGGGATGTCACCCAG
Runx3	Del 3|0	0	0	0	0	0	0	0	0	0	0	0	0	0	0	0	0.0040793	0	0	0	0.0338295	0	0	0	0.127226	0	0.0441306	0	0	0	0	0.014766	35.8038	41.4832	0.0119854	0.0271395	0.0168783	0	GACAGCCCCAACTTCCTCTGCTCCGTGCTGCCCTCGCACTGGCGCTGCAACAAGACGCTGCCGGTCG---|TCAAGGTGAGTGCAGGGGCCCGAGCCGGGAGGACACCGGGGAACCTGGGCGCCCCCATTTGCAGGAGCCCATACCGGGGAGGACTTGGGGAGCACCTAGAAGTAGGACATGAAAGGGGATGTCACCCAG
Setd5	WT	95.973	28.3688	68.446	92.4525	89.4105	21.3073	99.4243	79.977	99.4277	99.0369	99.1473	99.5186	8.11054	27.9504	66.5127	7.26149	12.6139	16.2357	9.19546	69.636	28.6048	65.9329	18.706	7.91231	52.5658	10.5111	31.2883	14.9996	12.6015	16.1925	5.61898	14.551	26.628	27.4623	9.14336	14.2748	11.1909	GCCCTGGTTTTAGTAGGTAATCGCTCAGAAGGAAAGTTTTAACTCCTGGGAAAGCCCCTTCTATGCTAATTTATTCTATCGGGCGCCTTTGCCTTTCTCATTCTTAGGAATAAGGATCTTTCTCCTGTG|TACTGATGCTGCAGCCCGCCCTGCTGGCCTGGGTCAGGGGTGCGTGGATGACCTGCATTTTCTGCTTTCTCATGTTACTTGTGTAACGTCTTCACC
Setd5	Del 2|0	2.11825	37.0502	16.3582	4.72456	6.2259	40.4204	0.333617	10.9136	0.234902	0.580431	0.394031	0.227313	39.6315	6.00516	4.19516	23.4453	11.4389	6.49124	2.16941	13.9777	18.2404	13.3681	3.08529	21.3384	5.53896	19.9302	3.49332	5.75334	8.72944	13.628	16.3085	3.53487	7.91542	4.89914	0.944056	2.59542	2.26781	GCCCTGGTTTTAGTAGGTAATCGCTCAGAAGGAAAGTTTTAACTCCTGGGAAAGCCCCTTCTATGCTAATTTATTCTATCGGGCGCCTTTGCCTTTCTCATTCTTAGGAATAAGGATCTTTCTCCTG--|TACTGATGCTGCAGCCCGCCCTGCTGGCCTGGGTCAGGGGTGCGTGGATGACCTGCATTTTCTGCTTTCTCATGTTACTTGTGTAACGTCTTCACC
Setd5	Del 0|5	1.61778	34.4391	14.821	2.48481	3.88981	38.0529	0.143913	8.8883	0.205006	0.255135	0.329436	0.147085	40.1483	15.191	6.94881	22.8917	19.9689	5.89217	2.16941	15.8052	11.2385	11.9843	24.8488	22.4132	14.9715	21.7756	29.1771	5.17352	33.5646	20.3871	23.1811	13.1687	15.101	7.88269	2.22028	3.8626	5.45869	GCCCTGGTTTTAGTAGGTAATCGCTCAGAAGGAAAGTTTTAACTCCTGGGAAAGCCCCTTCTATGCTAATTTATTCTATCGGGCGCCTTTGCCTTTCTCATTCTTAGGAATAAGGATCTTTCTCCTGTG|-----ATGCTGCAGCCCGCCCTGCTGGCCTGGGTCAGGGGTGCGTGGATGACCTGCATTTTCTGCTTTCTCATGTTACTTGTGTAACGTCTTCACC
Setd5	Ins 1 A	0.0814711	0.0115791	0.145304	0.137228	0.198347	0.138584	0.0196245	0.114973	0.0384385	0.0382702	0.0258381	0.00891424	7.796	28.2574	12.0126	28.7069	33.3126	43.3685	53.156	0.328796	21.0403	4.44745	28.0673	24.8239	16.3236	25.1934	20.1318	46.8754	23.6555	25.6747	24.6362	14.245	28.2186	14.3584	4.10839	9.93893	11.0541	GCCCTGGTTTTAGTAGGTAATCGCTCAGAAGGAAAGTTTTAACTCCTGGGAAAGCCCCTTCTATGCTAATTTATTCTATCGGGCGCCTTTGCCTTTCTCATTCTTAGGAATAAGGATCTTTCTCCTGTG|{A}TACTGATGCTGCAGCCCGCCCTGCTGGCCTGGGTCAGGGGTGCGTGGATGACCTGCATTTTCTGCTTTCTCATGTTACTTGTGTAACGTCTTCACC
Setd5	Del 8|0	0.0349162	0.0781589	0.130009	0.039208	0.0220386	0.017323	0.0196245	0.0442204	0.0341676	0.0191351	0.0258381	0.0267427	0.0224669	5.84551	1.75568	12.4716	0	12.5957	18.7834	0.0382321	0.00865501	0	1.72022	0.595094	0.857996	1.17296	5.60448	14.2041	3.92756	2.39956	1.41034	44.3073	7.01722	0.016952	1.53846	3.00763	2.14245	GCCCTGGTTTTAGTAGGTAATCGCTCAGAAGGAAAGTTTTAACTCCTGGGAAAGCCCCTTCTATGCTAATTTATTCTATCGGGCGCCTTTGCCTTTCTCATTCTTAGGAATAAGGATCTT--------G|TACTGATGCTGCAGCCCGCCCTGCTGGCCTGGGTCAGGGGTGCGTGGATGACCTGCATTTTCTGCTTTCTCATGTTACTTGTGTAACGTCTTCACC
Setd5	Del 1|0	0.139665	0.0506586	0.0917712	0.161733	0.253444	0.0635177	0.0457905	0.0619086	0.0469804	0.0637836	0.0710548	0.071314	0.0674006	0.0736829	0.147847	0.0472083	0.0672878	0.0454994	0	0.145282	0	0.0836712	0.0499417	0.0425067	0.0597339	0.0252793	0.0583192	0.0308115	0.0346957	0.0610575	0.0447728	0.0633112	0.0935629	37.5657	80.2273	62.5954	63.1111	GCCCTGGTTTTAGTAGGTAATCGCTCAGAAGGAAAGTTTTAACTCCTGGGAAAGCCCCTTCTATGCTAATTTATTCTATCGGGCGCCTTTGCCTTTCTCATTCTTAGGAATAAGGATCTTTCTCCTG-G|TACTGATGCTGCAGCCCGCCCTGCTGGCCTGGGTCAGGGGTGCGTGGATGACCTGCATTTTCTGCTTTCTCATGTTACTTGTGTAACGTCTTCACC
Setd5	Del 0|25	0	0	0.0076476	0	0	0	0	0	0	0.00637836	0.00645953	0	1.61761	4.06484	1.01645	4.57062	0	9.06954	12.2861	0.0688179	0	0	0.699184	0.285402	0.200923	0.43986	3.93072	7.44517	2.9422	1.75846	0.828296	1.75161	5.66991	3.42431	0.646853	1.80153	1.17379	GCCCTGGTTTTAGTAGGTAATCGCTCAGAAGGAAAGTTTTAACTCCTGGGAAAGCCCCTTCTATGCTAATTTATTCTATCGGGCGCCTTTGCCTTTCTCATTCTTAGGAATAAGGATCTTTCTCCTGTG|------------------------GGCCTGGGTCAGGGGTGCGTGGATGACCTGCATTTTCTGCTTTCTCATGTTACTTGTGTAACGTCTTCACC
Setd5	Del 0|1	0.0349162	0.00144739	0	0	0	0	0.013083	0	0.0128128	0	0	0	2.60616	12.6121	7.41083	0.605124	22.5983	6.30166	2.24027	0	20.8672	4.18356	22.8234	22.5893	9.4814	20.9515	6.31597	5.51805	14.5444	19.8986	27.9718	8.37818	9.35629	4.39057	1.17133	1.92366	3.60114	GCCCTGGTTTTAGTAGGTAATCGCTCAGAAGGAAAGTTTTAACTCCTGGGAAAGCCCCTTCTATGCTAATTTATTCTATCGGGCGCCTTTGCCTTTCTCATTCTTAGGAATAAGGATCTTTCTCCTGTG|-ACTGATGCTGCAGCCCGCCCTGCTGGCCTGGGTCAGGGGTGCGTGGATGACCTGCATTTTCTGCTTTCTCATGTTACTTGTGTAACGTCTTCACC
Smad4	WT	88.3382	49.6608	62.9637	76.7738	80.5029	18.8832	97.965	97.5015	6.46975	10.377	97.4139	8.86437	9.13594	60.2537	8.06855	0.85864	1.90582	8.56521	5.10922	20.1174	11.5672	13.9372	14.907	19.0356	8.40746	11.4697	9.39611	7.42757	5.32988	9.81287	4.72267	10.9304	15.0385	9.7777	13.6648	9.66954	36.345	AGTACGTTCACGACTTTGAAGGACAGCCGTCCTTACCCACTGAAGGACATTCGATTCAAACCATCCAACACCCGCCAAGTAATCGCGCATCAACGGAGACGTACAGCG|CCCCGGCTCTGTTAGCCCCGGCAGAGTCTAACGCCACCAGCACCACCAACTTCCCCAACATTCCTGTGGCTTCCACAAGTGAGTGTTGCAGTCAGATCGAGTCGAAAGTTTTC
Smad4	Del 16|0	1.01111	38.9777	29.4798	0.877059	4.88431	67.7939	0.124653	0.048134	0.1823	0.564252	0.156568	0.0935999	16.0749	0.375916	0.253273	0	0.0385736	0.124007	0.0568443	0.168526	0.492142	0.175723	0.425292	0.356755	0.479282	0.941963	0.512677	0.389382	0.0952425	0.75807	0.35071	0.365061	0.74902	0.799487	0.863008	1.18694	0.69961	AGTACGTTCACGACTTTGAAGGACAGCCGTCCTTACCCACTGAAGGACATTCGATTCAAACCATCCAACACCCGCCAAGTAATCGCGCATCA----------------|CCCCGGCTCTGTTAGCCCCGGCAGAGTCTAACGCCACCAGCACCACCAACTTCCCCAACATTCCTGTGGCTTCCACAAGTGAGTGTTGCAGTCAGATCGAGTCGAAAGTTTTC
Smad4	Del 2|0	7.54401	8.92552	2.93581	19.5206	10.957	5.73154	1.32133	2.22424	44.7299	44.3453	1.86622	46.0343	17.4438	9.52601	33.6294	23.0739	0.42431	38.5119	48.3732	9.41744	5.35578	4.35437	5.63239	7.0541	6.02072	6.39725	22.5756	30.3732	29.6962	19.8243	4.22214	49.2833	11.2556	43.3207	24.8007	45.7273	26.7178	AGTACGTTCACGACTTTGAAGGACAGCCGTCCTTACCCACTGAAGGACATTCGATTCAAACCATCCAACACCCGCCAAGTAATCGCGCATCAACGGAGACGTACAG--|CCCCGGCTCTGTTAGCCCCGGCAGAGTCTAACGCCACCAGCACCACCAACTTCCCCAACATTCCTGTGGCTTCCACAAGTGAGTGTTGCAGTCAGATCGAGTCGAAAGTTTTC
Smad4	Del 8|0	0.04715	0.0070081	0.0137462	0.00381883	0.00523505	0.00951294	0.00155817	0.00783576	0.00637414	0.00808963	0.00719852	0.00306885	13.2766	4.34509	2.53602	19.3416	0.00571461	29.9206	40.2174	0.0685528	0.0205059	0.366339	2.32457	0.344691	2.1395	1.53348	17.5468	23.1606	25.1468	15.6107	1.98168	2.91512	4.17477	4.07502	4.66483	7.99429	4.31926	AGTACGTTCACGACTTTGAAGGACAGCCGTCCTTACCCACTGAAGGACATTCGATTCAAACCATCCAACACCCGCCAAGTAATCGCGCATCAACGGAGAC--------|CCCCGGCTCTGTTAGCCCCGGCAGAGTCTAACGCCACCAGCACCACCAACTTCCCCAACATTCCTGTGGCTTCCACAAGTGAGTGTTGCAGTCAGATCGAGTCGAAAGTTTTC
Smad4	Del 39|50	0.707251	0.905447	4.29079	0.100563	0.684047	7.02768	0.241516	0.00223879	0.198873	0.359989	0.266345	0.0460327	8.80696	0.615326	0.723637	0.0278177	0.0200011	0.367671	0.0609046	0.212799	1.45406	6.11011	0.410752	1.14954	1.05801	1.86975	0.873968	0.555463	0.24874	2.01765	0.459668	1.10055	0.479025	0.241196	0.722518	0.510068	0.189511	AGTACGTTCACGACTTTGAAGGACAGCCGTCCTTACCCACTGAAGGACATTCGATTCAAACCATCCAAC--------------------------------------- | --------------------------------------------------TTCCCCAACATTCCTGTGGCTTCCACAAGTGAGTGTTGCAGTCAGATCGAGTCGAAAGTTTTC
Smad4	Del 1|0	2.13747	1.49693	0.25136	2.69992	2.94734	0.549372	0.313191	0.189178	48.3364	44.2988	0.233952	44.9188	0.189072	1.83968	30.1428	0.0166906	0.0242871	0.265419	0.0230084	0.447022	0.296404	0.23678	0.0963269	0.187857	0.139503	0.210676	0.201	0.135377	0.0758241	0.152194	0.149818	0.212058	0.188707	33.4958	17.1082	19.6123	24.1436	AGTACGTTCACGACTTTGAAGGACAGCCGTCCTTACCCACTGAAGGACATTCGATTCAAACCATCCAACACCCGCCAAGTAATCGCGCATCAACGGAGACGTACAGC-|CCCCGGCTCTGTTAGCCCCGGCAGAGTCTAACGCCACCAGCACCACCAACTTCCCCAACATTCCTGTGGCTTCCACAAGTGAGTGTTGCAGTCAGATCGAGTCGAAAGTTTTC
Smad4	Del 5|0	0.0104778	0	0.03142	0.00381883	0	0	0.0124653	0.0134327	0.0242217	0	0.0197959	0.0214819	0.328985	1.22645	0	55.4008	0.0242871	0.110954	0.188128	69.1469	2.58934	0.0685023	9.74173	3.09015	30.1257	4.28644	28.4644	7.0005	22.2007	5.89787	0.367735	2.68159	1.53288	0.583592	4.59889	0.763894	1.31868	AGTACGTTCACGACTTTGAAGGACAGCCGTCCTTACCCACTGAAGGACATTCGATTCAAACCATCCAACACCCGCCAAGTAATCGCGCATCAACGGAGACGTA-----|CCCCGGCTCTGTTAGCCCCGGCAGAGTCTAACGCCACCAGCACCACCAACTTCCCCAACATTCCTGTGGCTTCCACAAGTGAGTGTTGCAGTCAGATCGAGTCGAAAGTTTTC
Smad4	Del 0|9	0.162406	0.0154178	0.023565	0.0203671	0.0191952	0	0.0155817	0.0134327	0.0280462	0.0141569	0.0251948	0.0184131	26.9503	18.1028	18.8277	0.757569	79.1731	15.1311	3.6245	0.231366	41.3679	59.5524	45.041	50.8643	41.0069	49.9463	13.7341	19.1537	11.3644	30.6533	52.8074	22.819	11.0669	5.42437	24.471	10.6703	4.2403	AGTACGTTCACGACTTTGAAGGACAGCCGTCCTTACCCACTGAAGGACATTCGATTCAAACCATCCAACACCCGCCAAGTAATCGCGCATCAACGGAGACGTACAGCG|---------GTTAGCCCCGGCAGAGTCTAACGCCACCAGCACCACCAACTTCCCCAACATTCCTGTGGCTTCCACAAGTGAGTGTTGCAGTCAGATCGAGTCGAAAGTTTTC
Smad4	Del 1|2	0.0419111	0.011213	0.00981875	0	0	0.00475647	0.0046745	0	0.0242217	0.0323585	0.0107978	0	7.79353	3.71506	5.8187	0.515555	18.3811	6.92266	2.34551	0.0928319	36.7597	15.1807	21.3755	17.9153	10.5262	23.3445	6.64954	11.7945	5.76633	15.2687	34.8871	9.63923	4.90637	2.18257	9.05729	3.8098	1.96775	AGTACGTTCACGACTTTGAAGGACAGCCGTCCTTACCCACTGAAGGACATTCGATTCAAACCATCCAACACCCGCCAAGTAATCGCGCATCAACGGAGACGTACAGC-|--CCGGCTCTGTTAGCCCCGGCAGAGTCTAACGCCACCAGCACCACCAACTTCCCCAACATTCCTGTGGCTTCCACAAGTGAGTGTTGCAGTCAGATCGAGTCGAAAGTTTTC
Smad4	Del 0|2	0	0	0	0	0	0	0	0	0	0	0	0	0	0	0	0.00741805	0.00285731	0.080496	0.00135344	0.0971165	0.0969372	0.0178702	0.0454372	0.00172345	0.0966851	0	0.0457974	0.00976944	0.0758241	0.00434839	0.0510743	0.0536855	50.6082	0.0995142	0.0487413	0.0555999	0.0584324	AGTACGTTCACGACTTTGAAGGACAGCCGTCCTTACCCACTGAAGGACATTCGATTCAAACCATCCAACACCCGCCAAGTAATCGCGCATCAACGGAGACGTACAGCG|--CCGGCTCTGTTAGCCCCGGCAGAGTCTAACGCCACCAGCACCACCAACTTCCCCAACATTCCTGTGGCTTCCACAAGTGAGTGTTGCAGTCAGATCGAGTCGAAAGTTTTC
Tet2	WT	74.4657	32.4658	34.6311	81.7707	71.5264	15.3253	72.0131	74.5554	91.9059	98.7743	98.0081	37.668	14.1265	82.0832	48.4899	99.0935	83.9002	99.0445	99.4822	94.6533	94.3432	96.0642	82.6558	98.5325	88.5022	97.8733	94.5515	97.7138	98.7054	97.9533	98.3547	99.0717	25.7531	93.0911	95.2067	98.0954	95.2063	CACCGTCACAATCACTTCTTGCTCCCCGTCTTGTTCTTCAGCCTCCTTTAGAAGGAAAAGGCGCTCTAAATGATGTAGCTTTGGAAGAACACCATGACTACCCCAAC|CGAAGCAACCGAACTCTTTTAAGGGAAGGGAAAATAGACCATCAACCCAAGACATCATCTAGCCAGAGTCTGAATCCATCTGTACATACACCCAACCCCCCCTTGATGCTTCCAGAACAGCAT
Tet2	Del 2|4	21.8974	34.6335	37.3237	9.77475	17.2434	42.1628	26.9414	23.5497	4.2858	0.276959	0.775194	0.00562461	42.626	14.0374	0.354631	0.096439	0.0694956	0.0342477	0.0195413	0.462276	0.457944	1.32849	0.108611	0.0712124	0.113137	0.127744	0.25708	0.249928	0.0417628	0.104289	0.396033	0.0526956	2.08113	2.20877	1.71964	0.775431	0.344634	CACCGTCACAATCACTTCTTGCTCCCCGTCTTGTTCTTCAGCCTCCTTTAGAAGGAAAAGGCGCTCTAAATGATGTAGCTTTGGAAGAACACCATGACTACCCCA--|----GCAACCGAACTCTTTTAAGGGAAGGGAAAATAGACCATCAACCCAAGACATCATCTAGCCAGAGTCTGAATCCATCTGTACATACACCCAACCCCCCCTTGATGCTTCCAGAACAGCAT
Tet2	Del 0|9	2.47085	31.9814	27.6582	4.59151	8.93875	41.7685	0.568728	1.89481	1.88115	0.948733	0.754659	60.3971	42.6092	1.50432	49.2287	0.397811	1.68474	0.332203	0.197855	3.10801	1.53312	1.66061	0.987846	0.574786	0.887841	0.86109	1.09408	0.958741	0.411034	0.821275	0.579561	0.328334	2.5679	2.91229	2.16494	0.380914	2.67195	CACCGTCACAATCACTTCTTGCTCCCCGTCTTGTTCTTCAGCCTCCTTTAGAAGGAAAAGGCGCTCTAAATGATGTAGCTTTGGAAGAACACCATGACTACCCCAAC|---------CGAACTCTTTTAAGGGAAGGGAAAATAGACCATCAACCCAAGACATCATCTAGCCAGAGTCTGAATCCATCTGTACATACACCCAACCCCCCCTTGATGCTTCCAGAACAGCAT
Tet2	Del 1|0	1.16606	0.919255	0.38694	3.86301	2.29149	0.743453	0.476728	0	1.92717	0	0.462036	1.92924	0.638298	2.32104	1.92683	0.380934	14.3456	0.578787	0.278463	1.76188	3.66577	0.936217	16.2477	0.803683	10.4968	1.08109	4.09733	1.06117	0.815474	1.07939	0.643956	0.496555	1.48854	1.71771	0.854391	0.717614	1.68165	CACCGTCACAATCACTTCTTGCTCCCCGTCTTGTTCTTCAGCCTCCTTTAGAAGGAAAAGGCGCTCTAAATGATGTAGCTTTGGAAGAACACCATGACTACCCCAA-|CGAAGCAACCGAACTCTTTTAAGGGAAGGGAAAATAGACCATCAACCCAAGACATCATCTAGCCAGAGTCTGAATCCATCTGTACATACACCCAACCCCCCCTTGATGCTTCCAGAACAGCAT
Tet2	Del 5|0	0	0	0	0	0	0	0	0	0	0	0	0	0	0.0540476	0	0.0289317	0	0.00684955	0.0219839	0.0058148	0	0.0104605	0	0	0	0.0544095	0	0.0122916	0.0197824	0.0260722	0.0225385	0.0385083	39.4638	0.0641385	0.0506842	0.0306091	0.0830444	CACCGTCACAATCACTTCTTGCTCCCCGTCTTGTTCTTCAGCCTCCTTTAGAAGGAAAAGGCGCTCTAAATGATGTAGCTTTGGAAGAACACCATGACTACC-----|CGAAGCAACCGAACTCTTTTAAGGGAAGGGAAAATAGACCATCAACCCAAGACATCATCTAGCCAGAGTCTGAATCCATCTGTACATACACCCAACCCCCCCTTGATGCTTCCAGAACAGCAT
Tet2	Del 0|14	0	0	0	0	0	0	0	0	0	0	0	0	0	0	0	0.00241097	0	0.00342477	0	0.0087222	0	0	0	0.0178031	0	0.00236563	0	0.00409719	0.00659413	0.0156433	0.00321978	0.0121605	28.6455	0.00601299	0.0036203	0	0.0124567	CACCGTCACAATCACTTCTTGCTCCCCGTCTTGTTCTTCAGCCTCCTTTAGAAGGAAAAGGCGCTCTAAATGATGTAGCTTTGGAAGAACACCATGACTACCCCAAC|--------------TCTTTTAAGGGAAGGGAAAATAGACCATCAACCCAAGACATCATCTAGCCAGAGTCTGAATCCATCTGTACATACACCCAACCCCCCCTTGATGCTTCCAGAACAGCAT
Tsc1	WT	96.3993	40.8504	74.0439	91.9808	89.6735	12.3253	99.759	99.2278	97.7719	98.7719	99.4754	97.456	6.08619	86.6708	90.2604	14.9857	31.639	35.9481	23.9082	11.9543	69.7306	59.3547	38.158	60.5668	21.53	62.6235	14.753	54.9119	23.3184	50.8846	65.137	83.1545	17.2243	21.6828	26.1703	20.4568	25.7	TACTCTGCGACACAGAACATGCCCAGCATTTTCACTGTGCTTCCATTTCAGGAAGAAAGAGCAGATTCCTCAAGGCCTTACCTTCACAGACAGTCAAACGACCGAGG|ATTAGGTAAACTCCCTGGGTAATGATGGGCCTTGCTTGCCTCTTGGCATTGAACTCTGTAGCTTAAAAGCTAAGCTGGGTGGAAGAAGGATTTTCTGGGATAGCACCTATGCT
Tsc1	Del 5|3	1.32603	57.9057	25.1153	3.20694	4.27845	86.3085	0.120498	0.283889	1.42577	0.297801	0.00111621	1.99271	83.9579	1.68875	0.613889	0.75309	0.239969	9.04181	11.2184	0.306486	0.115284	0.194772	0.248573	0.644965	1.62902	0.3593	1.97048	2.29149	0.482185	2.66697	1.52969	0.954126	4.43438	14.4785	3.90739	15.8425	9.28042	TACTCTGCGACACAGAACATGCCCAGCATTTTCACTGTGCTTCCATTTCAGGAAGAAAGAGCAGATTCCTCAAGGCCTTACCTTCACAGACAGTCAAACGAC-----|---AGGTAAACTCCCTGGGTAATGATGGGCCTTGCTTGCCTCTTGGCATTGAACTCTGTAGCTTAAAAGCTAAGCTGGGTGGAAGAAGGATTTTCTGGGATAGCACCTATGCT
Tsc1	Del 1|0	2.19476	1.23499	0.819165	4.79267	6.03578	1.35062	0.104508	0.457808	0.655282	0.762937	0.463227	0.521275	4.60227	5.19053	3.46621	32.5198	0.031196	25.3029	35.0171	45.1797	1.03808	0.432941	6.11738	5.69732	16.7167	3.60319	34.8341	9.28232	26.2174	9.99151	3.66545	3.68249	9.75056	43.9465	29.8098	45.1884	43.9131	TACTCTGCGACACAGAACATGCCCAGCATTTTCACTGTGCTTCCATTTCAGGAAGAAAGAGCAGATTCCTCAAGGCCTTACCTTCACAGACAGTCAAACGACCGAG-|ATTAGGTAAACTCCCTGGGTAATGATGGGCCTTGCTTGCCTCTTGGCATTGAACTCTGTAGCTTAAAAGCTAAGCTGGGTGGAAGAAGGATTTTCTGGGATAGCACCTATGCT
Tsc1	Del 4|0	0.0170004	0.00147903	0.00223612	0.00489422	0.00335477	0.00378193	0.00285541	0.00358596	0.106218	0.00212715	0.0178593	0.00525782	1.70838	1.65485	0.736496	14.5406	0.00431945	10.464	14.2018	0.0373927	0.00524018	0.00516636	1.61052	2.22961	2.94073	1.37774	2.14811	3.73762	0.501372	3.21866	1.09696	1.10303	55.9342	5.57741	3.75562	5.39254	6.06084	TACTCTGCGACACAGAACATGCCCAGCATTTTCACTGTGCTTCCATTTCAGGAAGAAAGAGCAGATTCCTCAAGGCCTTACCTTCACAGACAGTCAAACGACC----|ATTAGGTAAACTCCCTGGGTAATGATGGGCCTTGCTTGCCTCTTGGCATTGAACTCTGTAGCTTAAAAGCTAAGCTGGGTGGAAGAAGGATTTTCTGGGATAGCACCTATGCT
Tsc1	Del 11|0	0.0119003	0.000986023	0.00372687	0.00244711	0	0.000945483	0.00114217	0.00478129	0.00735354	0.00212715	0.00558104	0.0045067	1.72854	1.66916	0.802057	14.9929	0.0115185	10.3671	13.0483	0.0327186	0.00733626	0.0072329	1.35219	1.9038	3.19539	1.41511	2.37316	3.5619	0.543084	3.06615	0.886407	1.05149	3.16333	6.37156	3.99518	4.90531	5.64575	TACTCTGCGACACAGAACATGCCCAGCATTTTCACTGTGCTTCCATTTCAGGAAGAAAGAGCAGATTCCTCAAGGCCTTACCTTCACAGACAGTCA-----------|ATTAGGTAAACTCCCTGGGTAATGATGGGCCTTGCTTGCCTCTTGGCATTGAACTCTGTAGCTTAAAAGCTAAGCTGGGTGGAAGAAGGATTTTCTGGGATAGCACCTATGCT
Tsc1	Del 0|3	0.0510013	0.00640915	0.0156528	0.0122356	0.00894604	0.0108731	0.0119927	0.0221134	0.0334995	0.163081	0.0368349	0.0202802	1.91672	3.12592	4.12097	22.2078	68.074	8.87606	2.60619	42.4894	29.1035	40.0052	52.5134	28.9575	53.9882	30.6212	43.9211	26.2148	48.9376	30.1721	27.6845	10.0544	9.49317	7.94331	32.3617	8.21447	9.39989	TACTCTGCGACACAGAACATGCCCAGCATTTTCACTGTGCTTCCATTTCAGGAAGAAAGAGCAGATTCCTCAAGGCCTTACCTTCACAGACAGTCAAACGACCGAGG|---AGGTAAACTCCCTGGGTAATGATGGGCCTTGCTTGCCTCTTGGCATTGAACTCTGTAGCTTAAAAGCTAAGCTGGGTGGAAGAAGGATTTTCTGGGATAGCACCTATGCT
Tsc2	WT	19.2225	3.91255	2.99716	15.4837	6.04621	2.10294	1.96619	1.9721	1.93225	1.70553	1.85839	1.6281	0.359195	0.741408	0.934146	0.92494	0.740507	0.466952	0.217647	5.08133	2.01627	1.44945	0.921243	1.5465	0.726496	0.861363	0.630432	0.404718	0.330518	0.542647	0.402109	89.4605	0.648876	1.62616	0.473232	0.583546	0.490968	CTAAGGTCCCTGGAGGCTACACCCTTCTCACTGTCCCCTTTTTGTCATGGCAGCATGCAGTGGAGGCACTTTGGAAGGCTGTCTCAGACTTGCTACAGCCAGAGCGGCCAC|CAGAGGCCCGGCATGCAGTTCTCACCTTATTGAAGGCCATTGTACAGGGACAGGTAAGGGGTGGAGCTGTGTGAGCCTGTGGGATGAAGGCAGACCGTCACCGTTTGAGCTCCTGC
Tsc2	Del 3|0	35.9787	14.5935	32.1009	35.4333	38.91	2.15881	49.2462	49.2646	4.18807	1.54542	39.1715	0.904345	12.6527	42.1471	4.51029	18.5844	57.7328	26.2306	25.5824	3.85991	49.624	36.6587	34.5899	41.7052	42.3742	45.5259	24.6591	27.188	26.0456	35.5224	44.404	2.52309	24.8005	6.82966	24.892	14.3881	9.11289	CTAAGGTCCCTGGAGGCTACACCCTTCTCACTGTCCCCTTTTTGTCATGGCAGCATGCAGTGGAGGCACTTTGGAAGGCTGTCTCAGACTTGCTACAGCCAGAGCGGC---|CAGAGGCCCGGCATGCAGTTCTCACCTTATTGAAGGCCATTGTACAGGGACAGGTAAGGGGTGGAGCTGTGTGAGCCTGTGGGATGAAGGCAGACCGTCACCGTTTGAGCTCCTGC
Tsc2	Del 2|0	3.91967	66.3688	30.205	8.48385	12.2243	92.7319	0.672535	0.958204	1.0036	2.35468	19.0857	0.609481	53.2447	1.01395	0.613256	3.59536	0.297012	0.247665	0.744706	3.41131	5.14139	8.71556	2.27924	11.0464	2.98433	0.971703	1.35669	0.342973	0.87118	0.792971	0.413279	0.227416	0.747326	26.2314	4.21793	16.519	22.1648	CTAAGGTCCCTGGAGGCTACACCCTTCTCACTGTCCCCTTTTTGTCATGGCAGCATGCAGTGGAGGCACTTTGGAAGGCTGTCTCAGACTTGCTACAGCCAGAGCGGCC--|CAGAGGCCCGGCATGCAGTTCTCACCTTATTGAAGGCCATTGTACAGGGACAGGTAAGGGGTGGAGCTGTGTGAGCCTGTGGGATGAAGGCAGACCGTCACCGTTTGAGCTCCTGC
Tsc2	Del 0|3	17.5258	6.83741	18.4681	18.5163	20.4763	1.07097	24.818	23.9715	1.91397	0.901497	20.6465	0.469808	0.446001	15.9691	0.43855	3.21745	0.321291	0.193488	0.641176	1.86847	3.19418	5.52631	2.30222	12.2715	3.19326	0.978822	1.08434	0.245532	0.795691	0.74089	0.270306	0.156733	0.514626	1.10776	0.678984	0.489762	0.266097	CTAAGGTCCCTGGAGGCTACACCCTTCTCACTGTCCCCTTTTTGTCATGGCAGCATGCAGTGGAGGCACTTTGGAAGGCTGTCTCAGACTTGCTACAGCCAGAGCGGCCAC|---AGGCCCGGCATGCAGTTCTCACCTTATTGAAGGCCATTGTACAGGGACAGGTAAGGGGTGGAGCTGTGTGAGCCTGTGGGATGAAGGCAGACCGTCACCGTTTGAGCTCCTGC
Tsc2	Del 1|0	21.9824	7.94262	15.6628	19.9204	22.0104	1.69711	23.1613	23.3235	56.5143	61.7595	18.7327	62.6495	24.9042	35.3012	53.1358	46.4099	40.5288	58.3793	56.7965	47.7011	39.1897	46.9158	55.4815	31.8638	41.0209	50.9361	54.856	59.8804	53.1848	52.2386	51.5839	5.6685	51.2716	37.0602	54.4463	47.4366	42.5362	CTAAGGTCCCTGGAGGCTACACCCTTCTCACTGTCCCCTTTTTGTCATGGCAGCATGCAGTGGAGGCACTTTGGAAGGCTGTCTCAGACTTGCTACAGCCAGAGCGGCCA-|CAGAGGCCCGGCATGCAGTTCTCACCTTATTGAAGGCCATTGTACAGGGACAGGTAAGGGGTGGAGCTGTGTGAGCCTGTGGGATGAAGGCAGACCGTCACCGTTTGAGCTCCTGC
Tsc2	Del 12|0	1.32088	0.337627	0.541958	2.16245	0.327529	0.227687	0.115174	0.370877	0.235819	0.186216	0.256091	0.0846501	7.77059	4.14819	2.1464	12.1161	0.0129488	14.2524	15.7294	1.32484	0.343399	0.316329	0.627719	0.431814	0.327635	0.202883	10.4231	11.8092	12.3965	9.19141	2.30989	1.67796	21.5293	2.16204	11.2382	4.82728	2.99078	CTAAGGTCCCTGGAGGCTACACCCTTCTCACTGTCCCCTTTTTGTCATGGCAGCATGCAGTGGAGGCACTTTGGAAGGCTGTCTCAGACTTGCTACAGC------------|CAGAGGCCCGGCATGCAGTTCTCACCTTATTGAAGGCCATTGTACAGGGACAGGTAAGGGGTGGAGCTGTGTGAGCCTGTGGGATGAAGGCAGACCGTCACCGTTTGAGCTCCTGC
Tsc2	Del 15|0	0.0107388	0.00466335	0.0241085	0	0	0.00210821	0.00102834	0.084808	0.239475	0.464671	0.0865172	0.136851	0.140685	0.330285	0.221058	13.2206	0.0129488	0.0116093	0.0670588	35.9481	0.280091	0.169968	3.31895	0.451898	8.93875	0.357715	6.81875	0.0149538	6.16967	0.624968	0.0647842	0.162879	0.153642	0.149142	0.263364	0.11723	0.0599655	CTAAGGTCCCTGGAGGCTACACCCTTCTCACTGTCCCCTTTTTGTCATGGCAGCATGCAGTGGAGGCACTTTGGAAGGCTGTCTCAGACTTGCTAC---------------|CAGAGGCCCGGCATGCAGTTCTCACCTTATTGAAGGCCATTGTACAGGGACAGGTAAGGGGTGGAGCTGTGTGAGCCTGTGGGATGAAGGCAGACCGTCACCGTTTGAGCTCCTGC
Tsc2	Del 23|1	0	0.00279801	0	0	0	0	0	0.054429	33.9725	31.0738	0.162652	33.5087	0.48192	0.348762	38.0005	1.9146	0.342333	0.181879	0.195294	0.793784	0.197598	0.205378	0.468579	0.120506	0.422602	0.117459	0.149623	0.11143	0.201983	0.337685	0.51604	0.116781	0.301317	0.153256	0.670754	0.192779	0.0936961	CTAAGGTCCCTGGAGGCTACACCCTTCTCACTGTCCCCTTTTTGTCATGGCAGCATGCAGTGGAGGCACTTTGGAAGGCTGTCTCAGA-----------------------|-AGAGGCCCGGCATGCAGTTCTCACCTTATTGAAGGCCATTGTACAGGGACAGGTAAGGGGTGGAGCTGTGTGAGCCTGTGGGATGAAGGCAGACCGTCACCGTTTGAGCTCCTGC
Tsc2	Del 1|0	0.0393757	0	0	0	0.0052321	0.00843286	0.0195385	0	0	0.00870171	0	0.00846501	0	0	0	0.0167032	0.0113302	0.0361178	0.0258824	0.0111801	0.013429	0.0424919	0.0106093	0.562362	0.0118708	0.0480513	0.021855	0.00289429	0.00408047	0.00840011	0.035743	0.00614638	0.0328167	24.6804	3.11921	15.4457	22.2847	CTAAGGTCCCTGGAGGCTACACCCTTCTCACTGTCCCCTTTTTGTCATGGCAGCATGCAGTGGAGGCACTTTGGAAGGCTGTCTCAGACTTGCTACAGCCAGAGCGGCC-C|CAGAGGCCCGGCATGCAGTTCTCACCTTATTGAAGGCCATTGTACAGGGACAGGTAAGGGGTGGAGCTGTGTGAGCCTGTGGGATGAAGGCAGACCGTCACCGTTTGAGCTCCTGC
