# Supplementary material for: Small extrachromosomal circular DNA harboring targeted tumor suppressor gene mutations supports intratumor heterogeneity in mouse liver cancer induced by multiplexed CRISPR/Cas9
Source: Genome Med. 2023 Oct 6;15:80. doi: 10.1186/s13073-023-01230-2 (PMC10557318; doi:10.1186/s13073-023-01230-2)
Supplement: Supplementary file 1 — Additional file 1: Table S1. List of target locations with sgRNA sequences, primers for targeted PCR of 34 TSGs and Setd5, and outward primers for circularization junction of eccDNA. Table S2. Types, reads and frequencies of target site mutations in CRISPR/Cas9-induced mouse liver tumor tissues. Table S3. Types, reads and frequencies of target site mutations in single-cell clones derived from CRISPR/Cas9-induced mouse liver tumor tissues. Table S4. Types, reads and frequencies of target site mutations in parental single-cell clones and their subclones. Table S5. Types, reads and frequencies of target site mutations in single-cell clones at different time points of proliferation. Table S6. Types, reads and frequencies of target site mutations in 4 subcutaneous grafts and 2 single-cell clones derived from each of them. Table S7. Identification of eccDNAs from NIH-3T3, 1C3-1 and 6C7 by Circle-Seq. Table S8. Comparison of target site mutation types, reads and frequencies between gDNA and eccDNA. [file 13073_2023_1230_MOESM1_ESM.zip › Supplementary Table S4.xlsx]

## Sheet: Reads
Target Gene	Type	1-C3	1C3-1	1C3-2	1C3-3	1C3-4	6C7	6C7-1	6C7-2	6C7-3	6C7-4	6C7-5	6C7-6	6C7-7	6C7-8	Reference
Apc	Ins 1 A	40077	10895	8395	2954	1410	0	0	0	0	0	0	0	0	0	CATGGCATAAAGCAGTTACTACATAAGAACTTGTTTCTGTTTAGAATTTAACTTAGATAGTAATTTCCCCGGAGTGAAACTACGCTCAAAAATGTCCCTTCGCTCCTACG|{A}GAAGTCGGGAAGGATCTGTATCCAGCCGTTCAGGAGAATGCAGTCCTGTCCCCATGGGGTCATTCCCAAGAAGAACATTTGTAAATGGAAGCAGAGAGAGTACTGGGTATC
Apc	Del 1|0	20559	20434	16528	9142	9360	8241	29524	9785	8349	16119	14215	16470	24251	17286	CATGGCATAAAGCAGTTACTACATAAGAACTTGTTTCTGTTTAGAATTTAACTTAGATAGTAATTTCCCCGGAGTGAAACTACGCTCAAAAATGTCCCTTCGCTCCTAC-|GAAGTCGGGAAGGATCTGTATCCAGCCGTTCAGGAGAATGCAGTCCTGTCCCCATGGGGTCATTCCCAAGAAGAACATTTGTAAATGGAAGCAGAGAGAGTACTGGGTATC
Apc	Del 0|3	4	5394	4765	2985	3658	0	0	0	0	0	0	0	0	0	CATGGCATAAAGCAGTTACTACATAAGAACTTGTTTCTGTTTAGAATTTAACTTAGATAGTAATTTCCCCGGAGTGAAACTACGCTCAAAAATGTCCCTTCGCTCCTACG|---GTCGGGAAGGATCTGTATCCAGCCGTTCAGGAGAATGCAGTCCTGTCCCCATGGGGTCATTCCCAAGAAGAACATTTGTAAATGGAAGCAGAGAGAGTACTGGGTATC
Apc	Del 0|5	33329	275	318	1627	4762	0	0	0	0	0	0	0	0	0	CATGGCATAAAGCAGTTACTACATAAGAACTTGTTTCTGTTTAGAATTTAACTTAGATAGTAATTTCCCCGGAGTGAAACTACGCTCAAAAATGTCCCTTCGCTCCTACG|-----CGGGAAGGATCTGTATCCAGCCGTTCAGGAGAATGCAGTCCTGTCCCCATGGGGTCATTCCCAAGAAGAACATTTGTAAATGGAAGCAGAGAGAGTACTGGGTATC
Apc	Del 3|3	32813	264	249	1430	4196	0	0	0	0	0	0	0	0	0	CATGGCATAAAGCAGTTACTACATAAGAACTTGTTTCTGTTTAGAATTTAACTTAGATAGTAATTTCCCCGGAGTGAAACTACGCTCAAAAATGTCCCTTCGCTCCT---|---GTCGGGAAGGATCTGTATCCAGCCGTTCAGGAGAATGCAGTCCTGTCCCCATGGGGTCATTCCCAAGAAGAACATTTGTAAATGGAAGCAGAGAGAGTACTGGGTATC
Apc	Del 0|2	0	0	0	0	0	8191	29535	9622	8305	16024	13982	15383	22596	17175	CATGGCATAAAGCAGTTACTACATAAGAACTTGTTTCTGTTTAGAATTTAACTTAGATAGTAATTTCCCCGGAGTGAAACTACGCTCAAAAATGTCCCTTCGCTCCTACG|--AGTCGGGAAGGATCTGTATCCAGCCGTTCAGGAGAATGCAGTCCTGTCCCCATGGGGTCATTCCCAAGAAGAACATTTGTAAATGGAAGCAGAGAGAGTACTGGGTATC
Apc	Del 4|1	0	0	0	0	0	7335	28514	8226	7472	14162	13613	13853	11924	13694	CATGGCATAAAGCAGTTACTACATAAGAACTTGTTTCTGTTTAGAATTTAACTTAGATAGTAATTTCCCCGGAGTGAAACTACGCTCAAAAATGTCCCTTCGCTCC----|-AAGTCGGGAAGGATCTGTATCCAGCCGTTCAGGAGAATGCAGTCCTGTCCCCATGGGGTCATTCCCAAGAAGAACATTTGTAAATGGAAGCAGAGAGAGTACTGGGTATC
Apob	Del 0|1	27692	12273	853	549	2916	20698	29644	21677	20951	41437	47605	39554	49676	48428	TCCGAAGACCCTGTAGAGCAAGCAGCAGGGGCTAGGCCCGTGGCCAGGCCACAGCCAGGAAGCCACCCCACCATCCATCCGCCATGGGCCCACGAAAGCCTGCCCTGC|-GACGCCGTTACTGCTGCTGTTCCTGCTACTGTTCTTGGACACCAGCGTCTGGGCTCGTGAGTTAGGGTGGAAGCCTGGGAGAAAGCCA
Apob	Del 0|12	25525	41	8	449	9692	0	0	0	0	0	0	0	0	0	TCCGAAGACCCTGTAGAGCAAGCAGCAGGGGCTAGGCCCGTGGCCAGGCCACAGCCAGGAAGCCACCCCACCATCCATCCGCCATGGGCCCACGAAAGCCTGCCCTGC|G------------GCTGCTGTTCCTGCTACTGTTCTTGGACACCAGCGTCTGGGCTCGTGAGTTAGGGTGGAAGCCTGGGAGAAAGCCA
Apob	Del 0|2	20837	80	5	451	9606	0	0	0	0	0	0	0	0	0	TCCGAAGACCCTGTAGAGCAAGCAGCAGGGGCTAGGCCCGTGGCCAGGCCACAGCCAGGAAGCCACCCCACCATCCATCCGCCATGGGCCCACGAAAGCCTGCCCTGC|G--CGCCGTTACTGCTGCTGTTCCTGCTACTGTTCTTGGACACCAGCGTCTGGGCTCGTGAGTTAGGGTGGAAGCCTGGGAGAAAGCCA
Apob	Ins 1 G	14044	5576	363	382	667	0	0	0	0	0	0	0	0	0	TCCGAAGACCCTGTAGAGCAAGCAGCAGGGGCTAGGCCCGTGGCCAGGCCACAGCCAGGAAGCCACCCCACCATCCATCCGCCATGGGCCCACGAAAGCCTGCCCTGC|{G}GGACGCCGTTACTGCTGCTGTTCCTGCTACTGTTCTTGGACACCAGCGTCTGGGCTCGTGAGTTAGGGTGGAAGCCTGGGAGAAAGCCA
Apob	Del 19|91	395	4134	441	566	1165	0	0	0	0	0	0	0	0	0	TCCGAAGACCCTGTAGAGCAAGCAGCAGGGGCTAGGCCCGTGGCCAGGCCACAGCCAGGAAGCCACCCCACCATCCATCCGCCATGGGC------------------- | -------------------------------------------------------------------------------------------TGGGAGAAAGCCA
Apob	Del 0|6	0	0	0	0	0	4806	30894	5332	5504	10561	11975	9465	8411	10963	TCCGAAGACCCTGTAGAGCAAGCAGCAGGGGCTAGGCCCGTGGCCAGGCCACAGCCAGGAAGCCACCCCACCATCCATCCGCCATGGGCCCACGAAAGCCTGCCCTGC|------CGTTACTGCTGCTGTTCCTGCTACTGTTCTTGGACACCAGCGTCTGGGCTCGTGAGTTAGGGTGGAAGCCTGGGAGAAAGCCA
Apob	Del 0|9	0	0	0	0	0	9034	32266	10943	10724	22163	13824	18248	16579	22640	TCCGAAGACCCTGTAGAGCAAGCAGCAGGGGCTAGGCCCGTGGCCAGGCCACAGCCAGGAAGCCACCCCACCATCCATCCGCCATGGGCCCACGAAAGCCTGCCCTGC|G---------ACTGCTGCTGTTCCTGCTACTGTTCTTGGACACCAGCGTCTGGGCTCGTGAGTTAGGGTGGAAGCCTGGGAGAAAGCCA
Arid1a	Del 11|16	868	3306	2894	1075	300	0	0	0	0	0	0	0	0	0	TATGCAGAGGAACCCCCAGATGCCCCAGTACACTTCCCCTCAGCCTGGCTCGGCCTTATCCCCACGTCAGCCGTCTGGAGGACAG----------- | ----------------CAGAACTCCATGGGGAGCTACGGCCCCCAGGGCAGTCAGTATGGCCCACAAGGTAAGTGTGCTACCCCTTTAGAAGGAAAGAGAGGTACTGTGTTAACGGCTG
Arid1a	Del 24|25	795	1259	2401	932	237	0	0	0	0	0	0	0	0	0	TATGCAGAGGAACCCCCAGATGCCCCAGTACACTTCCCCTCAGCCTGGCTCGGCCTTATCCCCACGTCAGCC------------------------ | -------------------------ATGGGGAGCTACGGCCCCCAGGGCAGTCAGTATGGCCCACAAGGTAAGTGTGCTACCCCTTTAGAAGGAAAGAGAGGTACTGTGTTAACGGCTG
Arid1a	Del 10|9	1945	3	14	1445	6261	0	0	0	0	0	0	0	0	0	TATGCAGAGGAACCCCCAGATGCCCCAGTACACTTCCCCTCAGCCTGGCTCGGCCTTATCCCCACGTCAGCCGTCTGGAGGACAGA---------- | ---------CTACCAGCAGAACTCCATGGGGAGCTACGGCCCCCAGGGCAGTCAGTATGGCCCACAAGGTAAGTGTGCTACCCCTTTAGAAGGAAAGAGAGGTACTGTGTTAACGGCTG
Arid1a	Del 0|4	3658	5	185	1158	5169	3587	12185	6447	3723	6873	11771	7776	6642	4514	TATGCAGAGGAACCCCCAGATGCCCCAGTACACTTCCCCTCAGCCTGGCTCGGCCTTATCCCCACGTCAGCCGTCTGGAGGACAGATGCACTCGGG|----GGCTCCTACCAGCAGAACTCCATTAGGGGAGCTACGGCCCCCAGGGCAGTCAGTATGGCCCACAAGGTAAGTGTGCTACCCCTTTAGAAGGAAAGAGAGGTACTGTGTTAACGGCTG
Arid1a	Del 1|2	0	0	0	0	0	4436	14690	8238	4852	8850	15306	9567	9464	11203	TATGCAGAGGAACCCCCAGATGCCCCAGTACACTTCCCCTCAGCCTGGCTCGGCCTTATCCCCACGTCAGCCGTCTGGAGGACAGATGCACTCGG-|--TGGGCTCCTACCAGCAGAACTCCATTAGGGGAGCTACGGCCCCCAGGGCAGTCAGTATGGCCCACAAGGTAAGTGTGCTACCCCTTTAGAAGGAAAGAGAGGTACTGTGTTAACGGCTG
Arid1a	Del 0|2	0	0	0	0	0	4211	12898	3836	4516	8363	5961	9027	12690	11320	TATGCAGAGGAACCCCCAGATGCCCCAGTACACTTCCCCTCAGCCTGGCTCGGCCTTATCCCCACGTCAGCCGTCTGGAGGACAGATGCACTCGGG|--TGGGCTCCTACCAGCAGAACTCCATTAGGGGAGCTACGGCCCCCAGGGCAGTCAGTATGGCCCACAAGGTAAGTGTGCTACCCCTTTAGAAGGAAAGAGAGGTACTGTGTTAACGGCTG
Arid1b	WT	10321	4765	9667	10333	8792	0	0	0	0	0	0	0	0	0	CTTGGGCAAGGACCTAGGCGCCCAGTACGCCGCTGCCAGCCCGGCCTGGGCGGCCGCGCAACAAAGGAGTCACCCGGCGATGAGCCCCGGCACCCCCG|GACCGACCATGGGCAGATCCCAGGTAACCCCCGCGCCCGGCCGGGCCTGCTTCCGCCCGGGCCTCGCGCCGCGAGCCCGACTTTCTTTCTTCGCCGGGTACTTTTCCCGGCGGTTG
Arid1b	Del 23|24	2475	116584	173569	142835	194685	33452	93787	19575	14195	4985	89069	76440	98909	115833	CTTGGGCAAGGACCTAGGCGCCCAGTACGCCGCTGCCAGCCCGGCCTGGGCGGCCGCGCAACAAAGGAGTCACCC----------------------- | ------------------------TAACCCCCGCGCCCGGCCGGGCCTGCTTCCGCCCGGGCCTCGCGCCGCGAGCCCGACTTTCTTTCTTCGCCGGGTACTTTTCCCGGCGGTTG
Arid1b	Del 1|0	1594	1654	338	2	0	0	0	0	0	0	0	0	0	0	CTTGGGCAAGGACCTAGGCGCCCAGTACGCCGCTGCCAGCCCGGCCTGGGCGGCCGCGCAACAAAGGAGTCACCCGGCGATGAGCCCCGGCACCCCC-|GACCGACCATGGGCAGATCCCAGGTAACCCCCGCGCCCGGCCGGGCCTGCTTCCGCCCGGGCCTCGCGCCGCGAGCCCGACTTTCTTTCTTCGCCGGGTACTTTTCCCGGCGGTTG
Arid1b	Del 24|23	0	0	0	0	0	1227	84	8	11	45096	60	59	126	75	CTTGGGCAAGGACCTAGGCGCCCAGTACGCCGCTGCCAGCCCGGCCTGGGCGGCCGCGCAACAAAGGAGTCACC------------------------ | -----------------------GTAACCCCCGCGCCCGGCCGGGCCTGCTTCCGCCCGGGCCTCGCGCCGCGAGCCCGACTTTCTTTCTTCGCCGGGTACTTTTCCCGGCGGTTG
Arid2	Del 0|3	6529	36	145	4645	24131	4119	17382	5577	8034	8533	15934	10797	8124	10958	CAGCTTAACATAGGGCTTCCTGTGGTATATAATGTCTTTATTCCTCTCTCTCTCTCTTTTAGGCTAAATGCTCATTTTGAAGTAAATCCAGAC|---TCCGTCTCTCGGGCAGAAATGTATTCAGAGTACCTCTCAACTTGCAGTAAATTAGCTCGCGGTGGCATCCTCACATCAACTGGGTTTTATAAGTGTCTTAGGTAACTCGCACAGCTC
Arid2	Ins 2 AG	4052	6248	8754	3383	1074	0	0	0	0	0	0	0	0	0	CAGCTTAACATAGGGCTTCCTGTGGTATATAATGTCTTTATTCCTCTCTCTCTCTCTTTTAGGCTAAATGCTCATTTTGAAGTAAATCCAGAC|{AG}TGTTCCGTCTCTCGGGCAGAAATGTATTCAGAGTACCTCTCAACTTGCAGTAAATTAGCTCGCGGTGGCATCCTCACATCAACTGGGTTTTATAAGTGTCTTAGGTAACTCGCACAGCTC
Arid2	Del 0|2	3924	6165	8937	3590	1991	0	0	0	0	0	0	0	0	0	CAGCTTAACATAGGGCTTCCTGTGGTATATAATGTCTTTATTCCTCTCTCTCTCTCTTTTAGGCTAAATGCTCATTTTGAAGTAAATCCAGAC|--TTCCGTCTCTCGGGCAGAAATGTATTCAGAGTACCTCTCAACTTGCAGTAAATTAGCTCGCGGTGGCATCCTCACATCAACTGGGTTTTATAAGTGTCTTAGGTAACTCGCACAGCTC
Arid2	Ins 1 T	3765	6362	9043	6637	1122	12714	59603	18137	18196	25407	44828	32958	32606	33024	CAGCTTAACATAGGGCTTCCTGTGGTATATAATGTCTTTATTCCTCTCTCTCTCTCTTTTAGGCTAAATGCTCATTTTGAAGTAAATCCAGAC|{T}TGTTCCGTCTCTCGGGCAGAAATGTATTCAGAGTACCTCTCAACTTGCAGTAAATTAGCTCGCGGTGGCATCCTCACATCAACTGGGTTTTATAAGTGTCTTAGGTAACTCGCACAGCTC
Atm	WT	133388	59415	87660	71436	74501	42588	97720	51295	48277	79958	78005	58555	92651	79695	TCTGTCATTCATTGGTGAAGAAATCAAAGTAGAAAAACATTGAGCGACTGCTCTAAAGTCCTATTATTCCCATTTTCTTAAACATCATGTTTTTCCTTTCTGCAGGTTTTAGAGAAAGTCTCCGAATC|GTTTGGATGTAGAAGTTTAGAAGACTTCATGATTTCTCACCTAGACTACCTGGTTTTGGAATGGCTGAACCTTCAAGATACTG
Atm	Del 8|0	10	41670	61739	51343	55027	0	0	0	0	0	0	0	0	0	TCTGTCATTCATTGGTGAAGAAATCAAAGTAGAAAAACATTGAGCGACTGCTCTAAAGTCCTATTATTCCCATTTTCTTAAACATCATGTTTTTCCTTTCTGCAGGTTTTAGAGAAAGTC--------|GTTTGGATGTAGAAGTTTAGAAGACTTCATGATTTCTCACCTAGACTACCTGGTTTTGGAATGGCTGAACCTTCAAGATACTG
Atm	Del 0|6	18	25363	37549	31552	33927	0	0	0	0	0	0	0	0	0	TCTGTCATTCATTGGTGAAGAAATCAAAGTAGAAAAACATTGAGCGACTGCTCTAAAGTCCTATTATTCCCATTTTCTTAAACATCATGTTTTTCCTTTCTGCAGGTTTTAGAGAAAGTCTCCGAATC|------ATGTAGAAGTTTAGAAGACTTCATGATTTCTCACCTAGACTACCTGGTTTTGGAATGGCTGAACCTTCAAGATACTG
Atm	Del 3|0	42236	506	793	1578	2966	0	0	0	0	0	0	0	0	0	TCTGTCATTCATTGGTGAAGAAATCAAAGTAGAAAAACATTGAGCGACTGCTCTAAAGTCCTATTATTCCCATTTTCTTAAACATCATGTTTTTCCTTTCTGCAGGTTTTAGAGAAAGTCTCCGA---|GTTTGGATGTAGAAGTTTAGAAGACTTCATGATTTCTCACCTAGACTACCTGGTTTTGGAATGGCTGAACCTTCAAGATACTG
Axin1	Del 1|0	52865	55643	49993	31856	32544	24647	55596	36299	32301	54437	85190	71378	97671	60781	GTTCTGAGGCCCGTCATCTGGTCCCTGCCTCAGCCAATAGGCGGCAGGAGCCCGAGCTGCAGCCTAGAGTCACGCTTCTGCCTCCCAGCCACACAGTGGCCAAGAGCAG-|GACCGGCTTCCTAGAGTGGCTGAAAGTGCTCGGACGGACAGCCAAGCCCATCATGGCGGACAGCGGGACAGTGGGTCGTGATCAGGCACTTGGAGCCAGGCAGGTGAGGTAA
Axin1	Del 12|0	11750	11	32	7082	25518	0	0	0	0	0	0	0	0	0	GTTCTGAGGCCCGTCATCTGGTCCCTGCCTCAGCCAATAGGCGGCAGGAGCCCGAGCTGCAGCCTAGAGTCACGCTTCTGCCTCCCAGCCACACAGTG------------|GACCGGCTTCCTAGAGTGGCTGAAAGTGCTCGGACGGACAGCCAAGCCCATCATGGCGGACAGCGGGACAGTGGGTCGTGATCAGGCACTTGGAGCCAGGCAGGTGAGGTAA
Axin1	Ins 1 G	0	0	0	0	0	11124	24800	16716	14722	24017	39589	39361	27275	28748	GTTCTGAGGCCCGTCATCTGGTCCCTGCCTCAGCCAATAGGCGGCAGGAGCCCGAGCTGCAGCCTAGAGTCACGCTTCTGCCTCCCAGCCACACAGTGGCCAAGAGCAGG{G}|GACCGGCTTCCTAGAGTGGCTGAAAGTGCTCGGACGGACAGCCAAGCCCATCATGGCGGACAGCGGGACAGTGGGTCGTGATCAGGCACTTGGAGCCAGGCAGGTGAGGTAA
Cdkn2a	WT	4067	615	612	443	537	0	0	0	0	0	0	0	0	0	CAGGTGATGATGATGGGCAACGTTCACGTAGCAGCTCTTCTGCTCAACTACGGTGCAGATTCGAACTGCGAGGACCCCACTACCTTCTCCCGCCC|GGTGCACGACGCAGCGCGGGAAGGCTTCCTGGACACGCTGGTGGTGCTGCACGGGTCAGGGGCTCGGCTGGATGTGCGCGATGCCTGGGGTCGCCTGCCGCTCGACTTGGCCCAAGA
Cdkn2a	Del 0|1	13120	34107	39119	20451	16246	6412	34734	10834	7709	14565	18539	13896	15504	926	CAGGTGATGATGATGGGCAACGTTCACGTAGCAGCTCTTCTGCTCAACTACGGTGCAGATTCGAACTGCGAGGACCCCACTACCTTCTCCCGCCC|-GTGCACGACGCAGCGCGGGAAGGCTTCCTGGACACGCTGGTGGTGCTGCACGGGTCAGGGGCTCGGCTGGATGTGCGCGATGCCTGGGGTCGCCTGCCGCTCGACTTGGCCCAAGA
Cdkn2a	Del 0|5	7305	67	98	4457	16937	0	0	0	0	0	0	0	0	0	CAGGTGATGATGATGGGCAACGTTCACGTAGCAGCTCTTCTGCTCAACTACGGTGCAGATTCGAACTGCGAGGACCCCACTACCTTCTCCCGCCC|-----ACGACGCAGCGCGGGAAGGCTTCCTGGACACGCTGGTGGTGCTGCACGGGTCAGGGGCTCGGCTGGATGTGCGCGATGCCTGGGGTCGCCTGCCGCTCGACTTGGCCCAAGA
Cdkn2a	Del 0|7	6835	116	143	4311	14895	10278	35185	19262	14104	24252	36047	20997	25905	24717	CAGGTGATGATGATGGGCAACGTTCACGTAGCAGCTCTTCTGCTCAACTACGGTGCAGATTCGAACTGCGAGGACCCCACTACCTTCTCCCGCCC|-------GACGCAGCGCGGGAAGGCTTCCTGGACACGCTGGTGGTGCTGCACGGGTCAGGGGCTCGGCTGGATGTGCGCGATGCCTGGGGTCGCCTGCCGCTCGACTTGGCCCAAGA
Cdkn2a	Ins 1 G	5185	7469	9460	3461	881	0	0	0	0	0	0	0	0	0	CAGGTGATGATGATGGGCAACGTTCACGTAGCAGCTCTTCTGCTCAACTACGGTGCAGATTCGAACTGCGAGGACCCCACTACCTTCTCCCGCCC|{G}GGTGCACGACGCAGCGCGGGAAGGCTTCCTGGACACGCTGGTGGTGCTGCACGGGTCAGGGGCTCGGCTGGATGTGCGCGATGCCTGGGGTCGCCTGCCGCTCGACTTGGCCCAAGA
Cdkn2a	Del 1|1	68	7420	8099	6079	7513	0	0	0	0	0	0	0	0	0	CAGGTGATGATGATGGGCAACGTTCACGTAGCAGCTCTTCTGCTCAACTACGGTGCAGATTCGAACTGCGAGGACCCCACTACCTTCTCCCGCC-|-GTGCACGACGCAGCGCGGGAAGGCTTCCTGGACACGCTGGTGGTGCTGCACGGGTCAGGGGCTCGGCTGGATGTGCGCGATGCCTGGGGTCGCCTGCCGCTCGACTTGGCCCAAGA
Cdkn2a	Del 1|0	39	3737	3985	3024	3609	0	0	0	0	0	0	0	0	0	CAGGTGATGATGATGGGCAACGTTCACGTAGCAGCTCTTCTGCTCAACTACGGTGCAGATTCGAACTGCGAGGACCCCACTACCTTCTCCCGCC-|GGTGCACGACGCAGCGCGGGAAGGCTTCCTGGACACGCTGGTGGTGCTGCACGGGTCAGGGGCTCGGCTGGATGTGCGCGATGCCTGGGGTCGCCTGCCGCTCGACTTGGCCCAAGA
Cdkn2a	Del 0|3	0	0	0	0	0	10205	30987	10310	13959	24662	15268	19876	33491	25829	CAGGTGATGATGATGGGCAACGTTCACGTAGCAGCTCTTCTGCTCAACTACGGTGCAGATTCGAACTGCGAGGACCCCACTACCTTCTCCCGCCC|---GCACGACGCAGCGCGGGAAGGCTTCCTGGACACGCTGGTGGTGCTGCACGGGTCAGGGGCTCGGCTGGATGTGCGCGATGCCTGGGGTCGCCTGCCGCTCGACTTGGCCCAAGA
Cdkn2a	Ins 26bp	0	0	0	0	0	8458	29367	16344	12233	20739	29912	17774	22749	11361	CAGGTGATGATGATGGGCAACGTTCACGTAGCAGCTCTTCTGCTCAACTACGGTGCAGATTCGAACTGCGAGGACCCCACTACCTTCTCCCGCCC| {TGGCAATCCTGCTGATTGGCCCGATT}GGTGCACGACGCAGCGCGGGAAGGCTTCCTGGACACGCTGGTGGTGCTGCACGGGTCAGGGGCTCGGCTGGATGTGCGCGATGCCTGGGGTCGCCTGCCGCTCGACTTGGCCCAAGA
Chd1	Ins 1 T	4096	1280	4269	2276	1650	7482	30851	15089	13568	24923	21011	20047	25864	20132	AGCGACTCTGATTCTGGCTCTGACTCAGGAAGTCAATCAGAGTCTGAATCAGACACATCCCGAGAGAACAAGGTTCAAGCAAAACCACCAAAAGT{T}|CGACGGAGCCGAGGTAAGTTAGTGCAATTGAACTGGCTTAAGACAGAAGTTAAATCTTATAACTGACTGGACAGTGTCATGGCCTGGGCATATAGCGCAGCAGTACAGCAC
Chd1	Del 0|2	1346	355	993	5	216	0	0	0	0	0	0	0	0	0	AGCGACTCTGATTCTGGCTCTGACTCAGGAAGTCAATCAGAGTCTGAATCAGACACATCCCGAGAGAACAAGGTTCAAGCAAAACCACCAAAAGT|--ACGGAGCCGAGGTAAGTTAGTGCAATTGAACTGGCTTAAGACAGAAGTTAAATCTTATAACTGACTGGACAGTGTCATGGCCTGGGCATATAGCGCAGCAGTACAGCAC
Chd1	Del 29|13	1302	4	4	783	3725	0	0	0	0	0	0	0	0	0	AGCGACTCTGATTCTGGCTCTGACTCAGGAAGTCAATCAGAGTCTGAATCAGACACATCCCGAGAG----------------------------- | -------------GTAAGTTAGTGCAATTGAACTGGCTTAAGACAGAAGTTAAATCTTATAACTGACTGGACAGTGTCATGGCCTGGGCATATAGCGCAGCAGTACAGCAC
Chd1	Del 18|23	1141	3	8	803	3780	0	0	0	0	0	0	0	0	0	AGCGACTCTGATTCTGGCTCTGACTCAGGAAGTCAATCAGAGTCTGAATCAGACACATCCCGAGAGAACAAGGTTCA------------------ | -----------------------GCAATTGAACTGGCTTAAGACAGAAGTTAAATCTTATAACTGACTGGACAGTGTCATGGCCTGGGCATATAGCGCAGCAGTACAGCAC
Chd1	Del 0|4	1	157	353	241	665	0	0	0	0	0	0	0	0	0	AGCGACTCTGATTCTGGCTCTGACTCAGGAAGTCAATCAGAGTCTGAATCAGACACATCCCGAGAGAACAAGGTTCAAGCAAAACCACCAAAAGT|----GGAGCCGAGGTAAGTTAGTGCAATTGAACTGGCTTAAGACAGAAGTTAAATCTTATAACTGACTGGACAGTGTCATGGCCTGGGCATATAGCGCAGCAGTACAGCAC
Col1a1	Ins 1 T	4628	940	972	573	184	0	0	0	0	0	0	0	0	0	AGTCCAAGACCTTCTCCCAGCATGAAGAGGATGCTAAACCCGTGGTAATAAGGCCAAGGCTGTGGCCCTGATGCGTCTGTGACTTCTCTCCACTTAGGGTCCTTCCGGTGA{T}|ACGTGGTGCTCCCGGACCTGCTGGTCCCAAAGGTTCTCCTGGTGAAGCTGGTCGCCCCGGTGAAGCTGGTCTCCCTGGTGCCAAGGTGAGAAGATCCTCTGTCCTGTATGG
Col1a1	Del 6|2	3892	4	11	294	1075	0	0	0	0	0	0	0	0	0	AGTCCAAGACCTTCTCCCAGCATGAAGAGGATGCTAAACCCGTGGTAATAAGGCCAAGGCTGTGGCCCTGATGCGTCTGTGACTTCTCTCCACTTAGGGTCCTTC------ | --GTGGTGCTCCCGGACCTGCTGGTCCCAAAGGTTCTCCTGGTGAAGCTGGTCGCCCCGGTGAAGCTGGTCTCCCTGGTGCCAAGGTGAGAAGATCCTCTGTCCTGTATGG
Col1a1	Del 9|4	3569	6	12	332	1238	0	0	0	0	0	0	0	0	0	AGTCCAAGACCTTCTCCCAGCATGAAGAGGATGCTAAACCCGTGGTAATAAGGCCAAGGCTGTGGCCCTGATGCGTCTGTGACTTCTCTCCACTTAGGGTCC--------- | ----GGTGCTCCCGGACCTGCTGGTCCCAAAGGTTCTCCTGGTGAAGCTGGTCGCCCCGGTGAAGCTGGTCTCCCTGGTGCCAAGGTGAGAAGATCCTCTGTCCTGTATGG
Col1a1	Del 1|0	87	3971	4421	2766	3742	13064	36329	25305	16415	29015	25017	22576	27553	26444	AGTCCAAGACCTTCTCCCAGCATGAAGAGGATGCTAAACCCGTGGTAATAAGGCCAAGGCTGTGGCCCTGATGCGTCTGTGACTTCTCTCCACTTAGGGTCCTTCCGGTG-|ACGTGGTGCTCCCGGACCTGCTGGTCCCAAAGGTTCTCCTGGTGAAGCTGGTCGCCCCGGTGAAGCTGGTCTCCCTGGTGCCAAGGTGAGAAGATCCTCTGTCCTGTATGG
Col1a1	Del 4|0	5	1940	2169	1383	1859	0	0	0	0	0	0	0	0	0	AGTCCAAGACCTTCTCCCAGCATGAAGAGGATGCTAAACCCGTGGTAATAAGGCCAAGGCTGTGGCCCTGATGCGTCTGTGACTTCTCTCCACTTAGGGTCCTTCCG----|ACGTGGTGCTCCCGGACCTGCTGGTCCCAAAGGTTCTCCTGGTGAAGCTGGTCGCCCCGGTGAAGCTGGTCTCCCTGGTGCCAAGGTGAGAAGATCCTCTGTCCTGTATGG
Col1a1	Del 0|4	1	1000	1103	699	972	0	0	0	0	0	0	0	0	0	AGTCCAAGACCTTCTCCCAGCATGAAGAGGATGCTAAACCCGTGGTAATAAGGCCAAGGCTGTGGCCCTGATGCGTCTGTGACTTCTCTCCACTTAGGGTCCTTCCGGTGA|----GGTGCTCCCGGACCTGCTGGTCCCAAAGGTTCTCCTGGTGAAGCTGGTCGCCCCGGTGAAGCTGGTCTCCCTGGTGCCAAGGTGAGAAGATCCTCTGTCCTGTATGG
Col1a1	Del 0|5	0	835	925	594	848	0	0	0	0	0	0	0	0	0	AGTCCAAGACCTTCTCCCAGCATGAAGAGGATGCTAAACCCGTGGTAATAAGGCCAAGGCTGTGGCCCTGATGCGTCTGTGACTTCTCTCCACTTAGGGTCCTTCCGGTGA|-----GTGCTCCCGGACCTGCTGGTCCCAAAGGTTCTCCTGGTGAAGCTGGTCGCCCCGGTGAAGCTGGTCTCCCTGGTGCCAAGGTGAGAAGATCCTCTGTCCTGTATGG
Col1a1	Del 0|3	0	778	880	594	742	0	0	0	0	0	0	0	0	0	AGTCCAAGACCTTCTCCCAGCATGAAGAGGATGCTAAACCCGTGGTAATAAGGCCAAGGCTGTGGCCCTGATGCGTCTGTGACTTCTCTCCACTTAGGGTCCTTCCGGTGA|---TGGTGCTCCCGGACCTGCTGGTCCCAAAGGTTCTCCTGGTGAAGCTGGTCGCCCCGGTGAAGCTGGTCTCCCTGGTGCCAAGGTGAGAAGATCCTCTGTCCTGTATGG
Col1a1	Del 2|0	0	0	0	0	0	3330	17138	4	3929	7352	6644	5470	5431	6454	AGTCCAAGACCTTCTCCCAGCATGAAGAGGATGCTAAACCCGTGGTAATAAGGCCAAGGCTGTGGCCCTGATGCGTCTGTGACTTCTCTCCACTTAGGGTCCTTCCGGT--|ACGTGGTGCTCCCGGACCTGCTGGTCCCAAAGGTTCTCCTGGTGAAGCTGGTCGCCCCGGTGAAGCTGGTCTCCCTGGTGCCAAGGTGAGAAGATCCTCTGTCCTGTATGG
Dlc1	WT	1781	6959	5327	3538	4875	1328	7513	3	1191	3016	3584	3325	3777	3687	ACGAAAGCATGCTGACAGACCTCAGCGAGCACCAGGAGGTGGCCTCTGTCCGAAGCCTCAGCAGCACCAGCAGCAGCGTCCCCACCCACGCAGCCCACAGTGGAGATGCCACTACGCCCCGAAC|CAATTCCGTCATCAGCGTCTGCTCCTCCGGACACTTTGTAGGCAATGATGACTCTTTTTCCAGCCTGCCGTCTCCCAAGGAACTGTCCAGCTTCAGT
Dlc1	Del 1|0	288	147	128	88	81	7896	22936	14482	7224	18228	21397	19031	22947	20942	ACGAAAGCATGCTGACAGACCTCAGCGAGCACCAGGAGGTGGCCTCTGTCCGAAGCCTCAGCAGCACCAGCAGCAGCGTCCCCACCCACGCAGCCCACAGTGGAGATGCCACTACGCCCCGAA-|CAATTCCGTCATCAGCGTCTGCTCCTCCGGACACTTTGTAGGCAATGATGACTCTTTTTCCAGCCTGCCGTCTCCCAAGGAACTGTCCAGCTTCAGT
Dlc1	Del 0|16	239	20	17	23	76	0	0	0	0	0	0	0	0	0	ACGAAAGCATGCTGACAGACCTCAGCGAGCACCAGGAGGTGGCCTCTGTCCGAAGCCTCAGCAGCACCAGCAGCAGCGTCCCCACCCACGCAGCCCACAGTGGAGATGCCACTACGCCCCGAAC|----------------GTCTGCTCCTCCGGACACTTTGTAGGCAATGATGACTCTTTTTCCAGCCTGCCGTCTCCCAAGGAACTGTCCAGCTTCAGT
Dlc1	Del 4|34	2	2223	1733	1199	1542	0	0	0	0	0	0	0	0	0	ACGAAAGCATGCTGACAGACCTCAGCGAGCACCAGGAGGTGGCCTCTGTCCGAAGCCTCAGCAGCACCAGCAGCAGCGTCCCCACCCACGCAGCCCACAGTGGAGATGCCACTACGCCCC---- | ----------------------------------TTTGTAGGCAATGATGACTCTTTTTCCAGCCTGCCGTCTCCCAAGGAACTGTCCAGCTTCAGT
Dlc1	Del 0|2	0	0	0	0	0	0	0	0	0	0	0	0	0	0	ACGAAAGCATGCTGACAGACCTCAGCGAGCACCAGGAGGTGGCCTCTGTCCGAAGCCTCAGCAGCACCAGCAGCAGCGTCCCCACCCACGCAGCCCACAGTGGAGATGCCACTACGCCCCGAAC|--ATTCCGTCATCAGCGTCTGCTCCTCCGGACACTTTGTAGGCAATGATGACTCTTTTTCCAGCCTGCCGTCTCCCAAGGAACTGTCCAGCTTCAGT
Fbxw7	WT	38296	15751	12488	8396	8629	0	0	0	0	0	0	0	0	0	GTGTGAGTATGCCTTCCCTATTTCCTTTTCCATAGTTGGCACTCTATGTGCTTTCATTCCTGGAACCCAAAGACCTGCTGCAAGCGGCTCAGACTTGTCGA|TACTGGAGAATTTTGGCTGAGGATAACCTTCTCTGGAGAGAGAAATGTAAAGAAGAGGGTAAGTTCAGAATCACACACAGATGTGTTTCTACTCTGGAAACAAGTTAACAGAATAACTTGGCTGTGAGTGAGAGT
Fbxw7	Del 12|11	6813	35	74	1451	4671	0	0	0	0	0	0	0	0	0	GTGTGAGTATGCCTTCCCTATTTCCTTTTCCATAGTTGGCACTCTATGTGCTTTCATTCCTGGAACCCAAAGACCTGCTGCAAGCGGCT------------|-----------TTTGGCTGAGGATAACCTTCTCTGGAGAGAGAAATGTAAAGAAGAGGGTAAGTTCAGAATCACACACAGATGTGTTTCTACTCTGGAAACAAGTTAACAGAATAACTTGGCTGTGAGTGAGAGT
Fbxw7	Del 1|0	24	7374	10187	6573	7507	0	0	0	0	0	0	0	0	0	GTGTGAGTATGCCTTCCCTATTTCCTTTTCCATAGTTGGCACTCTATGTGCTTTCATTCCTGGAACCCAAAGACCTGCTGCAAGCGGCTCAGACTTGTCG-|TACTGGAGAATTTTGGCTGAGGATAACCTTCTCTGGAGAGAGAAATGTAAAGAAGAGGGTAAGTTCAGAATCACACACAGATGTGTTTCTACTCTGGAAACAAGTTAACAGAATAACTTGGCTGTGAGTGAGAGT
Fbxw7	Del 3|0	11	2922	4254	2690	3148	39783	85988	31395	29606	48451	63744	57301	65109	55778	GTGTGAGTATGCCTTCCCTATTTCCTTTTCCATAGTTGGCACTCTATGTGCTTTCATTCCTGGAACCCAAAGACCTGCTGCAAGCGGCTCAGACTTGT---|TACTGGAGAATTTTGGCTGAGGATAACCTTCTCTGGAGAGAGAAATGTAAAGAAGAGGGTAAGTTCAGAATCACACACAGATGTGTTTCTACTCTGGAAACAAGTTAACAGAATAACTTGGCTGTGAGTGAGAGT
Fbxw7	Del 8|9	1	1064	1563	1048	1200	0	0	0	0	0	0	0	0	0	GTGTGAGTATGCCTTCCCTATTTCCTTTTCCATAGTTGGCACTCTATGTGCTTTCATTCCTGGAACCCAAAGACCTGCTGCAAGCGGCTCAGA-------- | ---------ATTTTGGCTGAGGATAACCTTCTCTGGAGAGAGAAATGTAAAGAAGAGGGTAAGTTCAGAATCACACACAGATGTGTTTCTACTCTGGAAACAAGTTAACAGAATAACTTGGCTGTGAGTGAGAGT
Fbxw7	Del 0|5	0	0	0	0	0	39394	86122	31061	30853	47872	63940	58824	63203	56961	GTGTGAGTATGCCTTCCCTATTTCCTTTTCCATAGTTGGCACTCTATGTGCTTTCATTCCTGGAACCCAAAGACCTGCTGCAAGCGGCTCAGACTTGTCGA|-----GAGAATTTTGGCTGAGGATAACCTTCTCTGGAGAGAGAAATGTAAAGAAGAGGGTAAGTTCAGAATCACACACAGATGTGTTTCTACTCTGGAAACAAGTTAACAGAATAACTTGGCTGTGAGTGAGAGT
Hic1	WT	3414	1122	283	192	183	232	415	385	227	509	912	591	883	787	CTACGCTCCTTACGGGCGGCCCGGCCGGGGCTTGAGGGCTGCCACGCCCGTCATCCAGGCTTGCTACTCGTCCCCGGCCGGGCCACCGCCGCCGCCTGCCGCCGAGCCGCCGTCG|GGCCCCGATGCAGCCGTCAACACCCACTGCGCTGAGCTATATGCTTCAGGCCCGGGCCCAGCAGCCTCACTCTGCGCCCCGGAGCGTCGCTGCTCCCCGCTTTG
Hic1	Del 1|0	2632	371	394	393	945	4198	7191	11353	5650	16123	6543	9683	11898	5572	CTACGCTCCTTACGGGCGGCCCGGCCGGGGCTTGAGGGCTGCCACGCCCGTCATCCAGGCTTGCTACTCGTCCCCGGCCGGGCCACCGCCGCCGCCTGCCGCCGAGCCGCCGTC-|GGCCCCGATGCAGCCGTCAACACCCACTGCGCTGAGCTATATGCTTCAGGCCCGGGCCCAGCAGCCTCACTCTGCGCCCCGGAGCGTCGCTGCTCCCCGCTTTG
Hic1	Del 0|3	0	81	0	17	13	0	0	0	0	0	0	0	0	0	CTACGCTCCTTACGGGCGGCCCGGCCGGGGCTTGAGGGCTGCCACGCCCGTCATCCAGGCTTGCTACTCGTCCCCGGCCGGGCCACCGCCGCCGCCTGCCGCCGAGCCGCCGTCG|---CCCGATGCAGCCGTCAACACCCACTGCGCTGAGCTATATGCTTCAGGCCCGGGCCCAGCAGCCTCACTCTGCGCCCCGGAGCGTCGCTGCTCCCCGCTTTG
Hic1	Ins 1 G	0	0	0	0	0	1198	1307	4017	1197	5013	1722	2760	3699	2089	CTACGCTCCTTACGGGCGGCCCGGCCGGGGCTTGAGGGCTGCCACGCCCGTCATCCAGGCTTGCTACTCGTCCCCGGCCGGGCCACCGCCGCCGCCTGCCGCCGAGCCGCCGTCG|{G}GGCCCCGATGCAGCCGTCAACACCCACTGCGCTGAGCTATATGCTTCAGGCCCGGGCCCAGCAGCCTCACTCTGCGCCCCGGAGCGTCGCTGCTCCCCGCTTTG
Hnf1a	WT	23268	24035	23751	16724	31437	41778	89302	40405	41880	82977	79837	77774	62531	83335	GCCCTACCTGATGGTTGGAGAGGGTCCCCTGGACAAGGGGGAGTCCTGCGGTGGGAGTCGAGGGGACCTGACCGAGTTGCCTAATGGCCTTGG|AGAAACGCGTGGCTCTGAAGATGACACGGATGACGATGGGGAAGACTTCGCGCCACCCATTCTGAAAGAGCTGGAGAACCTCAGCCCAGAGGAGGCAGCCCACCAGAAAGCCGTGGTGGAGTCA
Keap1	WT	1660	46928	35255	12806	4669	3220	91	4573	1694	2406	3109	4418	3934	4463	CTTCTACGTGCAGGCACTGCTGCGGGCCGTGCGCTGCCATGCGCTCACGCCGCGCTTCCTGCAGACGCAGCTGCAGAAGTGTGAGATCCTGCAGGCCGACG|CGCGCTGCAAGGACTACCTGGTGCAGATATTCCAGGAGCTCACGCTGCACAAGCCCACGCAGGCAGTGCCCTGCCGCGCGCCCAAAGTGGGCCGCCTCATCTACACAGCGGGCGGTTACTTCCGACAGTCGCT
Keap1	Del 2|1	600	36	16	5440	28813	0	0	0	0	0	0	0	0	0	CTTCTACGTGCAGGCACTGCTGCGGGCCGTGCGCTGCCATGCGCTCACGCCGCGCTTCCTGCAGACGCAGCTGCAGAAGTGTGAGATCCTGCAGGCCGA--|-GCGCTGCAAGGACTACCTGGTGCAGATATTCCAGGAGCTCACGCTGCACAAGCCCACGCAGGCAGTGCCCTGCCGCGCGCCCAAAGTGGGCCGCCTCATCTACACAGCGGGCGGTTACTTCCGACAGTCGCT
Keap1	Del 8|9	0	0	0	0	0	3492	17104	4963	1887	5199	3382	4719	6777	4783	CTTCTACGTGCAGGCACTGCTGCGGGCCGTGCGCTGCCATGCGCTCACGCCGCGCTTCCTGCAGACGCAGCTGCAGAAGTGTGAGATCCTGCA--------|---------AGGACTACCTGGTGCAGATATTCCAGGAGCTCACGCTGCACAAGCCCACGCAGGCAGTGCCCTGCCGCGCGCCCAAAGTGGGCCGCCTCATCTACACAGCGGGCGGTTACTTCCGACAGTCGCT
Kmt2a	WT	11319	393	507	482	362	0	0	0	0	0	0	0	0	0	AGTTGCTGGCTCAGAAGATGCCGAGCCTCTTGCTCCTCCCATCAAACCAATTAAGCCTGTCACCAGAAACAAGGCACCTCAGGAGCCTCCGGTGAAGAAAGGGCGGCGATCA|AGGCGGTGCGGACAATGTCCTGGCTGCCAGGTGCCTGAGGACTGTGGCATTTGCACTAATTGCCTGGACAAGCCCAAGTTTGGTGGCCGCAATATA
Kmt2a	Del 6|0	43853	66990	93967	82171	123336	0	0	0	0	0	0	0	0	0	AGTTGCTGGCTCAGAAGATGCCGAGCCTCTTGCTCCTCCCATCAAACCAATTAAGCCTGTCACCAGAAACAAGGCACCTCAGGAGCCTCCGGTGAAGAAAGGGCGG------|AGGCGGTGCGGACAATGTCCTGGCTGCCAGGTGCCTGAGGACTGTGGCATTTGCACTAATTGCCTGGACAAGCCCAAGTTTGGTGGCCGCAATATA
Kmt2a	Del 20|2	27953	97	533	45178	114946	0	0	0	0	0	0	0	0	0	AGTTGCTGGCTCAGAAGATGCCGAGCCTCTTGCTCCTCCCATCAAACCAATTAAGCCTGTCACCAGAAACAAGGCACCTCAGGAGCCTCCGG--------------------|--GCGGTGCGGACAATGTCCTGGCTGCCAGGTGCCTGAGGACTGTGGCATTTGCACTAATTGCCTGGACAAGCCCAAGTTTGGTGGCCGCAATATA
Kmt2a	Ins 1 A	23578	59934	83708	36957	7361	4877	27031	5933	5030	10986	11838	3579	3736	8556	AGTTGCTGGCTCAGAAGATGCCGAGCCTCTTGCTCCTCCCATCAAACCAATTAAGCCTGTCACCAGAAACAAGGCACCTCAGGAGCCTCCGGTGAAGAAAGGGCGGCGATCA{A}|AGGCGGTGCGGACAATGTCCTGGCTGCCAGGTGCCTGAGGACTGTGGCATTTGCACTAATTGCCTGGACAAGCCCAAGTTTGGTGGCCGCAATATA
Kmt2a	Del 7|0	16673	64829	90356	33173	5487	0	0	0	0	0	0	0	0	0	AGTTGCTGGCTCAGAAGATGCCGAGCCTCTTGCTCCTCCCATCAAACCAATTAAGCCTGTCACCAGAAACAAGGCACCTCAGGAGCCTCCGGTGAAGAAAGGGC-------A|AGGCGGTGCGGACAATGTCCTGGCTGCCAGGTGCCTGAGGACTGTGGCATTTGCACTAATTGCCTGGACAAGCCCAAGTTTGGTGGCCGCAATATA
Kmt2a	Del 4|0	10719	904	1183	1198	889	0	0	0	0	0	0	0	0	0	AGTTGCTGGCTCAGAAGATGCCGAGCCTCTTGCTCCTCCCATCAAACCAATTAAGCCTGTCACCAGAAACAAGGCACCTCAGGAGCCTCCGGTGAAGAAAGGGCGGCG----|AGGCGGTGCGGACAATGTCCTGGCTGCCAGGTGCCTGAGGACTGTGGCATTTGCACTAATTGCCTGGACAAGCCCAAGTTTGGTGGCCGCAATATA
Kmt2a	Del 3|0	0	0	0	0	0	5487	36705	6700	6006	12468	14368	13240	4241	9588	AGTTGCTGGCTCAGAAGATGCCGAGCCTCTTGCTCCTCCCATCAAACCAATTAAGCCTGTCACCAGAAACAAGGCACCTCAGGAGCCTCCGGTGAAGAAAGGGCGGCGA---|AGGCGGTGCGGACAATGTCCTGGCTGCCAGGTGCCTGAGGACTGTGGCATTTGCACTAATTGCCTGGACAAGCCCAAGTTTGGTGGCCGCAATATA
Kmt2a	Del 1|0	0	0	0	0	0	10533	129	14028	12290	13116	27243	25342	25935	18957	AGTTGCTGGCTCAGAAGATGCCGAGCCTCTTGCTCCTCCCATCAAACCAATTAAGCCTGTCACCAGAAACAAGGCACCTCAGGAGCCTCCGGTGAAGAAAGGGCGGCGAT-A|AGGCGGTGCGGACAATGTCCTGGCTGCCAGGTGCCTGAGGACTGTGGCATTTGCACTAATTGCCTGGACAAGCCCAAGTTTGGTGGCCGCAATATA
Kmt2a	Del 3|0 Ins 2GA	0	0	0	0	0	11022	31381	14479	12527	25912	26948	25259	43320	19945	AGTTGCTGGCTCAGAAGATGCCGAGCCTCTTGCTCCTCCCATCAAACCAATTAAGCCTGTCACCAGAAACAAGGCACCTCAGGAGCCTCCGGTGAAGAAAGGGCGGCGA---{GA}|AGGCGGTGCGGACAATGTCCTGGCTGCCAGGTGCCTGAGGACTGTGGCATTTGCACTAATTGCCTGGACAAGCCCAAGTTTGGTGGCCGCAATATA
Kmt2c	WT	47189	53457	57954	29779	13058	20416	58215	19372	5357	60505	28586	51336	28227	45140	CTCATGCCAAACCAGGATCCTTTTTTGCAAGCAGCACAAAACCGAGTACCAGGTTTACCTGGCCCTTTGATAAGGCCACCTGATACATGCTCCCAGACTCCCAGGCCACCTGGGCCTGGC|CGTATAGACACATTCACTCATGCTTCCTCATCTGCTGTTCGTGATCCATATGATCAGCCTCCAGTGACTCCCAGGCCTCATTCTGAGTCTTTCG
Kmt2c	Del 43|35	16753	2552	3995	8387	22270	0	0	0	0	0	0	0	0	0	CTCATGCCAAACCAGGATCCTTTTTTGCAAGCAGCACAAAACCGAGTACCAGGTTTACCTGGCCCTTTGATAAGGCC------------------------------------------- | -------------------------CCTCATCTGCTGTTCGTGATCCATATGATCAGCCTCCAGTGACTCCCAGGCCTCATTCTGAGTCTTTCG
Kmt2c	Del 0|5	15539	1210	1367	6569	26963	0	0	0	0	0	0	0	0	0	CTCATGCCAAACCAGGATCCTTTTTTGCAAGCAGCACAAAACCGAGTACCAGGTTTACCTGGCCCTTTGATAAGGCCACCTGATACATGCTCCCAGACTCCCAGGCCACCTGGGCCTGGC|-----AGACACATTCACTCATGCTTCCTCATCTGCTGTTCGTGATCCATATGATCAGCCTCCAGTGACTCCCAGGCCTCATTCTGAGTCTTTCG
Kmt2c	Del 1|0	700	11619	13196	10018	14236	0	0	0	0	0	0	0	0	0	CTCATGCCAAACCAGGATCCTTTTTTGCAAGCAGCACAAAACCGAGTACCAGGTTTACCTGGCCCTTTGATAAGGCCACCTGATACATGCTCCCAGACTCCCAGGCCACCTGGGCCTGG-|CGTATAGACACATTCACTCATGCTTCCTCATCTGCTGTTCGTGATCCATATGATCAGCCTCCAGTGACTCCCAGGCCTCATTCTGAGTCTTTCG
Kmt2c	Del 0|2	4	9076	10113	8077	12272	0	0	0	0	0	0	0	0	0	CTCATGCCAAACCAGGATCCTTTTTTGCAAGCAGCACAAAACCGAGTACCAGGTTTACCTGGCCCTTTGATAAGGCCACCTGATACATGCTCCCAGACTCCCAGGCCACCTGGGCCTGGC|C--ATAGACACATTCACTCATGCTTCCTCATCTGCTGTTCGTGATCCATATGATCAGCCTCCAGTGACTCCCAGGCCTCATTCTGAGTCTTTCG
Kmt2c	Del 0|5	14	7186	8040	6951	11512	0	0	0	0	0	0	0	0	0	CTCATGCCAAACCAGGATCCTTTTTTGCAAGCAGCACAAAACCGAGTACCAGGTTTACCTGGCCCTTTGATAAGGCCACCTGATACATGCTCCCAGACTCCCAGGCCACCTGGGCCTGGC|C-----GACACATTCACTCATGCTTCCTCATCTGCTGTTCGTGATCCATATGATCAGCCTCCAGTGACTCCCAGGCCTCATTCTGAGTCTTTCG
Kmt2c	Del 0|3	8	4071	4557	3795	5849	0	0	0	0	0	0	0	0	0	CTCATGCCAAACCAGGATCCTTTTTTGCAAGCAGCACAAAACCGAGTACCAGGTTTACCTGGCCCTTTGATAAGGCCACCTGATACATGCTCCCAGACTCCCAGGCCACCTGGGCCTGGC|---ATAGACACATTCACTCATGCTTCCTCATCTGCTGTTCGTGATCCATATGATCAGCCTCCAGTGACTCCCAGGCCTCATTCTGAGTCTTTCG
Kmt2c	Del 0|1	0	0	0	0	0	25804	658	23962	33956	22315	41489	25392	48463	50416	CTCATGCCAAACCAGGATCCTTTTTTGCAAGCAGCACAAAACCGAGTACCAGGTTTACCTGGCCCTTTGATAAGGCCACCTGATACATGCTCCCAGACTCCCAGGCCACCTGGGCCTGGC|C-TATAGACACATTCACTCATGCTTCCTCATCTGCTGTTCGTGATCCATATGATCAGCCTCCAGTGACTCCCAGGCCTCATTCTGAGTCTTTCG
Kmt2c	Del 0|2	0	0	0	0	0	25000	79489	22903	25760	20571	41365	44748	61882	46875	CTCATGCCAAACCAGGATCCTTTTTTGCAAGCAGCACAAAACCGAGTACCAGGTTTACCTGGCCCTTTGATAAGGCCACCTGATACATGCTCCCAGACTCCCAGGCCACCTGGGCCTGGC|--TATAGACACATTCACTCATGCTTCCTCATCTGCTGTTCGTGATCCATATGATCAGCCTCCAGTGACTCCCAGGCCTCATTCTGAGTCTTTCG
Lkb1	Del 10|0	6680	55	68	2373	5764	0	0	0	0	0	0	0	0	0	ATCGACTCCACCGAGGTAATCTACCAGCCGCGCCGCAAACGCGCCAAGCTCATCGGCAAGTACCTGATGGGGGACCTGCTCGGGGAG----------|GCAAGGTGAAGGAGGTGCTGGACTCCGAGACCTTATGCCGCAGGGCGGTCAAGATCCTCAAGAAGAAAAAGCTGCGCAGGATCCCCAATGGAGAGGCCAACGTCAAGAAGTA
Lkb1	Ins 1 G	4322	3743	4763	1757	368	0	0	0	0	0	0	0	0	0	ATCGACTCCACCGAGGTAATCTACCAGCCGCGCCGCAAACGCGCCAAGCTCATCGGCAAGTACCTGATGGGGGACCTGCTCGGGGAGGGCTCGTACG{G}|GCAAGGTGAAGGAGGTGCTGGACTCCGAGACCTTATGCCGCAGGGCGGTCAAGATCCTCAAGAAGAAAAAGCTGCGCAGGATCCCCAATGGAGAGGCCAACGTCAAGAAGTA
Lkb1	Del 8|14	3963	47	62	1966	4822	0	0	0	0	0	0	0	0	0	ATCGACTCCACCGAGGTAATCTACCAGCCGCGCCGCAAACGCGCCAAGCTCATCGGCAAGTACCTGATGGGGGACCTGCTCGGGGAGGG-------- | --------------GTGCTGGACTCCGAGACCTTATGCCGCAGGGCGGTCAAGATCCTCAAGAAGAAAAAGCTGCGCAGGATCCCCAATGGAGAGGCCAACGTCAAGAAGTA
Lkb1	Del 1|0	2805	268	260	1698	185	21767	44924	23922	20497	34200	26310	35589	47630	41267	ATCGACTCCACCGAGGTAATCTACCAGCCGCGCCGCAAACGCGCCAAGCTCATCGGCAAGTACCTGATGGGGGACCTGCTCGGGGAGGGCTCGTAC-|GCAAGGTGAAGGAGGTGCTGGACTCCGAGACCTTATGCCGCAGGGCGGTCAAGATCCTCAAGAAGAAAAAGCTGCGCAGGATCCCCAATGGAGAGGCCAACGTCAAGAAGTA
Lkb1	Del 5|2	2526	4013	4891	1850	434	0	0	0	0	0	0	0	0	0	ATCGACTCCACCGAGGTAATCTACCAGCCGCGCCGCAAACGCGCCAAGCTCATCGGCAAGTACCTGATGGGGGACCTGCTCGGGGAGGGCTC----- | --AAGGTGAAGGAGGTGCTGGACTCCGAGACCTTATGCCGCAGGGCGGTCAAGATCCTCAAGAAGAAAAAGCTGCGCAGGATCCCCAATGGAGAGGCCAACGTCAAGAAGTA
Lkb1	Del 4|0	16	4413	4571	2997	3412	21060	43633	23505	19780	32618	26364	32622	35341	38735	ATCGACTCCACCGAGGTAATCTACCAGCCGCGCCGCAAACGCGCCAAGCTCATCGGCAAGTACCTGATGGGGGACCTGCTCGGGGAGGGCTCG----|GCAAGGTGAAGGAGGTGCTGGACTCCGAGACCTTATGCCGCAGGGCGGTCAAGATCCTCAAGAAGAAAAAGCTGCGCAGGATCCCCAATGGAGAGGCCAACGTCAAGAAGTA
Lkb1	Del 2|0	1	2098	2191	1337	1673	0	0	0	0	0	0	0	0	0	ATCGACTCCACCGAGGTAATCTACCAGCCGCGCCGCAAACGCGCCAAGCTCATCGGCAAGTACCTGATGGGGGACCTGCTCGGGGAGGGCTCGT--G|GCAAGGTGAAGGAGGTGCTGGACTCCGAGACCTTATGCCGCAGGGCGGTCAAGATCCTCAAGAAGAAAAAGCTGCGCAGGATCCCCAATGGAGAGGCCAACGTCAAGAAGTA
Lkb1	Del 2|0	12	1131	1278	798	975	0	0	0	0	0	0	0	0	0	ATCGACTCCACCGAGGTAATCTACCAGCCGCGCCGCAAACGCGCCAAGCTCATCGGCAAGTACCTGATGGGGGACCTGCTCGGGGAGGGCTCGTA--|GCAAGGTGAAGGAGGTGCTGGACTCCGAGACCTTATGCCGCAGGGCGGTCAAGATCCTCAAGAAGAAAAAGCTGCGCAGGATCCCCAATGGAGAGGCCAACGTCAAGAAGTA
Lkb1	Del 1|0	0	0	0	0	0	11019	43703	12183	10397	17194	14030	18389	18461	20500	ATCGACTCCACCGAGGTAATCTACCAGCCGCGCCGCAAACGCGCCAAGCTCATCGGCAAGTACCTGATGGGGGACCTGCTCGGGGAGGGCTCGTA-G|GCAAGGTGAAGGAGGTGCTGGACTCCGAGACCTTATGCCGCAGGGCGGTCAAGATCCTCAAGAAGAAAAAGCTGCGCAGGATCCCCAATGGAGAGGCCAACGTCAAGAAGTA
Mlh1	WT	810	104	88	94	102	0	0	0	0	0	0	0	0	0	ATGTGCTAAAACCTGGCCTTTTTTACTCTTTTCTCTCTTGAAACAGACCTTGCTTCCAGGACTTGCTGGGCCTTCTGGGGAGGCAGCTAGACCCACGA|CAGGGGTGGCTTCCTCATCCACTAGTGGAAGTGGCGACAAGGTCTACGCTTACCAGATGGTCCGTACGGACTCCCGGGAGCAGAAGCTTGACGCCTTTCTGCAGCCTGTAAG
Mlh1	Del 18|5	3201	63	50	448	1440	0	0	0	0	0	0	0	0	0	ATGTGCTAAAACCTGGCCTTTTTTACTCTTTTCTCTCTTGAAACAGACCTTGCTTCCAGGACTTGCTGGGCCTTCT------------------ | -----GTGGCTTCCTCATCCACTAGTGGAAGTGGCGACAAGGTCTACGCTTACCAGATGGTCCGTACGGACTCCCGGGAGCAGAAGCTTGACGCCTTTCTGCAGCCTGTAAG
Mlh1	Del 28|5	3061	69	87	473	1589	0	0	0	0	0	0	0	0	0	ATGTGCTAAAACCTGGCCTTTTTTACTCTTTTCTCTCTTGAAACAGACCTTGCTTCCAGGACTTGCTGGG---------------------------- | -----GTGGCTTCCTCATCCACTAGTGGAAGTGGCGACAAGGTCTACGCTTACCAGATGGTCCGTACGGACTCCCGGGAGCAGAAGCTTGACGCCTTTCTGCAGCCTGTAAG
Mlh1	Del 2|0	2539	1484	1464	743	437	0	0	0	0	0	0	0	0	0	ATGTGCTAAAACCTGGCCTTTTTTACTCTTTTCTCTCTTGAAACAGACCTTGCTTCCAGGACTTGCTGGGCCTTCTGGGGAGGCAGCTAGACCCAC--|CAGGGGTGGCTTCCTCATCCACTAGTGGAAGTGGCGACAAGGTCTACGCTTACCAGATGGTCCGTACGGACTCCCGGGAGCAGAAGCTTGACGCCTTTCTGCAGCCTGTAAG
Mlh1	Del 8|0	2052	938	918	440	203	0	0	0	0	0	0	0	0	0	ATGTGCTAAAACCTGGCCTTTTTTACTCTTTTCTCTCTTGAAACAGACCTTGCTTCCAGGACTTGCTGGGCCTTCTGGGGAGGCAGCTAG--------|CAGGGGTGGCTTCCTCATCCACTAGTGGAAGTGGCGACAAGGTCTACGCTTACCAGATGGTCCGTACGGACTCCCGGGAGCAGAAGCTTGACGCCTTTCTGCAGCCTGTAAG
Mlh1	Del 1|3	2015	1109	1186	469	3618	0	0	0	0	0	0	0	0	0	ATGTGCTAAAACCTGGCCTTTTTTACTCTTTTCTCTCTTGAAACAGACCTTGCTTCCAGGACTTGCTGGGCCTTCTGGGGAGGCAGCTAGACCCACG-|---GGGTGGCTTCCTCATCCACTAGTGGAAGTGGCGACAAGGTCTACGCTTACCAGATGGTCCGTACGGACTCCCGGGAGCAGAAGCTTGACGCCTTTCTGCAGCCTGTAAG
Mlh1	Ins 1 A	1138	270	323	218	292	0	0	0	0	0	0	0	0	0	ATGTGCTAAAACCTGGCCTTTTTTACTCTTTTCTCTCTTGAAACAGACCTTGCTTCCAGGACTTGCTGGGCCTTCTGGGGAGGCAGCTAGACCCACGA{A}|CAGGGGTGGCTTCCTCATCCACTAGTGGAAGTGGCGACAAGGTCTACGCTTACCAGATGGTCCGTACGGACTCCCGGGAGCAGAAGCTTGACGCCTTTCTGCAGCCTGTAAG
Mlh1	Del 4|0	9	3672	4862	3027	250	0	0	0	0	0	0	0	0	0	ATGTGCTAAAACCTGGCCTTTTTTACTCTTTTCTCTCTTGAAACAGACCTTGCTTCCAGGACTTGCTGGGCCTTCTGGGGAGGCAGCTAGACCC----|CAGGGGTGGCTTCCTCATCCACTAGTGGAAGTGGCGACAAGGTCTACGCTTACCAGATGGTCCGTACGGACTCCCGGGAGCAGAAGCTTGACGCCTTTCTGCAGCCTGTAAG
Mlh1	Del 1|0	17	3571	4743	2978	3583	0	0	0	0	0	0	0	0	0	ATGTGCTAAAACCTGGCCTTTTTTACTCTTTTCTCTCTTGAAACAGACCTTGCTTCCAGGACTTGCTGGGCCTTCTGGGGAGGCAGCTAGACCCACG-|CAGGGGTGGCTTCCTCATCCACTAGTGGAAGTGGCGACAAGGTCTACGCTTACCAGATGGTCCGTACGGACTCCCGGGAGCAGAAGCTTGACGCCTTTCTGCAGCCTGTAAG
Mlh1	Del 5|0	67	2678	2617	2103	2545	0	0	0	0	0	0	0	0	0	ATGTGCTAAAACCTGGCCTTTTTTACTCTTTTCTCTCTTGAAACAGACCTTGCTTCCAGGACTTGCTGGGCCTTCTGGGGAGGCAGCTAGACC-----|CAGGGGTGGCTTCCTCATCCACTAGTGGAAGTGGCGACAAGGTCTACGCTTACCAGATGGTCCGTACGGACTCCCGGGAGCAGAAGCTTGACGCCTTTCTGCAGCCTGTAAG
Mlh1	Del 3|0	0	0	0	0	0	5213	42942	8751	7316	16901	17455	14743	23004	18518	ATGTGCTAAAACCTGGCCTTTTTTACTCTTTTCTCTCTTGAAACAGACCTTGCTTCCAGGACTTGCTGGGCCTTCTGGGGAGGCAGCTAGACCCA---|CAGGGGTGGCTTCCTCATCCACTAGTGGAAGTGGCGACAAGGTCTACGCTTACCAGATGGTCCGTACGGACTCCCGGGAGCAGAAGCTTGACGCCTTTCTGCAGCCTGTAAG
Mlh1	Del 0|1	0	0	0	0	0	4695	183	8344	6175	7832	14397	14130	13392	17451	ATGTGCTAAAACCTGGCCTTTTTTACTCTTTTCTCTCTTGAAACAGACCTTGCTTCCAGGACTTGCTGGGCCTTCTGGGGAGGCAGCTAGACCCACGA|CA-GGGTGGCTTCCTCATCCACTAGTGGAAGTGGCGACAAGGTCTACGCTTACCAGATGGTCCGTACGGACTCCCGGGAGCAGAAGCTTGACGCCTTTCTGCAGCCTGTAAG
Mst1	WT	224	74	50	30	53	0	0	0	0	0	0	0	0	0	TGGGGTCAATCAAGCCTAAGGAGGGAGTGATAGGCCTGCCCCCACTTAGAAGTGCATTGGCCCTGTTTCCAGCTGTTTGTGTTCTGTGCAACGGTGAGGATTA|CCGTGGCGAGGTAGACGTTACAGAGTCAGGGCGGGAGTGTCAACGCTGGGACCTGCAGCACCCCCACTCGCACCCTTTCCAGCCTGAAAAGTATGTAGGCA
Mst1	Del 1|0	2575	3077	2305	1393	2054	4596	12773	6943	5407	10091	18146	12505	13635	0	TGGGGTCAATCAAGCCTAAGGAGGGAGTGATAGGCCTGCCCCCACTTAGAAGTGCATTGGCCCTGTTTCCAGCTGTTTGTGTTCTGTGCAACGGTGAGGATT-|CCGTGGCGAGGTAGACGTTACAGAGTCAGGGCGGGAGTGTCAACGCTGGGACCTGCAGCACCCCCACTCGCACCCTTTCCAGCCTGAAAAGTATGTAGGCA
Mst1	Del 31|23	807	54	67	169	533	0	0	0	0	0	0	0	0	0	TGGGGTCAATCAAGCCTAAGGAGGGAGTGATAGGCCTGCCCCCACTTAGAAGTGCATTGGCCCTGTTTCCAG------------------------------- | -----------------------AGTCAGGGCGGGAGTGTCAACGCTGGGACCTGCAGCACCCCCACTCGCACCCTTTCCAGCCTGAAAAGTATGTAGGCA
Mst1	Del 3|0	593	528	413	144	51	0	0	0	0	0	0	0	0	0	TGGGGTCAATCAAGCCTAAGGAGGGAGTGATAGGCCTGCCCCCACTTAGAAGTGCATTGGCCCTGTTTCCAGCTGTTTGTGTTCTGTGCAACGGTGAGGA---|CCGTGGCGAGGTAGACGTTACAGAGTCAGGGCGGGAGTGTCAACGCTGGGACCTGCAGCACCCCCACTCGCACCCTTTCCAGCCTGAAAAGTATGTAGGCA
Mst1	Del 7|0	13	995	867	588	685	0	0	0	0	0	0	0	0	0	TGGGGTCAATCAAGCCTAAGGAGGGAGTGATAGGCCTGCCCCCACTTAGAAGTGCATTGGCCCTGTTTCCAGCTGTTTGTGTTCTGTGCAACGGT-------A|CCGTGGCGAGGTAGACGTTACAGAGTCAGGGCGGGAGTGTCAACGCTGGGACCTGCAGCACCCCCACTCGCACCCTTTCCAGCCTGAAAAGTATGTAGGCA
Mst1	Ins 1A	0	0	0	0	0	3059	12198	4569	3728	10015	12271	10813	19416	7469	TGGGGTCAATCAAGCCTAAGGAGGGAGTGATAGGCCTGCCCCCACTTAGAAGTGCATTGGCCCTGTTTCCAGCTGTTTGTGTTCTGTGCAACGGTGAGGATTA{A}|CCGTGGCGAGGTAGACGTTACAGAGTCAGGGCGGGAGTGTCAACGCTGGGACCTGCAGCACCCCCACTCGCACCCTTTCCAGCCTGAAAAGTATGTAGGCA
Mst1	Del 5|1	0	0	0	0	0	1459	15855	2209	1744	4756	6556	5706	1209	3155	TGGGGTCAATCAAGCCTAAGGAGGGAGTGATAGGCCTGCCCCCACTTAGAAGTGCATTGGCCCTGTTTCCAGCTGTTTGTGTTCTGTGCAACGGTGAG-----|-CGTGGCGAGGTAGACGTTACAGAGTCAGGGCGGGAGTGTCAACGCTGGGACCTGCAGCACCCCCACTCGCACCCTTTCCAGCCTGAAAAGTATGTAGGCA
Msx1	WT	44069	57165	66000	22516	4857	17364	1823	22777	32078	36098	32164	18314	42160	42239	TCATGGCCGATCACAGGAAGCCCGGGGCCAAGGAGAGCGTCCTGGTGGCCTCCGAAGGGGCTCAGGCAGCGGGTGGCTCGGTGCAGCACTTGGGCACCCGGCCCGGGT|CTCTGGGCGCCCCGGATGCGCCCTCCTCGCCGCGGCCTCTCGGCCATTTCTCAGTCGGAGGACTCCTCAAGCTGCCAGAAGATGCTCTGGTGAAGGCCGAAAGCCCCGAGAAACTAGA
Msx1	Del 0|2	18354	596	1523	5588	20096	15929	51642	21218	714	33490	28205	39354	27755	44278	TCATGGCCGATCACAGGAAGCCCGGGGCCAAGGAGAGCGTCCTGGTGGCCTCCGAAGGGGCTCAGGCAGCGGGTGGCTCGGTGCAGCACTTGGGCACCCGGCCCGGGT|--CTGGGCGCCCCGGATGCGCCCTCCTCGCCGCGGCCTCTCGGCCATTTCTCAGTCGGAGGACTCCTCAAGCTGCCAGAAGATGCTCTGGTGAAGGCCGAAAGCCCCGAGAAACTAGA
Msx1	Del 19|22	10966	31	72	4363	16985	0	0	0	0	0	0	0	0	0	TCATGGCCGATCACAGGAAGCCCGGGGCCAAGGAGAGCGTCCTGGTGGCCTCCGAAGGGGCTCAGGCAGCGGGTGGCTCGGTGCAGCAC------------------- | ----------------------CTCCTCGCCGCGGCCTCTCGGCCATTTCTCAGTCGGAGGACTCCTCAAGCTGCCAGAAGATGCTCTGGTGAAGGCCGAAAGCCCCGAGAAACTAGA
Msx1	Del 0|3	0	0	0	0	0	17755	73314	23204	23341	36425	39923	36495	58153	45052	TCATGGCCGATCACAGGAAGCCCGGGGCCAAGGAGAGCGTCCTGGTGGCCTCCGAAGGGGCTCAGGCAGCGGGTGGCTCGGTGCAGCACTTGGGCACCCGGCCCGGGT|---TGGGCGCCCCGGATGCGCCCTCCTCGCCGCGGCCTCTCGGCCATTTCTCAGTCGGAGGACTCCTCAAGCTGCCAGAAGATGCTCTGGTGAAGGCCGAAAGCCCCGAGAAACTAGA
Nf1	WT	63860	31561	39022	24490	29949	18377	669734	27828	23913	54690	50935	47258	53682	40904	GACTGTGTGGAGGGATTATGTTTTAAATGTAGGATGTGTGGCTGTGGCTATTGGCCTGACTGTGTGTTTCTTTAGGTGTATGGTGCTACTTACCTACAAAAGCTCTTGGACCCTTT|ATTACGAGTCATCATCACATCTTCGGATTGGCAACATGTTAGCTTTGAAGTGGATCCTACCAGGTTTGTCATCTTGTCACAGTTGCTCCCTCACTC
Nf1	Del 22|13	10818	13	27	878	4140	5	0	1	4	0	0	0	0	0	GACTGTGTGGAGGGATTATGTTTTAAATGTAGGATGTGTGGCTGTGGCTATTGGCCTGACTGTGTGTTTCTTTAGGTGTATGGTGCTACTTACC----------------------|-------------ATCATCACATCTTCGGATTGGCAACATGTTAGCTTTGAAGTGGATCCTACCAGGTTTGTCATCTTGTCACAGTTGCTCCCTCACTC
Nf1	Ins 1 A	40	27432	32551	23497	28727	0	0	0	0	0	0	0	0	0	GACTGTGTGGAGGGATTATGTTTTAAATGTAGGATGTGTGGCTGTGGCTATTGGCCTGACTGTGTGTTTCTTTAGGTGTATGGTGCTACTTACCTACAAAAGCTCTTGGACCCTTT|{A}ATTACGAGTCATCATCACATCTTCGGATTGGCAACATGTTAGCTTTGAAGTGGATCCTACCAGGTTTGTCATCTTGTCACAGTTGCTCCCTCACTC
Nf1	Del 0|2	9	11101	13141	9611	11321	0	0	0	0	0	0	0	0	0	GACTGTGTGGAGGGATTATGTTTTAAATGTAGGATGTGTGGCTGTGGCTATTGGCCTGACTGTGTGTTTCTTTAGGTGTATGGTGCTACTTACCTACAAAAGCTCTTGGACCCTTT|--TACGAGTCATCATCACATCTTCGGATTGGCAACATGTTAGCTTTGAAGTGGATCCTACCAGGTTTGTCATCTTGTCACAGTTGCTCCCTCACTC
Nf1	Del 0|3	4	5203	6144	4574	5554	0	0	0	0	0	0	0	0	0	GACTGTGTGGAGGGATTATGTTTTAAATGTAGGATGTGTGGCTGTGGCTATTGGCCTGACTGTGTGTTTCTTTAGGTGTATGGTGCTACTTACCTACAAAAGCTCTTGGACCCTTT|---ACGAGTCATCATCACATCTTCGGATTGGCAACATGTTAGCTTTGAAGTGGATCCTACCAGGTTTGTCATCTTGTCACAGTTGCTCCCTCACTC
Nf1	Del 2|3	0	0	0	0	0	7833	211939	14647	10349	29168	22822	20343	32502	21215	GACTGTGTGGAGGGATTATGTTTTAAATGTAGGATGTGTGGCTGTGGCTATTGGCCTGACTGTGTGTTTCTTTAGGTGTATGGTGCTACTTACCTACAAAAGCTCTTGGACCCT--|---ACGAGTCATCATCACATCTTCGGATTGGCAACATGTTAGCTTTGAAGTGGATCCTACCAGGTTTGTCATCTTGTCACAGTTGCTCCCTCACTC
Notch3	WT	27845	19774	25440	12328	11865	0	0	0	0	0	0	0	0	0	CATACGCTGTGAGAGCCAGGTGGATGAGTGCCGCAGCCAGCCCTGTCGATATGGGGGCAAATGTCTAGACTTGGTGGACAAGTACCTCTGCCGTTGTCC|TCCCGGAACCACAGGTGGGGCCTGGGGCTGGGCTATAACAGTACGTGGGGGTGTGTGGGGGTCTGTGATGAATTTGTAACTGGTGCTTGACAATAGTAGGTACTCTTGCCATACTTCTTCCCTCCCT
Notch3	Del 0|2	6575	17	21	2697	8732	0	0	0	0	0	0	0	0	0	CATACGCTGTGAGAGCCAGGTGGATGAGTGCCGCAGCCAGCCCTGTCGATATGGGGGCAAATGTCTAGACTTGGTGGACAAGTACCTCTGCCGTTGTCC|--CCGGAACCACAGGTGGGGCCTGGGGCTGGGCTATAACAGTACGTGGGGGTGTGTGGGGGTCTGTGATGAATTTGTAACTGGTGCTTGACAATAGTAGGTACTCTTGCCATACTTCTTCCCTCCCT
Notch3	Del 1|0	126	7807	7447	6474	7856	27551	83924	35030	27818	52754	53386	34280	55303	46009	CATACGCTGTGAGAGCCAGGTGGATGAGTGCCGCAGCCAGCCCTGTCGATATGGGGGCAAATGTCTAGACTTGGTGGACAAGTACCTCTGCCGTTGTC-|TCCCGGAACCACAGGTGGGGCCTGGGGCTGGGCTATAACAGTACGTGGGGGTGTGTGGGGGTCTGTGATGAATTTGTAACTGGTGCTTGACAATAGTAGGTACTCTTGCCATACTTCTTCCCTCCCT
Notch3	Del 3|0	0	3146	3045	2769	3178	0	0	0	0	0	0	0	0	0	CATACGCTGTGAGAGCCAGGTGGATGAGTGCCGCAGCCAGCCCTGTCGATATGGGGGCAAATGTCTAGACTTGGTGGACAAGTACCTCTGCCGTT---C|TCCCGGAACCACAGGTGGGGCCTGGGGCTGGGCTATAACAGTACGTGGGGGTGTGTGGGGGTCTGTGATGAATTTGTAACTGGTGCTTGACAATAGTAGGTACTCTTGCCATACTTCTTCCCTCCCT
Notch3	Del 0|1	1227	1981	2005	1656	2064	8767	30000	11728	9469	17903	17675	11546	19285	15566	CATACGCTGTGAGAGCCAGGTGGATGAGTGCCGCAGCCAGCCCTGTCGATATGGGGGCAAATGTCTAGACTTGGTGGACAAGTACCTCTGCCGTTGTCC|-CCCGGAACCACAGGTGGGGCCTGGGGCTGGGCTATAACAGTACGTGGGGGTGTGTGGGGGTCTGTGATGAATTTGTAACTGGTGCTTGACAATAGTAGGTACTCTTGCCATACTTCTTCCCTCCCT
P53	WT	2499	727	1278	862	1032	0	0	0	0	0	0	0	0	0	AGCCATAGGGGTTTGTTTGTTTGTATGTTTTTTAATTGACAAGTTATGCATCCATACAGTACACAATCTCTTCTCTCTACAGATGACTGCCATGGAGGAGTCACAGTCGGATATCAGCCTCGAGCTCCCTCTGA|GCCAGGAGACATTTTCAGGCTTATGGAAACTGTGAGTGGATCTTTTTGGGGCCCTTAAGATACATCCCGCCATACCTGTATCCTCCCCTTGCCTGAGAGAA
P53	Del 1|0	13195	23541	39552	27626	32763	18152	63208	15704	20332	24835	38330	35614	32850	32984	AGCCATAGGGGTTTGTTTGTTTGTATGTTTTTTAATTGACAAGTTATGCATCCATACAGTACACAATCTCTTCTCTCTACAGATGACTGCCATGGAGGAGTCACAGTCGGATATCAGCCTCGAGCTCCCTCTG-|GCCAGGAGACATTTTCAGGCTTATGGAAACTGTGAGTGGATCTTTTTGGGGCCCTTAAGATACATCCCGCCATACCTGTATCCTCCCCTTGCCTGAGAGAA
P53	Del 11|0	11909	70	113	156	290	0	0	0	0	0	0	0	0	0	AGCCATAGGGGTTTGTTTGTTTGTATGTTTTTTAATTGACAAGTTATGCATCCATACAGTACACAATCTCTTCTCTCTACAGATGACTGCCATGGAGGAGTCACAGTCGGATATCAGCCTCGA-----------|GCCAGGAGACATTTTCAGGCTTATGGAAACTGTGAGTGGATCTTTTTGGGGCCCTTAAGATACATCCCGCCATACCTGTATCCTCCCCTTGCCTGAGAGAA
P53	Del 0|5	10272	57	84	117	240	0	0	0	0	0	0	0	0	0	AGCCATAGGGGTTTGTTTGTTTGTATGTTTTTTAATTGACAAGTTATGCATCCATACAGTACACAATCTCTTCTCTCTACAGATGACTGCCATGGAGGAGTCACAGTCGGATATCAGCCTCGAGCTCCCTCTGA|-----GAGACATTTTCAGGCTTATGGAAACTGTGAGTGGATCTTTTTGGGGCCCTTAAGATACATCCCGCCATACCTGTATCCTCCCCTTGCCTGAGAGAA
P53	Ins 1 A	6370	13657	23208	15533	18744	25039	62265	32141	26315	51049	47637	49157	57605	59419	AGCCATAGGGGTTTGTTTGTTTGTATGTTTTTTAATTGACAAGTTATGCATCCATACAGTACACAATCTCTTCTCTCTACAGATGACTGCCATGGAGGAGTCACAGTCGGATATCAGCCTCGAGCTCCCTCTGA{T}|GCCAGGAGACATTTTCAGGCTTATGGAAACTGTGAGTGGATCTTTTTGGGGCCCTTAAGATACATCCCGCCATACCTGTATCCTCCCCTTGCCTGAGAGAA
Pik3r1	WT	48449	131521	150395	95430	114482	38349	88631	35956	40418	58529	56329	55442	65929	54647	AGTGTGTGGTTACTCAAAGTTGAAAAGTAAGTATGGTCTTATACTGTGTTCATTTTAGGGAAGAAGTGAATGAAAAACTCCGAGACACTGCTGATGGGACCTTTT|TGGTACGAGACGCATCTACTAAAATGCACGGCGATTACACTCTTACACTAAGGTGAGCCAGGAAGTCAGCTGTAATTGCGATGTCTCAGTTGTCATGA
Pik3r1	Ins 1 T	79775	3445	3983	1483	1311	18118	43153	17499	18480	38981	27473	26111	45946	33273	AGTGTGTGGTTACTCAAAGTTGAAAAGTAAGTATGGTCTTATACTGTGTTCATTTTAGGGAAGAAGTGAATGAAAAACTCCGAGACACTGCTGATGGGACCTTTT|{T}TGGTACGAGACGCATCTACTAAAATGCACGGCGATTACACTCTTACACTAAGGTGAGCCAGGAAGTCAGCTGTAATTGCGATGTCTCAGTTGTCATGA
Pik3r1	Del 3|0	38722	89	113	341	1130	0	0	0	0	0	0	0	0	0	AGTGTGTGGTTACTCAAAGTTGAAAAGTAAGTATGGTCTTATACTGTGTTCATTTTAGGGAAGAAGTGAATGAAAAACTCCGAGACACTGCTGATGGGACCT---|TGGTACGAGACGCATCTACTAAAATGCACGGCGATTACACTCTTACACTAAGGTGAGCCAGGAAGTCAGCTGTAATTGCGATGTCTCAGTTGTCATGA
Pik3r1	Del 1|0	28418	2202	2308	1295	1212	0	0	0	0	0	0	0	0	0	AGTGTGTGGTTACTCAAAGTTGAAAAGTAAGTATGGTCTTATACTGTGTTCATTTTAGGGAAGAAGTGAATGAAAAACTCCGAGACACTGCTGATGGGACCTTT-|TGGTACGAGACGCATCTACTAAAATGCACGGCGATTACACTCTTACACTAAGGTGAGCCAGGAAGTCAGCTGTAATTGCGATGTCTCAGTTGTCATGA
Pten	Del 4|0	4322	3719	6953	2389	482	5289	13096	4904	6048	11154	10756	8800	11589	11593	CTTTTGTCTCCCTCCTCCCTCTGCCCCCTGGGCCTATCAGGGAGTCACAATTCCCAGTCAGAGGCGCTATGTATATTATTATAGCTACCTGCTAAAAAATCACCTGGATTAC----|CCGTGGCACTGCTGTTTCACAAGATGATGTTTGAAACTATTCCAATGTTCAGTGGCGGAACTTGCAGTAAGTGCTCTAAATTCTTAGCTGTCTGTGTGTCGGA
Pten	Del 1|0	3089	3041	2800	1963	631	10671	40497	14535	12981	22981	21163	15717	27390	21909	CTTTTGTCTCCCTCCTCCCTCTGCCCCCTGGGCCTATCAGGGAGTCACAATTCCCAGTCAGAGGCGCTATGTATATTATTATAGCTACCTGCTAAAAAATCACCTGGATTACAGA-|CCGTGGCACTGCTGTTTCACAAGATGATGTTTGAAACTATTCCAATGTTCAGTGGCGGAACTTGCAGTAAGTGCTCTAAATTCTTAGCTGTCTGTGTGTCGGA
Pten	Del 44|15	2849	6	17	1436	4246	0	0	0	0	0	0	0	0	0	CTTTTGTCTCCCTCCTCCCTCTGCCCCCTGGGCCTATCAGGGAGTCACAATTCCCAGTCAGAGGCGCTATGT-------------------------------------------- | ---------------TTCACAAGATGATGTTTGAAACTATTCCAATGTTCAGTGGCGGAACTTGCAGTAAGTGCTCTAAATTCTTAGCTGTCTGTGTGTCGGA
Pten	Del 1|0	2493	2	7	953	2793	0	0	0	0	0	0	0	0	0	CTTTTGTCTCCCTCCTCCCTCTGCCCCCTGGGCCTATCAGGGAGTCACAATTCCCAGTCAGAGGCGCTATGTATATTATTATAGCTACCTGCTAAAAAATCACCTGGATTACAG-C|CCGTGGCACTGCTGTTTCACAAGATGATGTTTGAAACTATTCCAATGTTCAGTGGCGGAACTTGCAGTAAGTGCTCTAAATTCTTAGCTGTCTGTGTGTCGGA
Pten	Del 9|0	0	0	0	0	0	5069	11856	6591	6442	11085	11282	8965	11646	10391	CTTTTGTCTCCCTCCTCCCTCTGCCCCCTGGGCCTATCAGGGAGTCACAATTCCCAGTCAGAGGCGCTATGTATATTATTATAGCTACCTGCTAAAAAATCACCTGG--------- | -CGTGGCACTGCTGTTTCACAAGATGATGTTTGAAACTATTCCAATGTTCAGTGGCGGAACTTGCAGTAAGTGCTCTAAATTCTTAGCTGTCTGTGTGTCGGA
Rasa1	Del 1|0	3177	17605	24377	14967	15166	31935	49874	19265	27119	58214	50207	50955	69926	69391	AGCGTGCCGGGTCAAGTTACCCGCGGCCCTGCCGGTGGCAGCCGCCCCGTGTCCCGGGCTGGCGGACGCCGACT|TGGTTGCGGCCCTCGGTGGCGGAGCCGCGTCGGGGTCCGGGTTCCTGGGGACCGGGCCGGTGGCCGGTGTCTTGGGGGGCGCCGCGCTGACCGGCAGTGCTGCTG
Rasa1	Ins 1 A	837	8865	10256	18	977	0	0	0	0	0	0	0	0	0	AGCGTGCCGGGTCAAGTTACCCGCGGCCCTGCCGGTGGCAGCCGCCCCGTGTCCCGGGCTGGCGGACGCCGACT|{A}TGGTTGCGGCCCTCGGTGGCGGAGCCGCGTCGGGGTCCGGGTTCCTGGGGACCGGGCCGGTGGCCGGTGTCTTGGGGGGCGCCGCGCTGACCGGCAGTGCTGCTG
Rasa1	Del 12|22	525	51	37	3728	14889	0	0	0	0	0	0	0	0	0	AGCGTGCCGGGTCAAGTTACCCGCGGCCCTGCCGGTGGCAGCCGCCCCGTGTCCCGGGCTGG------------|----------------------AGCCGCGTCGGGGTCCGGGTTCCTGGGGACCGGGCCGGTGGCCGGTGTCTTGGGGGGCGCCGCGCTGACCGGCAGTGCTGCTG
Rasa1	Del 0|3	0	0	0	0	0	17561	27768	11781	14953	16470	26924	26748	25388	18692	AGCGTGCCGGGTCAAGTTACCCGCGGCCCTGCCGGTGGCAGCCGCCCCGTGTCCCGGGCTGGCGGACGCCGACT|---TTGCGGCCCTCGGTGGCGGAGCCGCGTCGGGGTCCGGGTTCCTGGGGACCGGGCCGGTGGCCGGTGTCTTGGGGGGCGCCGCGCTGACCGGCAGTGCTGCTG
Rb1	WT	1485	21919	29962	21141	21579	157	162	6829	0	5	174	229	129	108	TACAGAAACAGCTGCAATCCCCATTAATGGTTCACCTCGAACACCCAGAAGAGGTCAGAACAGGAGCGCTCGGATAGCAAAACAACTAGAAAATGAT|ACGAGGATTATCGAGGTTCTCTGTAAAGAACACGAGTGTAATATAGATGAGGTAATTTCTCTTACACTTTATTTAAAACAGCTGAAGTAGATATATATGCTAAGTCTGCCTGTCA
Rb1	Del 2|0	44843	3271	5320	4275	6630	8896	29194	6643	8195	13049	20586	15629	15109	15448	TACAGAAACAGCTGCAATCCCCATTAATGGTTCACCTCGAACACCCAGAAGAGGTCAGAACAGGAGCGCTCGGATAGCAAAACAACTAGAAAAT--T|ACGAGGATTATCGAGGTTCTCTGTAAAGAACACGAGTGTAATATAGATGAGGTAATTTCTCTTACACTTTATTTAAAACAGCTGAAGTAGATATATATGCTAAGTCTGCCTGTCA
Rb1	Del 22|5	28797	76	123	1557	4177	0	0	0	0	0	0	0	0	0	TACAGAAACAGCTGCAATCCCCATTAATGGTTCACCTCGAACACCCAGAAGAGGTCAGAACAGGAGCGCTCGGAT----------------------|-----GATTATCGAGGTTCTCTGTAAAGAACACGAGTGTAATATAGATGAGGTAATTTCTCTTACACTTTATTTAAAACAGCTGAAGTAGATATATATGCTAAGTCTGCCTGTCA
Rb1	Ins 1 T	14735	27879	39287	27869	25866	0	0	0	0	0	0	0	0	0	TACAGAAACAGCTGCAATCCCCATTAATGGTTCACCTCGAACACCCAGAAGAGGTCAGAACAGGAGCGCTCGGATAGCAAAACAACTAGAAAATGAT{T}|ACGAGGATTATCGAGGTTCTCTGTAAAGAACACGAGTGTAATATAGATGAGGTAATTTCTCTTACACTTTATTTAAAACAGCTGAAGTAGATATATATGCTAAGTCTGCCTGTCA
Rb1	Del 1|0	14642	3351	5539	2403	1125	18906	31243	13764	17481	25995	37723	29761	28894	31576	TACAGAAACAGCTGCAATCCCCATTAATGGTTCACCTCGAACACCCAGAAGAGGTCAGAACAGGAGCGCTCGGATAGCAAAACAACTAGAAAATG-T|ACGAGGATTATCGAGGTTCTCTGTAAAGAACACGAGTGTAATATAGATGAGGTAATTTCTCTTACACTTTATTTAAAACAGCTGAAGTAGATATATATGCTAAGTCTGCCTGTCA
Rb1	Del 5|0	0	4236	6382	4752	4829	0	0	0	0	0	0	0	0	0	TACAGAAACAGCTGCAATCCCCATTAATGGTTCACCTCGAACACCCAGAAGAGGTCAGAACAGGAGCGCTCGGATAGCAAAACAACTAGAA-----T|ACGAGGATTATCGAGGTTCTCTGTAAAGAACACGAGTGTAATATAGATGAGGTAATTTCTCTTACACTTTATTTAAAACAGCTGAAGTAGATATATATGCTAAGTCTGCCTGTCA
Rb1	Del 6|21	0	0	0	0	0	8485	30646	6641	8916	13672	22901	14485	25139	11511	TACAGAAACAGCTGCAATCCCCATTAATGGTTCACCTCGAACACCCAGAAGAGGTCAGAACAGGAGCGCTCGGATAGCAAAACAACTAGAA------|---------------------TGTAAAGAACACGAGTGTAATATAGATGAGGTAATTTCTCTTACACTTTATTTAAAACAGCTGAAGTAGATATATATGCTAAGTCTGCCTGTCA
Rb1	Del 1|2	0	0	0	0	0	9081	29602	6546	8214	12140	18644	14994	14340	15682	TACAGAAACAGCTGCAATCCCCATTAATGGTTCACCTCGAACACCCAGAAGAGGTCAGAACAGGAGCGCTCGGATAGCAAAACAACTAGAAAATGA-|--GAGGATTATCGAGGTTCTCTGTAAAGAACACGAGTGTAATATAGATGAGGTAATTTCTCTTACACTTTATTTAAAACAGCTGAAGTAGATATATATGCTAAGTCTGCCTGTCA
Rps6ka3	WT	8025	45738	25972	22145	8883	26019	95380	39631	33600	56205	70002	55705	66042	53446	GAGAGTCATTCTGGGCTAACAATGGGTTGTCTCTATATTTACCTTAACAGGAAGAAGGCAGTATCAAAGAAATTGCAATCACACATCATGTGAAGGAAGGACATG|AAAAGGCAGATCCTTCCCAGTTTGAACTTTTAAAAGTATTAGGGCAGGGATCATTTGGAAAGGTAAGTCATAGTTGTTTGC
Rps6ka3	Del 5|6	5700	146	66	7037	26113	0	0	0	0	0	0	0	0	0	GAGAGTCATTCTGGGCTAACAATGGGTTGTCTCTATATTTACCTTAACAGGAAGAAGGCAGTATCAAAGAAATTGCAATCACACATCATGTGAAGGAAGG----- | ------CAGATCCTTCCCAGTTTGAACTTTTAAAAGTATTAGGGCAGGGATCATTTGGAAAGGTAAGTCATAGTTGTTTGC
Runx3	WT	6970	23155	14893	5158	2595	0	0	0	0	0	0	0	0	0	GACAGCCCCAACTTCCTCTGCTCCGTGCTGCCCTCGCACTGGCGCTGCAACAAGACGCTGCCGGTCGCCT|TCAAGGTGAGTGCAGGGGCCCGAGCCGGGAGGACACCGGGGAACCTGGGCGCCCCCATTTGCAGGAGCCCATACCGGGGAGGACTTGGGGAGCACCTAGAAGTAGGACATGAAAGGGGATGTCACCCAG
Runx3	Del 1|0	5824	292	1147	4213	25991	19322	80827	40341	30654	74379	40626	47984	59988	68041	GACAGCCCCAACTTCCTCTGCTCCGTGCTGCCCTCGCACTGGCGCTGCAACAAGACGCTGCCGGTCGCC-|TCAAGGTGAGTGCAGGGGCCCGAGCCGGGAGGACACCGGGGAACCTGGGCGCCCCCATTTGCAGGAGCCCATACCGGGGAGGACTTGGGGAGCACCTAGAAGTAGGACATGAAAGGGGATGTCACCCAG
Runx3	Del 0|2	0	0	0	0	0	3887	26053	7039	5491	11349	9950	7464	10818	967	GACAGCCCCAACTTCCTCTGCTCCGTGCTGCCCTCGCACTGGCGCTGCAACAAGACGCTGCCGGTCGCCT|--AAGGTGAGTGCAGGGGCCCGAGCCGGGAGGACACCGGGGAACCTGGGCGCCCCCATTTGCAGGAGCCCATACCGGGGAGGACTTGGGGAGCACCTAGAAGTAGGACATGAAAGGGGATGTCACCCAG
Setd5	WT	8950	7115	9167	4481	1300	3279	370	112	5121	243	2330	436	169	213	GCCCTGGTTTTAGTAGGTAATCGCTCAGAAGGAAAGTTTTAACTCCTGGGAAAGCCCCTTCTATGCTAATTTATTCTATCGGGCGCCTTTGCCTTTCTCATTCTTAGGAATAAGGATCTTTCTCCTGTG|TACTGATGCTGCAGCCCGCCCTGCTGGCCTGGGTCAGGGGTGCGTGGATGACCTGCATTTTCTGCTTTCTCATGTTACTTGTGTAACGTCTTCACC
Setd5	Del 0|2	2139	395	394	2461	5002	0	0	0	0	0	0	0	0	0	GCCCTGGTTTTAGTAGGTAATCGCTCAGAAGGAAAGTTTTAACTCCTGGGAAAGCCCCTTCTATGCTAATTTATTCTATCGGGCGCCTTTGCCTTTCTCATTCTTAGGAATAAGGATCTTTCTCCTG--|TACTGATGCTGCAGCCCGCCCTGCTGGCCTGGGTCAGGGGTGCGTGGATGACCTGCATTTTCTGCTTTCTCATGTTACTTGTGTAACGTCTTCACC
Setd5	Del 5|0	1938	414	367	1375	2787	0	0	0	0	0	0	0	0	0	GCCCTGGTTTTAGTAGGTAATCGCTCAGAAGGAAAGTTTTAACTCCTGGGAAAGCCCCTTCTATGCTAATTTATTCTATCGGGCGCCTTTGCCTTTCTCATTCTTAGGAATAAGGATCTTTCTCCTGTG|-----ATGCTGCAGCCCGCCCTGCTGGCCTGGGTCAGGGGTGCGTGGATGACCTGCATTTTCTGCTTTCTCATGTTACTTGTGTAACGTCTTCACC
Setd5	Ins 1 A	4	2734	2200	2054	1854	0	0	0	0	0	0	0	0	0	GCCCTGGTTTTAGTAGGTAATCGCTCAGAAGGAAAGTTTTAACTCCTGGGAAAGCCCCTTCTATGCTAATTTATTCTATCGGGCGCCTTTGCCTTTCTCATTCTTAGGAATAAGGATCTTTCTCCTGTG|{A}TACTGATGCTGCAGCCCGCCCTGCTGGCCTGGGTCAGGGGTGCGTGGATGACCTGCATTTTCTGCTTTCTCATGTTACTTGTGTAACGTCTTCACC
Setd5	Del 8|0	0	853	810	735	676	0	0	0	0	0	0	0	0	0	GCCCTGGTTTTAGTAGGTAATCGCTCAGAAGGAAAGTTTTAACTCCTGGGAAAGCCCCTTCTATGCTAATTTATTCTATCGGGCGCCTTTGCCTTTCTCATTCTTAGGAATAAGGATCTT--------G|TACTGATGCTGCAGCCCGCCCTGCTGGCCTGGGTCAGGGGTGCGTGGATGACCTGCATTTTCTGCTTTCTCATGTTACTTGTGTAACGTCTTCACC
Setd5	Del 0|25	0	631	654	502	557	0	0	0	0	0	0	0	0	0	GCCCTGGTTTTAGTAGGTAATCGCTCAGAAGGAAAGTTTTAACTCCTGGGAAAGCCCCTTCTATGCTAATTTATTCTATCGGGCGCCTTTGCCTTTCTCATTCTTAGGAATAAGGATCTTTCTCCTG-G|TACTGATGCTGCAGCCCGCCCTGCTGGCCTGGGTCAGGGGTGCGTGGATGACCTGCATTTTCTGCTTTCTCATGTTACTTGTGTAACGTCTTCACC
Setd5	Del 0|3	0	0	0	0	0	11619	20245	7161	8546	14790	19380	16396	15963	23672	GCCCTGGTTTTAGTAGGTAATCGCTCAGAAGGAAAGTTTTAACTCCTGGGAAAGCCCCTTCTATGCTAATTTATTCTATCGGGCGCCTTTGCCTTTCTCATTCTTAGGAATAAGGATCTTTCTCCTGTG|------------------------GGCCTGGGTCAGGGGTGCGTGGATGACCTGCATTTTCTGCTTTCTCATGTTACTTGTGTAACGTCTTCACC
Setd5	Del 6|1	0	0	0	0	0	11969	20780	7275	8399	7316	20958	20207	26074	24238	GCCCTGGTTTTAGTAGGTAATCGCTCAGAAGGAAAGTTTTAACTCCTGGGAAAGCCCCTTCTATGCTAATTTATTCTATCGGGCGCCTTTGCCTTTCTCATTCTTAGGAATAAGGATCTTTCTCCTGTG|-ACTGATGCTGCAGCCCGCCCTGCTGGCCTGGGTCAGGGGTGCGTGGATGACCTGCATTTTCTGCTTTCTCATGTTACTTGTGTAACGTCTTCACC
Setd5	Del 0|1	0	0	0	0	0	11952	21264	7463	8472	15126	19784	16182	29387	24298	GCCCTGGTTTTAGTAGGTAATCGCTCAGAAGGAAAGTTTTAACTCCTGGGAAAGCCCCTTCTATGCTAATTTATTCTATCGGGCGCCTTTGCCTTTCTCATTCTTAGGAATAAGGATCTTTCTCCTGTG|-ACTGATGCTGCAGCCCGCCCTGCTGGCCTGGGTCAGGGGTGCGTGGATGACCTGCATTTTCTGCTTTCTCATGTTACTTGTGTAACGTCTTCACC
Smad4	WT	32063	16744	18202	7191	3294	599	432	127	458	182	424	208	30	152	AGTACGTTCACGACTTTGAAGGACAGCCGTCCTTACCCACTGAAGGACATTCGATTCAAACCATCCAACACCCGCCAAGTAATCGCGCATCAACGGAGACGTACAGCG|CCCCGGCTCTGTTAGCCCCGGCAGAGTCTAACGCCACCAGCACCACCAACTTCCCCAACATTCCTGTGGCTTCCACAAGTGAGTGTTGCAGTCAGATCGAGTCGAAAGTTTTC
Smad4	Del 16|0	15012	24	35	1848	6186	0	0	0	0	0	0	0	0	0	AGTACGTTCACGACTTTGAAGGACAGCCGTCCTTACCCACTGAAGGACATTCGATTCAAACCATCCAACACCCGCCAAGTAATCGCGCATCA----------------|CCCCGGCTCTGTTAGCCCCGGCAGAGTCTAACGCCACCAGCACCACCAACTTCCCCAACATTCCTGTGGCTTCCACAAGTGAGTGTTGCAGTCAGATCGAGTCGAAAGTTTTC
Smad4	Del 2|0	1495	19482	20987	18000	18767	7887	72201	34531	30530	55199	35356	43196	44218	49658	AGTACGTTCACGACTTTGAAGGACAGCCGTCCTTACCCACTGAAGGACATTCGATTCAAACCATCCAACACCCGCCAAGTAATCGCGCATCAACGGAGACGTACAG--|CCCCGGCTCTGTTAGCCCCGGCAGAGTCTAACGCCACCAGCACCACCAACTTCCCCAACATTCCTGTGGCTTCCACAAGTGAGTGTTGCAGTCAGATCGAGTCGAAAGTTTTC
Smad4	Del 8|0	12	17175	18840	15671	17292	0	0	0	0	0	0	0	0	0	AGTACGTTCACGACTTTGAAGGACAGCCGTCCTTACCCACTGAAGGACATTCGATTCAAACCATCCAACACCCGCCAAGTAATCGCGCATCAACGGAGAC--------|CCCCGGCTCTGTTAGCCCCGGCAGAGTCTAACGCCACCAGCACCACCAACTTCCCCAACATTCCTGTGGCTTCCACAAGTGAGTGTTGCAGTCAGATCGAGTCGAAAGTTTTC
Smad4	Del 39|50	2185	503	809	3685	11169	0	0	0	0	0	0	0	0	0	AGTACGTTCACGACTTTGAAGGACAGCCGTCCTTACCCACTGAAGGACATTCGATTCAAACCATCCAAC--------------------------------------- | --------------------------------------------------TTCCCCAACATTCCTGTGGCTTCCACAAGTGAGTGTTGCAGTCAGATCGAGTCGAAAGTTTTC
Smad4	Del 1|0	0	0	0	0	0	8191	73970	37034	31358	57074	35841	44513	72591	56084	AGTACGTTCACGACTTTGAAGGACAGCCGTCCTTACCCACTGAAGGACATTCGATTCAAACCATCCAACACCCGCCAAGTAATCGCGCATCAACGGAGACGTACAGC-|CCCCGGCTCTGTTAGCCCCGGCAGAGTCTAACGCCACCAGCACCACCAACTTCCCCAACATTCCTGTGGCTTCCACAAGTGAGTGTTGCAGTCAGATCGAGTCGAAAGTTTTC
Tet2	WT	17363	42443	101326	25475	3813	37685	68029	37099	31335	67796	70555	66866	69166	67518	CACCGTCACAATCACTTCTTGCTCCCCGTCTTGTTCTTCAGCCTCCTTTAGAAGGAAAAGGCGCTCTAAATGATGTAGCTTTGGAAGAACACCATGACTACCCCAAC|CGAAGCAACCGAACTCTTTTAAGGGAAGGGAAAATAGACCATCAACCCAAGACATCATCTAGCCAGAGTCTGAATCCATCTGTACATACACCCAACCCCCCCTTGATGCTTCCAGAACAGCAT
Tet2	Del 2|4	18713	16563	171	36714	29488	0	0	0	0	0	0	0	0	0	CACCGTCACAATCACTTCTTGCTCCCCGTCTTGTTCTTCAGCCTCCTTTAGAAGGAAAAGGCGCTCTAAATGATGTAGCTTTGGAAGAACACCATGACTACCCCA--|----GCAACCGAACTCTTTTAAGGGAAGGGAAAATAGACCATCAACCCAAGACATCATCTAGCCAGAGTCTGAATCCATCTGTACATACACCCAACCCCCCCTTGATGCTTCCAGAACAGCAT
Tet2	Del 0|9	13867	7	179	20856	28877	0	0	0	0	0	0	0	0	0	CACCGTCACAATCACTTCTTGCTCCCCGTCTTGTTCTTCAGCCTCCTTTAGAAGGAAAAGGCGCTCTAAATGATGTAGCTTTGGAAGAACACCATGACTACCCCAAC|---------CGAACTCTTTTAAGGGAAGGGAAAATAGACCATCAACCCAAGACATCATCTAGCCAGAGTCTGAATCCATCTGTACATACACCCAACCCCCCCTTGATGCTTCCAGAACAGCAT
Tsc1	WT	99338	70770	76176	37290	17510	144	188	307	131	70	175	29097	154	158	TACTCTGCGACACAGAACATGCCCAGCATTTTCACTGTGCTTCCATTTCAGGAAGAAAGAGCAGATTCCTCAAGGCCTTACCTTCACAGACAGTCAAACGACCGAGG|ATTAGGTAAACTCCCTGGGTAATGATGGGCCTTGCTTGCCTCTTGGCATTGAACTCTGTAGCTTAAAAGCTAAGCTGGGTGGAAGAAGGATTTTCTGGGATAGCACCTATGCT
Tsc1	Del 5|3	33695	4724	5047	14380	29982	0	0	0	0	0	0	0	0	0	TACTCTGCGACACAGAACATGCCCAGCATTTTCACTGTGCTTCCATTTCAGGAAGAAAGAGCAGATTCCTCAAGGCCTTACCTTCACAGACAGTCAAACGAC-----|---AGGTAAACTCCCTGGGTAATGATGGGCCTTGCTTGCCTCTTGGCATTGAACTCTGTAGCTTAAAAGCTAAGCTGGGTGGAAGAAGGATTTTCTGGGATAGCACCTATGCT
Tsc1	Del 1|0	1026	16994	15754	15009	14807	14007	44920	10336	17594	31707	35651	29838	31359	31151	TACTCTGCGACACAGAACATGCCCAGCATTTTCACTGTGCTTCCATTTCAGGAAGAAAGAGCAGATTCCTCAAGGCCTTACCTTCACAGACAGTCAAACGACCGAG-|ATTAGGTAAACTCCCTGGGTAATGATGGGCCTTGCTTGCCTCTTGGCATTGAACTCTGTAGCTTAAAAGCTAAGCTGGGTGGAAGAAGGATTTTCTGGGATAGCACCTATGCT
Tsc1	Del 4|0	5	5951	5751	5822	6129	0	0	0	0	0	0	0	0	0	TACTCTGCGACACAGAACATGCCCAGCATTTTCACTGTGCTTCCATTTCAGGAAGAAAGAGCAGATTCCTCAAGGCCTTACCTTCACAGACAGTCAAACGACC----|ATTAGGTAAACTCCCTGGGTAATGATGGGCCTTGCTTGCCTCTTGGCATTGAACTCTGTAGCTTAAAAGCTAAGCTGGGTGGAAGAAGGATTTTCTGGGATAGCACCTATGCT
Tsc1	Del 11|0	5	4598	4957	4937	5330	0	0	0	0	0	0	0	0	0	TACTCTGCGACACAGAACATGCCCAGCATTTTCACTGTGCTTCCATTTCAGGAAGAAAGAGCAGATTCCTCAAGGCCTTACCTTCACAGACAGTCA-----------|ATTAGGTAAACTCCCTGGGTAATGATGGGCCTTGCTTGCCTCTTGGCATTGAACTCTGTAGCTTAAAAGCTAAGCTGGGTGGAAGAAGGATTTTCTGGGATAGCACCTATGCT
Tsc1	Del 0|2	0	0	0	0	0	15188	46251	21389	18609	32782	34512	17732	45010	30776	TACTCTGCGACACAGAACATGCCCAGCATTTTCACTGTGCTTCCATTTCAGGAAGAAAGAGCAGATTCCTCAAGGCCTTACCTTCACAGACAGTCAAACGACCGAGG|--TAGGTAAACTCCCTGGGTAATGATGGGCCTTGCTTGCCTCTTGGCATTGAACTCTGTAGCTTAAAAGCTAAGCTGGGTGGAAGAAGGATTTTCTGGGATAGCACCTATGCT
Tsc1	Del 8|11	0	0	0	0	0	11477	40526	17135	14504	25000	35301	17732	13380	21620	TACTCTGCGACACAGAACATGCCCAGCATTTTCACTGTGCTTCCATTTCAGGAAGAAAGAGCAGATTCCTCAAGGCCTTACCTTCACAGACAGTCAAAC--------|-----------TCCCTGGGTAATGATGGGCCTTGCTTGCCTCTTGGCATTGAACTCTGTAGCTTAAAAGCTAAGCTGGGTGGAAGAAGGATTTTCTGGGATAGCACCTATGCT
Tsc2	Del 3|0	33288	11061	11663	5137	7897	0	0	0	0	0	0	0	0	0	CTAAGGTCCCTGGAGGCTACACCCTTCTCACTGTCCCCTTTTTGTCATGGCAGCATGCAGTGGAGGCACTTTGGAAGGCTGTCTCAGACTTGCTACAGCCAGAGCGGC---|CAGAGGCCCGGCATGCAGTTCTCACCTTATTGAAGGCCATTGTACAGGGACAGGTAAGGGGTGGAGCTGTGTGAGCCTGTGGGATGAAGGCAGACCGTCACCGTTTGAGCTCCTGC
Tsc2	Del 2|0	31322	136	120	563	2223	13099	21336	11659	11726	17702	24515	21279	29436	25980	CTAAGGTCCCTGGAGGCTACACCCTTCTCACTGTCCCCTTTTTGTCATGGCAGCATGCAGTGGAGGCACTTTGGAAGGCTGTCTCAGACTTGCTACAGCCAGAGCGGCC--|CAGAGGCCCGGCATGCAGTTCTCACCTTATTGAAGGCCATTGTACAGGGACAGGTAAGGGGTGGAGCTGTGTGAGCCTGTGGGATGAAGGCAGACCGTCACCGTTTGAGCTCCTGC
Tsc2	Del 0|3	19151	1298	2809	771	195	0	0	0	0	0	0	0	0	0	CTAAGGTCCCTGGAGGCTACACCCTTCTCACTGTCCCCTTTTTGTCATGGCAGCATGCAGTGGAGGCACTTTGGAAGGCTGTCTCAGACTTGCTACAGCCAGAGCGGCCAC|---AGGCCCGGCATGCAGTTCTCACCTTATTGAAGGCCATTGTACAGGGACAGGTAAGGGGTGGAGCTGTGTGAGCCTGTGGGATGAAGGCAGACCGTCACCGTTTGAGCTCCTGC
Tsc2	Del 1|0	16242	20699	20893	10952	17229	12808	20311	12364	10924	17779	24548	21507	17928	26333	CTAAGGTCCCTGGAGGCTACACCCTTCTCACTGTCCCCTTTTTGTCATGGCAGCATGCAGTGGAGGCACTTTGGAAGGCTGTCTCAGACTTGCTACAGCCAGAGCGGCCA-|CAGAGGCCCGGCATGCAGTTCTCACCTTATTGAAGGCCATTGTACAGGGACAGGTAAGGGGTGGAGCTGTGTGAGCCTGTGGGATGAAGGCAGACCGTCACCGTTTGAGCTCCTGC
Tsc2	Del 12|0	562	3841	3734	2065	3499	0	0	0	0	0	0	0	0	0	CTAAGGTCCCTGGAGGCTACACCCTTCTCACTGTCCCCTTTTTGTCATGGCAGCATGCAGTGGAGGCACTTTGGAAGGCTGTCTCAGACTTGCTACAGC------------|CAGAGGCCCGGCATGCAGTTCTCACCTTATTGAAGGCCATTGTACAGGGACAGGTAAGGGGTGGAGCTGTGTGAGCCTGTGGGATGAAGGCAGACCGTCACCGTTTGAGCTCCTGC
Tsc2	Del 1|0	0	0	0	0	0	12443	21825	11939	10965	18022	24692	15953	28083	27048	CTAAGGTCCCTGGAGGCTACACCCTTCTCACTGTCCCCTTTTTGTCATGGCAGCATGCAGTGGAGGCACTTTGGAAGGCTGTCTCAGACTTGCTACAGCCAGAGCGGCC-C|CAGAGGCCCGGCATGCAGTTCTCACCTTATTGAAGGCCATTGTACAGGGACAGGTAAGGGGTGGAGCTGTGTGAGCCTGTGGGATGAAGGCAGACCGTCACCGTTTGAGCTCCTGC

## Sheet: MF
Target Gene	Type	1-C3	1C3-1	1C3-2	1C3-3	1C3-4	6C7	6C7-1	6C7-2	6C7-3	6C7-4	6C7-5	6C7-6	6C7-7	6C7-8	Reference
Apc	Ins 1 A	31.611	29.2389	27.7475	16.2862	6.02925	0	0	0	0	0	0	0	0	0	CATGGCATAAAGCAGTTACTACATAAGAACTTGTTTCTGTTTAGAATTTAACTTAGATAGTAATTTCCCCGGAGTGAAACTACGCTCAAAAATGTCCCTTCGCTCCTACG|{A}GAAGTCGGGAAGGATCTGTATCCAGCCGTTCAGGAGAATGCAGTCCTGTCCCCATGGGGTCATTCCCAAGAAGAACATTTGTAAATGGAAGCAGAGAGAGTACTGGGTATC
Apc	Del 1|0	16.216	54.8387	54.629	50.4025	40.0239	34.6741	33.7136	35.4106	34.6058	34.8105	33.999	36.0347	41.2635	35.8966	CATGGCATAAAGCAGTTACTACATAAGAACTTGTTTCTGTTTAGAATTTAACTTAGATAGTAATTTCCCCGGAGTGAAACTACGCTCAAAAATGTCCCTTCGCTCCTAC-|GAAGTCGGGAAGGATCTGTATCCAGCCGTTCAGGAGAATGCAGTCCTGTCCCCATGGGGTCATTCCCAAGAAGAACATTTGTAAATGGAAGCAGAGAGAGTACTGGGTATC
Apc	Del 0|3	0.00315502	14.4759	15.7495	16.4572	15.6418	0	0	0	0	0	0	0	0	0	CATGGCATAAAGCAGTTACTACATAAGAACTTGTTTCTGTTTAGAATTTAACTTAGATAGTAATTTCCCCGGAGTGAAACTACGCTCAAAAATGTCCCTTCGCTCCTACG|---GTCGGGAAGGATCTGTATCCAGCCGTTCAGGAGAATGCAGTCCTGTCCCCATGGGGTCATTCCCAAGAAGAACATTTGTAAATGGAAGCAGAGAGAGTACTGGGTATC
Apc	Del 0|5	26.2884	0.738017	1.05107	8.97012	20.3626	0	0	0	0	0	0	0	0	0	CATGGCATAAAGCAGTTACTACATAAGAACTTGTTTCTGTTTAGAATTTAACTTAGATAGTAATTTCCCCGGAGTGAAACTACGCTCAAAAATGTCCCTTCGCTCCTACG|-----CGGGAAGGATCTGTATCCAGCCGTTCAGGAGAATGCAGTCCTGTCCCCATGGGGTCATTCCCAAGAAGAACATTTGTAAATGGAAGCAGAGAGAGTACTGGGTATC
Apc	Del 3|3	25.8814	0.708497	0.823004	7.884	17.9424	0	0	0	0	0	0	0	0	0	CATGGCATAAAGCAGTTACTACATAAGAACTTGTTTCTGTTTAGAATTTAACTTAGATAGTAATTTCCCCGGAGTGAAACTACGCTCAAAAATGTCCCTTCGCTCCT---|---GTCGGGAAGGATCTGTATCCAGCCGTTCAGGAGAATGCAGTCCTGTCCCCATGGGGTCATTCCCAAGAAGAACATTTGTAAATGGAAGCAGAGAGAGTACTGGGTATC
Apc	Del 0|2	0	0	0	0	0	34.4638	33.7261	34.8207	34.4234	34.6053	33.4418	33.6564	38.4475	35.6661	CATGGCATAAAGCAGTTACTACATAAGAACTTGTTTCTGTTTAGAATTTAACTTAGATAGTAATTTCCCCGGAGTGAAACTACGCTCAAAAATGTCCCTTCGCTCCTACG|--AGTCGGGAAGGATCTGTATCCAGCCGTTCAGGAGAATGCAGTCCTGTCCCCATGGGGTCATTCCCAAGAAGAACATTTGTAAATGGAAGCAGAGAGAGTACTGGGTATC
Apc	Del 4|1	0	0	0	0	0	30.8621	32.5603	29.7688	30.9707	30.5842	32.5592	30.3089	20.2889	28.4373	CATGGCATAAAGCAGTTACTACATAAGAACTTGTTTCTGTTTAGAATTTAACTTAGATAGTAATTTCCCCGGAGTGAAACTACGCTCAAAAATGTCCCTTCGCTCC----|-AAGTCGGGAAGGATCTGTATCCAGCCGTTCAGGAGAATGCAGTCCTGTCCCCATGGGGTCATTCCCAAGAAGAACATTTGTAAATGGAAGCAGAGAGAGTACTGGGTATC
Apob	Del 0|1	31.2929	55.5239	51.0778	22.9036	12.1268	59.9282	31.9426	57.1169	56.3517	55.8744	64.8534	58.8015	66.531	59.0362	TCCGAAGACCCTGTAGAGCAAGCAGCAGGGGCTAGGCCCGTGGCCAGGCCACAGCCAGGAAGCCACCCCACCATCCATCCGCCATGGGCCCACGAAAGCCTGCCCTGC|-GACGCCGTTACTGCTGCTGTTCCTGCTACTGTTCTTGGACACCAGCGTCTGGGCTCGTGAGTTAGGGTGGAAGCCTGGGAGAAAGCCA
Apob	Del 0|12	28.8441	0.185487	0.479042	18.7317	40.3061	0	0	0	0	0	0	0	0	0	TCCGAAGACCCTGTAGAGCAAGCAGCAGGGGCTAGGCCCGTGGCCAGGCCACAGCCAGGAAGCCACCCCACCATCCATCCGCCATGGGCCCACGAAAGCCTGCCCTGC|G------------GCTGCTGTTCCTGCTACTGTTCTTGGACACCAGCGTCTGGGCTCGTGAGTTAGGGTGGAAGCCTGGGAGAAAGCCA
Apob	Del 0|2	23.5465	0.361925	0.299401	18.8152	39.9484	0	0	0	0	0	0	0	0	0	TCCGAAGACCCTGTAGAGCAAGCAGCAGGGGCTAGGCCCGTGGCCAGGCCACAGCCAGGAAGCCACCCCACCATCCATCCGCCATGGGCCCACGAAAGCCTGCCCTGC|G--CGCCGTTACTGCTGCTGTTCCTGCTACTGTTCTTGGACACCAGCGTCTGGGCTCGTGAGTTAGGGTGGAAGCCTGGGAGAAAGCCA
Apob	Ins 1 G	15.8702	25.2262	21.7365	15.9366	2.77385	0	0	0	0	0	0	0	0	0	TCCGAAGACCCTGTAGAGCAAGCAGCAGGGGCTAGGCCCGTGGCCAGGCCACAGCCAGGAAGCCACCCCACCATCCATCCGCCATGGGCCCACGAAAGCCTGCCCTGC|{G}GGACGCCGTTACTGCTGCTGTTCCTGCTACTGTTCTTGGACACCAGCGTCTGGGCTCGTGAGTTAGGGTGGAAGCCTGGGAGAAAGCCA
Apob	Del 19|91	0.446363	18.7025	26.4072	23.6128	4.84488	0	0	0	0	0	0	0	0	0	TCCGAAGACCCTGTAGAGCAAGCAGCAGGGGCTAGGCCCGTGGCCAGGCCACAGCCAGGAAGCCACCCCACCATCCATCCGCCATGGGC------------------- | -------------------------------------------------------------------------------------------TGGGAGAAAGCCA
Apob	Del 0|6	0	0	0	0	0	13.9151	33.2895	14.0493	14.8041	14.2406	16.3138	14.0708	11.2648	13.3645	TCCGAAGACCCTGTAGAGCAAGCAGCAGGGGCTAGGCCCGTGGCCAGGCCACAGCCAGGAAGCCACCCCACCATCCATCCGCCATGGGCCCACGAAAGCCTGCCCTGC|------CGTTACTGCTGCTGTTCCTGCTACTGTTCTTGGACACCAGCGTCTGGGCTCGTGAGTTAGGGTGGAAGCCTGGGAGAAAGCCA
Apob	Del 0|9	0	0	0	0	0	26.1567	34.7679	28.8338	28.8442	29.885	18.8328	27.1277	22.2042	27.5993	TCCGAAGACCCTGTAGAGCAAGCAGCAGGGGCTAGGCCCGTGGCCAGGCCACAGCCAGGAAGCCACCCCACCATCCATCCGCCATGGGCCCACGAAAGCCTGCCCTGC|G---------ACTGCTGCTGTTCCTGCTACTGTTCTTGGACACCAGCGTCTGGGCTCGTGAGTTAGGGTGGAAGCCTGGGAGAAAGCCA
Arid1a	Del 11|16	11.9461	72.2939	52.6756	23.3189	2.50689	0	0	0	0	0	0	0	0	0	TATGCAGAGGAACCCCCAGATGCCCCAGTACACTTCCCCTCAGCCTGGCTCGGCCTTATCCCCACGTCAGCCGTCTGGAGGACAG----------- | ----------------CAGAACTCCATGGGGAGCTACGGCCCCCAGGGCAGTCAGTATGGCCCACAAGGTAAGTGTGCTACCCCTTTAGAAGGAAAGAGAGGTACTGTGTTAACGGCTG
Arid1a	Del 24|25	10.9414	27.5312	43.7022	20.2169	1.98045	0	0	0	0	0	0	0	0	0	TATGCAGAGGAACCCCCAGATGCCCCAGTACACTTCCCCTCAGCCTGGCTCGGCCTTATCCCCACGTCAGCC------------------------ | -------------------------ATGGGGAGCTACGGCCCCCAGGGCAGTCAGTATGGCCCACAAGGTAAGTGTGCTACCCCTTTAGAAGGAAAGAGAGGTACTGTGTTAACGGCTG
Arid1a	Del 10|9	26.7685	0.0656024	0.254823	31.3449	52.3189	0	0	0	0	0	0	0	0	0	TATGCAGAGGAACCCCCAGATGCCCCAGTACACTTCCCCTCAGCCTGGCTCGGCCTTATCCCCACGTCAGCCGTCTGGAGGACAGA---------- | ---------CTACCAGCAGAACTCCATGGGGAGCTACGGCCCCCAGGGCAGTCAGTATGGCCCACAAGGTAAGTGTGCTACCCCTTTAGAAGGAAAGAGAGGTACTGTGTTAACGGCTG
Arid1a	Del 0|4	50.3441	0.109337	3.36731	25.1193	43.1938	29.3199	30.6364	34.8091	28.4394	28.5352	35.6287	29.4881	23.0657	16.6956	TATGCAGAGGAACCCCCAGATGCCCCAGTACACTTCCCCTCAGCCTGGCTCGGCCTTATCCCCACGTCAGCCGTCTGGAGGACAGATGCACTCGGG|----GGCTCCTACCAGCAGAACTCCATTAGGGGAGCTACGGCCCCCAGGGCAGTCAGTATGGCCCACAAGGTAAGTGTGCTACCCCTTTAGAAGGAAAGAGAGGTACTGTGTTAACGGCTG
Arid1a	Del 1|2	0	0	0	0	0	36.2596	36.9346	44.4792	37.0636	36.7433	46.3285	36.2799	32.8657	41.4358	TATGCAGAGGAACCCCCAGATGCCCCAGTACACTTCCCCTCAGCCTGGCTCGGCCTTATCCCCACGTCAGCCGTCTGGAGGACAGATGCACTCGG-|--TGGGCTCCTACCAGCAGAACTCCATTAGGGGAGCTACGGCCCCCAGGGCAGTCAGTATGGCCCACAAGGTAAGTGTGCTACCCCTTTAGAAGGAAAGAGAGGTACTGTGTTAACGGCTG
Arid1a	Del 0|2	0	0	0	0	0	34.4205	32.429	20.7116	34.497	34.7214	18.0429	34.2321	44.0686	41.8686	TATGCAGAGGAACCCCCAGATGCCCCAGTACACTTCCCCTCAGCCTGGCTCGGCCTTATCCCCACGTCAGCCGTCTGGAGGACAGATGCACTCGGG|--TGGGCTCCTACCAGCAGAACTCCATTAGGGGAGCTACGGCCCCCAGGGCAGTCAGTATGGCCCACAAGGTAAGTGTGCTACCCCTTTAGAAGGAAAGAGAGGTACTGTGTTAACGGCTG
Arid1b	WT	71.7234	3.87389	5.266	6.7461	4.32088	0	0	0	0	0	0	0	0	0	CTTGGGCAAGGACCTAGGCGCCCAGTACGCCGCTGCCAGCCCGGCCTGGGCGGCCGCGCAACAAAGGAGTCACCCGGCGATGAGCCCCGGCACCCCCG|GACCGACCATGGGCAGATCCCAGGTAACCCCCGCGCCCGGCCGGGCCTGCTTCCGCCCGGGCCTCGCGCCGCGAGCCCGACTTTCTTTCTTCGCCGGGTACTTTTCCCGGCGGTTG
Arid1b	Del 23|24	17.1994	94.7814	94.5499	93.2526	95.6791	96.4618	99.9105	99.9591	99.9226	9.95387	99.9327	99.9229	99.8728	99.9353	CTTGGGCAAGGACCTAGGCGCCCAGTACGCCGCTGCCAGCCCGGCCTGGGCGGCCGCGCAACAAAGGAGTCACCC----------------------- | ------------------------TAACCCCCGCGCCCGGCCGGGCCTGCTTCCGCCCGGGCCTCGCGCCGCGAGCCCGACTTTCTTTCTTCGCCGGGTACTTTTCCCGGCGGTTG
Arid1b	Del 1|0	11.0771	1.34468	0.184122	0.00130574	0	0	0	0	0	0	0	0	0	0	CTTGGGCAAGGACCTAGGCGCCCAGTACGCCGCTGCCAGCCCGGCCTGGGCGGCCGCGCAACAAAGGAGTCACCCGGCGATGAGCCCCGGCACCCCC-|GACCGACCATGGGCAGATCCCAGGTAACCCCCGCGCCCGGCCGGGCCTGCTTCCGCCCGGGCCTCGCGCCGCGAGCCCGACTTTCTTTCTTCGCCGGGTACTTTTCCCGGCGGTTG
Arid1b	Del 24|23	0	0	0	0	0	3.53816	0.0894845	0.0408518	0.0774321	90.0461	0.0673182	0.0771252	0.127228	0.0647065	CTTGGGCAAGGACCTAGGCGCCCAGTACGCCGCTGCCAGCCCGGCCTGGGCGGCCGCGCAACAAAGGAGTCACC------------------------ | -----------------------GTAACCCCCGCGCCCGGCCGGGCCTGCTTCCGCCCGGGCCTCGCGCCGCGAGCCCGACTTTCTTTCTTCGCCGGGTACTTTTCCCGGCGGTTG
Arid2	Del 0|3	35.7362	0.191377	0.539455	25.4451	85.2144	24.4698	22.5784	23.5178	30.6291	25.1414	26.2236	24.676	19.946	24.9147	CAGCTTAACATAGGGCTTCCTGTGGTATATAATGTCTTTATTCCTCTCTCTCTCTCTTTTAGGCTAAATGCTCATTTTGAAGTAAATCCAGAC|---TCCGTCTCTCGGGCAGAAATGTATTCAGAGTACCTCTCAACTTGCAGTAAATTAGCTCGCGGTGGCATCCTCACATCAACTGGGTTTTATAAGTGTCTTAGGTAACTCGCACAGCTC
Arid2	Ins 2 AG	22.1784	33.2146	32.5682	18.5319	3.79264	0	0	0	0	0	0	0	0	0	CAGCTTAACATAGGGCTTCCTGTGGTATATAATGTCTTTATTCCTCTCTCTCTCTCTTTTAGGCTAAATGCTCATTTTGAAGTAAATCCAGAC|{AG}TGTTCCGTCTCTCGGGCAGAAATGTATTCAGAGTACCTCTCAACTTGCAGTAAATTAGCTCGCGGTGGCATCCTCACATCAACTGGGTTTTATAAGTGTCTTAGGTAACTCGCACAGCTC
Arid2	Del 0|2	21.4778	32.7734	33.249	19.6658	7.03086	0	0	0	0	0	0	0	0	0	CAGCTTAACATAGGGCTTCCTGTGGTATATAATGTCTTTATTCCTCTCTCTCTCTCTTTTAGGCTAAATGCTCATTTTGAAGTAAATCCAGAC|--TTCCGTCTCTCGGGCAGAAATGTATTCAGAGTACCTCTCAACTTGCAGTAAATTAGCTCGCGGTGGCATCCTCACATCAACTGGGTTTTATAAGTGTCTTAGGTAACTCGCACAGCTC
Arid2	Ins 1 T	20.6076	33.8206	33.6434	36.3572	3.96214	75.5302	77.4216	76.4822	69.3709	74.8586	73.7764	75.324	80.054	75.0853	CAGCTTAACATAGGGCTTCCTGTGGTATATAATGTCTTTATTCCTCTCTCTCTCTCTTTTAGGCTAAATGCTCATTTTGAAGTAAATCCAGAC|{T}TGTTCCGTCTCTCGGGCAGAAATGTATTCAGAGTACCTCTCAACTTGCAGTAAATTAGCTCGCGGTGGCATCCTCACATCAACTGGGTTTTATAAGTGTCTTAGGTAACTCGCACAGCTC
Atm	WT	75.9388	46.8004	46.692	45.819	44.7666	100	100	100	100	100	100	100	100	100	TCTGTCATTCATTGGTGAAGAAATCAAAGTAGAAAAACATTGAGCGACTGCTCTAAAGTCCTATTATTCCCATTTTCTTAAACATCATGTTTTTCCTTTCTGCAGGTTTTAGAGAAAGTCTCCGAATC|GTTTGGATGTAGAAGTTTAGAAGACTTCATGATTTCTCACCTAGACTACCTGGTTTTGGAATGGCTGAACCTTCAAGATACTG
Atm	Del 8|0	0.00569307	32.8229	32.8852	32.9314	33.0649	0	0	0	0	0	0	0	0	0	TCTGTCATTCATTGGTGAAGAAATCAAAGTAGAAAAACATTGAGCGACTGCTCTAAAGTCCTATTATTCCCATTTTCTTAAACATCATGTTTTTCCTTTCTGCAGGTTTTAGAGAAAGTC--------|GTTTGGATGTAGAAGTTTAGAAGACTTCATGATTTCTCACCTAGACTACCTGGTTTTGGAATGGCTGAACCTTCAAGATACTG
Atm	Del 0|6	0.0102475	19.9781	20.0004	20.2374	20.3862	0	0	0	0	0	0	0	0	0	TCTGTCATTCATTGGTGAAGAAATCAAAGTAGAAAAACATTGAGCGACTGCTCTAAAGTCCTATTATTCCCATTTTCTTAAACATCATGTTTTTCCTTTCTGCAGGTTTTAGAGAAAGTCTCCGAATC|------ATGTAGAAGTTTAGAAGACTTCATGATTTCTCACCTAGACTACCTGGTTTTGGAATGGCTGAACCTTCAAGATACTG
Atm	Del 3|0	24.0453	0.39857	0.42239	1.01213	1.78223	0	0	0	0	0	0	0	0	0	TCTGTCATTCATTGGTGAAGAAATCAAAGTAGAAAAACATTGAGCGACTGCTCTAAAGTCCTATTATTCCCATTTTCTTAAACATCATGTTTTTCCTTTCTGCAGGTTTTAGAGAAAGTCTCCGA---|GTTTGGATGTAGAAGTTTAGAAGACTTCATGATTTCTCACCTAGACTACCTGGTTTTGGAATGGCTGAACCTTCAAGATACTG
Axin1	Del 1|0	81.8154	99.9802	99.936	81.8121	56.0504	68.9022	69.1527	68.4693	68.6919	69.3872	68.2727	64.4561	78.1706	67.8897	GTTCTGAGGCCCGTCATCTGGTCCCTGCCTCAGCCAATAGGCGGCAGGAGCCCGAGCTGCAGCCTAGAGTCACGCTTCTGCCTCCCAGCCACACAGTGGCCAAGAGCAG-|GACCGGCTTCCTAGAGTGGCTGAAAGTGCTCGGACGGACAGCCAAGCCCATCATGGCGGACAGCGGGACAGTGGGTCGTGATCAGGCACTTGGAGCCAGGCAGGTGAGGTAA
Axin1	Del 12|0	18.1846	0.019765	0.063968	18.1879	43.9496	0	0	0	0	0	0	0	0	0	GTTCTGAGGCCCGTCATCTGGTCCCTGCCTCAGCCAATAGGCGGCAGGAGCCCGAGCTGCAGCCTAGAGTCACGCTTCTGCCTCCCAGCCACACAGTG------------|GACCGGCTTCCTAGAGTGGCTGAAAGTGCTCGGACGGACAGCCAAGCCCATCATGGCGGACAGCGGGACAGTGGGTCGTGATCAGGCACTTGGAGCCAGGCAGGTGAGGTAA
Axin1	Ins 1 G	0	0	0	0	0	31.0978	30.8473	31.5307	31.3081	30.6128	31.7273	35.5439	21.8294	32.1103	GTTCTGAGGCCCGTCATCTGGTCCCTGCCTCAGCCAATAGGCGGCAGGAGCCCGAGCTGCAGCCTAGAGTCACGCTTCTGCCTCCCAGCCACACAGTGGCCAAGAGCAGG{G}|GACCGGCTTCCTAGAGTGGCTGAAAGTGCTCGGACGGACAGCCAAGCCCATCATGGCGGACAGCGGGACAGTGGGTCGTGATCAGGCACTTGGAGCCAGGCAGGTGAGGTAA
Cdkn2a	WT	11.1063	1.14887	0.994863	1.04912	0.885875	0	0	0	0	0	0	0	0	0	CAGGTGATGATGATGGGCAACGTTCACGTAGCAGCTCTTCTGCTCAACTACGGTGCAGATTCGAACTGCGAGGACCCCACTACCTTCTCCCGCCC|GGTGCACGACGCAGCGCGGGAAGGCTTCCTGGACACGCTGGTGGTGCTGCACGGGTCAGGGGCTCGGCTGGATGTGCGCGATGCCTGGGGTCGCCTGCCGCTCGACTTGGCCCAAGA
Cdkn2a	Del 0|1	35.8284	63.7145	63.5916	48.4322	26.8006	18.1371	26.6625	19.0907	16.0587	17.2944	18.5825	19.1555	15.8773	1.47375	CAGGTGATGATGATGGGCAACGTTCACGTAGCAGCTCTTCTGCTCAACTACGGTGCAGATTCGAACTGCGAGGACCCCACTACCTTCTCCCGCCC|-GTGCACGACGCAGCGCGGGAAGGCTTCCTGGACACGCTGGTGGTGCTGCACGGGTCAGGGGCTCGGCTGGATGTGCGCGATGCCTGGGGTCGCCTGCCGCTCGACTTGGCCCAAGA
Cdkn2a	Del 0|5	19.9487	0.125161	0.159308	10.5551	27.9405	0	0	0	0	0	0	0	0	0	CAGGTGATGATGATGGGCAACGTTCACGTAGCAGCTCTTCTGCTCAACTACGGTGCAGATTCGAACTGCGAGGACCCCACTACCTTCTCCCGCCC|-----ACGACGCAGCGCGGGAAGGCTTCCTGGACACGCTGGTGGTGCTGCACGGGTCAGGGGCTCGGCTGGATGTGCGCGATGCCTGGGGTCGCCTGCCGCTCGACTTGGCCCAAGA
Cdkn2a	Del 0|7	18.6652	0.216697	0.23246	10.2093	24.5719	29.0725	27.0087	33.9419	29.3803	28.7967	36.1315	28.9442	26.5287	39.3376	CAGGTGATGATGATGGGCAACGTTCACGTAGCAGCTCTTCTGCTCAACTACGGTGCAGATTCGAACTGCGAGGACCCCACTACCTTCTCCCGCCC|-------GACGCAGCGCGGGAAGGCTTCCTGGACACGCTGGTGGTGCTGCACGGGTCAGGGGCTCGGCTGGATGTGCGCGATGCCTGGGGTCGCCTGCCGCTCGACTTGGCCCAAGA
Cdkn2a	Ins 1 G	14.1593	13.9527	15.3781	8.19637	1.45336	0	0	0	0	0	0	0	0	0	CAGGTGATGATGATGGGCAACGTTCACGTAGCAGCTCTTCTGCTCAACTACGGTGCAGATTCGAACTGCGAGGACCCCACTACCTTCTCCCGCCC|{G}GGTGCACGACGCAGCGCGGGAAGGCTTCCTGGACACGCTGGTGGTGCTGCACGGGTCAGGGGCTCGGCTGGATGTGCGCGATGCCTGGGGTCGCCTGCCGCTCGACTTGGCCCAAGA
Cdkn2a	Del 1|1	0.185696	13.8611	13.1657	14.3963	12.394	0	0	0	0	0	0	0	0	0	CAGGTGATGATGATGGGCAACGTTCACGTAGCAGCTCTTCTGCTCAACTACGGTGCAGATTCGAACTGCGAGGACCCCACTACCTTCTCCCGCC-|-GTGCACGACGCAGCGCGGGAAGGCTTCCTGGACACGCTGGTGGTGCTGCACGGGTCAGGGGCTCGGCTGGATGTGCGCGATGCCTGGGGTCGCCTGCCGCTCGACTTGGCCCAAGA
Cdkn2a	Del 1|0	0.106502	6.981	6.47799	7.16146	5.95368	0	0	0	0	0	0	0	0	0	CAGGTGATGATGATGGGCAACGTTCACGTAGCAGCTCTTCTGCTCAACTACGGTGCAGATTCGAACTGCGAGGACCCCACTACCTTCTCCCGCC-|GGTGCACGACGCAGCGCGGGAAGGCTTCCTGGACACGCTGGTGGTGCTGCACGGGTCAGGGGCTCGGCTGGATGTGCGCGATGCCTGGGGTCGCCTGCCGCTCGACTTGGCCCAAGA
Cdkn2a	Del 0|3	0	0	0	0	0	28.866	23.7862	18.1674	29.0782	29.2835	15.3038	27.3989	34.2973	41.1074	CAGGTGATGATGATGGGCAACGTTCACGTAGCAGCTCTTCTGCTCAACTACGGTGCAGATTCGAACTGCGAGGACCCCACTACCTTCTCCCGCCC|---GCACGACGCAGCGCGGGAAGGCTTCCTGGACACGCTGGTGGTGCTGCACGGGTCAGGGGCTCGGCTGGATGTGCGCGATGCCTGGGGTCGCCTGCCGCTCGACTTGGCCCAAGA
Cdkn2a	Ins 26bp	0	0	0	0	0	23.9244	22.5427	28.8	25.4828	24.6254	29.9822	24.5013	23.2967	18.0813	CAGGTGATGATGATGGGCAACGTTCACGTAGCAGCTCTTCTGCTCAACTACGGTGCAGATTCGAACTGCGAGGACCCCACTACCTTCTCCCGCCC| {TGGCAATCCTGCTGATTGGCCCGATT}GGTGCACGACGCAGCGCGGGAAGGCTTCCTGGACACGCTGGTGGTGCTGCACGGGTCAGGGGCTCGGCTGGATGTGCGCGATGCCTGGGGTCGCCTGCCGCTCGACTTGGCCCAAGA
Chd1	Ins 1 T	51.9401	71.1506	75.8664	55.4041	16.4408	100	100	100	100	100	100	100	100	100	AGCGACTCTGATTCTGGCTCTGACTCAGGAAGTCAATCAGAGTCTGAATCAGACACATCCCGAGAGAACAAGGTTCAAGCAAAACCACCAAAAGT{T}|CGACGGAGCCGAGGTAAGTTAGTGCAATTGAACTGGCTTAAGACAGAAGTTAAATCTTATAACTGACTGGACAGTGTCATGGCCTGGGCATATAGCGCAGCAGTACAGCAC
Chd1	Del 0|2	17.0682	19.7332	17.6471	0.121714	2.15225	0	0	0	0	0	0	0	0	0	AGCGACTCTGATTCTGGCTCTGACTCAGGAAGTCAATCAGAGTCTGAATCAGACACATCCCGAGAGAACAAGGTTCAAGCAAAACCACCAAAAGT|--ACGGAGCCGAGGTAAGTTAGTGCAATTGAACTGGCTTAAGACAGAAGTTAAATCTTATAACTGACTGGACAGTGTCATGGCCTGGGCATATAGCGCAGCAGTACAGCAC
Chd1	Del 29|13	16.5103	0.222346	0.0710858	19.0604	37.1164	0	0	0	0	0	0	0	0	0	AGCGACTCTGATTCTGGCTCTGACTCAGGAAGTCAATCAGAGTCTGAATCAGACACATCCCGAGAG----------------------------- | -------------GTAAGTTAGTGCAATTGAACTGGCTTAAGACAGAAGTTAAATCTTATAACTGACTGGACAGTGTCATGGCCTGGGCATATAGCGCAGCAGTACAGCAC
Chd1	Del 18|23	14.4687	0.166759	0.142172	19.5472	37.6644	0	0	0	0	0	0	0	0	0	AGCGACTCTGATTCTGGCTCTGACTCAGGAAGTCAATCAGAGTCTGAATCAGACACATCCCGAGAGAACAAGGTTCA------------------ | -----------------------GCAATTGAACTGGCTTAAGACAGAAGTTAAATCTTATAACTGACTGGACAGTGTCATGGCCTGGGCATATAGCGCAGCAGTACAGCAC
Chd1	Del 0|4	0.0126807	8.72707	6.27333	5.8666	6.62615	0	0	0	0	0	0	0	0	0	AGCGACTCTGATTCTGGCTCTGACTCAGGAAGTCAATCAGAGTCTGAATCAGACACATCCCGAGAGAACAAGGTTCAAGCAAAACCACCAAAAGT|----GGAGCCGAGGTAAGTTAGTGCAATTGAACTGGCTTAAGACAGAAGTTAAATCTTATAACTGACTGGACAGTGTCATGGCCTGGGCATATAGCGCAGCAGTACAGCAC
Col1a1	Ins 1 T	37.9905	9.92189	9.26332	7.91983	1.72608	0	0	0	0	0	0	0	0	0	AGTCCAAGACCTTCTCCCAGCATGAAGAGGATGCTAAACCCGTGGTAATAAGGCCAAGGCTGTGGCCCTGATGCGTCTGTGACTTCTCTCCACTTAGGGTCCTTCCGGTGA{T}|ACGTGGTGCTCCCGGACCTGCTGGTCCCAAAGGTTCTCCTGGTGAAGCTGGTCGCCCCGGTGAAGCTGGTCTCCCTGGTGCCAAGGTGAGAAGATCCTCTGTCCTGTATGG
Col1a1	Del 6|2	31.9488	0.0422208	0.104832	4.06358	10.0844	0	0	0	0	0	0	0	0	0	AGTCCAAGACCTTCTCCCAGCATGAAGAGGATGCTAAACCCGTGGTAATAAGGCCAAGGCTGTGGCCCTGATGCGTCTGTGACTTCTCTCCACTTAGGGTCCTTC------ | --GTGGTGCTCCCGGACCTGCTGGTCCCAAAGGTTCTCCTGGTGAAGCTGGTCGCCCCGGTGAAGCTGGTCTCCCTGGTGCCAAGGTGAGAAGATCCTCTGTCCTGTATGG
Col1a1	Del 9|4	29.2973	0.0633312	0.114362	4.5888	11.6135	0	0	0	0	0	0	0	0	0	AGTCCAAGACCTTCTCCCAGCATGAAGAGGATGCTAAACCCGTGGTAATAAGGCCAAGGCTGTGGCCCTGATGCGTCTGTGACTTCTCTCCACTTAGGGTCC--------- | ----GGTGCTCCCGGACCTGCTGGTCCCAAAGGTTCTCCTGGTGAAGCTGGTCGCCCCGGTGAAGCTGGTCTCCCTGGTGCCAAGGTGAGAAGATCCTCTGTCCTGTATGG
Col1a1	Del 1|0	0.714168	41.9147	42.1329	38.2308	35.1032	79.6877	67.9466	99.9842	80.6872	79.7839	79.0152	80.4963	83.5344	80.3818	AGTCCAAGACCTTCTCCCAGCATGAAGAGGATGCTAAACCCGTGGTAATAAGGCCAAGGCTGTGGCCCTGATGCGTCTGTGACTTCTCTCCACTTAGGGTCCTTCCGGTG-|ACGTGGTGCTCCCGGACCTGCTGGTCCCAAAGGTTCTCCTGGTGAAGCTGGTCGCCCCGGTGAAGCTGGTCTCCCTGGTGCCAAGGTGAGAAGATCCTCTGTCCTGTATGG
Col1a1	Del 4|0	0.0410442	20.4771	20.6709	19.1154	17.439	0	0	0	0	0	0	0	0	0	AGTCCAAGACCTTCTCCCAGCATGAAGAGGATGCTAAACCCGTGGTAATAAGGCCAAGGCTGTGGCCCTGATGCGTCTGTGACTTCTCTCCACTTAGGGTCCTTCCG----|ACGTGGTGCTCCCGGACCTGCTGGTCCCAAAGGTTCTCCTGGTGAAGCTGGTCGCCCCGGTGAAGCTGGTCTCCCTGGTGCCAAGGTGAGAAGATCCTCTGTCCTGTATGG
Col1a1	Del 0|4	0.00820883	10.5552	10.5118	9.66137	9.1182	0	0	0	0	0	0	0	0	0	AGTCCAAGACCTTCTCCCAGCATGAAGAGGATGCTAAACCCGTGGTAATAAGGCCAAGGCTGTGGCCCTGATGCGTCTGTGACTTCTCTCCACTTAGGGTCCTTCCGGTGA|----GGTGCTCCCGGACCTGCTGGTCCCAAAGGTTCTCCTGGTGAAGCTGGTCGCCCCGGTGAAGCTGGTCTCCCTGGTGCCAAGGTGAGAAGATCCTCTGTCCTGTATGG
Col1a1	Del 0|5	0	8.8136	8.8154	8.21009	7.95497	0	0	0	0	0	0	0	0	0	AGTCCAAGACCTTCTCCCAGCATGAAGAGGATGCTAAACCCGTGGTAATAAGGCCAAGGCTGTGGCCCTGATGCGTCTGTGACTTCTCTCCACTTAGGGTCCTTCCGGTGA|-----GTGCTCCCGGACCTGCTGGTCCCAAAGGTTCTCCTGGTGAAGCTGGTCGCCCCGGTGAAGCTGGTCTCCCTGGTGCCAAGGTGAGAAGATCCTCTGTCCTGTATGG
Col1a1	Del 0|3	0	8.21195	8.38654	8.21009	6.9606	0	0	0	0	0	0	0	0	0	AGTCCAAGACCTTCTCCCAGCATGAAGAGGATGCTAAACCCGTGGTAATAAGGCCAAGGCTGTGGCCCTGATGCGTCTGTGACTTCTCTCCACTTAGGGTCCTTCCGGTGA|---TGGTGCTCCCGGACCTGCTGGTCCCAAAGGTTCTCCTGGTGAAGCTGGTCGCCCCGGTGAAGCTGGTCTCCCTGGTGCCAAGGTGAGAAGATCCTCTGTCCTGTATGG
Col1a1	Del 2|0	0	0	0	0	0	20.3123	32.0534	0.0158047	19.3128	20.2161	20.9848	19.5037	16.4656	19.6182	AGTCCAAGACCTTCTCCCAGCATGAAGAGGATGCTAAACCCGTGGTAATAAGGCCAAGGCTGTGGCCCTGATGCGTCTGTGACTTCTCTCCACTTAGGGTCCTTCCGGT--|ACGTGGTGCTCCCGGACCTGCTGGTCCCAAAGGTTCTCCTGGTGAAGCTGGTCGCCCCGGTGAAGCTGGTCTCCCTGGTGCCAAGGTGAGAAGATCCTCTGTCCTGTATGG
Dlc1	WT	77.0996	74.4358	73.9348	72.9785	74.1558	14.3972	24.674	0.0207111	14.1533	14.1969	14.3469	14.873	14.1334	14.9702	ACGAAAGCATGCTGACAGACCTCAGCGAGCACCAGGAGGTGGCCTCTGTCCGAAGCCTCAGCAGCACCAGCAGCAGCGTCCCCACCCACGCAGCCCACAGTGGAGATGCCACTACGCCCCGAAC|CAATTCCGTCATCAGCGTCTGCTCCTCCGGACACTTTGTAGGCAATGATGACTCTTTTTCCAGCCTGCCGTCTCCCAAGGAACTGTCCAGCTTCAGT
Dlc1	Del 1|0	12.4675	1.57236	1.77654	1.81518	1.23213	85.6028	75.326	99.9793	85.8467	85.8031	85.6531	85.127	85.8666	85.0298	ACGAAAGCATGCTGACAGACCTCAGCGAGCACCAGGAGGTGGCCTCTGTCCGAAGCCTCAGCAGCACCAGCAGCAGCGTCCCCACCCACGCAGCCCACAGTGGAGATGCCACTACGCCCCGAA-|CAATTCCGTCATCAGCGTCTGCTCCTCCGGACACTTTGTAGGCAATGATGACTCTTTTTCCAGCCTGCCGTCTCCCAAGGAACTGTCCAGCTTCAGT
Dlc1	Del 0|16	10.3463	0.213927	0.235947	0.474422	1.15607	0	0	0	0	0	0	0	0	0	ACGAAAGCATGCTGACAGACCTCAGCGAGCACCAGGAGGTGGCCTCTGTCCGAAGCCTCAGCAGCACCAGCAGCAGCGTCCCCACCCACGCAGCCCACAGTGGAGATGCCACTACGCCCCGAAC|----------------GTCTGCTCCTCCGGACACTTTGTAGGCAATGATGACTCTTTTTCCAGCCTGCCGTCTCCCAAGGAACTGTCCAGCTTCAGT
Dlc1	Del 4|34	0.0865801	23.7779	24.0527	24.7318	23.456	0	0	0	0	0	0	0	0	0	ACGAAAGCATGCTGACAGACCTCAGCGAGCACCAGGAGGTGGCCTCTGTCCGAAGCCTCAGCAGCACCAGCAGCAGCGTCCCCACCCACGCAGCCCACAGTGGAGATGCCACTACGCCCC---- | ----------------------------------TTTGTAGGCAATGATGACTCTTTTTCCAGCCTGCCGTCTCCCAAGGAACTGTCCAGCTTCAGT
Dlc1	Del 0|2	0	0	0	0	0	0	0	0	0	0	0	0	0	0	ACGAAAGCATGCTGACAGACCTCAGCGAGCACCAGGAGGTGGCCTCTGTCCGAAGCCTCAGCAGCACCAGCAGCAGCGTCCCCACCCACGCAGCCCACAGTGGAGATGCCACTACGCCCCGAAC|--ATTCCGTCATCAGCGTCTGCTCCTCCGGACACTTTGTAGGCAATGATGACTCTTTTTCCAGCCTGCCGTCTCCCAAGGAACTGTCCAGCTTCAGT
Fbxw7	WT	84.8289	58.0233	43.7163	41.651	34.3033	0	0	0	0	0	0	0	0	0	GTGTGAGTATGCCTTCCCTATTTCCTTTTCCATAGTTGGCACTCTATGTGCTTTCATTCCTGGAACCCAAAGACCTGCTGCAAGCGGCTCAGACTTGTCGA|TACTGGAGAATTTTGGCTGAGGATAACCTTCTCTGGAGAGAGAAATGTAAAGAAGAGGGTAAGTTCAGAATCACACACAGATGTGTTTCTACTCTGGAAACAAGTTAACAGAATAACTTGGCTGTGAGTGAGAGT
Fbxw7	Del 12|11	15.0914	0.128932	0.259049	7.19813	18.5689	0	0	0	0	0	0	0	0	0	GTGTGAGTATGCCTTCCCTATTTCCTTTTCCATAGTTGGCACTCTATGTGCTTTCATTCCTGGAACCCAAAGACCTGCTGCAAGCGGCT------------|-----------TTTGGCTGAGGATAACCTTCTCTGGAGAGAGAAATGTAAAGAAGAGGGTAAGTTCAGAATCACACACAGATGTGTTTCTACTCTGGAAACAAGTTAACAGAATAACTTGGCTGTGAGTGAGAGT
Fbxw7	Del 1|0	0.053162	27.1642	35.6613	32.6074	29.843	0	0	0	0	0	0	0	0	0	GTGTGAGTATGCCTTCCCTATTTCCTTTTCCATAGTTGGCACTCTATGTGCTTTCATTCCTGGAACCCAAAGACCTGCTGCAAGCGGCTCAGACTTGTCG-|TACTGGAGAATTTTGGCTGAGGATAACCTTCTCTGGAGAGAGAAATGTAAAGAAGAGGGTAAGTTCAGAATCACACACAGATGTGTTTCTACTCTGGAAACAAGTTAACAGAATAACTTGGCTGTGAGTGAGAGT
Fbxw7	Del 3|0	0.0243659	10.764	14.8918	13.3446	12.5144	50.2457	49.9611	50.2674	48.9687	50.3006	49.9232	49.3442	50.7427	49.4753	GTGTGAGTATGCCTTCCCTATTTCCTTTTCCATAGTTGGCACTCTATGTGCTTTCATTCCTGGAACCCAAAGACCTGCTGCAAGCGGCTCAGACTTGT---|TACTGGAGAATTTTGGCTGAGGATAACCTTCTCTGGAGAGAGAAATGTAAAGAAGAGGGTAAGTTCAGAATCACACACAGATGTGTTTCTACTCTGGAAACAAGTTAACAGAATAACTTGGCTGTGAGTGAGAGT
Fbxw7	Del 8|9	0.00221508	3.91955	5.47154	5.19893	4.77042	0	0	0	0	0	0	0	0	0	GTGTGAGTATGCCTTCCCTATTTCCTTTTCCATAGTTGGCACTCTATGTGCTTTCATTCCTGGAACCCAAAGACCTGCTGCAAGCGGCTCAGA-------- | ---------ATTTTGGCTGAGGATAACCTTCTCTGGAGAGAGAAATGTAAAGAAGAGGGTAAGTTCAGAATCACACACAGATGTGTTTCTACTCTGGAAACAAGTTAACAGAATAACTTGGCTGTGAGTGAGAGT
Fbxw7	Del 0|5	0	0	0	0	0	49.7543	50.0389	49.7326	51.0313	49.6994	50.0768	50.6558	49.2573	50.5247	GTGTGAGTATGCCTTCCCTATTTCCTTTTCCATAGTTGGCACTCTATGTGCTTTCATTCCTGGAACCCAAAGACCTGCTGCAAGCGGCTCAGACTTGTCGA|-----GAGAATTTTGGCTGAGGATAACCTTCTCTGGAGAGAGAAATGTAAAGAAGAGGGTAAGTTCAGAATCACACACAGATGTGTTTCTACTCTGGAAACAAGTTAACAGAATAACTTGGCTGTGAGTGAGAGT
Hic1	WT	56.4671	71.2834	41.8021	31.8937	16.0386	4.12225	4.65612	2.44367	3.20893	2.35158	9.93789	4.53429	5.35801	9.31581	CTACGCTCCTTACGGGCGGCCCGGCCGGGGCTTGAGGGCTGCCACGCCCGTCATCCAGGCTTGCTACTCGTCCCCGGCCGGGCCACCGCCGCCGCCTGCCGCCGAGCCGCCGTCG|GGCCCCGATGCAGCCGTCAACACCCACTGCGCTGAGCTATATGCTTCAGGCCCGGGCCCAGCAGCCTCACTCTGCGCCCCGGAGCGTCGCTGCTCCCCGCTTTG
Hic1	Del 1|0	43.5329	23.5705	58.1979	65.2824	82.8221	74.5913	80.6799	72.0597	79.8699	74.4883	71.2978	74.2903	72.1966	65.9564	CTACGCTCCTTACGGGCGGCCCGGCCGGGGCTTGAGGGCTGCCACGCCCGTCATCCAGGCTTGCTACTCGTCCCCGGCCGGGCCACCGCCGCCGCCTGCCGCCGAGCCGCCGTC-|GGCCCCGATGCAGCCGTCAACACCCACTGCGCTGAGCTATATGCTTCAGGCCCGGGCCCAGCAGCCTCACTCTGCGCCCCGGAGCGTCGCTGCTCCCCGCTTTG
Hic1	Del 0|3	0	5.14612	0	2.82392	1.13935	0	0	0	0	0	0	0	0	0	CTACGCTCCTTACGGGCGGCCCGGCCGGGGCTTGAGGGCTGCCACGCCCGTCATCCAGGCTTGCTACTCGTCCCCGGCCGGGCCACCGCCGCCGCCTGCCGCCGAGCCGCCGTCG|---CCCGATGCAGCCGTCAACACCCACTGCGCTGAGCTATATGCTTCAGGCCCGGGCCCAGCAGCCTCACTCTGCGCCCCGGAGCGTCGCTGCTCCCCGCTTTG
Hic1	Ins 1 G	0	0	0	0	0	21.2864	14.664	25.4967	16.9211	23.1601	18.7643	21.1754	22.4454	24.7277	CTACGCTCCTTACGGGCGGCCCGGCCGGGGCTTGAGGGCTGCCACGCCCGTCATCCAGGCTTGCTACTCGTCCCCGGCCGGGCCACCGCCGCCGCCTGCCGCCGAGCCGCCGTCG|{G}GGCCCCGATGCAGCCGTCAACACCCACTGCGCTGAGCTATATGCTTCAGGCCCGGGCCCAGCAGCCTCACTCTGCGCCCCGGAGCGTCGCTGCTCCCCGCTTTG
Hnf1a	WT	100	100	100	100	100	100	100	100	100	100	100	100	100	100	GCCCTACCTGATGGTTGGAGAGGGTCCCCTGGACAAGGGGGAGTCCTGCGGTGGGAGTCGAGGGGACCTGACCGAGTTGCCTAATGGCCTTGG|AGAAACGCGTGGCTCTGAAGATGACACGGATGACGATGGGGAAGACTTCGCGCCACCCATTCTGAAAGAGCTGGAGAACCTCAGCCCAGAGGAGGCAGCCCACCAGAAAGCCGTGGTGGAGTCA
Keap1	WT	73.4513	99.9233	99.9546	70.1852	13.9448	47.9738	0.529224	47.9551	47.3052	31.6371	47.8971	48.3529	36.7286	48.2695	CTTCTACGTGCAGGCACTGCTGCGGGCCGTGCGCTGCCATGCGCTCACGCCGCGCTTCCTGCAGACGCAGCTGCAGAAGTGTGAGATCCTGCAGGCCGACG|CGCGCTGCAAGGACTACCTGGTGCAGATATTCCAGGAGCTCACGCTGCACAAGCCCACGCAGGCAGTGCCCTGCCGCGCGCCCAAAGTGGGCCGCCTCATCTACACAGCGGGCGGTTACTTCCGACAGTCGCT
Keap1	Del 2|1	26.5487	0.0766545	0.045363	29.8148	86.0552	0	0	0	0	0	0	0	0	0	CTTCTACGTGCAGGCACTGCTGCGGGCCGTGCGCTGCCATGCGCTCACGCCGCGCTTCCTGCAGACGCAGCTGCAGAAGTGTGAGATCCTGCAGGCCGA--|-GCGCTGCAAGGACTACCTGGTGCAGATATTCCAGGAGCTCACGCTGCACAAGCCCACGCAGGCAGTGCCCTGCCGCGCGCCCAAAGTGGGCCGCCTCATCTACACAGCGGGCGGTTACTTCCGACAGTCGCT
Keap1	Del 8|9	0	0	0	0	0	52.0262	99.4708	52.0449	52.6948	68.3629	52.1029	51.6471	63.2714	51.7305	CTTCTACGTGCAGGCACTGCTGCGGGCCGTGCGCTGCCATGCGCTCACGCCGCGCTTCCTGCAGACGCAGCTGCAGAAGTGTGAGATCCTGCA--------|---------AGGACTACCTGGTGCAGATATTCCAGGAGCTCACGCTGCACAAGCCCACGCAGGCAGTGCCCTGCCGCGCGCCCAAAGTGGGCCGCCTCATCTACACAGCGGGCGGTTACTTCCGACAGTCGCT
Kmt2a	WT	8.44103	0.203472	0.187601	0.242018	0.143434	0	0	0	0	0	0	0	0	0	AGTTGCTGGCTCAGAAGATGCCGAGCCTCTTGCTCCTCCCATCAAACCAATTAAGCCTGTCACCAGAAACAAGGCACCTCAGGAGCCTCCGGTGAAGAAAGGGCGGCGATCA|AGGCGGTGCGGACAATGTCCTGGCTGCCAGGTGCCTGAGGACTGTGGCATTTGCACTAATTGCCTGGACAAGCCCAAGTTTGGTGGCCGCAATATA
Kmt2a	Del 6|0	32.7029	34.6834	34.7699	41.259	48.869	0	0	0	0	0	0	0	0	0	AGTTGCTGGCTCAGAAGATGCCGAGCCTCTTGCTCCTCCCATCAAACCAATTAAGCCTGTCACCAGAAACAAGGCACCTCAGGAGCCTCCGGTGAAGAAAGGGCGG------|AGGCGGTGCGGACAATGTCCTGGCTGCCAGGTGCCTGAGGACTGTGGCATTTGCACTAATTGCCTGGACAAGCCCAAGTTTGGTGGCCGCAATATA
Kmt2a	Del 20|2	20.8457	0.0502208	0.197222	22.6844	45.5446	0	0	0	0	0	0	0	0	0	AGTTGCTGGCTCAGAAGATGCCGAGCCTCTTGCTCCTCCCATCAAACCAATTAAGCCTGTCACCAGAAACAAGGCACCTCAGGAGCCTCCGG--------------------|--GCGGTGCGGACAATGTCCTGGCTGCCAGGTGCCTGAGGACTGTGGCATTTGCACTAATTGCCTGGACAAGCCCAAGTTTGGTGGCCGCAATATA
Kmt2a	Ins 1 A	17.5831	31.0303	30.9738	18.5565	2.91662	15.2793	28.3802	14.4215	14.0295	17.5827	14.7244	5.30851	4.83737	14.9984	AGTTGCTGGCTCAGAAGATGCCGAGCCTCTTGCTCCTCCCATCAAACCAATTAAGCCTGTCACCAGAAACAAGGCACCTCAGGAGCCTCCGGTGAAGAAAGGGCGGCGATCA{A}|AGGCGGTGCGGACAATGTCCTGGCTGCCAGGTGCCTGAGGACTGTGGCATTTGCACTAATTGCCTGGACAAGCCCAAGTTTGGTGGCCGCAATATA
Kmt2a	Del 7|0	12.4337	33.5646	33.4337	16.6565	2.17409	0	0	0	0	0	0	0	0	0	AGTTGCTGGCTCAGAAGATGCCGAGCCTCTTGCTCCTCCCATCAAACCAATTAAGCCTGTCACCAGAAACAAGGCACCTCAGGAGCCTCCGGTGAAGAAAGGGC-------A|AGGCGGTGCGGACAATGTCCTGGCTGCCAGGTGCCTGAGGACTGTGGCATTTGCACTAATTGCCTGGACAAGCCCAAGTTTGGTGGCCGCAATATA
Kmt2a	Del 4|0	7.99359	0.468037	0.437736	0.601529	0.352245	0	0	0	0	0	0	0	0	0	AGTTGCTGGCTCAGAAGATGCCGAGCCTCTTGCTCCTCCCATCAAACCAATTAAGCCTGTCACCAGAAACAAGGCACCTCAGGAGCCTCCGGTGAAGAAAGGGCGGCG----|AGGCGGTGCGGACAATGTCCTGGCTGCCAGGTGCCTGAGGACTGTGGCATTTGCACTAATTGCCTGGACAAGCCCAAGTTTGGTGGCCGCAATATA
Kmt2a	Del 3|0	0	0	0	0	0	17.1904	38.5371	16.2859	16.7517	19.9545	17.8713	19.6381	5.49125	16.8075	AGTTGCTGGCTCAGAAGATGCCGAGCCTCTTGCTCCTCCCATCAAACCAATTAAGCCTGTCACCAGAAACAAGGCACCTCAGGAGCCTCCGGTGAAGAAAGGGCGGCGA---|AGGCGGTGCGGACAATGTCCTGGCTGCCAGGTGCCTGAGGACTGTGGCATTTGCACTAATTGCCTGGACAAGCCCAAGTTTGGTGGCCGCAATATA
Kmt2a	Del 1|0	0	0	0	0	0	32.9992	0.135439	34.0982	34.2789	20.9916	33.8856	37.5883	33.5806	33.2311	AGTTGCTGGCTCAGAAGATGCCGAGCCTCTTGCTCCTCCCATCAAACCAATTAAGCCTGTCACCAGAAACAAGGCACCTCAGGAGCCTCCGGTGAAGAAAGGGCGGCGAT-A|AGGCGGTGCGGACAATGTCCTGGCTGCCAGGTGCCTGAGGACTGTGGCATTTGCACTAATTGCCTGGACAAGCCCAAGTTTGGTGGCCGCAATATA
Kmt2a	Del 3|0 Ins 2GA	0	0	0	0	0	34.5312	32.9473	35.1945	34.9399	41.4711	33.5187	37.4651	56.0907	34.963	AGTTGCTGGCTCAGAAGATGCCGAGCCTCTTGCTCCTCCCATCAAACCAATTAAGCCTGTCACCAGAAACAAGGCACCTCAGGAGCCTCCGGTGAAGAAAGGGCGGCGA---{GA}|AGGCGGTGCGGACAATGTCCTGGCTGCCAGGTGCCTGAGGACTGTGGCATTTGCACTAATTGCCTGGACAAGCCCAAGTTTGGTGGCCGCAATATA
Kmt2c	WT	58.834	59.9489	58.4084	40.4738	12.3003	28.6661	42.0744	29.2465	8.23229	58.5206	25.6515	42.2602	20.3699	31.6925	CTCATGCCAAACCAGGATCCTTTTTTGCAAGCAGCACAAAACCGAGTACCAGGTTTACCTGGCCCTTTGATAAGGCCACCTGATACATGCTCCCAGACTCCCAGGCCACCTGGGCCTGGC|CGTATAGACACATTCACTCATGCTTCCTCATCTGCTGTTCGTGATCCATATGATCAGCCTCCAGTGACTCCCAGGCCTCATTCTGAGTCTTTCG
Kmt2c	Del 43|35	20.8872	2.86192	4.02632	11.3991	20.9778	0	0	0	0	0	0	0	0	0	CTCATGCCAAACCAGGATCCTTTTTTGCAAGCAGCACAAAACCGAGTACCAGGTTTACCTGGCCCTTTGATAAGGCC------------------------------------------- | -------------------------CCTCATCTGCTGTTCGTGATCCATATGATCAGCCTCCAGTGACTCCCAGGCCTCATTCTGAGTCTTTCG
Kmt2c	Del 0|5	19.3736	1.35694	1.37772	8.92818	25.3985	0	0	0	0	0	0	0	0	0	CTCATGCCAAACCAGGATCCTTTTTTGCAAGCAGCACAAAACCGAGTACCAGGTTTACCTGGCCCTTTGATAAGGCCACCTGATACATGCTCCCAGACTCCCAGGCCACCTGGGCCTGGC|-----AGACACATTCACTCATGCTTCCTCATCTGCTGTTCGTGATCCATATGATCAGCCTCCAGTGACTCCCAGGCCTCATTCTGAGTCTTTCG
Kmt2c	Del 1|0	0.872742	13.03	13.2995	13.6159	13.4099	0	0	0	0	0	0	0	0	0	CTCATGCCAAACCAGGATCCTTTTTTGCAAGCAGCACAAAACCGAGTACCAGGTTTACCTGGCCCTTTGATAAGGCCACCTGATACATGCTCCCAGACTCCCAGGCCACCTGGGCCTGG-|CGTATAGACACATTCACTCATGCTTCCTCATCTGCTGTTCGTGATCCATATGATCAGCCTCCAGTGACTCCCAGGCCTCATTCTGAGTCTTTCG
Kmt2c	Del 0|2	0.0049871	10.1782	10.1923	10.9778	11.5599	0	0	0	0	0	0	0	0	0	CTCATGCCAAACCAGGATCCTTTTTTGCAAGCAGCACAAAACCGAGTACCAGGTTTACCTGGCCCTTTGATAAGGCCACCTGATACATGCTCCCAGACTCCCAGGCCACCTGGGCCTGGC|C--ATAGACACATTCACTCATGCTTCCTCATCTGCTGTTCGTGATCCATATGATCAGCCTCCAGTGACTCCCAGGCCTCATTCTGAGTCTTTCG
Kmt2c	Del 0|5	0.0174548	8.05867	8.10304	9.44737	10.844	0	0	0	0	0	0	0	0	0	CTCATGCCAAACCAGGATCCTTTTTTGCAAGCAGCACAAAACCGAGTACCAGGTTTACCTGGCCCTTTGATAAGGCCACCTGATACATGCTCCCAGACTCCCAGGCCACCTGGGCCTGGC|C-----GACACATTCACTCATGCTTCCTCATCTGCTGTTCGTGATCCATATGATCAGCCTCCAGTGACTCCCAGGCCTCATTCTGAGTCTTTCG
Kmt2c	Del 0|3	0.00997419	4.56539	4.59273	5.15793	5.50961	0	0	0	0	0	0	0	0	0	CTCATGCCAAACCAGGATCCTTTTTTGCAAGCAGCACAAAACCGAGTACCAGGTTTACCTGGCCCTTTGATAAGGCCACCTGATACATGCTCCCAGACTCCCAGGCCACCTGGGCCTGGC|---ATAGACACATTCACTCATGCTTCCTCATCTGCTGTTCGTGATCCATATGATCAGCCTCCAGTGACTCCCAGGCCTCATTCTGAGTCTTTCG
Kmt2c	Del 0|1	0	0	0	0	0	36.2314	0.475564	36.1762	52.1814	21.5831	37.2299	20.9029	34.9732	35.3968	CTCATGCCAAACCAGGATCCTTTTTTGCAAGCAGCACAAAACCGAGTACCAGGTTTACCTGGCCCTTTGATAAGGCCACCTGATACATGCTCCCAGACTCCCAGGCCACCTGGGCCTGGC|C-TATAGACACATTCACTCATGCTTCCTCATCTGCTGTTCGTGATCCATATGATCAGCCTCCAGTGACTCCCAGGCCTCATTCTGAGTCTTTCG
Kmt2c	Del 0|2	0	0	0	0	0	35.1025	57.45	34.5774	39.5863	19.8963	37.1186	36.8369	44.6569	32.9107	CTCATGCCAAACCAGGATCCTTTTTTGCAAGCAGCACAAAACCGAGTACCAGGTTTACCTGGCCCTTTGATAAGGCCACCTGATACATGCTCCCAGACTCCCAGGCCACCTGGGCCTGGC|--TATAGACACATTCACTCATGCTTCCTCATCTGCTGTTCGTGATCCATATGATCAGCCTCCAGTGACTCCCAGGCCTCATTCTGAGTCTTTCG
Lkb1	Del 10|0	32.8659	0.348808	0.376023	16.0598	32.6887	0	0	0	0	0	0	0	0	0	ATCGACTCCACCGAGGTAATCTACCAGCCGCGCCGCAAACGCGCCAAGCTCATCGGCAAGTACCTGATGGGGGACCTGCTCGGGGAG----------|GCAAGGTGAAGGAGGTGCTGGACTCCGAGACCTTATGCCGCAGGGCGGTCAAGATCCTCAAGAAGAAAAAGCTGCGCAGGATCCCCAATGGAGAGGCCAACGTCAAGAAGTA
Lkb1	Ins 1 G	21.2645	23.738	26.3382	11.8909	2.087	0	0	0	0	0	0	0	0	0	ATCGACTCCACCGAGGTAATCTACCAGCCGCGCCGCAAACGCGCCAAGCTCATCGGCAAGTACCTGATGGGGGACCTGCTCGGGGAGGGCTCGTACG{G}|GCAAGGTGAAGGAGGTGCTGGACTCCGAGACCTTATGCCGCAGGGCGGTCAAGATCCTCAAGAAGAAAAAGCTGCGCAGGATCCCCAATGGAGAGGCCAACGTCAAGAAGTA
Lkb1	Del 8|14	19.4982	0.298072	0.342845	13.3054	27.3465	0	0	0	0	0	0	0	0	0	ATCGACTCCACCGAGGTAATCTACCAGCCGCGCCGCAAACGCGCCAAGCTCATCGGCAAGTACCTGATGGGGGACCTGCTCGGGGAGGG-------- | --------------GTGCTGGACTCCGAGACCTTATGCCGCAGGGCGGTCAAGATCCTCAAGAAGAAAAAGCTGCGCAGGATCCCCAATGGAGAGGCCAACGTCAAGAAGTA
Lkb1	Del 1|0	13.8007	1.69964	1.43774	11.4916	1.04917	40.4245	33.9664	40.1309	40.4488	40.7085	39.4429	41.0958	46.9576	41.0609	ATCGACTCCACCGAGGTAATCTACCAGCCGCGCCGCAAACGCGCCAAGCTCATCGGCAAGTACCTGATGGGGGACCTGCTCGGGGAGGGCTCGTAC-|GCAAGGTGAAGGAGGTGCTGGACTCCGAGACCTTATGCCGCAGGGCGGTCAAGATCCTCAAGAAGAAAAAGCTGCGCAGGATCCCCAATGGAGAGGCCAACGTCAAGAAGTA
Lkb1	Del 5|2	12.428	25.4503	27.046	12.5203	2.46129	0	0	0	0	0	0	0	0	0	ATCGACTCCACCGAGGTAATCTACCAGCCGCGCCGCAAACGCGCCAAGCTCATCGGCAAGTACCTGATGGGGGACCTGCTCGGGGAGGGCTC----- | --AAGGTGAAGGAGGTGCTGGACTCCGAGACCTTATGCCGCAGGGCGGTCAAGATCCTCAAGAAGAAAAAGCTGCGCAGGATCCCCAATGGAGAGGCCAACGTCAAGAAGTA
Lkb1	Del 4|0	0.0787208	27.9871	25.2765	20.2829	19.3501	39.1115	32.9903	39.4313	39.0338	38.8254	39.5239	37.6697	34.8421	38.5415	ATCGACTCCACCGAGGTAATCTACCAGCCGCGCCGCAAACGCGCCAAGCTCATCGGCAAGTACCTGATGGGGGACCTGCTCGGGGAGGGCTCG----|GCAAGGTGAAGGAGGTGCTGGACTCCGAGACCTTATGCCGCAGGGCGGTCAAGATCCTCAAGAAGAAAAAGCTGCGCAGGATCCCCAATGGAGAGGCCAACGTCAAGAAGTA
Lkb1	Del 2|0	0.00492005	13.3054	12.1157	9.04846	9.48789	0	0	0	0	0	0	0	0	0	ATCGACTCCACCGAGGTAATCTACCAGCCGCGCCGCAAACGCGCCAAGCTCATCGGCAAGTACCTGATGGGGGACCTGCTCGGGGAGGGCTCGT--G|GCAAGGTGAAGGAGGTGCTGGACTCCGAGACCTTATGCCGCAGGGCGGTCAAGATCCTCAAGAAGAAAAAGCTGCGCAGGATCCCCAATGGAGAGGCCAACGTCAAGAAGTA
Lkb1	Del 2|0	0.0590406	7.17275	7.06702	5.40065	5.52941	0	0	0	0	0	0	0	0	0	ATCGACTCCACCGAGGTAATCTACCAGCCGCGCCGCAAACGCGCCAAGCTCATCGGCAAGTACCTGATGGGGGACCTGCTCGGGGAGGGCTCGTA--|GCAAGGTGAAGGAGGTGCTGGACTCCGAGACCTTATGCCGCAGGGCGGTCAAGATCCTCAAGAAGAAAAAGCTGCGCAGGATCCCCAATGGAGAGGCCAACGTCAAGAAGTA
Lkb1	Del 1|0	0	0	0	0	0	20.4639	33.0432	20.4378	20.5174	20.4661	21.0332	21.2344	18.2004	20.3976	ATCGACTCCACCGAGGTAATCTACCAGCCGCGCCGCAAACGCGCCAAGCTCATCGGCAAGTACCTGATGGGGGACCTGCTCGGGGAGGGCTCGTA-G|GCAAGGTGAAGGAGGTGCTGGACTCCGAGACCTTATGCCGCAGGGCGGTCAAGATCCTCAAGAAGAAAAAGCTGCGCAGGATCCCCAATGGAGAGGCCAACGTCAAGAAGTA
Mlh1	WT	5.43296	0.745092	0.538622	0.85509	0.725514	0	0	0	0	0	0	0	0	0	ATGTGCTAAAACCTGGCCTTTTTTACTCTTTTCTCTCTTGAAACAGACCTTGCTTCCAGGACTTGCTGGGCCTTCTGGGGAGGCAGCTAGACCCACGA|CAGGGGTGGCTTCCTCATCCACTAGTGGAAGTGGCGACAAGGTCTACGCTTACCAGATGGTCCGTACGGACTCCCGGGAGCAGAAGCTTGACGCCTTTCTGCAGCCTGTAAG
Mlh1	Del 18|5	21.4703	0.451354	0.306035	4.07532	10.2425	0	0	0	0	0	0	0	0	0	ATGTGCTAAAACCTGGCCTTTTTTACTCTTTTCTCTCTTGAAACAGACCTTGCTTCCAGGACTTGCTGGGCCTTCT------------------ | -----GTGGCTTCCTCATCCACTAGTGGAAGTGGCGACAAGGTCTACGCTTACCAGATGGTCCGTACGGACTCCCGGGAGCAGAAGCTTGACGCCTTTCTGCAGCCTGTAAG
Mlh1	Del 28|5	20.5312	0.49434	0.532501	4.30274	11.3024	0	0	0	0	0	0	0	0	0	ATGTGCTAAAACCTGGCCTTTTTTACTCTTTTCTCTCTTGAAACAGACCTTGCTTCCAGGACTTGCTGGG---------------------------- | -----GTGGCTTCCTCATCCACTAGTGGAAGTGGCGACAAGGTCTACGCTTACCAGATGGTCCGTACGGACTCCCGGGAGCAGAAGCTTGACGCCTTTCTGCAGCCTGTAAG
Mlh1	Del 2|0	17.03	10.6319	8.96071	6.75885	3.10833	0	0	0	0	0	0	0	0	0	ATGTGCTAAAACCTGGCCTTTTTTACTCTTTTCTCTCTTGAAACAGACCTTGCTTCCAGGACTTGCTGGGCCTTCTGGGGAGGCAGCTAGACCCAC--|CAGGGGTGGCTTCCTCATCCACTAGTGGAAGTGGCGACAAGGTCTACGCTTACCAGATGGTCCGTACGGACTCCCGGGAGCAGAAGCTTGACGCCTTTCTGCAGCCTGTAAG
Mlh1	Del 8|0	13.7635	6.72016	5.6188	4.00255	1.44391	0	0	0	0	0	0	0	0	0	ATGTGCTAAAACCTGGCCTTTTTTACTCTTTTCTCTCTTGAAACAGACCTTGCTTCCAGGACTTGCTGGGCCTTCTGGGGAGGCAGCTAG--------|CAGGGGTGGCTTCCTCATCCACTAGTGGAAGTGGCGACAAGGTCTACGCTTACCAGATGGTCCGTACGGACTCCCGGGAGCAGAAGCTTGACGCCTTTCTGCAGCCTGTAAG
Mlh1	Del 1|3	13.5153	7.94526	7.25915	4.26635	25.7344	0	0	0	0	0	0	0	0	0	ATGTGCTAAAACCTGGCCTTTTTTACTCTTTTCTCTCTTGAAACAGACCTTGCTTCCAGGACTTGCTGGGCCTTCTGGGGAGGCAGCTAGACCCACG-|---GGGTGGCTTCCTCATCCACTAGTGGAAGTGGCGACAAGGTCTACGCTTACCAGATGGTCCGTACGGACTCCCGGGAGCAGAAGCTTGACGCCTTTCTGCAGCCTGTAAG
Mlh1	Ins 1 A	7.63297	1.93437	1.97699	1.98308	2.07696	0	0	0	0	0	0	0	0	0	ATGTGCTAAAACCTGGCCTTTTTTACTCTTTTCTCTCTTGAAACAGACCTTGCTTCCAGGACTTGCTGGGCCTTCTGGGGAGGCAGCTAGACCCACGA{A}|CAGGGGTGGCTTCCTCATCCACTAGTGGAAGTGGCGACAAGGTCTACGCTTACCAGATGGTCCGTACGGACTCCCGGGAGCAGAAGCTTGACGCCTTTCTGCAGCCTGTAAG
Mlh1	Del 4|0	0.0603662	26.3075	29.7588	27.5357	1.77822	0	0	0	0	0	0	0	0	0	ATGTGCTAAAACCTGGCCTTTTTTACTCTTTTCTCTCTTGAAACAGACCTTGCTTCCAGGACTTGCTGGGCCTTCTGGGGAGGCAGCTAGACCC----|CAGGGGTGGCTTCCTCATCCACTAGTGGAAGTGGCGACAAGGTCTACGCTTACCAGATGGTCCGTACGGACTCCCGGGAGCAGAAGCTTGACGCCTTTCTGCAGCCTGTAAG
Mlh1	Del 1|0	0.114025	25.5839	29.0305	27.09	25.4855	0	0	0	0	0	0	0	0	0	ATGTGCTAAAACCTGGCCTTTTTTACTCTTTTCTCTCTTGAAACAGACCTTGCTTCCAGGACTTGCTGGGCCTTCTGGGGAGGCAGCTAGACCCACG-|CAGGGGTGGCTTCCTCATCCACTAGTGGAAGTGGCGACAAGGTCTACGCTTACCAGATGGTCCGTACGGACTCCCGGGAGCAGAAGCTTGACGCCTTTCTGCAGCCTGTAAG
Mlh1	Del 5|0	0.449393	19.1861	16.0179	19.1304	18.1023	0	0	0	0	0	0	0	0	0	ATGTGCTAAAACCTGGCCTTTTTTACTCTTTTCTCTCTTGAAACAGACCTTGCTTCCAGGACTTGCTGGGCCTTCTGGGGAGGCAGCTAGACC-----|CAGGGGTGGCTTCCTCATCCACTAGTGGAAGTGGCGACAAGGTCTACGCTTACCAGATGGTCCGTACGGACTCCCGGGAGCAGAAGCTTGACGCCTTTCTGCAGCCTGTAAG
Mlh1	Del 3|0	0	0	0	0	0	52.614	99.5757	51.1904	54.2287	68.3338	54.8003	51.0615	63.2047	51.4832	ATGTGCTAAAACCTGGCCTTTTTTACTCTTTTCTCTCTTGAAACAGACCTTGCTTCCAGGACTTGCTGGGCCTTCTGGGGAGGCAGCTAGACCCA---|CAGGGGTGGCTTCCTCATCCACTAGTGGAAGTGGCGACAAGGTCTACGCTTACCAGATGGTCCGTACGGACTCCCGGGAGCAGAAGCTTGACGCCTTTCTGCAGCCTGTAAG
Mlh1	Del 0|1	0	0	0	0	0	47.386	0.424348	48.8096	45.7713	31.6662	45.1997	48.9385	36.7953	48.5168	ATGTGCTAAAACCTGGCCTTTTTTACTCTTTTCTCTCTTGAAACAGACCTTGCTTCCAGGACTTGCTGGGCCTTCTGGGGAGGCAGCTAGACCCACGA|CA-GGGTGGCTTCCTCATCCACTAGTGGAAGTGGCGACAAGGTCTACGCTTACCAGATGGTCCGTACGGACTCCCGGGAGCAGAAGCTTGACGCCTTTCTGCAGCCTGTAAG
Mst1	WT	5.31814	1.56514	1.35062	1.29088	1.56991	0	0	0	0	0	0	0	0	0	TGGGGTCAATCAAGCCTAAGGAGGGAGTGATAGGCCTGCCCCCACTTAGAAGTGCATTGGCCCTGTTTCCAGCTGTTTGTGTTCTGTGCAACGGTGAGGATTA|CCGTGGCGAGGTAGACGTTACAGAGTCAGGGCGGGAGTGTCAACGCTGGGACCTGCAGCACCCCCACTCGCACCCTTTCCAGCCTGAAAAGTATGTAGGCA
Mst1	Del 1|0	61.1349	65.0804	62.2636	59.9398	60.8412	50.4279	31.2864	50.6013	49.7013	40.588	49.0791	43.085	39.7986	0	TGGGGTCAATCAAGCCTAAGGAGGGAGTGATAGGCCTGCCCCCACTTAGAAGTGCATTGGCCCTGTTTCCAGCTGTTTGTGTTCTGTGCAACGGTGAGGATT-|CCGTGGCGAGGTAGACGTTACAGAGTCAGGGCGGGAGTGTCAACGCTGGGACCTGCAGCACCCCCACTCGCACCCTTTCCAGCCTGAAAAGTATGTAGGCA
Mst1	Del 31|23	19.1595	1.14213	1.80983	7.27194	15.7879	0	0	0	0	0	0	0	0	0	TGGGGTCAATCAAGCCTAAGGAGGGAGTGATAGGCCTGCCCCCACTTAGAAGTGCATTGGCCCTGTTTCCAG------------------------------- | -----------------------AGTCAGGGCGGGAGTGTCAACGCTGGGACCTGCAGCACCCCCACTCGCACCCTTTCCAGCCTGAAAAGTATGTAGGCA
Mst1	Del 3|0	14.0788	11.1675	11.1561	6.19621	1.51066	0	0	0	0	0	0	0	0	0	TGGGGTCAATCAAGCCTAAGGAGGGAGTGATAGGCCTGCCCCCACTTAGAAGTGCATTGGCCCTGTTTCCAGCTGTTTGTGTTCTGTGCAACGGTGAGGA---|CCGTGGCGAGGTAGACGTTACAGAGTCAGGGCGGGAGTGTCAACGCTGGGACCTGCAGCACCCCCACTCGCACCCTTTCCAGCCTGAAAAGTATGTAGGCA
Mst1	Del 7|0	0.308642	21.0448	23.4198	25.3012	20.2903	0	0	0	0	0	0	0	0	0	TGGGGTCAATCAAGCCTAAGGAGGGAGTGATAGGCCTGCCCCCACTTAGAAGTGCATTGGCCCTGTTTCCAGCTGTTTGTGTTCTGTGCAACGGT-------A|CCGTGGCGAGGTAGACGTTACAGAGTCAGGGCGGGAGTGTCAACGCTGGGACCTGCAGCACCCCCACTCGCACCCTTTCCAGCCTGAAAAGTATGTAGGCA
Mst1	Ins 1A	0	0	0	0	0	33.5637	29.878	33.2993	34.2679	40.2824	33.1891	37.2554	56.6725	70.3031	TGGGGTCAATCAAGCCTAAGGAGGGAGTGATAGGCCTGCCCCCACTTAGAAGTGCATTGGCCCTGTTTCCAGCTGTTTGTGTTCTGTGCAACGGTGAGGATTA{A}|CCGTGGCGAGGTAGACGTTACAGAGTCAGGGCGGGAGTGTCAACGCTGGGACCTGCAGCACCCCCACTCGCACCCTTTCCAGCCTGAAAAGTATGTAGGCA
Mst1	Del 5|1	0	0	0	0	0	16.0083	38.8355	16.0994	16.0309	19.1296	17.7319	19.6596	3.5289	29.6969	TGGGGTCAATCAAGCCTAAGGAGGGAGTGATAGGCCTGCCCCCACTTAGAAGTGCATTGGCCCTGTTTCCAGCTGTTTGTGTTCTGTGCAACGGTGAG-----|-CGTGGCGAGGTAGACGTTACAGAGTCAGGGCGGGAGTGTCAACGCTGGGACCTGCAGCACCCCCACTCGCACCCTTTCCAGCCTGAAAAGTATGTAGGCA
Msx1	WT	60.0485	98.9151	97.6404	69.3504	11.5814	34.015	1.43794	33.8948	57.1464	34.0505	32.0704	19.4493	32.92	32.1041	TCATGGCCGATCACAGGAAGCCCGGGGCCAAGGAGAGCGTCCTGGTGGCCTCCGAAGGGGCTCAGGCAGCGGGTGGCTCGGTGCAGCACTTGGGCACCCGGCCCGGGT|CTCTGGGCGCCCCGGATGCGCCCTCCTCGCCGCGGCCTCTCGGCCATTTCTCAGTCGGAGGACTCCTCAAGCTGCCAGAAGATGCTCTGGTGAAGGCCGAAAGCCCCGAGAAACTAGA
Msx1	Del 0|2	25.0092	1.03128	2.25313	17.2113	47.9184	31.204	40.7339	31.5749	1.27198	31.5905	28.1229	41.7935	21.6721	33.6538	TCATGGCCGATCACAGGAAGCCCGGGGCCAAGGAGAGCGTCCTGGTGGCCTCCGAAGGGGCTCAGGCAGCGGGTGGCTCGGTGCAGCACTTGGGCACCCGGCCCGGGT|--CTGGGCGCCCCGGATGCGCCCTCCTCGCCGCGGCCTCTCGGCCATTTCTCAGTCGGAGGACTCCTCAAGCTGCCAGAAGATGCTCTGGTGAAGGCCGAAAGCCCCGAGAAACTAGA
Msx1	Del 19|22	14.9423	0.0536406	0.106517	13.4383	40.5003	0	0	0	0	0	0	0	0	0	TCATGGCCGATCACAGGAAGCCCGGGGCCAAGGAGAGCGTCCTGGTGGCCTCCGAAGGGGCTCAGGCAGCGGGTGGCTCGGTGCAGCAC------------------- | ----------------------CTCCTCGCCGCGGCCTCTCGGCCATTTCTCAGTCGGAGGACTCCTCAAGCTGCCAGAAGATGCTCTGGTGAAGGCCGAAAGCCCCGAGAAACTAGA
Msx1	Del 0|3	0	0	0	0	0	34.781	57.8282	34.5303	41.5816	34.359	39.8068	38.7573	45.4079	34.2421	TCATGGCCGATCACAGGAAGCCCGGGGCCAAGGAGAGCGTCCTGGTGGCCTCCGAAGGGGCTCAGGCAGCGGGTGGCTCGGTGCAGCACTTGGGCACCCGGCCCGGGT|---TGGGCGCCCCGGATGCGCCCTCCTCGCCGCGGCCTCTCGGCCATTTCTCAGTCGGAGGACTCCTCAAGCTGCCAGAAGATGCTCTGGTGAAGGCCGAAAGCCCCGAGAAACTAGA
Nf1	WT	85.4532	41.9081	42.9356	38.8422	37.5814	70.1011	75.9617	65.5146	69.7864	65.2174	69.0579	69.9072	62.2877	65.8478	GACTGTGTGGAGGGATTATGTTTTAAATGTAGGATGTGTGGCTGTGGCTATTGGCCTGACTGTGTGTTTCTTTAGGTGTATGGTGCTACTTACCTACAAAAGCTCTTGGACCCTTT|ATTACGAGTCATCATCACATCTTCGGATTGGCAACATGTTAGCTTTGAAGTGGATCCTACCAGGTTTGTCATCTTGTCACAGTTGCTCCCTCACTC
Nf1	Del 22|13	14.4759	0.017262	0.0297079	1.39255	5.19507	0.019073	0	0.00235427	0.0116734	0	0	0	0	0	GACTGTGTGGAGGGATTATGTTTTAAATGTAGGATGTGTGGCTGTGGCTATTGGCCTGACTGTGTGTTTCTTTAGGTGTATGGTGCTACTTACC----------------------|-------------ATCATCACATCTTCGGATTGGCAACATGTTAGCTTTGAAGTGGATCCTACCAGGTTTGTCATCTTGTCACAGTTGCTCCCTCACTC
Nf1	Ins 1 A	0.0535253	36.4254	35.8156	37.2672	36.048	0	0	0	0	0	0	0	0	0	GACTGTGTGGAGGGATTATGTTTTAAATGTAGGATGTGTGGCTGTGGCTATTGGCCTGACTGTGTGTTTCTTTAGGTGTATGGTGCTACTTACCTACAAAAGCTCTTGGACCCTTT|{A}ATTACGAGTCATCATCACATCTTCGGATTGGCAACATGTTAGCTTTGAAGTGGATCCTACCAGGTTTGTCATCTTGTCACAGTTGCTCCCTCACTC
Nf1	Del 0|2	0.0120432	14.7404	14.4589	15.2435	14.2061	0	0	0	0	0	0	0	0	0	GACTGTGTGGAGGGATTATGTTTTAAATGTAGGATGTGTGGCTGTGGCTATTGGCCTGACTGTGTGTTTCTTTAGGTGTATGGTGCTACTTACCTACAAAAGCTCTTGGACCCTTT|--TACGAGTCATCATCACATCTTCGGATTGGCAACATGTTAGCTTTGAAGTGGATCCTACCAGGTTTGTCATCTTGTCACAGTTGCTCCCTCACTC
Nf1	Del 0|3	0.00535253	6.90878	6.76019	7.25456	6.96942	0	0	0	0	0	0	0	0	0	GACTGTGTGGAGGGATTATGTTTTAAATGTAGGATGTGTGGCTGTGGCTATTGGCCTGACTGTGTGTTTCTTTAGGTGTATGGTGCTACTTACCTACAAAAGCTCTTGGACCCTTT|---ACGAGTCATCATCACATCTTCGGATTGGCAACATGTTAGCTTTGAAGTGGATCCTACCAGGTTTGTCATCTTGTCACAGTTGCTCCCTCACTC
Nf1	Del 2|3	0	0	0	0	0	29.8798	24.0383	34.483	30.2019	34.7826	30.9421	30.0928	37.7123	34.1522	GACTGTGTGGAGGGATTATGTTTTAAATGTAGGATGTGTGGCTGTGGCTATTGGCCTGACTGTGTGTTTCTTTAGGTGTATGGTGCTACTTACCTACAAAAGCTCTTGGACCCT--|---ACGAGTCATCATCACATCTTCGGATTGGCAACATGTTAGCTTTGAAGTGGATCCTACCAGGTTTGTCATCTTGTCACAGTTGCTCCCTCACTC
Notch3	WT	77.838	60.4248	67.0214	47.5544	35.2129	0	0	0	0	0	0	0	0	0	CATACGCTGTGAGAGCCAGGTGGATGAGTGCCGCAGCCAGCCCTGTCGATATGGGGGCAAATGTCTAGACTTGGTGGACAAGTACCTCTGCCGTTGTCC|TCCCGGAACCACAGGTGGGGCCTGGGGCTGGGCTATAACAGTACGTGGGGGTGTGTGGGGGTCTGTGATGAATTTGTAACTGGTGCTTGACAATAGTAGGTACTCTTGCCATACTTCTTCCCTCCCT
Notch3	Del 0|2	18.3798	0.0519481	0.0553243	10.4035	25.9148	0	0	0	0	0	0	0	0	0	CATACGCTGTGAGAGCCAGGTGGATGAGTGCCGCAGCCAGCCCTGTCGATATGGGGGCAAATGTCTAGACTTGGTGGACAAGTACCTCTGCCGTTGTCC|--CCGGAACCACAGGTGGGGCCTGGGGCTGGGCTATAACAGTACGTGGGGGTGTGTGGGGGTCTGTGATGAATTTGTAACTGGTGCTTGACAATAGTAGGTACTCTTGCCATACTTCTTCCCTCCCT
Notch3	Del 1|0	0.352221	23.8564	19.6191	24.973	23.315	75.8605	73.6667	74.9177	74.6051	74.6621	75.127	74.8047	74.1446	74.7203	CATACGCTGTGAGAGCCAGGTGGATGAGTGCCGCAGCCAGCCCTGTCGATATGGGGGCAAATGTCTAGACTTGGTGGACAAGTACCTCTGCCGTTGTC-|TCCCGGAACCACAGGTGGGGCCTGGGGCTGGGCTATAACAGTACGTGGGGGTGTGTGGGGGTCTGTGATGAATTTGTAACTGGTGCTTGACAATAGTAGGTACTCTTGCCATACTTCTTCCCTCCCT
Notch3	Del 3|0	0	9.61345	8.02202	10.6812	9.43167	0	0	0	0	0	0	0	0	0	CATACGCTGTGAGAGCCAGGTGGATGAGTGCCGCAGCCAGCCCTGTCGATATGGGGGCAAATGTCTAGACTTGGTGGACAAGTACCTCTGCCGTT---C|TCCCGGAACCACAGGTGGGGCCTGGGGCTGGGCTATAACAGTACGTGGGGGTGTGTGGGGGTCTGTGATGAATTTGTAACTGGTGCTTGACAATAGTAGGTACTCTTGCCATACTTCTTCCCTCCCT
Notch3	Del 0|1	3.42996	6.05348	5.28215	6.3879	6.12554	24.1395	26.3333	25.0823	25.3949	25.3379	24.873	25.1953	25.8554	25.2797	CATACGCTGTGAGAGCCAGGTGGATGAGTGCCGCAGCCAGCCCTGTCGATATGGGGGCAAATGTCTAGACTTGGTGGACAAGTACCTCTGCCGTTGTCC|-CCCGGAACCACAGGTGGGGCCTGGGGCTGGGCTATAACAGTACGTGGGGGTGTGTGGGGGTCTGTGATGAATTTGTAACTGGTGCTTGACAATAGTAGGTACTCTTGCCATACTTCTTCCCTCCCT
P53	WT	5.6481	1.91054	1.98957	1.94609	1.94464	0	0	0	0	0	0	0	0	0	AGCCATAGGGGTTTGTTTGTTTGTATGTTTTTTAATTGACAAGTTATGCATCCATACAGTACACAATCTCTTCTCTCTACAGATGACTGCCATGGAGGAGTCACAGTCGGATATCAGCCTCGAGCTCCCTCTGA|GCCAGGAGACATTTTCAGGCTTATGGAAACTGTGAGTGGATCTTTTTGGGGCCCTTAAGATACATCCCGCCATACCTGTATCCTCCCCTTGCCTGAGAGAA
P53	Del 1|0	29.8226	61.8653	61.5739	62.3696	61.7366	42.0273	50.3758	32.8227	43.5869	32.7276	44.5869	42.012	36.3164	35.6958	AGCCATAGGGGTTTGTTTGTTTGTATGTTTTTTAATTGACAAGTTATGCATCCATACAGTACACAATCTCTTCTCTCTACAGATGACTGCCATGGAGGAGTCACAGTCGGATATCAGCCTCGAGCTCCCTCTG-|GCCAGGAGACATTTTCAGGCTTATGGAAACTGTGAGTGGATCTTTTTGGGGCCCTTAAGATACATCCCGCCATACCTGTATCCTCCCCTTGCCTGAGAGAA
P53	Del 11|0	26.916	0.183959	0.175917	0.352192	0.546458	0	0	0	0	0	0	0	0	0	AGCCATAGGGGTTTGTTTGTTTGTATGTTTTTTAATTGACAAGTTATGCATCCATACAGTACACAATCTCTTCTCTCTACAGATGACTGCCATGGAGGAGTCACAGTCGGATATCAGCCTCGA-----------|GCCAGGAGACATTTTCAGGCTTATGGAAACTGTGAGTGGATCTTTTTGGGGCCCTTAAGATACATCCCGCCATACCTGTATCCTCCCCTTGCCTGAGAGAA
P53	Del 0|5	23.2162	0.149795	0.13077	0.264144	0.452241	0	0	0	0	0	0	0	0	0	AGCCATAGGGGTTTGTTTGTTTGTATGTTTTTTAATTGACAAGTTATGCATCCATACAGTACACAATCTCTTCTCTCTACAGATGACTGCCATGGAGGAGTCACAGTCGGATATCAGCCTCGAGCTCCCTCTGA|-----GAGACATTTTCAGGCTTATGGAAACTGTGAGTGGATCTTTTTGGGGCCCTTAAGATACATCCCGCCATACCTGTATCCTCCCCTTGCCTGAGAGAA
P53	Ins 1 A	14.3971	35.8904	36.1298	35.068	35.3201	57.9727	49.6242	67.1773	56.4131	67.2724	55.4131	57.988	63.6836	64.3042	AGCCATAGGGGTTTGTTTGTTTGTATGTTTTTTAATTGACAAGTTATGCATCCATACAGTACACAATCTCTTCTCTCTACAGATGACTGCCATGGAGGAGTCACAGTCGGATATCAGCCTCGAGCTCCCTCTGA{T}|GCCAGGAGACATTTTCAGGCTTATGGAAACTGTGAGTGGATCTTTTTGGGGCCCTTAAGATACATCCCGCCATACCTGTATCCTCCCCTTGCCTGAGAGAA
Pik3r1	WT	24.7993	95.821	95.9158	96.8351	96.9078	67.914	67.2548	67.2641	68.6237	60.0236	67.2168	67.9828	58.9309	62.1554	AGTGTGTGGTTACTCAAAGTTGAAAAGTAAGTATGGTCTTATACTGTGTTCATTTTAGGGAAGAAGTGAATGAAAAACTCCGAGACACTGCTGATGGGACCTTTT|TGGTACGAGACGCATCTACTAAAATGCACGGCGATTACACTCTTACACTAAGGTGAGCCAGGAAGTCAGCTGTAATTGCGATGTCTCAGTTGTCATGA
Pik3r1	Ins 1 T	40.834	2.50989	2.54019	1.50484	1.10975	32.086	32.7452	32.7359	31.3763	39.9764	32.7832	32.0172	41.0691	37.8446	AGTGTGTGGTTACTCAAAGTTGAAAAGTAAGTATGGTCTTATACTGTGTTCATTTTAGGGAAGAAGTGAATGAAAAACTCCGAGACACTGCTGATGGGACCTTTT|{T}TGGTACGAGACGCATCTACTAAAATGCACGGCGATTACACTCTTACACTAAGGTGAGCCAGGAAGTCAGCTGTAATTGCGATGTCTCAGTTGTCATGA
Pik3r1	Del 3|0	19.8204	0.0648419	0.0720668	0.346021	0.956533	0	0	0	0	0	0	0	0	0	AGTGTGTGGTTACTCAAAGTTGAAAAGTAAGTATGGTCTTATACTGTGTTCATTTTAGGGAAGAAGTGAATGAAAAACTCCGAGACACTGCTGATGGGACCT---|TGGTACGAGACGCATCTACTAAAATGCACGGCGATTACACTCTTACACTAAGGTGAGCCAGGAAGTCAGCTGTAATTGCGATGTCTCAGTTGTCATGA
Pik3r1	Del 1|0	14.5462	1.60429	1.47195	1.31407	1.02594	0	0	0	0	0	0	0	0	0	AGTGTGTGGTTACTCAAAGTTGAAAAGTAAGTATGGTCTTATACTGTGTTCATTTTAGGGAAGAAGTGAATGAAAAACTCCGAGACACTGCTGATGGGACCTTT-|TGGTACGAGACGCATCTACTAAAATGCACGGCGATTACACTCTTACACTAAGGTGAGCCAGGAAGTCAGCTGTAATTGCGATGTCTCAGTTGTCATGA
Pten	Del 4|0	33.8901	54.9498	71.1159	35.4398	5.91266	25.151	20.0095	18.8398	23.7447	24.6661	24.8976	26.2828	22.8919	26.412	CTTTTGTCTCCCTCCTCCCTCTGCCCCCTGGGCCTATCAGGGAGTCACAATTCCCAGTCAGAGGCGCTATGTATATTATTATAGCTACCTGCTAAAAAATCACCTGGATTAC----|CCGTGGCACTGCTGTTTCACAAGATGATGTTTGAAACTATTCCAATGTTCAGTGGCGGAACTTGCAGTAAGTGCTCTAAATTCTTAGCTGTCTGTGTGTCGGA
Pten	Del 1|0	24.2218	44.932	28.6386	29.1203	7.74043	50.7442	61.8757	55.8394	50.9638	50.8204	48.9873	46.9416	54.1037	49.9146	CTTTTGTCTCCCTCCTCCCTCTGCCCCCTGGGCCTATCAGGGAGTCACAATTCCCAGTCAGAGGCGCTATGTATATTATTATAGCTACCTGCTAAAAAATCACCTGGATTACAGA-|CCGTGGCACTGCTGTTTCACAAGATGATGTTTGAAACTATTCCAATGTTCAGTGGCGGAACTTGCAGTAAGTGCTCTAAATTCTTAGCTGTCTGTGTGTCGGA
Pten	Del 44|15	22.3398	0.0886525	0.173877	21.3025	52.0854	0	0	0	0	0	0	0	0	0	CTTTTGTCTCCCTCCTCCCTCTGCCCCCTGGGCCTATCAGGGAGTCACAATTCCCAGTCAGAGGCGCTATGT-------------------------------------------- | ---------------TTCACAAGATGATGTTTGAAACTATTCCAATGTTCAGTGGCGGAACTTGCAGTAAGTGCTCTAAATTCTTAGCTGTCTGTGTGTCGGA
Pten	Del 1|0	19.5483	0.0295508	0.0715966	14.1374	34.2615	0	0	0	0	0	0	0	0	0	CTTTTGTCTCCCTCCTCCCTCTGCCCCCTGGGCCTATCAGGGAGTCACAATTCCCAGTCAGAGGCGCTATGTATATTATTATAGCTACCTGCTAAAAAATCACCTGGATTACAG-C|CCGTGGCACTGCTGTTTCACAAGATGATGTTTGAAACTATTCCAATGTTCAGTGGCGGAACTTGCAGTAAGTGCTCTAAATTCTTAGCTGTCTGTGTGTCGGA
Pten	Del 9|0	0	0	0	0	0	24.1048	18.1149	25.3208	25.2915	24.5135	26.1151	26.7756	23.0044	23.6735	CTTTTGTCTCCCTCCTCCCTCTGCCCCCTGGGCCTATCAGGGAGTCACAATTCCCAGTCAGAGGCGCTATGTATATTATTATAGCTACCTGCTAAAAAATCACCTGG--------- | -CGTGGCACTGCTGTTTCACAAGATGATGTTTGAAACTATTCCAATGTTCAGTGGCGGAACTTGCAGTAAGTGCTCTAAATTCTTAGCTGTCTGTGTGTCGGA
Rasa1	Del 1|0	69.9934	66.3814	70.3115	79.9818	48.8721	64.5204	64.2359	62.0531	64.4585	77.9471	65.0932	65.5766	73.3638	78.7791	AGCGTGCCGGGTCAAGTTACCCGCGGCCCTGCCGGTGGCAGCCGCCCCGTGTCCCGGGCTGGCGGACGCCGACT|TGGTTGCGGCCCTCGGTGGCGGAGCCGCGTCGGGGTCCGGGTTCCTGGGGACCGGGCCGGTGGCCGGTGTCTTGGGGGGCGCCGCGCTGACCGGCAGTGCTGCTG
Rasa1	Ins 1 A	18.4402	33.4263	29.5818	0.0961898	3.14836	0	0	0	0	0	0	0	0	0	AGCGTGCCGGGTCAAGTTACCCGCGGCCCTGCCGGTGGCAGCCGCCCCGTGTCCCGGGCTGGCGGACGCCGACT|{A}TGGTTGCGGCCCTCGGTGGCGGAGCCGCGTCGGGGTCCGGGTTCCTGGGGACCGGGCCGGTGGCCGGTGTCTTGGGGGGCGCCGCGCTGACCGGCAGTGCTGCTG
Rasa1	Del 12|22	11.5664	0.1923	0.106721	19.922	47.9795	0	0	0	0	0	0	0	0	0	AGCGTGCCGGGTCAAGTTACCCGCGGCCCTGCCGGTGGCAGCCGCCCCGTGTCCCGGGCTGG------------|----------------------AGCCGCGTCGGGGTCCGGGTTCCTGGGGACCGGGCCGGTGGCCGGTGTCTTGGGGGGCGCCGCGCTGACCGGCAGTGCTGCTG
Rasa1	Del 0|3	0	0	0	0	0	35.4796	35.7641	37.9469	35.5415	22.0529	34.9068	34.4234	26.6362	21.2209	AGCGTGCCGGGTCAAGTTACCCGCGGCCCTGCCGGTGGCAGCCGCCCCGTGTCCCGGGCTGGCGGACGCCGACT|---TTGCGGCCCTCGGTGGCGGAGCCGCGTCGGGGTCCGGGTTCCTGGGGACCGGGCCGGTGGCCGGTGTCTTGGGGGGCGCCGCGCTGACCGGCAGTGCTGCTG
Rb1	WT	1.42103	36.0914	34.593	34.1	33.609	0.344865	0.134054	16.8938	0	0.00770879	0.173951	0.304935	0.154286	0.145308	TACAGAAACAGCTGCAATCCCCATTAATGGTTCACCTCGAACACCCAGAAGAGGTCAGAACAGGAGCGCTCGGATAGCAAAACAACTAGAAAATGAT|ACGAGGATTATCGAGGTTCTCTGTAAAGAACACGAGTGTAATATAGATGAGGTAATTTCTCTTACACTTTATTTAAAACAGCTGAAGTAGATATATATGCTAAGTCTGCCTGTCA
Rb1	Del 2|0	42.9111	5.38596	6.14227	6.89549	10.3261	19.5409	24.1578	16.4337	19.1445	20.1184	20.5802	20.8115	18.0706	20.7844	TACAGAAACAGCTGCAATCCCCATTAATGGTTCACCTCGAACACCCAGAAGAGGTCAGAACAGGAGCGCTCGGATAGCAAAACAACTAGAAAAT--T|ACGAGGATTATCGAGGTTCTCTGTAAAGAACACGAGTGTAATATAGATGAGGTAATTTCTCTTACACTTTATTTAAAACAGCTGAAGTAGATATATATGCTAAGTCTGCCTGTCA
Rb1	Del 22|5	27.5564	0.12514	0.142011	2.51141	6.50562	0	0	0	0	0	0	0	0	0	TACAGAAACAGCTGCAATCCCCATTAATGGTTCACCTCGAACACCCAGAAGAGGTCAGAACAGGAGCGCTCGGAT----------------------|-----GATTATCGAGGTTCTCTGTAAAGAACACGAGTGTAATATAGATGAGGTAATTTCTCTTACACTTTATTTAAAACAGCTGAAGTAGATATATATGCTAAGTCTGCCTGTCA
Rb1	Ins 1 T	14.1002	45.905	45.3592	44.9522	40.286	0	0	0	0	0	0	0	0	0	TACAGAAACAGCTGCAATCCCCATTAATGGTTCACCTCGAACACCCAGAAGAGGTCAGAACAGGAGCGCTCGGATAGCAAAACAACTAGAAAATGAT{T}|ACGAGGATTATCGAGGTTCTCTGTAAAGAACACGAGTGTAATATAGATGAGGTAATTTCTCTTACACTTTATTTAAAACAGCTGAAGTAGATATATATGCTAAGTCTGCCTGTCA
Rb1	Del 1|0	14.0112	5.51768	6.39511	3.87599	1.75217	41.5288	25.8534	34.0499	40.8377	40.078	37.7124	39.6296	34.5577	42.4837	TACAGAAACAGCTGCAATCCCCATTAATGGTTCACCTCGAACACCCAGAAGAGGTCAGAACAGGAGCGCTCGGATAGCAAAACAACTAGAAAATG-T|ACGAGGATTATCGAGGTTCTCTGTAAAGAACACGAGTGTAATATAGATGAGGTAATTTCTCTTACACTTTATTTAAAACAGCTGAAGTAGATATATATGCTAAGTCTGCCTGTCA
Rb1	Del 5|0	0	6.97491	7.36841	7.66489	7.5211	0	0	0	0	0	0	0	0	0	TACAGAAACAGCTGCAATCCCCATTAATGGTTCACCTCGAACACCCAGAAGAGGTCAGAACAGGAGCGCTCGGATAGCAAAACAACTAGAA-----T|ACGAGGATTATCGAGGTTCTCTGTAAAGAACACGAGTGTAATATAGATGAGGTAATTTCTCTTACACTTTATTTAAAACAGCTGAAGTAGATATATATGCTAAGTCTGCCTGTCA
Rb1	Del 6|21	0	0	0	0	0	18.6381	25.3593	16.4288	20.8289	21.0789	22.8946	19.2881	30.0666	15.4874	TACAGAAACAGCTGCAATCCCCATTAATGGTTCACCTCGAACACCCAGAAGAGGTCAGAACAGGAGCGCTCGGATAGCAAAACAACTAGAA------|---------------------TGTAAAGAACACGAGTGTAATATAGATGAGGTAATTTCTCTTACACTTTATTTAAAACAGCTGAAGTAGATATATATGCTAAGTCTGCCTGTCA
Rb1	Del 1|2	0	0	0	0	0	19.9473	24.4954	16.1938	19.1889	18.7169	18.6388	19.9659	17.1509	21.0992	TACAGAAACAGCTGCAATCCCCATTAATGGTTCACCTCGAACACCCAGAAGAGGTCAGAACAGGAGCGCTCGGATAGCAAAACAACTAGAAAATGA-|--GAGGATTATCGAGGTTCTCTGTAAAGAACACGAGTGTAATATAGATGAGGTAATTTCTCTTACACTTTATTTAAAACAGCTGAAGTAGATATATATGCTAAGTCTGCCTGTCA
Rps6ka3	WT	58.4699	99.6818	99.7465	75.8858	25.3829	100	100	100	100	100	100	100	100	100	GAGAGTCATTCTGGGCTAACAATGGGTTGTCTCTATATTTACCTTAACAGGAAGAAGGCAGTATCAAAGAAATTGCAATCACACATCATGTGAAGGAAGGACATG|AAAAGGCAGATCCTTCCCAGTTTGAACTTTTAAAAGTATTAGGGCAGGGATCATTTGGAAAGGTAAGTCATAGTTGTTTGC
Rps6ka3	Del 5|6	41.5301	0.318194	0.253476	24.1142	74.6171	0	0	0	0	0	0	0	0	0	GAGAGTCATTCTGGGCTAACAATGGGTTGTCTCTATATTTACCTTAACAGGAAGAAGGCAGTATCAAAGAAATTGCAATCACACATCATGTGAAGGAAGG----- | ------CAGATCCTTCCCAGTTTGAACTTTTAAAAGTATTAGGGCAGGGATCATTTGGAAAGGTAAGTCATAGTTGTTTGC
Runx3	WT	54.4787	98.7546	92.8491	55.0422	9.07787	0	0	0	0	0	0	0	0	0	GACAGCCCCAACTTCCTCTGCTCCGTGCTGCCCTCGCACTGGCGCTGCAACAAGACGCTGCCGGTCGCCT|TCAAGGTGAGTGCAGGGGCCCGAGCCGGGAGGACACCGGGGAACCTGGGCGCCCCCATTTGCAGGAGCCCATACCGGGGAGGACTTGGGGAGCACCTAGAAGTAGGACATGAAAGGGGATGTCACCCAG
Runx3	Del 1|0	45.5213	1.24536	7.15087	44.9578	90.9221	83.2522	75.6241	85.1435	84.8084	86.7616	80.3266	86.5387	84.7216	98.5987	GACAGCCCCAACTTCCTCTGCTCCGTGCTGCCCTCGCACTGGCGCTGCAACAAGACGCTGCCGGTCGCC-|TCAAGGTGAGTGCAGGGGCCCGAGCCGGGAGGACACCGGGGAACCTGGGCGCCCCCATTTGCAGGAGCCCATACCGGGGAGGACTTGGGGAGCACCTAGAAGTAGGACATGAAAGGGGATGTCACCCAG
Runx3	Del 0|2	0	0	0	0	0	16.7478	24.3759	14.8565	15.1916	13.2384	19.6734	13.4613	15.2784	1.40129	GACAGCCCCAACTTCCTCTGCTCCGTGCTGCCCTCGCACTGGCGCTGCAACAAGACGCTGCCGGTCGCCT|--AAGGTGAGTGCAGGGGCCCGAGCCGGGAGGACACCGGGGAACCTGGGCGCCCCCATTTGCAGGAGCCCATACCGGGGAGGACTTGGGGAGCACCTAGAAGTAGGACATGAAAGGGGATGTCACCCAG
Setd5	WT	68.6824	58.5983	67.4441	38.6027	10.6767	8.44689	0.590498	0.508836	16.7693	0.648432	3.73087	0.819225	0.236057	0.294114	GCCCTGGTTTTAGTAGGTAATCGCTCAGAAGGAAAGTTTTAACTCCTGGGAAAGCCCCTTCTATGCTAATTTATTCTATCGGGCGCCTTTGCCTTTCTCATTCTTAGGAATAAGGATCTTTCTCCTGTG|TACTGATGCTGCAGCCCGCCCTGCTGGCCTGGGTCAGGGGTGCGTGGATGACCTGCATTTTCTGCTTTCTCATGTTACTTGTGTAACGTCTTCACC
Setd5	Del 0|2	16.4147	3.25317	2.89876	21.2009	41.0808	0	0	0	0	0	0	0	0	0	GCCCTGGTTTTAGTAGGTAATCGCTCAGAAGGAAAGTTTTAACTCCTGGGAAAGCCCCTTCTATGCTAATTTATTCTATCGGGCGCCTTTGCCTTTCTCATTCTTAGGAATAAGGATCTTTCTCCTG--|TACTGATGCTGCAGCCCGCCCTGCTGGCCTGGGTCAGGGGTGCGTGGATGACCTGCATTTTCTGCTTTCTCATGTTACTTGTGTAACGTCTTCACC
Setd5	Del 5|0	14.8722	3.40965	2.70012	11.8453	22.8893	0	0	0	0	0	0	0	0	0	GCCCTGGTTTTAGTAGGTAATCGCTCAGAAGGAAAGTTTTAACTCCTGGGAAAGCCCCTTCTATGCTAATTTATTCTATCGGGCGCCTTTGCCTTTCTCATTCTTAGGAATAAGGATCTTTCTCCTGTG|-----ATGCTGCAGCCCGCCCTGCTGGCCTGGGTCAGGGGTGCGTGGATGACCTGCATTTTCTGCTTTCTCATGTTACTTGTGTAACGTCTTCACC
Setd5	Ins 1 A	0.030696	22.5169	16.186	17.6947	15.2267	0	0	0	0	0	0	0	0	0	GCCCTGGTTTTAGTAGGTAATCGCTCAGAAGGAAAGTTTTAACTCCTGGGAAAGCCCCTTCTATGCTAATTTATTCTATCGGGCGCCTTTGCCTTTCTCATTCTTAGGAATAAGGATCTTTCTCCTGTG|{A}TACTGATGCTGCAGCCCGCCCTGCTGGCCTGGGTCAGGGGTGCGTGGATGACCTGCATTTTCTGCTTTCTCATGTTACTTGTGTAACGTCTTCACC
Setd5	Del 8|0	0	7.0252	5.95939	6.33184	5.55191	0	0	0	0	0	0	0	0	0	GCCCTGGTTTTAGTAGGTAATCGCTCAGAAGGAAAGTTTTAACTCCTGGGAAAGCCCCTTCTATGCTAATTTATTCTATCGGGCGCCTTTGCCTTTCTCATTCTTAGGAATAAGGATCTT--------G|TACTGATGCTGCAGCCCGCCCTGCTGGCCTGGGTCAGGGGTGCGTGGATGACCTGCATTTTCTGCTTTCTCATGTTACTTGTGTAACGTCTTCACC
Setd5	Del 0|25	0	5.19684	4.81165	4.3246	4.57457	0	0	0	0	0	0	0	0	0	GCCCTGGTTTTAGTAGGTAATCGCTCAGAAGGAAAGTTTTAACTCCTGGGAAAGCCCCTTCTATGCTAATTTATTCTATCGGGCGCCTTTGCCTTTCTCATTCTTAGGAATAAGGATCTTTCTCCTG-G|TACTGATGCTGCAGCCCGCCCTGCTGGCCTGGGTCAGGGGTGCGTGGATGACCTGCATTTTCTGCTTTCTCATGTTACTTGTGTAACGTCTTCACC
Setd5	Del 0|3	0	0	0	0	0	29.9312	32.3098	32.5337	27.9848	39.4663	31.0318	30.8074	22.2969	32.6867	GCCCTGGTTTTAGTAGGTAATCGCTCAGAAGGAAAGTTTTAACTCCTGGGAAAGCCCCTTCTATGCTAATTTATTCTATCGGGCGCCTTTGCCTTTCTCATTCTTAGGAATAAGGATCTTTCTCCTGTG|------------------------GGCCTGGGTCAGGGGTGCGTGGATGACCTGCATTTTCTGCTTTCTCATGTTACTTGTGTAACGTCTTCACC
Setd5	Del 6|1	0	0	0	0	0	30.8328	33.1636	33.0517	27.5034	19.5223	33.5586	37.9681	36.4198	33.4682	GCCCTGGTTTTAGTAGGTAATCGCTCAGAAGGAAAGTTTTAACTCCTGGGAAAGCCCCTTCTATGCTAATTTATTCTATCGGGCGCCTTTGCCTTTCTCATTCTTAGGAATAAGGATCTTTCTCCTGTG|-ACTGATGCTGCAGCCCGCCCTGCTGGCCTGGGTCAGGGGTGCGTGGATGACCTGCATTTTCTGCTTTCTCATGTTACTTGTGTAACGTCTTCACC
Setd5	Del 0|1	0	0	0	0	0	30.789	33.9361	33.9058	27.7425	40.3629	31.6787	30.4053	41.0473	33.551	GCCCTGGTTTTAGTAGGTAATCGCTCAGAAGGAAAGTTTTAACTCCTGGGAAAGCCCCTTCTATGCTAATTTATTCTATCGGGCGCCTTTGCCTTTCTCATTCTTAGGAATAAGGATCTTTCTCCTGTG|-ACTGATGCTGCAGCCCGCCCTGCTGGCCTGGGTCAGGGGTGCGTGGATGACCTGCATTTTCTGCTTTCTCATGTTACTTGTGTAACGTCTTCACC
Smad4	WT	63.1572	31.0488	30.9174	15.4995	5.8087	3.59177	0.294673	0.177147	0.73461	0.161843	0.592005	0.236587	0.0256764	0.14354	AGTACGTTCACGACTTTGAAGGACAGCCGTCCTTACCCACTGAAGGACATTCGATTCAAACCATCCAACACCCGCCAAGTAATCGCGCATCAACGGAGACGTACAGCG|CCCCGGCTCTGTTAGCCCCGGCAGAGTCTAACGCCACCAGCACCACCAACTTCCCCAACATTCCTGTGGCTTCCACAAGTGAGTGTTGCAGTCAGATCGAGTCGAAAGTTTTC
Smad4	Del 16|0	29.5704	0.0445038	0.05945	3.98319	10.9085	0	0	0	0	0	0	0	0	0	AGTACGTTCACGACTTTGAAGGACAGCCGTCCTTACCCACTGAAGGACATTCGATTCAAACCATCCAACACCCGCCAAGTAATCGCGCATCA----------------|CCCCGGCTCTGTTAGCCCCGGCAGAGTCTAACGCCACCAGCACCACCAACTTCCCCAACATTCCTGTGGCTTCCACAAGTGAGTGTTGCAGTCAGATCGAGTCGAAAGTTTTC
Smad4	Del 2|0	2.94483	36.1259	35.6479	38.7973	33.0941	47.2927	49.2493	48.1658	48.9687	49.0854	49.3654	49.1327	37.8452	46.8941	AGTACGTTCACGACTTTGAAGGACAGCCGTCCTTACCCACTGAAGGACATTCGATTCAAACCATCCAACACCCGCCAAGTAATCGCGCATCAACGGAGACGTACAG--|CCCCGGCTCTGTTAGCCCCGGCAGAGTCTAACGCCACCAGCACCACCAACTTCCCCAACATTCCTGTGGCTTCCACAAGTGAGTGTTGCAGTCAGATCGAGTCGAAAGTTTTC
Smad4	Del 8|0	0.0236374	31.848	32.0011	33.7773	30.4931	0	0	0	0	0	0	0	0	0	AGTACGTTCACGACTTTGAAGGACAGCCGTCCTTACCCACTGAAGGACATTCGATTCAAACCATCCAACACCCGCCAAGTAATCGCGCATCAACGGAGAC--------|CCCCGGCTCTGTTAGCCCCGGCAGAGTCTAACGCCACCAGCACCACCAACTTCCCCAACATTCCTGTGGCTTCCACAAGTGAGTGTTGCAGTCAGATCGAGTCGAAAGTTTTC
Smad4	Del 39|50	4.30398	0.932725	1.37414	7.94267	19.6956	0	0	0	0	0	0	0	0	0	AGTACGTTCACGACTTTGAAGGACAGCCGTCCTTACCCACTGAAGGACATTCGATTCAAACCATCCAAC--------------------------------------- | --------------------------------------------------TTCCCCAACATTCCTGTGGCTTCCACAAGTGAGTGTTGCAGTCAGATCGAGTCGAAAGTTTTC
Smad4	Del 1|0	0	0	0	0	0	49.1155	50.456	51.6571	50.2967	50.7527	50.0426	50.6307	62.1291	52.9624	AGTACGTTCACGACTTTGAAGGACAGCCGTCCTTACCCACTGAAGGACATTCGATTCAAACCATCCAACACCCGCCAAGTAATCGCGCATCAACGGAGACGTACAGC-|CCCCGGCTCTGTTAGCCCCGGCAGAGTCTAACGCCACCAGCACCACCAACTTCCCCAACATTCCTGTGGCTTCCACAAGTGAGTGTTGCAGTCAGATCGAGTCGAAAGTTTTC
Tet2	WT	34.7656	71.9214	99.6558	30.6761	6.13239	100	100	100	100	100	100	100	100	100	CACCGTCACAATCACTTCTTGCTCCCCGTCTTGTTCTTCAGCCTCCTTTAGAAGGAAAAGGCGCTCTAAATGATGTAGCTTTGGAAGAACACCATGACTACCCCAAC|CGAAGCAACCGAACTCTTTTAAGGGAAGGGAAAATAGACCATCAACCCAAGACATCATCTAGCCAGAGTCTGAATCCATCTGTACATACACCCAACCCCCCCTTGATGCTTCCAGAACAGCAT
Tet2	Del 2|4	37.4687	28.0667	0.168181	44.2098	47.4251	0	0	0	0	0	0	0	0	0	CACCGTCACAATCACTTCTTGCTCCCCGTCTTGTTCTTCAGCCTCCTTTAGAAGGAAAAGGCGCTCTAAATGATGTAGCTTTGGAAGAACACCATGACTACCCCA--|----GCAACCGAACTCTTTTAAGGGAAGGGAAAATAGACCATCAACCCAAGACATCATCTAGCCAGAGTCTGAATCCATCTGTACATACACCCAACCCCCCCTTGATGCTTCCAGAACAGCAT
Tet2	Del 0|9	27.7657	0.0118618	0.176049	25.1141	46.4425	0	0	0	0	0	0	0	0	0	CACCGTCACAATCACTTCTTGCTCCCCGTCTTGTTCTTCAGCCTCCTTTAGAAGGAAAAGGCGCTCTAAATGATGTAGCTTTGGAAGAACACCATGACTACCCCAAC|---------CGAACTCTTTTAAGGGAAGGGAAAATAGACCATCAACCCAAGACATCATCTAGCCAGAGTCTGAATCCATCTGTACATACACCCAACCCCCCCTTGATGCTTCCAGAACAGCAT
Tsc1	WT	74.0947	68.6841	70.7397	48.1547	23.7398	0.352803	0.142548	0.624403	0.257681	0.0781608	0.165659	30.8234	0.171296	0.188758	TACTCTGCGACACAGAACATGCCCAGCATTTTCACTGTGCTTCCATTTCAGGAAGAAAGAGCAGATTCCTCAAGGCCTTACCTTCACAGACAGTCAAACGACCGAGG|ATTAGGTAAACTCCCTGGGTAATGATGGGCCTTGCTTGCCTCTTGGCATTGAACTCTGTAGCTTAAAAGCTAAGCTGGGTGGAAGAAGGATTTTCTGGGATAGCACCTATGCT
Tsc1	Del 5|3	25.1326	4.58476	4.68682	18.5697	40.6491	0	0	0	0	0	0	0	0	0	TACTCTGCGACACAGAACATGCCCAGCATTTTCACTGTGCTTCCATTTCAGGAAGAAAGAGCAGATTCCTCAAGGCCTTACCTTCACAGACAGTCAAACGAC-----|---AGGTAAACTCCCTGGGTAATGATGGGCCTTGCTTGCCTCTTGGCATTGAACTCTGTAGCTTAAAAGCTAAGCTGGGTGGAAGAAGGATTTTCTGGGATAGCACCTATGCT
Tsc1	Del 1|0	0.765278	16.4931	14.6297	19.382	20.0751	34.3174	34.06	21.0222	34.608	35.4035	33.748	31.6084	34.8809	37.2152	TACTCTGCGACACAGAACATGCCCAGCATTTTCACTGTGCTTCCATTTCAGGAAGAAAGAGCAGATTCCTCAAGGCCTTACCTTCACAGACAGTCAAACGACCGAG-|ATTAGGTAAACTCCCTGGGTAATGATGGGCCTTGCTTGCCTCTTGGCATTGAACTCTGTAGCTTAAAAGCTAAGCTGGGTGGAAGAAGGATTTTCTGGGATAGCACCTATGCT
Tsc1	Del 4|0	0.00372942	5.7756	5.34058	7.51827	8.30961	0	0	0	0	0	0	0	0	0	TACTCTGCGACACAGAACATGCCCAGCATTTTCACTGTGCTTCCATTTCAGGAAGAAAGAGCAGATTCCTCAAGGCCTTACCTTCACAGACAGTCAAACGACC----|ATTAGGTAAACTCCCTGGGTAATGATGGGCCTTGCTTGCCTCTTGGCATTGAACTCTGTAGCTTAAAAGCTAAGCTGGGTGGAAGAAGGATTTTCTGGGATAGCACCTATGCT
Tsc1	Del 11|0	0.00372942	4.46247	4.60324	6.37542	7.22633	0	0	0	0	0	0	0	0	0	TACTCTGCGACACAGAACATGCCCAGCATTTTCACTGTGCTTCCATTTCAGGAAGAAAGAGCAGATTCCTCAAGGCCTTACCTTCACAGACAGTCA-----------|ATTAGGTAAACTCCCTGGGTAATGATGGGCCTTGCTTGCCTCTTGGCATTGAACTCTGTAGCTTAAAAGCTAAGCTGGGTGGAAGAAGGATTTTCTGGGATAGCACCTATGCT
Tsc1	Del 0|2	0	0	0	0	0	37.2109	35.0692	43.5028	36.6045	36.6038	32.6698	18.7841	50.0651	36.7672	TACTCTGCGACACAGAACATGCCCAGCATTTTCACTGTGCTTCCATTTCAGGAAGAAAGAGCAGATTCCTCAAGGCCTTACCTTCACAGACAGTCAAACGACCGAGG|--TAGGTAAACTCCCTGGGTAATGATGGGCCTTGCTTGCCTCTTGGCATTGAACTCTGTAGCTTAAAAGCTAAGCTGGGTGGAAGAAGGATTTTCTGGGATAGCACCTATGCT
Tsc1	Del 8|11	0	0	0	0	0	28.1189	30.7283	34.8506	28.5298	27.9146	33.4166	18.7841	14.8827	25.8288	TACTCTGCGACACAGAACATGCCCAGCATTTTCACTGTGCTTCCATTTCAGGAAGAAAGAGCAGATTCCTCAAGGCCTTACCTTCACAGACAGTCAAAC--------|-----------TCCCTGGGTAATGATGGGCCTTGCTTGCCTCTTGGCATTGAACTCTGTAGCTTAAAAGCTAAGCTGGGTGGAAGAAGGATTTTCTGGGATAGCACCTATGCT
Tsc2	Del 3|0	33.101	29.8663	29.7381	26.3598	25.4389	0	0	0	0	0	0	0	0	0	CTAAGGTCCCTGGAGGCTACACCCTTCTCACTGTCCCCTTTTTGTCATGGCAGCATGCAGTGGAGGCACTTTGGAAGGCTGTCTCAGACTTGCTACAGCCAGAGCGGC---|CAGAGGCCCGGCATGCAGTTCTCACCTTATTGAAGGCCATTGTACAGGGACAGGTAAGGGGTGGAGCTGTGTGAGCCTGTGGGATGAAGGCAGACCGTCACCGTTTGAGCTCCTGC
Tsc2	Del 2|0	31.146	0.36722	0.305974	2.88896	7.16103	34.1565	33.6148	32.4203	34.8832	33.086	33.2384	36.2264	39.0155	32.7365	CTAAGGTCCCTGGAGGCTACACCCTTCTCACTGTCCCCTTTTTGTCATGGCAGCATGCAGTGGAGGCACTTTGGAAGGCTGTCTCAGACTTGCTACAGCCAGAGCGGCC--|CAGAGGCCCGGCATGCAGTTCTCACCTTATTGAAGGCCATTGTACAGGGACAGGTAAGGGGTGGAGCTGTGTGAGCCTGTGGGATGAAGGCAGACCGTCACCGTTTGAGCTCCTGC
Tsc2	Del 0|3	19.0434	3.50479	7.16234	3.95628	0.628161	0	0	0	0	0	0	0	0	0	CTAAGGTCCCTGGAGGCTACACCCTTCTCACTGTCCCCTTTTTGTCATGGCAGCATGCAGTGGAGGCACTTTGGAAGGCTGTCTCAGACTTGCTACAGCCAGAGCGGCCAC|---AGGCCCGGCATGCAGTTCTCACCTTATTGAAGGCCATTGTACAGGGACAGGTAAGGGGTGGAGCTGTGTGAGCCTGTGGGATGAAGGCAGACCGTCACCGTTTGAGCTCCTGC
Tsc2	Del 1|0	16.1507	55.8904	53.2726	56.1987	55.5004	33.3977	31.9999	34.3807	32.4974	33.2299	33.2832	36.6145	23.7624	33.1813	CTAAGGTCCCTGGAGGCTACACCCTTCTCACTGTCCCCTTTTTGTCATGGCAGCATGCAGTGGAGGCACTTTGGAAGGCTGTCTCAGACTTGCTACAGCCAGAGCGGCCA-|CAGAGGCCCGGCATGCAGTTCTCACCTTATTGAAGGCCATTGTACAGGGACAGGTAAGGGGTGGAGCTGTGTGAGCCTGTGGGATGAAGGCAGACCGTCACCGTTTGAGCTCCTGC
Tsc2	Del 12|0	0.558843	10.3713	9.5209	10.5963	11.2715	0	0	0	0	0	0	0	0	0	CTAAGGTCCCTGGAGGCTACACCCTTCTCACTGTCCCCTTTTTGTCATGGCAGCATGCAGTGGAGGCACTTTGGAAGGCTGTCTCAGACTTGCTACAGC------------|CAGAGGCCCGGCATGCAGTTCTCACCTTATTGAAGGCCATTGTACAGGGACAGGTAAGGGGTGGAGCTGTGTGAGCCTGTGGGATGAAGGCAGACCGTCACCGTTTGAGCTCCTGC
Tsc2	Del 1|0	0	0	0	0	0	32.4459	34.3852	33.1989	32.6194	33.6841	33.4784	27.1591	37.2222	34.0822	CTAAGGTCCCTGGAGGCTACACCCTTCTCACTGTCCCCTTTTTGTCATGGCAGCATGCAGTGGAGGCACTTTGGAAGGCTGTCTCAGACTTGCTACAGCCAGAGCGGCC-C|CAGAGGCCCGGCATGCAGTTCTCACCTTATTGAAGGCCATTGTACAGGGACAGGTAAGGGGTGGAGCTGTGTGAGCCTGTGGGATGAAGGCAGACCGTCACCGTTTGAGCTCCTGC
