# Supplementary material for: Small extrachromosomal circular DNA harboring targeted tumor suppressor gene mutations supports intratumor heterogeneity in mouse liver cancer induced by multiplexed CRISPR/Cas9
Source: Genome Med. 2023 Oct 6;15:80. doi: 10.1186/s13073-023-01230-2 (PMC10557318; doi:10.1186/s13073-023-01230-2)
Supplement: Supplementary file 1 — Additional file 1: Table S1. List of target locations with sgRNA sequences, primers for targeted PCR of 34 TSGs and Setd5, and outward primers for circularization junction of eccDNA. Table S2. Types, reads and frequencies of target site mutations in CRISPR/Cas9-induced mouse liver tumor tissues. Table S3. Types, reads and frequencies of target site mutations in single-cell clones derived from CRISPR/Cas9-induced mouse liver tumor tissues. Table S4. Types, reads and frequencies of target site mutations in parental single-cell clones and their subclones. Table S5. Types, reads and frequencies of target site mutations in single-cell clones at different time points of proliferation. Table S6. Types, reads and frequencies of target site mutations in 4 subcutaneous grafts and 2 single-cell clones derived from each of them. Table S7. Identification of eccDNAs from NIH-3T3, 1C3-1 and 6C7 by Circle-Seq. Table S8. Comparison of target site mutation types, reads and frequencies between gDNA and eccDNA. [file 13073_2023_1230_MOESM1_ESM.zip › Supplementary Table S5 XIE.xlsx]

## Sheet: Reads(1C3-1)
Target Gene	Mutation Type	Day 0	Day 15	Day 30	Mon 12	Mon 15	Mon 18	Reference
Apc	Del 1|0	22757	20643	18893	24082	249	6346	CATGGCATAAAGCAGTTACTACATAAGAACTTGTTTCTGTTTAGAATTTAACTTAGATAGTAATTTCCCCGGAGTGAAACTACGCTCAAAAATGTCCCTTCGCTCCTAC-|GAAGTCGGGAAGGATCTGTATCCAGCCGTTCAGGAGAATGCAGTCCTGTCCCCATGGGGTCATTCCCAAGAAGAACATTTGTAAATGGAAGCAGAGAGAGTACTGGGTATC
Apc	Ins 1A	42487	40578	36556	66791	17116	12357	CATGGCATAAAGCAGTTACTACATAAGAACTTGTTTCTGTTTAGAATTTAACTTAGATAGTAATTTCCCCGGAGTGAAACTACGCTCAAAAATGTCCCTTCGCTCCTACG|{A}GAAGTCGGGAAGGATCTGTATCCAGCCGTTCAGGAGAATGCAGTCCTGTCCCCATGGGGTCATTCCCAAGAAGAACATTTGTAAATGGAAGCAGAGAGAGTACTGGGTATC
Apc	Del 3|3	86	76	15	21	7359	230	CATGGCATAAAGCAGTTACTACATAAGAACTTGTTTCTGTTTAGAATTTAACTTAGATAGTAATTTCCCCGGAGTGAAACTACGCTCAAAAATGTCCCTTCGCTCCT---|---GTCGGGAAGGATCTGTATCCAGCCGTTCAGGAGAATGCAGTCCTGTCCCCATGGGGTCATTCCCAAGAAGAACATTTGTAAATGGAAGCAGAGAGAGTACTGGGTATC
Apc	Del 0|5	79	84	297	44	7399	212	CATGGCATAAAGCAGTTACTACATAAGAACTTGTTTCTGTTTAGAATTTAACTTAGATAGTAATTTCCCCGGAGTGAAACTACGCTCAAAAATGTCCCTTCGCTCCTACG|-----CGGGAAGGATCTGTATCCAGCCGTTCAGGAGAATGCAGTCCTGTCCCCATGGGGTCATTCCCAAGAAGAACATTTGTAAATGGAAGCAGAGAGAGTACTGGGTATC
Apob	Del 1|0	36423	33705	30071	6602	4870	15970	TCCGAAGACCCTGTAGAGCAAGCAGCAGGGGCTAGGCCCGTGGCCAGGCCACAGCCAGGAAGCCACCCCACCATCCATCCGCCATGGGCCCACGAAAGCCTGCCCTG-|GGACGCCGTTACTGCTGCTGTTCCTGCTACTGTTCTTGGACACCAGCGTCTGGGCTCGTGAGTTAGGGTGGAAGCCTGGGAGAAAGCCA
Apob	Ins 1G	18176	16941	14045	1008	1452	6595	TCCGAAGACCCTGTAGAGCAAGCAGCAGGGGCTAGGCCCGTGGCCAGGCCACAGCCAGGAAGCCACCCCACCATCCATCCGCCATGGGCCCACGAAAGCCTGCCCTGC|{G}GGACGCCGTTACTGCTGCTGTTCCTGCTACTGTTCTTGGACACCAGCGTCTGGGCTCGTGAGTTAGGGTGGAAGCCTGGGAGAAAGCCA
Apob	Del 19|91	10454	9397	6322	0	0	0	TCCGAAGACCCTGTAGAGCAAGCAGCAGGGGCTAGGCCCGTGGCCAGGCCACAGCCAGGAAGCCACCCCACCATCCATCCGCCATGGGC------------------- | -------------------------------------------------------------------------------------------TGGGAGAAAGCCA
Apob	Del 0|2	0	0	3	4	1440	547	TCCGAAGACCCTGTAGAGCAAGCAGCAGGGGCTAGGCCCGTGGCCAGGCCACAGCCAGGAAGCCACCCCACCATCCATCCGCCATGGGCCCACGAAAGCCTGCCCTGC|G--CGCCGTTACTGCTGCTGTTCCTGCTACTGTTCTTGGACACCAGCGTCTGGGCTCGTGAGTTAGGGTGGAAGCCTGGGAGAAAGCCA
Apob	Del 0|12	0	0	2	7	740	168	TCCGAAGACCCTGTAGAGCAAGCAGCAGGGGCTAGGCCCGTGGCCAGGCCACAGCCAGGAAGCCACCCCACCATCCATCCGCCATGGGCCCACGAAAGCCTGCCCTGC|G------------GCTGCTGTTCCTGCTACTGTTCTTGGACACCAGCGTCTGGGCTCGTGAGTTAGGGTGGAAGCCTGGGAGAAAGCCA
Arid1a	Del 11|16	10505	7458	6303	25501	4836	15334	TATGCAGAGGAACCCCCAGATGCCCCAGTACACTTCCCCTCAGCCTGGCTCGGCCTTATCCCCACGTCAGCCGTCTGGAGGACAG----------- | ----------------CAGAACTCCATGGGGAGCTACGGCCCCCAGGGCAGTCAGTATGGCCCACAAGGTAAGTGTGCTACCCCTTTAGAAGGAAAGAGAGGTACTGTGTTAACGGCTG
Arid1a	Del 24|25	3822	2786	2173	9610	1726	8179	TATGCAGAGGAACCCCCAGATGCCCCAGTACACTTCCCCTCAGCCTGGCTCGGCCTTATCCCCACGTCAGCC------------------------ | -------------------------ATGGGGAGCTACGGCCCCCAGGGCAGTCAGTATGGCCCACAAGGTAAGTGTGCTACCCCTTTAGAAGGAAAGAGAGGTACTGTGTTAACGGCTG
Arid1a	Del 10|9	238	6	7	29	2323	38	TATGCAGAGGAACCCCCAGATGCCCCAGTACACTTCCCCTCAGCCTGGCTCGGCCTTATCCCCACGTCAGCCGTCTGGAGGACAGA---------- | ---------CTACCAGCAGAACTCCATGGGGAGCTACGGCCCCCAGGGCAGTCAGTATGGCCCACAAGGTAAGTGTGCTACCCCTTTAGAAGGAAAGAGAGGTACTGTGTTAACGGCTG
Arid1b	WT	864	1022	280	97	346	0	CTTGGGCAAGGACCTAGGCGCCCAGTACGCCGCTGCCAGCCCGGCCTGGGCGGCCGCGCAACAAAGGAGTCACCCGGCGATGAGCCCCGGCACCCCCG|GACCGACCATGGGCAGATCCCAGGTAACCCCCGCGCCCGGCCGGGCCTGCTTCCGCCCGGGCCTCGCGCCGCGAGCCCGACTTTCTTTCTTCGCCGGGTACTTTTCCCGGCGGTTG
Arid1b	Del 23|24	43919	39346	28733	6614	9061	178	CTTGGGCAAGGACCTAGGCGCCCAGTACGCCGCTGCCAGCCCGGCCTGGGCGGCCGCGCAACAAAGGAGTCACCC----------------------- | ------------------------TAACCCCCGCGCCCGGCCGGGCCTGCTTCCGCCCGGGCCTCGCGCCGCGAGCCCGACTTTCTTTCTTCGCCGGGTACTTTTCCCGGCGGTTG
Arid2	Ins 2 AG	16830	14110	9424	16638	7800	9306	CAGCTTAACATAGGGCTTCCTGTGGTATATAATGTCTTTATTCCTCTCTCTCTCTCTTTTAGGCTAAATGCTCATTTTGAAGTAAATCCAGAC|{AG}TGTTCCGTCTCTCGGGCAGAAATGTATTCAGAGTACCTCTCAACTTGCAGTAAATTAGCTCGCGGTGGCATCCTCACATCAACTGGGTTTTATAAGTGTCTTAGGTAACTCGCACAGCTC
Arid2	Del 0|2	16957	14005	8932	16537	8691	9351	CAGCTTAACATAGGGCTTCCTGTGGTATATAATGTCTTTATTCCTCTCTCTCTCTCTTTTAGGCTAAATGCTCATTTTGAAGTAAATCCAGAC|--TTCCGTCTCTCGGGCAGAAATGTATTCAGAGTACCTCTCAACTTGCAGTAAATTAGCTCGCGGTGGCATCCTCACATCAACTGGGTTTTATAAGTGTCTTAGGTAACTCGCACAGCTC
Arid2	Ins 1T	24823	18193	13903	16791	8748	8828	CAGCTTAACATAGGGCTTCCTGTGGTATATAATGTCTTTATTCCTCTCTCTCTCTCTTTTAGGCTAAATGCTCATTTTGAAGTAAATCCAGAC|{T}TGTTCCGTCTCTCGGGCAGAAATGTATTCAGAGTACCTCTCAACTTGCAGTAAATTAGCTCGCGGTGGCATCCTCACATCAACTGGGTTTTATAAGTGTCTTAGGTAACTCGCACAGCTC
Arid2	Del 0|3	3078	1275	1751	57	8097	839	CAGCTTAACATAGGGCTTCCTGTGGTATATAATGTCTTTATTCCTCTCTCTCTCTCTTTTAGGCTAAATGCTCATTTTGAAGTAAATCCAGAC|---TCCGTCTCTCGGGCAGAAATGTATTCAGAGTACCTCTCAACTTGCAGTAAATTAGCTCGCGGTGGCATCCTCACATCAACTGGGTTTTATAAGTGTCTTAGGTAACTCGCACAGCTC
Atm	WT	102184	68146	94079	54596	42210	148526	TCTGTCATTCATTGGTGAAGAAATCAAAGTAGAAAAACATTGAGCGACTGCTCTAAAGTCCTATTATTCCCATTTTCTTAAACATCATGTTTTTCCTTTCTGCAGGTTTTAGAGAAAGTCTCCGAATC|GTTTGGATGTAGAAGTTTAGAAGACTTCATGATTTCTCACCTAGACTACCTGGTTTTGGAATGGCTGAACCTTCAAGATACTG
Atm	Del 3|0	71	13	22	6	9408	3586	TCTGTCATTCATTGGTGAAGAAATCAAAGTAGAAAAACATTGAGCGACTGCTCTAAAGTCCTATTATTCCCATTTTCTTAAACATCATGTTTTTCCTTTCTGCAGGTTTTAGAGAAAGTCTCCGA---|GTTTGGATGTAGAAGTTTAGAAGACTTCATGATTTCTCACCTAGACTACCTGGTTTTGGAATGGCTGAACCTTCAAGATACTG
Axin1	Del 1|0	83210	94544	81923	4697	969	910	GTTCTGAGGCCCGTCATCTGGTCCCTGCCTCAGCCAATAGGCGGCAGGAGCCCGAGCTGCAGCCTAGAGTCACGCTTCTGCCTCCCAGCCACACAGTGGCCAAGAGCAG-|GACCGGCTTCCTAGAGTGGCTGAAAGTGCTCGGACGGACAGCCAAGCCCATCATGGCGGACAGCGGGACAGTGGGTCGTGATCAGGCACTTGGAGCCAGGCAGGTGAGGTAA
Axin1	Del 12|0	536	22	12	0	173	9	GTTCTGAGGCCCGTCATCTGGTCCCTGCCTCAGCCAATAGGCGGCAGGAGCCCGAGCTGCAGCCTAGAGTCACGCTTCTGCCTCCCAGCCACACAGTG------------|GACCGGCTTCCTAGAGTGGCTGAAAGTGCTCGGACGGACAGCCAAGCCCATCATGGCGGACAGCGGGACAGTGGGTCGTGATCAGGCACTTGGAGCCAGGCAGGTGAGGTAA
Cdkn2a	Del 0|1	37064	34313	32763	68292	14498	11904	CAGGTGATGATGATGGGCAACGTTCACGTAGCAGCTCTTCTGCTCAACTACGGTGCAGATTCGAACTGCGAGGACCCCACTACCTTCTCCCGCCC|-GTGCACGACGCAGCGCGGGAAGGCTTCCTGGACACGCTGGTGGTGCTGCACGGGTCAGGGGCTCGGCTGGATGTGCGCGATGCCTGGGGTCGCCTGCCGCTCGACTTGGCCCAAGA
Cdkn2a	Ins 1G	14828	12043	13804	29270	7324	5395	CAGGTGATGATGATGGGCAACGTTCACGTAGCAGCTCTTCTGCTCAACTACGGTGCAGATTCGAACTGCGAGGACCCCACTACCTTCTCCCGCCC|{G}GGTGCACGACGCAGCGCGGGAAGGCTTCCTGGACACGCTGGTGGTGCTGCACGGGTCAGGGGCTCGGCTGGATGTGCGCGATGCCTGGGGTCGCCTGCCGCTCGACTTGGCCCAAGA
Cdkn2a	Del 0|7	549	761	291	47	6246	1960	CAGGTGATGATGATGGGCAACGTTCACGTAGCAGCTCTTCTGCTCAACTACGGTGCAGATTCGAACTGCGAGGACCCCACTACCTTCTCCCGCCC|-------GACGCAGCGCGGGAAGGCTTCCTGGACACGCTGGTGGTGCTGCACGGGTCAGGGGCTCGGCTGGATGTGCGCGATGCCTGGGGTCGCCTGCCGCTCGACTTGGCCCAAGA
Cdkn2a	Del 0|5	187	57	46	6	6150	1758	CAGGTGATGATGATGGGCAACGTTCACGTAGCAGCTCTTCTGCTCAACTACGGTGCAGATTCGAACTGCGAGGACCCCACTACCTTCTCCCGCCC|-----ACGACGCAGCGCGGGAAGGCTTCCTGGACACGCTGGTGGTGCTGCACGGGTCAGGGGCTCGGCTGGATGTGCGCGATGCCTGGGGTCGCCTGCCGCTCGACTTGGCCCAAGA
Chd1	Ins 1T	17204	19403	19656	2787	1622	556	AGCGACTCTGATTCTGGCTCTGACTCAGGAAGTCAATCAGAGTCTGAATCAGACACATCCCGAGAGAACAAGGTTCAAGCAAAACCACCAAAAGT{T}|CGACGGAGCCGAGGTAAGTTAGTGCAATTGAACTGGCTTAAGACAGAAGTTAAATCTTATAACTGACTGGACAGTGTCATGGCCTGGGCATATAGCGCAGCAGTACAGCAC
Chd1	Del 0|2	5380	5890	5996	1059	495	221	AGCGACTCTGATTCTGGCTCTGACTCAGGAAGTCAATCAGAGTCTGAATCAGACACATCCCGAGAGAACAAGGTTCAAGCAAAACCACCAAAAGT|--ACGGAGCCGAGGTAAGTTAGTGCAATTGAACTGGCTTAAGACAGAAGTTAAATCTTATAACTGACTGGACAGTGTCATGGCCTGGGCATATAGCGCAGCAGTACAGCAC
Chd1	Del 29|13	0	0	1	4	1305	96	AGCGACTCTGATTCTGGCTCTGACTCAGGAAGTCAATCAGAGTCTGAATCAGACACATCCCGAGAG----------------------------- | -------------GTAAGTTAGTGCAATTGAACTGGCTTAAGACAGAAGTTAAATCTTATAACTGACTGGACAGTGTCATGGCCTGGGCATATAGCGCAGCAGTACAGCAC
Chd1	Del 18|23	0	0	0	0	1382	63	AGCGACTCTGATTCTGGCTCTGACTCAGGAAGTCAATCAGAGTCTGAATCAGACACATCCCGAGAGAACAAGGTTCA------------------ | -----------------------GCAATTGAACTGGCTTAAGACAGAAGTTAAATCTTATAACTGACTGGACAGTGTCATGGCCTGGGCATATAGCGCAGCAGTACAGCAC
Col1a1	Del 1|0	4969	2539	2114	724	0	5844	AGTCCAAGACCTTCTCCCAGCATGAAGAGGATGCTAAACCCGTGGTAATAAGGCCAAGGCTGTGGCCCTGATGCGTCTGTGACTTCTCTCCACTTAGGGTCCTTCCGGTG-|ACGTGGTGCTCCCGGACCTGCTGGTCCCAAAGGTTCTCCTGGTGAAGCTGGTCGCCCCGGTGAAGCTGGTCTCCCTGGTGCCAAGGTGAGAAGATCCTCTGTCCTGTATGG
Col1a1	Ins 1T	43610	34470	41558	143448	24625	78578	AGTCCAAGACCTTCTCCCAGCATGAAGAGGATGCTAAACCCGTGGTAATAAGGCCAAGGCTGTGGCCCTGATGCGTCTGTGACTTCTCTCCACTTAGGGTCCTTCCGGTGA{T}|ACGTGGTGCTCCCGGACCTGCTGGTCCCAAAGGTTCTCCTGGTGAAGCTGGTCGCCCCGGTGAAGCTGGTCTCCCTGGTGCCAAGGTGAGAAGATCCTCTGTCCTGTATGG
Col1a1	Del 6|2	213	171	67	263	19142	1525	AGTCCAAGACCTTCTCCCAGCATGAAGAGGATGCTAAACCCGTGGTAATAAGGCCAAGGCTGTGGCCCTGATGCGTCTGTGACTTCTCTCCACTTAGGGTCCTTC------ | --GTGGTGCTCCCGGACCTGCTGGTCCCAAAGGTTCTCCTGGTGAAGCTGGTCGCCCCGGTGAAGCTGGTCTCCCTGGTGCCAAGGTGAGAAGATCCTCTGTCCTGTATGG
Col1a1	Del 9|4	229	166	46	361	20141	1708	AGTCCAAGACCTTCTCCCAGCATGAAGAGGATGCTAAACCCGTGGTAATAAGGCCAAGGCTGTGGCCCTGATGCGTCTGTGACTTCTCTCCACTTAGGGTCC--------- | ----GGTGCTCCCGGACCTGCTGGTCCCAAAGGTTCTCCTGGTGAAGCTGGTCGCCCCGGTGAAGCTGGTCTCCCTGGTGCCAAGGTGAGAAGATCCTCTGTCCTGTATGG
Dlc1	Del 1|0	8109	12966	12798	51996	22023	15668	ACGAAAGCATGCTGACAGACCTCAGCGAGCACCAGGAGGTGGCCTCTGTCCGAAGCCTCAGCAGCACCAGCAGCAGCGTCCCCACCCACGCAGCCCACAGTGGAGATGCCACTACGCCCCGAA-|CAATTCCGTCATCAGCGTCTGCTCCTCCGGACACTTTGTAGGCAATGATGACTCTTTTTCCAGCCTGCCGTCTCCCAAGGAACTGTCCAGCTTCAGT
Dlc1	Del 0|16	2798	3291	3258	10424	3442	6759	ACGAAAGCATGCTGACAGACCTCAGCGAGCACCAGGAGGTGGCCTCTGTCCGAAGCCTCAGCAGCACCAGCAGCAGCGTCCCCACCCACGCAGCCCACAGTGGAGATGCCACTACGCCCCGAAC|----------------GTCTGCTCCTCCGGACACTTTGTAGGCAATGATGACTCTTTTTCCAGCCTGCCGTCTCCCAAGGAACTGTCCAGCTTCAGT
Dlc1	Del 4|34	0	3	34	0	2015	513	ACGAAAGCATGCTGACAGACCTCAGCGAGCACCAGGAGGTGGCCTCTGTCCGAAGCCTCAGCAGCACCAGCAGCAGCGTCCCCACCCACGCAGCCCACAGTGGAGATGCCACTACGCCCC---- | ----------------------------------TTTGTAGGCAATGATGACTCTTTTTCCAGCCTGCCGTCTCCCAAGGAACTGTCCAGCTTCAGT
Fbxw7	WT	128994	114850	63182	122824	91511	92722	GTGTGAGTATGCCTTCCCTATTTCCTTTTCCATAGTTGGCACTCTATGTGCTTTCATTCCTGGAACCCAAAGACCTGCTGCAAGCGGCTCAGACTTGTCGA|TACTGGAGAATTTTGGCTGAGGATAACCTTCTCTGGAGAGAGAAATGTAAAGAAGAGGGTAAGTTCAGAATCACACACAGATGTGTTTCTACTCTGGAAACAAGTTAACAGAATAACTTGGCTGTGAGTGAGAGT
Fbxw7	Del 3|0	2056	644	6308	0	0	1	GTGTGAGTATGCCTTCCCTATTTCCTTTTCCATAGTTGGCACTCTATGTGCTTTCATTCCTGGAACCCAAAGACCTGCTGCAAGCGGCTCAGACTTGT---|TACTGGAGAATTTTGGCTGAGGATAACCTTCTCTGGAGAGAGAAATGTAAAGAAGAGGGTAAGTTCAGAATCACACACAGATGTGTTTCTACTCTGGAAACAAGTTAACAGAATAACTTGGCTGTGAGTGAGAGT
Hic1	WT	2012	1363	1106	29971	2410	103	CTACGCTCCTTACGGGCGGCCCGGCCGGGGCTTGAGGGCTGCCACGCCCGTCATCCAGGCTTGCTACTCGTCCCCGGCCGGGCCACCGCCGCCGCCTGCCGCCGAGCCGCCGTCG|GGCCCCGATGCAGCCGTCAACACCCACTGCGCTGAGCTATATGCTTCAGGCCCGGGCCCAGCAGCCTCACTCTGCGCCCCGGAGCGTCGCTGCTCCCCGCTTTG
Hic1	Del 1|0	977	562	843	12071	1441	38	CTACGCTCCTTACGGGCGGCCCGGCCGGGGCTTGAGGGCTGCCACGCCCGTCATCCAGGCTTGCTACTCGTCCCCGGCCGGGCCACCGCCGCCGCCTGCCGCCGAGCCGCCGTC-|GGCCCCGATGCAGCCGTCAACACCCACTGCGCTGAGCTATATGCTTCAGGCCCGGGCCCAGCAGCCTCACTCTGCGCCCCGGAGCGTCGCTGCTCCCCGCTTTG
Hic1	Ins 1G	73	0	250	762	35	0	CTACGCTCCTTACGGGCGGCCCGGCCGGGGCTTGAGGGCTGCCACGCCCGTCATCCAGGCTTGCTACTCGTCCCCGGCCGGGCCACCGCCGCCGCCTGCCGCCGAGCCGCCGTCG|{G}GGCCCCGATGCAGCCGTCAACACCCACTGCGCTGAGCTATATGCTTCAGGCCCGGGCCCAGCAGCCTCACTCTGCGCCCCGGAGCGTCGCTGCTCCCCGCTTTG
Hic1	Del 1|62	9	6	8	6408	1354	118	CTACGCTCCTTACGGGCGGCCCGGCCGGGGCTTGAGGGCTGCCACGCCCGTCATCCAGGCTTGCTACTCGTCCCCGGCCGGGCCACCGCCGCCGCCTGCCGCCGAGCCGCCGTC-|--------------------------------------------------------------AGCCTCACTCTGCGCCCCGGAGCGTCGCTGCTCCCCGCTTTG
Hnf1a	WT	93796	62546	69028	72892	34021	23076	GCCCTACCTGATGGTTGGAGAGGGTCCCCTGGACAAGGGGGAGTCCTGCGGTGGGAGTCGAGGGGACCTGACCGAGTTGCCTAATGGCCTTGG|AGAAACGCGTGGCTCTGAAGATGACACGGATGACGATGGGGAAGACTTCGCGCCACCCATTCTGAAAGAGCTGGAGAACCTCAGCCCAGAGGAGGCAGCCCACCAGAAAGCCGTGGTGGAGTCA
Keap1	WT	4914	9861	3437	4655	9118	0	CTTCTACGTGCAGGCACTGCTGCGGGCCGTGCGCTGCCATGCGCTCACGCCGCGCTTCCTGCAGACGCAGCTGCAGAAGTGTGAGATCCTGCAGGCCGACG|CGCGCTGCAAGGACTACCTGGTGCAGATATTCCAGGAGCTCACGCTGCACAAGCCCACGCAGGCAGTGCCCTGCCGCGCGCCCAAAGTGGGCCGCCTCATCTACACAGCGGGCGGTTACTTCCGACAGTCGCT
Keap1	Del 2|1	9	19	1	0	3185	0	CTTCTACGTGCAGGCACTGCTGCGGGCCGTGCGCTGCCATGCGCTCACGCCGCGCTTCCTGCAGACGCAGCTGCAGAAGTGTGAGATCCTGCAGGCCGA--|-GCGCTGCAAGGACTACCTGGTGCAGATATTCCAGGAGCTCACGCTGCACAAGCCCACGCAGGCAGTGCCCTGCCGCGCGCCCAAAGTGGGCCGCCTCATCTACACAGCGGGCGGTTACTTCCGACAGTCGCT
Kmt2a	Del 6|0	45524	37673	31130	19132	22952	18208	AGTTGCTGGCTCAGAAGATGCCGAGCCTCTTGCTCCTCCCATCAAACCAATTAAGCCTGTCACCAGAAACAAGGCACCTCAGGAGCCTCCGGTGAAGAAAGGGCGG------|AGGCGGTGCGGACAATGTCCTGGCTGCCAGGTGCCTGAGGACTGTGGCATTTGCACTAATTGCCTGGACAAGCCCAAGTTTGGTGGCCGCAATATA
Kmt2a	Ins 1A	41001	32404	27908	14441	11081	17709	AGTTGCTGGCTCAGAAGATGCCGAGCCTCTTGCTCCTCCCATCAAACCAATTAAGCCTGTCACCAGAAACAAGGCACCTCAGGAGCCTCCGGTGAAGAAAGGGCGGCGATCA{A}|AGGCGGTGCGGACAATGTCCTGGCTGCCAGGTGCCTGAGGACTGTGGCATTTGCACTAATTGCCTGGACAAGCCCAAGTTTGGTGGCCGCAATATA
Kmt2a	Del 7|0	43491	35991	29381	17165	11686	19661	AGTTGCTGGCTCAGAAGATGCCGAGCCTCTTGCTCCTCCCATCAAACCAATTAAGCCTGTCACCAGAAACAAGGCACCTCAGGAGCCTCCGGTGAAGAAAGGGC-------A|AGGCGGTGCGGACAATGTCCTGGCTGCCAGGTGCCTGAGGACTGTGGCATTTGCACTAATTGCCTGGACAAGCCCAAGTTTGGTGGCCGCAATATA
Kmt2a	Del 20|2	460	2	0	67	8073	291	AGTTGCTGGCTCAGAAGATGCCGAGCCTCTTGCTCCTCCCATCAAACCAATTAAGCCTGTCACCAGAAACAAGGCACCTCAGGAGCCTCCGG--------------------|--GCGGTGCGGACAATGTCCTGGCTGCCAGGTGCCTGAGGACTGTGGCATTTGCACTAATTGCCTGGACAAGCCCAAGTTTGGTGGCCGCAATATA
Kmt2c	WT	162206	152759	126925	14320	16231	38113	CTCATGCCAAACCAGGATCCTTTTTTGCAAGCAGCACAAAACCGAGTACCAGGTTTACCTGGCCCTTTGATAAGGCCACCTGATACATGCTCCCAGACTCCCAGGCCACCTGGGCCTGGC|CGTATAGACACATTCACTCATGCTTCCTCATCTGCTGTTCGTGATCCATATGATCAGCCTCCAGTGACTCCCAGGCCTCATTCTGAGTCTTTCG
Kmt2c	Del 0|5	245	305	73	0	4696	26	CTCATGCCAAACCAGGATCCTTTTTTGCAAGCAGCACAAAACCGAGTACCAGGTTTACCTGGCCCTTTGATAAGGCCACCTGATACATGCTCCCAGACTCCCAGGCCACCTGGGCCTGGC|C-----GACACATTCACTCATGCTTCCTCATCTGCTGTTCGTGATCCATATGATCAGCCTCCAGTGACTCCCAGGCCTCATTCTGAGTCTTTCG
Lkb1	WT	450	289	410	140	13	15644	ATCGACTCCACCGAGGTAATCTACCAGCCGCGCCGCAAACGCGCCAAGCTCATCGGCAAGTACCTGATGGGGGACCTGCTCGGGGAGGGCTCGTACG|GCAAGGTGAAGGAGGTGCTGGACTCCGAGACCTTATGCCGCAGGGCGGTCAAGATCCTCAAGAAGAAAAAGCTGCGCAGGATCCCCAATGGAGAGGCCAACGTCAAGAAGTA
Lkb1	Del 4|0	3620	2028	2264	354	61	2899	ATCGACTCCACCGAGGTAATCTACCAGCCGCGCCGCAAACGCGCCAAGCTCATCGGCAAGTACCTGATGGGGGACCTGCTCGGGGAGGGCTCG----|GCAAGGTGAAGGAGGTGCTGGACTCCGAGACCTTATGCCGCAGGGCGGTCAAGATCCTCAAGAAGAAAAAGCTGCGCAGGATCCCCAATGGAGAGGCCAACGTCAAGAAGTA
Lkb1	Ins 1G	28397	31599	20646	75611	10820	19459	ATCGACTCCACCGAGGTAATCTACCAGCCGCGCCGCAAACGCGCCAAGCTCATCGGCAAGTACCTGATGGGGGACCTGCTCGGGGAGGGCTCGTACG{G}|GCAAGGTGAAGGAGGTGCTGGACTCCGAGACCTTATGCCGCAGGGCGGTCAAGATCCTCAAGAAGAAAAAGCTGCGCAGGATCCCCAATGGAGAGGCCAACGTCAAGAAGTA
Lkb1	Del 5|2	29606	30945	21027	77500	14515	18936	ATCGACTCCACCGAGGTAATCTACCAGCCGCGCCGCAAACGCGCCAAGCTCATCGGCAAGTACCTGATGGGGGACCTGCTCGGGGAGGGCTC----- | --AAGGTGAAGGAGGTGCTGGACTCCGAGACCTTATGCCGCAGGGCGGTCAAGATCCTCAAGAAGAAAAAGCTGCGCAGGATCCCCAATGGAGAGGCCAACGTCAAGAAGTA
Lkb1	Del 10|0	925	358	68	72	14527	443	ATCGACTCCACCGAGGTAATCTACCAGCCGCGCCGCAAACGCGCCAAGCTCATCGGCAAGTACCTGATGGGGGACCTGCTCGGGGAG----------|GCAAGGTGAAGGAGGTGCTGGACTCCGAGACCTTATGCCGCAGGGCGGTCAAGATCCTCAAGAAGAAAAAGCTGCGCAGGATCCCCAATGGAGAGGCCAACGTCAAGAAGTA
Lkb1	Del 8|14	750	271	25	69	12194	498	ATCGACTCCACCGAGGTAATCTACCAGCCGCGCCGCAAACGCGCCAAGCTCATCGGCAAGTACCTGATGGGGGACCTGCTCGGGGAGGG-------- | --------------GTGCTGGACTCCGAGACCTTATGCCGCAGGGCGGTCAAGATCCTCAAGAAGAAAAAGCTGCGCAGGATCCCCAATGGAGAGGCCAACGTCAAGAAGTA
Mlh1	Del 2|0	8700	12358	10844	14126	9430	461	ATGTGCTAAAACCTGGCCTTTTTTACTCTTTTCTCTCTTGAAACAGACCTTGCTTCCAGGACTTGCTGGGCCTTCTGGGGAGGCAGCTAGACCCAC--|CAGGGGTGGCTTCCTCATCCACTAGTGGAAGTGGCGACAAGGTCTACGCTTACCAGATGGTCCGTACGGACTCCCGGGAGCAGAAGCTTGACGCCTTTCTGCAGCCTGTAAG
Mlh1	Del 8|0	8032	9508	9063	10049	6304	460	ATGTGCTAAAACCTGGCCTTTTTTACTCTTTTCTCTCTTGAAACAGACCTTGCTTCCAGGACTTGCTGGGCCTTCTGGGGAGGCAGCTAG--------|CAGGGGTGGCTTCCTCATCCACTAGTGGAAGTGGCGACAAGGTCTACGCTTACCAGATGGTCCGTACGGACTCCCGGGAGCAGAAGCTTGACGCCTTTCTGCAGCCTGTAAG
Mlh1	Del 1|3	8285	11684	10184	12272	9256	469	ATGTGCTAAAACCTGGCCTTTTTTACTCTTTTCTCTCTTGAAACAGACCTTGCTTCCAGGACTTGCTGGGCCTTCTGGGGAGGCAGCTAGACCCACG-|---GGGTGGCTTCCTCATCCACTAGTGGAAGTGGCGACAAGGTCTACGCTTACCAGATGGTCCGTACGGACTCCCGGGAGCAGAAGCTTGACGCCTTTCTGCAGCCTGTAAG
Mlh1	Del 4|0	1653	85	332	3441	490	51	ATGTGCTAAAACCTGGCCTTTTTTACTCTTTTCTCTCTTGAAACAGACCTTGCTTCCAGGACTTGCTGGGCCTTCTGGGGAGGCAGCTAGACCC----|CAGGGGTGGCTTCCTCATCCACTAGTGGAAGTGGCGACAAGGTCTACGCTTACCAGATGGTCCGTACGGACTCCCGGGAGCAGAAGCTTGACGCCTTTCTGCAGCCTGTAAG
Mlh1	Del 1|0	1591	789	333	3517	785	36	ATGTGCTAAAACCTGGCCTTTTTTACTCTTTTCTCTCTTGAAACAGACCTTGCTTCCAGGACTTGCTGGGCCTTCTGGGGAGGCAGCTAGACCCACG-|CAGGGGTGGCTTCCTCATCCACTAGTGGAAGTGGCGACAAGGTCTACGCTTACCAGATGGTCCGTACGGACTCCCGGGAGCAGAAGCTTGACGCCTTTCTGCAGCCTGTAAG
Mlh1	Del 5|0	1010	531	228	2343	356	21	ATGTGCTAAAACCTGGCCTTTTTTACTCTTTTCTCTCTTGAAACAGACCTTGCTTCCAGGACTTGCTGGGCCTTCTGGGGAGGCAGCTAGACC-----|CAGGGGTGGCTTCCTCATCCACTAGTGGAAGTGGCGACAAGGTCTACGCTTACCAGATGGTCCGTACGGACTCCCGGGAGCAGAAGCTTGACGCCTTTCTGCAGCCTGTAAG
Mst1	Del 1|0	13910	11863	16655	5257	10190	8223	TGGGGTCAATCAAGCCTAAGGAGGGAGTGATAGGCCTGCCCCCACTTAGAAGTGCATTGGCCCTGTTTCCAGCTGTTTGTGTTCTGTGCAACGGTGAGGATT-|CCGTGGCGAGGTAGACGTTACAGAGTCAGGGCGGGAGTGTCAACGCTGGGACCTGCAGCACCCCCACTCGCACCCTTTCCAGCCTGAAAAGTATGTAGGCA
Mst1	Del 3|0	6366	5834	8683	2658	2906	3849	TGGGGTCAATCAAGCCTAAGGAGGGAGTGATAGGCCTGCCCCCACTTAGAAGTGCATTGGCCCTGTTTCCAGCTGTTTGTGTTCTGTGCAACGGTGAGGA---|CCGTGGCGAGGTAGACGTTACAGAGTCAGGGCGGGAGTGTCAACGCTGGGACCTGCAGCACCCCCACTCGCACCCTTTCCAGCCTGAAAAGTATGTAGGCA
Mst1	Del 31|23	116	33	8	6	2815	66	TGGGGTCAATCAAGCCTAAGGAGGGAGTGATAGGCCTGCCCCCACTTAGAAGTGCATTGGCCCTGTTTCCAG------------------------------- | -----------------------AGTCAGGGCGGGAGTGTCAACGCTGGGACCTGCAGCACCCCCACTCGCACCCTTTCCAGCCTGAAAAGTATGTAGGCA
Msx1	WT	108142	108723	68915	51189	38183	43525	TCATGGCCGATCACAGGAAGCCCGGGGCCAAGGAGAGCGTCCTGGTGGCCTCCGAAGGGGCTCAGGCAGCGGGTGGCTCGGTGCAGCACTTGGGCACCCGGCCCGGGT|CTCTGGGCGCCCCGGATGCGCCCTCCTCGCCGCGGCCTCTCGGCCATTTCTCAGTCGGAGGACTCCTCAAGCTGCCAGAAGATGCTCTGGTGAAGGCCGAAAGCCCCGAGAAACTAGA
Msx1	Del 0|2	2148	1030	569	9	9281	358	TCATGGCCGATCACAGGAAGCCCGGGGCCAAGGAGAGCGTCCTGGTGGCCTCCGAAGGGGCTCAGGCAGCGGGTGGCTCGGTGCAGCACTTGGGCACCCGGCCCGGGT|--CTGGGCGCCCCGGATGCGCCCTCCTCGCCGCGGCCTCTCGGCCATTTCTCAGTCGGAGGACTCCTCAAGCTGCCAGAAGATGCTCTGGTGAAGGCCGAAAGCCCCGAGAAACTAGA
Msx1	Del 19|22	389	106	15	41	8401	575	TCATGGCCGATCACAGGAAGCCCGGGGCCAAGGAGAGCGTCCTGGTGGCCTCCGAAGGGGCTCAGGCAGCGGGTGGCTCGGTGCAGCAC------------------- | ----------------------CTCCTCGCCGCGGCCTCTCGGCCATTTCTCAGTCGGAGGACTCCTCAAGCTGCCAGAAGATGCTCTGGTGAAGGCCGAAAGCCCCGAGAAACTAGA
Nf1	WT	58943	69133	67683	46069	20855	24356	GACTGTGTGGAGGGATTATGTTTTAAATGTAGGATGTGTGGCTGTGGCTATTGGCCTGACTGTGTGTTTCTTTAGGTGTATGGTGCTACTTACCTACAAAAGCTCTTGGACCCTTT|ATTACGAGTCATCATCACATCTTCGGATTGGCAACATGTTAGCTTTGAAGTGGATCCTACCAGGTTTGTCATCTTGTCACAGTTGCTCCCTCACTC
Nf1	Del 22|13	49	0	9	3	3538	277	GACTGTGTGGAGGGATTATGTTTTAAATGTAGGATGTGTGGCTGTGGCTATTGGCCTGACTGTGTGTTTCTTTAGGTGTATGGTGCTACTTACC----------------------|-------------ATCATCACATCTTCGGATTGGCAACATGTTAGCTTTGAAGTGGATCCTACCAGGTTTGTCATCTTGTCACAGTTGCTCCCTCACTC
Notch3	WT	16188	7280	11323	122331	10638	73713	CATACGCTGTGAGAGCCAGGTGGATGAGTGCCGCAGCCAGCCCTGTCGATATGGGGGCAAATGTCTAGACTTGGTGGACAAGTACCTCTGCCGTTGTCC|TCCCGGAACCACAGGTGGGGCCTGGGGCTGGGCTATAACAGTACGTGGGGGTGTGTGGGGGTCTGTGATGAATTTGTAACTGGTGCTTGACAATAGTAGGTACTCTTGCCATACTTCTTCCCTCCCT
Notch3	Del 0|2	36	7	1	0	2244	9798	CATACGCTGTGAGAGCCAGGTGGATGAGTGCCGCAGCCAGCCCTGTCGATATGGGGGCAAATGTCTAGACTTGGTGGACAAGTACCTCTGCCGTTGTCC|--CCGGAACCACAGGTGGGGCCTGGGGCTGGGCTATAACAGTACGTGGGGGTGTGTGGGGGTCTGTGATGAATTTGTAACTGGTGCTTGACAATAGTAGGTACTCTTGCCATACTTCTTCCCTCCCT
P53	WT	817	3237	1379	0	10	17	AGCCATAGGGGTTTGTTTGTTTGTATGTTTTTTAATTGACAAGTTATGCATCCATACAGTACACAATCTCTTCTCTCTACAGATGACTGCCATGGAGGAGTCACAGTCGGATATCAGCCTCGAGCTCCCTCTGA|GCCAGGAGACATTTTCAGGCTTATGGAAACTGTGAGTGGATCTTTTTGGGGCCCTTAAGATACATCCCGCCATACCTGTATCCTCCCCTTGCCTGAGAGAA
P53	Del 1|0	41214	26324	36298	12047	5499	721	AGCCATAGGGGTTTGTTTGTTTGTATGTTTTTTAATTGACAAGTTATGCATCCATACAGTACACAATCTCTTCTCTCTACAGATGACTGCCATGGAGGAGTCACAGTCGGATATCAGCCTCGAGCTCCCTCTG-|GCCAGGAGACATTTTCAGGCTTATGGAAACTGTGAGTGGATCTTTTTGGGGCCCTTAAGATACATCCCGCCATACCTGTATCCTCCCCTTGCCTGAGAGAA
P53	Ins 1A	67029	28120	42596	12095	5981	738	AGCCATAGGGGTTTGTTTGTTTGTATGTTTTTTAATTGACAAGTTATGCATCCATACAGTACACAATCTCTTCTCTCTACAGATGACTGCCATGGAGGAGTCACAGTCGGATATCAGCCTCGAGCTCCCTCTGA{T}|GCCAGGAGACATTTTCAGGCTTATGGAAACTGTGAGTGGATCTTTTTGGGGCCCTTAAGATACATCCCGCCATACCTGTATCCTCCCCTTGCCTGAGAGAA
P53	Del 0|5	51	123	41	3	4339	74	AGCCATAGGGGTTTGTTTGTTTGTATGTTTTTTAATTGACAAGTTATGCATCCATACAGTACACAATCTCTTCTCTCTACAGATGACTGCCATGGAGGAGTCACAGTCGGATATCAGCCTCGAGCTCCCTCTGA|-----GAGACATTTTCAGGCTTATGGAAACTGTGAGTGGATCTTTTTGGGGCCCTTAAGATACATCCCGCCATACCTGTATCCTCCCCTTGCCTGAGAGAA
P53	Del 11|0	34	164	53	0	4259	69	AGCCATAGGGGTTTGTTTGTTTGTATGTTTTTTAATTGACAAGTTATGCATCCATACAGTACACAATCTCTTCTCTCTACAGATGACTGCCATGGAGGAGTCACAGTCGGATATCAGCCTCGA-----------|GCCAGGAGACATTTTCAGGCTTATGGAAACTGTGAGTGGATCTTTTTGGGGCCCTTAAGATACATCCCGCCATACCTGTATCCTCCCCTTGCCTGAGAGAA
Pik3r1	WT	15829	9178	4353	1188	10925	2661	AGTGTGTGGTTACTCAAAGTTGAAAAGTAAGTATGGTCTTATACTGTGTTCATTTTAGGGAAGAAGTGAATGAAAAACTCCGAGACACTGCTGATGGGACCTTTT|TGGTACGAGACGCATCTACTAAAATGCACGGCGATTACACTCTTACACTAAGGTGAGCCAGGAAGTCAGCTGTAATTGCGATGTCTCAGTTGTCATGA
Pik3r1	Ins 1T	97098	105807	92363	31230	18483	59042	AGTGTGTGGTTACTCAAAGTTGAAAAGTAAGTATGGTCTTATACTGTGTTCATTTTAGGGAAGAAGTGAATGAAAAACTCCGAGACACTGCTGATGGGACCTTTT|{T}TGGTACGAGACGCATCTACTAAAATGCACGGCGATTACACTCTTACACTAAGGTGAGCCAGGAAGTCAGCTGTAATTGCGATGTCTCAGTTGTCATGA
Pik3r1	Del 1|0	33442	36913	31342	13488	12528	21414	AGTGTGTGGTTACTCAAAGTTGAAAAGTAAGTATGGTCTTATACTGTGTTCATTTTAGGGAAGAAGTGAATGAAAAACTCCGAGACACTGCTGATGGGACCTTT-|TGGTACGAGACGCATCTACTAAAATGCACGGCGATTACACTCTTACACTAAGGTGAGCCAGGAAGTCAGCTGTAATTGCGATGTCTCAGTTGTCATGA
Pik3r1	Del 3|0	29	166	13	86	9128	1222	AGTGTGTGGTTACTCAAAGTTGAAAAGTAAGTATGGTCTTATACTGTGTTCATTTTAGGGAAGAAGTGAATGAAAAACTCCGAGACACTGCTGATGGGACCT---|TGGTACGAGACGCATCTACTAAAATGCACGGCGATTACACTCTTACACTAAGGTGAGCCAGGAAGTCAGCTGTAATTGCGATGTCTCAGTTGTCATGA
Pten	Del 4|0	17476	36266	28321	4457	7762	4659	CTTTTGTCTCCCTCCTCCCTCTGCCCCCTGGGCCTATCAGGGAGTCACAATTCCCAGTCAGAGGCGCTATGTATATTATTATAGCTACCTGCTAAAAAATCACCTGGATTAC----|CCGTGGCACTGCTGTTTCACAAGATGATGTTTGAAACTATTCCAATGTTCAGTGGCGGAACTTGCAGTAAGTGCTCTAAATTCTTAGCTGTCTGTGTGTCGGA
Pten	Del 1|0	13177	28035	23478	3277	5776	3303	CTTTTGTCTCCCTCCTCCCTCTGCCCCCTGGGCCTATCAGGGAGTCACAATTCCCAGTCAGAGGCGCTATGTATATTATTATAGCTACCTGCTAAAAAATCACCTGGATTACAGA-|CCGTGGCACTGCTGTTTCACAAGATGATGTTTGAAACTATTCCAATGTTCAGTGGCGGAACTTGCAGTAAGTGCTCTAAATTCTTAGCTGTCTGTGTGTCGGA
Pten	Del 1|0	172	99	20	11	3669	52	CTTTTGTCTCCCTCCTCCCTCTGCCCCCTGGGCCTATCAGGGAGTCACAATTCCCAGTCAGAGGCGCTATGTATATTATTATAGCTACCTGCTAAAAAATCACCTGGATTACAG-C|CCGTGGCACTGCTGTTTCACAAGATGATGTTTGAAACTATTCCAATGTTCAGTGGCGGAACTTGCAGTAAGTGCTCTAAATTCTTAGCTGTCTGTGTGTCGGA
Pten	Del 44|15	54	21	7	0	2730	78	CTTTTGTCTCCCTCCTCCCTCTGCCCCCTGGGCCTATCAGGGAGTCACAATTCCCAGTCAGAGGCGCTATGT-------------------------------------------- | ---------------TTCACAAGATGATGTTTGAAACTATTCCAATGTTCAGTGGCGGAACTTGCAGTAAGTGCTCTAAATTCTTAGCTGTCTGTGTGTCGGA
Rasa1	Del 1|0	56564	67220	49628	13144	651	1224	AGCGTGCCGGGTCAAGTTACCCGCGGCCCTGCCGGTGGCAGCCGCCCCGTGTCCCGGGCTGGCGGACGCCGACT|TGGTTGCGGCCCTCGGTGGCGGAGCCGCGTCGGGGTCCGGGTTCCTGGGGACCGGGCCGGTGGCCGGTGTCTTGGGGGGCGCCGCGCTGACCGGCAGTGCTGCTG
Rasa1	Ins 1A	25629	30282	19377	10823	635	708	AGCGTGCCGGGTCAAGTTACCCGCGGCCCTGCCGGTGGCAGCCGCCCCGTGTCCCGGGCTGGCGGACGCCGACT|{A}TGGTTGCGGCCCTCGGTGGCGGAGCCGCGTCGGGGTCCGGGTTCCTGGGGACCGGGCCGGTGGCCGGTGTCTTGGGGGGCGCCGCGCTGACCGGCAGTGCTGCTG
Rasa1	Del 12|22	541	103	93	7	181	20	AGCGTGCCGGGTCAAGTTACCCGCGGCCCTGCCGGTGGCAGCCGCCCCGTGTCCCGGGCTGG------------|----------------------AGCCGCGTCGGGGTCCGGGTTCCTGGGGACCGGGCCGGTGGCCGGTGTCTTGGGGGGCGCCGCGCTGACCGGCAGTGCTGCTG
Rasa1	Ins 1T	3	3	3	20	26	0	AGCGTGCCGGGTCAAGTTACCCGCGGCCCTGCCGGTGGCAGCCGCCCCGTGTCCCGGGCTGGCGGACGCCGACT|{T}TGGTTGCGGCCCTCGGTGGCGGAGCCGCGTCGGGGTCCGGGTTCCTGGGGACCGGGCCGGTGGCCGGTGTCTTGGGGGGCGCCGCGCTGACCGGCAGTGCTGCTG
Rb1	Del 2|0	24453	20531	17822	6010	14723	18379	TACAGAAACAGCTGCAATCCCCATTAATGGTTCACCTCGAACACCCAGAAGAGGTCAGAACAGGAGCGCTCGGATAGCAAAACAACTAGAAAAT--T|ACGAGGATTATCGAGGTTCTCTGTAAAGAACACGAGTGTAATATAGATGAGGTAATTTCTCTTACACTTTATTTAAAACAGCTGAAGTAGATATATATGCTAAGTCTGCCTGTCA
Rb1	Del 1|0	49285	22034	19247	6164	4125	12309	TACAGAAACAGCTGCAATCCCCATTAATGGTTCACCTCGAACACCCAGAAGAGGTCAGAACAGGAGCGCTCGGATAGCAAAACAACTAGAAAATG-T|ACGAGGATTATCGAGGTTCTCTGTAAAGAACACGAGTGTAATATAGATGAGGTAATTTCTCTTACACTTTATTTAAAACAGCTGAAGTAGATATATATGCTAAGTCTGCCTGTCA
Rb1	Ins 1T	1871	23054	19170	5959	9158	15085	TACAGAAACAGCTGCAATCCCCATTAATGGTTCACCTCGAACACCCAGAAGAGGTCAGAACAGGAGCGCTCGGATAGCAAAACAACTAGAAAATGAT{T}|ACGAGGATTATCGAGGTTCTCTGTAAAGAACACGAGTGTAATATAGATGAGGTAATTTCTCTTACACTTTATTTAAAACAGCTGAAGTAGATATATATGCTAAGTCTGCCTGTCA
Rb1	Del 22|5	14	76	5	0	3785	5142	TACAGAAACAGCTGCAATCCCCATTAATGGTTCACCTCGAACACCCAGAAGAGGTCAGAACAGGAGCGCTCGGAT----------------------|-----GATTATCGAGGTTCTCTGTAAAGAACACGAGTGTAATATAGATGAGGTAATTTCTCTTACACTTTATTTAAAACAGCTGAAGTAGATATATATGCTAAGTCTGCCTGTCA
Rps6ka3	WT	67890	31178	53298	32264	10139	9160	GAGAGTCATTCTGGGCTAACAATGGGTTGTCTCTATATTTACCTTAACAGGAAGAAGGCAGTATCAAAGAAATTGCAATCACACATCATGTGAAGGAAGGACATG|AAAAGGCAGATCCTTCCCAGTTTGAACTTTTAAAAGTATTAGGGCAGGGATCATTTGGAAAGGTAAGTCATAGTTGTTTGC
Rps6ka3	Del 5|6	1526	51	82	11	3974	845	GAGAGTCATTCTGGGCTAACAATGGGTTGTCTCTATATTTACCTTAACAGGAAGAAGGCAGTATCAAAGAAATTGCAATCACACATCATGTGAAGGAAGG----- | ------CAGATCCTTCCCAGTTTGAACTTTTAAAAGTATTAGGGCAGGGATCATTTGGAAAGGTAAGTCATAGTTGTTTGC
Rps6ka3	Del 0|5	0	0	0	0	269	1135	GAGAGTCATTCTGGGCTAACAATGGGTTGTCTCTATATTTACCTTAACAGGAAGAAGGCAGTATCAAAGAAATTGCAATCACACATCATGTGAAGGAAGGACATG|-----GCAGATCCTTCCCAGTTTGAACTTTTAAAAGTATTAGGGCAGGGATCATTTGGAAAGGTAAGTCATAGTTGTTTGC
Runx3	WT	2622	8700	12226	57876	22632	6052	GACAGCCCCAACTTCCTCTGCTCCGTGCTGCCCTCGCACTGGCGCTGCAACAAGACGCTGCCGGTCGCCT|TCAAGGTGAGTGCAGGGGCCCGAGCCGGGAGGACACCGGGGAACCTGGGCGCCCCCATTTGCAGGAGCCCATACCGGGGAGGACTTGGGGAGCACCTAGAAGTAGGACATGAAAGGGGATGTCACCCAG
Runx3	Del 1|0	827	507	1488	28	7505	1627	GACAGCCCCAACTTCCTCTGCTCCGTGCTGCCCTCGCACTGGCGCTGCAACAAGACGCTGCCGGTCGCC-|TCAAGGTGAGTGCAGGGGCCCGAGCCGGGAGGACACCGGGGAACCTGGGCGCCCCCATTTGCAGGAGCCCATACCGGGGAGGACTTGGGGAGCACCTAGAAGTAGGACATGAAAGGGGATGTCACCCAG
Runx3	Del 8|13	0	0	0	0	35	657	GACAGCCCCAACTTCCTCTGCTCCGTGCTGCCCTCGCACTGGCGCTGCAACAAGACGCTGCC--------|-------------TGCAGGGGCCCGAGCCGGGAGGACACCGGGGAACCTGGGCGCCCCCATTTGCAGGAGCCCATACCGGGGAGGACTTGGGGAGCACCTAGAAGTAGGACATGAAAGGGGATGTCACCCAG
Setd5	WT	46640	40944	25335	5551	18217	109840	GCCCTGGTTTTAGTAGGTAATCGCTCAGAAGGAAAGTTTTAACTCCTGGGAAAGCCCCTTCTATGCTAATTTATTCTATCGGGCGCCTTTGCCTTTCTCATTCTTAGGAATAAGGATCTTTCTCCTGTG|TACTGATGCTGCAGCCCGCCCTGCTGGCCTGGGTCAGGGGTGCGTGGATGACCTGCATTTTCTGCTTTCTCATGTTACTTGTGTAACGTCTTCACC
Setd5	Del 2|0	5	5	6	0	9168	0	GCCCTGGTTTTAGTAGGTAATCGCTCAGAAGGAAAGTTTTAACTCCTGGGAAAGCCCCTTCTATGCTAATTTATTCTATCGGGCGCCTTTGCCTTTCTCATTCTTAGGAATAAGGATCTTTCTCCTG--|TACTGATGCTGCAGCCCGCCCTGCTGGCCTGGGTCAGGGGTGCGTGGATGACCTGCATTTTCTGCTTTCTCATGTTACTTGTGTAACGTCTTCACC
Setd5	Del 0|5	0	1	2	0	5516	0	GCCCTGGTTTTAGTAGGTAATCGCTCAGAAGGAAAGTTTTAACTCCTGGGAAAGCCCCTTCTATGCTAATTTATTCTATCGGGCGCCTTTGCCTTTCTCATTCTTAGGAATAAGGATCTTTCTCCTGTG|-----ATGCTGCAGCCCGCCCTGCTGGCCTGGGTCAGGGGTGCGTGGATGACCTGCATTTTCTGCTTTCTCATGTTACTTGTGTAACGTCTTCACC
Smad4	WT	16795	5473	15824	124160	23177	11260	AGTACGTTCACGACTTTGAAGGACAGCCGTCCTTACCCACTGAAGGACATTCGATTCAAACCATCCAACACCCGCCAAGTAATCGCGCATCAACGGAGACGTACAGCG|CCCCGGCTCTGTTAGCCCCGGCAGAGTCTAACGCCACCAGCACCACCAACTTCCCCAACATTCCTGTGGCTTCCACAAGTGAGTGTTGCAGTCAGATCGAGTCGAAAGTTTTC
Smad4	Del 2|0	285	106	289	73	1	0	AGTACGTTCACGACTTTGAAGGACAGCCGTCCTTACCCACTGAAGGACATTCGATTCAAACCATCCAACACCCGCCAAGTAATCGCGCATCAACGGAGACGTACAG--|CCCCGGCTCTGTTAGCCCCGGCAGAGTCTAACGCCACCAGCACCACCAACTTCCCCAACATTCCTGTGGCTTCCACAAGTGAGTGTTGCAGTCAGATCGAGTCGAAAGTTTTC
Smad4	Del 16|0	6	10	5	133	8547	101	AGTACGTTCACGACTTTGAAGGACAGCCGTCCTTACCCACTGAAGGACATTCGATTCAAACCATCCAACACCCGCCAAGTAATCGCGCATCA----------------|CCCCGGCTCTGTTAGCCCCGGCAGAGTCTAACGCCACCAGCACCACCAACTTCCCCAACATTCCTGTGGCTTCCACAAGTGAGTGTTGCAGTCAGATCGAGTCGAAAGTTTTC
Smad4	Del 39|50	23	46	26	3	1989	89	AGTACGTTCACGACTTTGAAGGACAGCCGTCCTTACCCACTGAAGGACATTCGATTCAAACCATCCAAC--------------------------------------- | --------------------------------------------------TTCCCCAACATTCCTGTGGCTTCCACAAGTGAGTGTTGCAGTCAGATCGAGTCGAAAGTTTTC
Tet2	WT	33087	44445	41231	70803	7574	110568	CACCGTCACAATCACTTCTTGCTCCCCGTCTTGTTCTTCAGCCTCCTTTAGAAGGAAAAGGCGCTCTAAATGATGTAGCTTTGGAAGAACACCATGACTACCCCAAC|CGAAGCAACCGAACTCTTTTAAGGGAAGGGAAAATAGACCATCAACCCAAGACATCATCTAGCCAGAGTCTGAATCCATCTGTACATACACCCAACCCCCCCTTGATGCTTCCAGAACAGCAT
Tet2	Del 2|4	13754	14146	14586	63936	7492	65388	CACCGTCACAATCACTTCTTGCTCCCCGTCTTGTTCTTCAGCCTCCTTTAGAAGGAAAAGGCGCTCTAAATGATGTAGCTTTGGAAGAACACCATGACTACCCCA--|----GCAACCGAACTCTTTTAAGGGAAGGGAAAATAGACCATCAACCCAAGACATCATCTAGCCAGAGTCTGAATCCATCTGTACATACACCCAACCCCCCCTTGATGCTTCCAGAACAGCAT
Tet2	Del 0|9	314	691	113	9	3436	4017	CACCGTCACAATCACTTCTTGCTCCCCGTCTTGTTCTTCAGCCTCCTTTAGAAGGAAAAGGCGCTCTAAATGATGTAGCTTTGGAAGAACACCATGACTACCCCAAC|---------CGAACTCTTTTAAGGGAAGGGAAAATAGACCATCAACCCAAGACATCATCTAGCCAGAGTCTGAATCCATCTGTACATACACCCAACCCCCCCTTGATGCTTCCAGAACAGCAT
Tsc1	WT	103436	112736	105118	86326	55477	57674	TACTCTGCGACACAGAACATGCCCAGCATTTTCACTGTGCTTCCATTTCAGGAAGAAAGAGCAGATTCCTCAAGGCCTTACCTTCACAGACAGTCAAACGACCGAGG|ATTAGGTAAACTCCCTGGGTAATGATGGGCCTTGCTTGCCTCTTGGCATTGAACTCTGTAGCTTAAAAGCTAAGCTGGGTGGAAGAAGGATTTTCTGGGATAGCACCTATGCT
Tsc1	Del 5|3	648	278	89	17	17526	188	TACTCTGCGACACAGAACATGCCCAGCATTTTCACTGTGCTTCCATTTCAGGAAGAAAGAGCAGATTCCTCAAGGCCTTACCTTCACAGACAGTCAAACGAC-----|---AGGTAAACTCCCTGGGTAATGATGGGCCTTGCTTGCCTCTTGGCATTGAACTCTGTAGCTTAAAAGCTAAGCTGGGTGGAAGAAGGATTTTCTGGGATAGCACCTATGCT
Tsc2	Del 3|0	3331	1514	9930	13074	1709	30197	CTAAGGTCCCTGGAGGCTACACCCTTCTCACTGTCCCCTTTTTGTCATGGCAGCATGCAGTGGAGGCACTTTGGAAGGCTGTCTCAGACTTGCTACAGCCAGAGCGGC---|CAGAGGCCCGGCATGCAGTTCTCACCTTATTGAAGGCCATTGTACAGGGACAGGTAAGGGGTGGAGCTGTGTGAGCCTGTGGGATGAAGGCAGACCGTCACCGTTTGAGCTCCTGC
Tsc2	Del 0|3	1814	876	9930	6559	826	15901	CTAAGGTCCCTGGAGGCTACACCCTTCTCACTGTCCCCTTTTTGTCATGGCAGCATGCAGTGGAGGCACTTTGGAAGGCTGTCTCAGACTTGCTACAGCCAGAGCGGCCAC|---AGGCCCGGCATGCAGTTCTCACCTTATTGAAGGCCATTGTACAGGGACAGGTAAGGGGTGGAGCTGTGTGAGCCTGTGGGATGAAGGCAGACCGTCACCGTTTGAGCTCCTGC
Tsc2	Del 2|0	176	46	216	12	1022	1945	CTAAGGTCCCTGGAGGCTACACCCTTCTCACTGTCCCCTTTTTGTCATGGCAGCATGCAGTGGAGGCACTTTGGAAGGCTGTCTCAGACTTGCTACAGCCAGAGCGGCC--|CAGAGGCCCGGCATGCAGTTCTCACCTTATTGAAGGCCATTGTACAGGGACAGGTAAGGGGTGGAGCTGTGTGAGCCTGTGGGATGAAGGCAGACCGTCACCGTTTGAGCTCCTGC
Tsc2	Del 1|0	1825	775	4879	6614	1550	15304	CTAAGGTCCCTGGAGGCTACACCCTTCTCACTGTCCCCTTTTTGTCATGGCAGCATGCAGTGGAGGCACTTTGGAAGGCTGTCTCAGACTTGCTACAGCCAGAGCGGCCA-|CAGAGGCCCGGCATGCAGTTCTCACCTTATTGAAGGCCATTGTACAGGGACAGGTAAGGGGTGGAGCTGTGTGAGCCTGTGGGATGAAGGCAGACCGTCACCGTTTGAGCTCCTGC

## Sheet: MF(1C3-1)
Target Gene	Mutation Type	Day 0	Day 15	Day 30	Mon 12	Mon 15	Mon 18	Reference
Apc	Del 1|0	34.7918	33.6309	33.8821	26.4818	0.775146	33.147	CATGGCATAAAGCAGTTACTACATAAGAACTTGTTTCTGTTTAGAATTTAACTTAGATAGTAATTTCCCCGGAGTGAAACTACGCTCAAAAATGTCCCTTCGCTCCTAC-|GAAGTCGGGAAGGATCTGTATCCAGCCGTTCAGGAGAATGCAGTCCTGTCCCCATGGGGTCATTCCCAAGAAGAACATTTGTAAATGGAAGCAGAGAGAGTACTGGGTATC
Apc	Ins 1A	64.9559	66.1084	65.5584	73.4467	53.2827	64.5443	CATGGCATAAAGCAGTTACTACATAAGAACTTGTTTCTGTTTAGAATTTAACTTAGATAGTAATTTCCCCGGAGTGAAACTACGCTCAAAAATGTCCCTTCGCTCCTACG|{A}GAAGTCGGGAAGGATCTGTATCCAGCCGTTCAGGAGAATGCAGTCCTGTCCCCATGGGGTCATTCCCAAGAAGAACATTTGTAAATGGAAGCAGAGAGAGTACTGGGTATC
Apc	Del 3|3	0.13148	0.123817	0.0269005	0.0230927	22.9088	1.20136	CATGGCATAAAGCAGTTACTACATAAGAACTTGTTTCTGTTTAGAATTTAACTTAGATAGTAATTTCCCCGGAGTGAAACTACGCTCAAAAATGTCCCTTCGCTCCT---|---GTCGGGAAGGATCTGTATCCAGCCGTTCAGGAGAATGCAGTCCTGTCCCCATGGGGTCATTCCCAAGAAGAACATTTGTAAATGGAAGCAGAGAGAGTACTGGGTATC
Apc	Del 0|5	0.120778	0.13685	0.53263	0.0483846	23.0333	1.10734	CATGGCATAAAGCAGTTACTACATAAGAACTTGTTTCTGTTTAGAATTTAACTTAGATAGTAATTTCCCCGGAGTGAAACTACGCTCAAAAATGTCCCTTCGCTCCTACG|-----CGGGAAGGATCTGTATCCAGCCGTTCAGGAGAATGCAGTCCTGTCCCCATGGGGTCATTCCCAAGAAGAACATTTGTAAATGGAAGCAGAGAGAGTACTGGGTATC
Apob	Del 1|0	55.9897	56.1348	59.6138	86.6291	57.2806	68.5997	TCCGAAGACCCTGTAGAGCAAGCAGCAGGGGCTAGGCCCGTGGCCAGGCCACAGCCAGGAAGCCACCCCACCATCCATCCGCCATGGGCCCACGAAAGCCTGCCCTG-|GGACGCCGTTACTGCTGCTGTTCCTGCTACTGTTCTTGGACACCAGCGTCTGGGCTCGTGAGTTAGGGTGGAAGCCTGGGAGAAAGCCA
Apob	Ins 1G	27.9403	28.2148	27.8433	13.2266	17.0783	28.329	TCCGAAGACCCTGTAGAGCAAGCAGCAGGGGCTAGGCCCGTGGCCAGGCCACAGCCAGGAAGCCACCCCACCATCCATCCGCCATGGGCCCACGAAAGCCTGCCCTGC|{G}GGACGCCGTTACTGCTGCTGTTCCTGCTACTGTTCTTGGACACCAGCGTCTGGGCTCGTGAGTTAGGGTGGAAGCCTGGGAGAAAGCCA
Apob	Del 19|91	16.07	15.6505	12.533	0	0	0	TCCGAAGACCCTGTAGAGCAAGCAGCAGGGGCTAGGCCCGTGGCCAGGCCACAGCCAGGAAGCCACCCCACCATCCATCCGCCATGGGC------------------- | -------------------------------------------------------------------------------------------TGGGAGAAAGCCA
Apob	Del 0|2	0	0	0.00594731	0.0524866	16.9372	2.34966	TCCGAAGACCCTGTAGAGCAAGCAGCAGGGGCTAGGCCCGTGGCCAGGCCACAGCCAGGAAGCCACCCCACCATCCATCCGCCATGGGCCCACGAAAGCCTGCCCTGC|G--CGCCGTTACTGCTGCTGTTCCTGCTACTGTTCTTGGACACCAGCGTCTGGGCTCGTGAGTTAGGGTGGAAGCCTGGGAGAAAGCCA
Apob	Del 0|12	0	0	0.00396487	0.0918515	8.70383	0.721649	TCCGAAGACCCTGTAGAGCAAGCAGCAGGGGCTAGGCCCGTGGCCAGGCCACAGCCAGGAAGCCACCCCACCATCCATCCGCCATGGGCCCACGAAAGCCTGCCCTGC|G------------GCTGCTGTTCCTGCTACTGTTCTTGGACACCAGCGTCTGGGCTCGTGAGTTAGGGTGGAAGCCTGGGAGAAAGCCA
Arid1a	Del 11|16	72.125	72.761	74.3015	72.5697	54.4288	65.1098	TATGCAGAGGAACCCCCAGATGCCCCAGTACACTTCCCCTCAGCCTGGCTCGGCCTTATCCCCACGTCAGCCGTCTGGAGGACAG----------- | ----------------CAGAACTCCATGGGGAGCTACGGCCCCCAGGGCAGTCAGTATGGCCCACAAGGTAAGTGTGCTACCCCTTTAGAAGGAAAGAGAGGTACTGTGTTAACGGCTG
Arid1a	Del 24|25	26.241	27.1805	25.6159	27.3478	19.426	34.7289	TATGCAGAGGAACCCCCAGATGCCCCAGTACACTTCCCCTCAGCCTGGCTCGGCCTTATCCCCACGTCAGCC------------------------ | -------------------------ATGGGGAGCTACGGCCCCCAGGGCAGTCAGTATGGCCCACAAGGTAAGTGTGCTACCCCTTTAGAAGGAAAGAGAGGTACTGTGTTAACGGCTG
Arid1a	Del 10|9	1.63405	0.0585366	0.082518	0.082527	26.1452	0.161352	TATGCAGAGGAACCCCCAGATGCCCCAGTACACTTCCCCTCAGCCTGGCTCGGCCTTATCCCCACGTCAGCCGTCTGGAGGACAGA---------- | ---------CTACCAGCAGAACTCCATGGGGAGCTACGGCCCCCAGGGCAGTCAGTATGGCCCACAAGGTAAGTGTGCTACCCCTTTAGAAGGAAAGAGAGGTACTGTGTTAACGGCTG
Arid1b	WT	1.9293	2.53171	0.965085	1.44539	3.67811	0	CTTGGGCAAGGACCTAGGCGCCCAGTACGCCGCTGCCAGCCCGGCCTGGGCGGCCGCGCAACAAAGGAGTCACCCGGCGATGAGCCCCGGCACCCCCG|GACCGACCATGGGCAGATCCCAGGTAACCCCCGCGCCCGGCCGGGCCTGCTTCCGCCCGGGCCTCGCGCCGCGAGCCCGACTTTCTTTCTTCGCCGGGTACTTTTCCCGGCGGTTG
Arid1b	Del 23|24	98.0707	97.4683	99.0349	98.5546	96.3219	100	CTTGGGCAAGGACCTAGGCGCCCAGTACGCCGCTGCCAGCCCGGCCTGGGCGGCCGCGCAACAAAGGAGTCACCC----------------------- | ------------------------TAACCCCCGCGCCCGGCCGGGCCTGCTTCCGCCCGGGCCTCGCGCCGCGAGCCCGACTTTCTTTCTTCGCCGGGTACTTTTCCCGGCGGTTG
Arid2	Ins 2 AG	27.2825	29.6534	27.7095	33.2607	23.3981	32.8555	CAGCTTAACATAGGGCTTCCTGTGGTATATAATGTCTTTATTCCTCTCTCTCTCTCTTTTAGGCTAAATGCTCATTTTGAAGTAAATCCAGAC|{AG}TGTTCCGTCTCTCGGGCAGAAATGTATTCAGAGTACCTCTCAACTTGCAGTAAATTAGCTCGCGGTGGCATCCTCACATCAACTGGGTTTTATAAGTGTCTTAGGTAACTCGCACAGCTC
Arid2	Del 0|2	27.4883	29.4328	26.2629	33.0588	26.0709	33.0144	CAGCTTAACATAGGGCTTCCTGTGGTATATAATGTCTTTATTCCTCTCTCTCTCTCTTTTAGGCTAAATGCTCATTTTGAAGTAAATCCAGAC|--TTCCGTCTCTCGGGCAGAAATGTATTCAGAGTACCTCTCAACTTGCAGTAAATTAGCTCGCGGTGGCATCCTCACATCAACTGGGTTTTATAAGTGTCTTAGGTAACTCGCACAGCTC
Arid2	Ins 1T	40.2396	38.2342	40.8792	33.5666	26.2419	31.1679	CAGCTTAACATAGGGCTTCCTGTGGTATATAATGTCTTTATTCCTCTCTCTCTCTCTTTTAGGCTAAATGCTCATTTTGAAGTAAATCCAGAC|{T}TGTTCCGTCTCTCGGGCAGAAATGTATTCAGAGTACCTCTCAACTTGCAGTAAATTAGCTCGCGGTGGCATCCTCACATCAACTGGGTTTTATAAGTGTCTTAGGTAACTCGCACAGCTC
Arid2	Del 0|3	4.98963	2.67953	5.14849	0.113948	24.2891	2.96215	CAGCTTAACATAGGGCTTCCTGTGGTATATAATGTCTTTATTCCTCTCTCTCTCTCTTTTAGGCTAAATGCTCATTTTGAAGTAAATCCAGAC|---TCCGTCTCTCGGGCAGAAATGTATTCAGAGTACCTCTCAACTTGCAGTAAATTAGCTCGCGGTGGCATCCTCACATCAACTGGGTTTTATAAGTGTCTTAGGTAACTCGCACAGCTC
Atm	WT	99.9306	99.9809	99.9766	99.989	81.7738	97.6425	TCTGTCATTCATTGGTGAAGAAATCAAAGTAGAAAAACATTGAGCGACTGCTCTAAAGTCCTATTATTCCCATTTTCTTAAACATCATGTTTTTCCTTTCTGCAGGTTTTAGAGAAAGTCTCCGAATC|GTTTGGATGTAGAAGTTTAGAAGACTTCATGATTTCTCACCTAGACTACCTGGTTTTGGAATGGCTGAACCTTCAAGATACTG
Atm	Del 3|0	0.0694343	0.019073	0.0233791	0.0109886	18.2262	2.35747	TCTGTCATTCATTGGTGAAGAAATCAAAGTAGAAAAACATTGAGCGACTGCTCTAAAGTCCTATTATTCCCATTTTCTTAAACATCATGTTTTTCCTTTCTGCAGGTTTTAGAGAAAGTCTCCGA---|GTTTGGATGTAGAAGTTTAGAAGACTTCATGATTTCTCACCTAGACTACCTGGTTTTGGAATGGCTGAACCTTCAAGATACTG
Axin1	Del 1|0	99.36	99.9767	99.9854	100	84.8511	99.0207	GTTCTGAGGCCCGTCATCTGGTCCCTGCCTCAGCCAATAGGCGGCAGGAGCCCGAGCTGCAGCCTAGAGTCACGCTTCTGCCTCCCAGCCACACAGTGGCCAAGAGCAG-|GACCGGCTTCCTAGAGTGGCTGAAAGTGCTCGGACGGACAGCCAAGCCCATCATGGCGGACAGCGGGACAGTGGGTCGTGATCAGGCACTTGGAGCCAGGCAGGTGAGGTAA
Axin1	Del 12|0	0.640031	0.0232642	0.0146458	0	15.1489	0.979325	GTTCTGAGGCCCGTCATCTGGTCCCTGCCTCAGCCAATAGGCGGCAGGAGCCCGAGCTGCAGCCTAGAGTCACGCTTCTGCCTCCCAGCCACACAGTG------------|GACCGGCTTCCTAGAGTGGCTGAAAGTGCTCGGACGGACAGCCAAGCCCATCATGGCGGACAGCGGGACAGTGGGTCGTGATCAGGCACTTGGAGCCAGGCAGGTGAGGTAA
Cdkn2a	Del 0|1	70.4264	72.7371	69.8512	69.9606	42.3695	56.6399	CAGGTGATGATGATGGGCAACGTTCACGTAGCAGCTCTTCTGCTCAACTACGGTGCAGATTCGAACTGCGAGGACCCCACTACCTTCTCCCGCCC|-GTGCACGACGCAGCGCGGGAAGGCTTCCTGGACACGCTGGTGGTGCTGCACGGGTCAGGGGCTCGGCTGGATGTGCGCGATGCCTGGGGTCGCCTGCCGCTCGACTTGGCCCAAGA
Cdkn2a	Ins 1G	28.1751	25.5289	29.4303	29.9851	21.4039	25.6697	CAGGTGATGATGATGGGCAACGTTCACGTAGCAGCTCTTCTGCTCAACTACGGTGCAGATTCGAACTGCGAGGACCCCACTACCTTCTCCCGCCC|{G}GGTGCACGACGCAGCGCGGGAAGGCTTCCTGGACACGCTGGTGGTGCTGCACGGGTCAGGGGCTCGGCTGGATGTGCGCGATGCCTGGGGTCGCCTGCCGCTCGACTTGGCCCAAGA
Cdkn2a	Del 0|7	1.04317	1.61318	0.620416	0.0481483	18.2536	9.32578	CAGGTGATGATGATGGGCAACGTTCACGTAGCAGCTCTTCTGCTCAACTACGGTGCAGATTCGAACTGCGAGGACCCCACTACCTTCTCCCGCCC|-------GACGCAGCGCGGGAAGGCTTCCTGGACACGCTGGTGGTGCTGCACGGGTCAGGGGCTCGGCTGGATGTGCGCGATGCCTGGGGTCGCCTGCCGCTCGACTTGGCCCAAGA
Cdkn2a	Del 0|5	0.355324	0.120829	0.0980727	0.0061466	17.973	8.36466	CAGGTGATGATGATGGGCAACGTTCACGTAGCAGCTCTTCTGCTCAACTACGGTGCAGATTCGAACTGCGAGGACCCCACTACCTTCTCCCGCCC|-----ACGACGCAGCGCGGGAAGGCTTCCTGGACACGCTGGTGGTGCTGCACGGGTCAGGGGCTCGGCTGGATGTGCGCGATGCCTGGGGTCGCCTGCCGCTCGACTTGGCCCAAGA
Chd1	Ins 1T	76.1778	76.7129	76.6226	72.3896	33.7635	59.4017	AGCGACTCTGATTCTGGCTCTGACTCAGGAAGTCAATCAGAGTCTGAATCAGACACATCCCGAGAGAACAAGGTTCAAGCAAAACCACCAAAAGT{T}|CGACGGAGCCGAGGTAAGTTAGTGCAATTGAACTGGCTTAAGACAGAAGTTAAATCTTATAACTGACTGGACAGTGTCATGGCCTGGGCATATAGCGCAGCAGTACAGCAC
Chd1	Del 0|2	23.8222	23.2871	23.3735	27.5065	10.3039	23.6111	AGCGACTCTGATTCTGGCTCTGACTCAGGAAGTCAATCAGAGTCTGAATCAGACACATCCCGAGAGAACAAGGTTCAAGCAAAACCACCAAAAGT|--ACGGAGCCGAGGTAAGTTAGTGCAATTGAACTGGCTTAAGACAGAAGTTAAATCTTATAACTGACTGGACAGTGTCATGGCCTGGGCATATAGCGCAGCAGTACAGCAC
Chd1	Del 29|13	0	0	0.00389818	0.103896	27.1649	10.2564	AGCGACTCTGATTCTGGCTCTGACTCAGGAAGTCAATCAGAGTCTGAATCAGACACATCCCGAGAG----------------------------- | -------------GTAAGTTAGTGCAATTGAACTGGCTTAAGACAGAAGTTAAATCTTATAACTGACTGGACAGTGTCATGGCCTGGGCATATAGCGCAGCAGTACAGCAC
Chd1	Del 18|23	0	0	0	0	28.7677	6.73077	AGCGACTCTGATTCTGGCTCTGACTCAGGAAGTCAATCAGAGTCTGAATCAGACACATCCCGAGAGAACAAGGTTCA------------------ | -----------------------GCAATTGAACTGGCTTAAGACAGAAGTTAAATCTTATAACTGACTGGACAGTGTCATGGCCTGGGCATATAGCGCAGCAGTACAGCAC
Col1a1	Del 1|0	10.1365	6.79859	4.82814	0.500014	0	6.66705	AGTCCAAGACCTTCTCCCAGCATGAAGAGGATGCTAAACCCGTGGTAATAAGGCCAAGGCTGTGGCCCTGATGCGTCTGTGACTTCTCTCCACTTAGGGTCCTTCCGGTG-|ACGTGGTGCTCCCGGACCTGCTGGTCCCAAAGGTTCTCCTGGTGAAGCTGGTCGCCCCGGTGAAGCTGGTCTCCCTGGTGCCAAGGTGAGAAGATCCTCTGTCCTGTATGG
Col1a1	Ins 1T	88.9619	92.299	94.9138	99.069	38.532	89.6446	AGTCCAAGACCTTCTCCCAGCATGAAGAGGATGCTAAACCCGTGGTAATAAGGCCAAGGCTGTGGCCCTGATGCGTCTGTGACTTCTCTCCACTTAGGGTCCTTCCGGTGA{T}|ACGTGGTGCTCCCGGACCTGCTGGTCCCAAAGGTTCTCCTGGTGAAGCTGGTCGCCCCGGTGAAGCTGGTCTCCCTGGTGCCAAGGTGAGAAGATCCTCTGTCCTGTATGG
Col1a1	Del 6|2	0.434508	0.45788	0.15302	0.181635	29.9524	1.73978	AGTCCAAGACCTTCTCCCAGCATGAAGAGGATGCTAAACCCGTGGTAATAAGGCCAAGGCTGTGGCCCTGATGCGTCTGTGACTTCTCTCCACTTAGGGTCCTTC------ | --GTGGTGCTCCCGGACCTGCTGGTCCCAAAGGTTCTCCTGGTGAAGCTGGTCGCCCCGGTGAAGCTGGTCTCCCTGGTGCCAAGGTGAGAAGATCCTCTGTCCTGTATGG
Col1a1	Del 9|4	0.467147	0.444492	0.105059	0.249316	31.5156	1.94855	AGTCCAAGACCTTCTCCCAGCATGAAGAGGATGCTAAACCCGTGGTAATAAGGCCAAGGCTGTGGCCCTGATGCGTCTGTGACTTCTCTCCACTTAGGGTCC--------- | ----GGTGCTCCCGGACCTGCTGGTCCCAAAGGTTCTCCTGGTGAAGCTGGTCGCCCCGGTGAAGCTGGTCTCCCTGGTGCCAAGGTGAGAAGATCCTCTGTCCTGTATGG
Dlc1	Del 1|0	74.3467	79.7417	79.5401	83.3002	80.1419	68.2999	ACGAAAGCATGCTGACAGACCTCAGCGAGCACCAGGAGGTGGCCTCTGTCCGAAGCCTCAGCAGCACCAGCAGCAGCGTCCCCACCCACGCAGCCCACAGTGGAGATGCCACTACGCCCCGAA-|CAATTCCGTCATCAGCGTCTGCTCCTCCGGACACTTTGTAGGCAATGATGACTCTTTTTCCAGCCTGCCGTCTCCCAAGGAACTGTCCAGCTTCAGT
Dlc1	Del 0|16	25.6533	20.2399	20.2486	16.6998	12.5255	29.4638	ACGAAAGCATGCTGACAGACCTCAGCGAGCACCAGGAGGTGGCCTCTGTCCGAAGCCTCAGCAGCACCAGCAGCAGCGTCCCCACCCACGCAGCCCACAGTGGAGATGCCACTACGCCCCGAAC|----------------GTCTGCTCCTCCGGACACTTTGTAGGCAATGATGACTCTTTTTCCAGCCTGCCGTCTCCCAAGGAACTGTCCAGCTTCAGT
Dlc1	Del 4|34	0	0.0184502	0.211311	0	7.33261	2.23627	ACGAAAGCATGCTGACAGACCTCAGCGAGCACCAGGAGGTGGCCTCTGTCCGAAGCCTCAGCAGCACCAGCAGCAGCGTCCCCACCCACGCAGCCCACAGTGGAGATGCCACTACGCCCC---- | ----------------------------------TTTGTAGGCAATGATGACTCTTTTTCCAGCCTGCCGTCTCCCAAGGAACTGTCCAGCTTCAGT
Fbxw7	WT	98.4311	99.4424	90.9224	100	100	99.9989	GTGTGAGTATGCCTTCCCTATTTCCTTTTCCATAGTTGGCACTCTATGTGCTTTCATTCCTGGAACCCAAAGACCTGCTGCAAGCGGCTCAGACTTGTCGA|TACTGGAGAATTTTGGCTGAGGATAACCTTCTCTGGAGAGAGAAATGTAAAGAAGAGGGTAAGTTCAGAATCACACACAGATGTGTTTCTACTCTGGAAACAAGTTAACAGAATAACTTGGCTGTGAGTGAGAGT
Fbxw7	Del 3|0	1.56887	0.557605	9.07757	0	0	0.00107848	GTGTGAGTATGCCTTCCCTATTTCCTTTTCCATAGTTGGCACTCTATGTGCTTTCATTCCTGGAACCCAAAGACCTGCTGCAAGCGGCTCAGACTTGT---|TACTGGAGAATTTTGGCTGAGGATAACCTTCTCTGGAGAGAGAAATGTAAAGAAGAGGGTAAGTTCAGAATCACACACAGATGTGTTTCTACTCTGGAAACAAGTTAACAGAATAACTTGGCTGTGAGTGAGAGT
Hic1	WT	65.5161	70.5852	50.1133	60.9018	45.9924	39.7683	CTACGCTCCTTACGGGCGGCCCGGCCGGGGCTTGAGGGCTGCCACGCCCGTCATCCAGGCTTGCTACTCGTCCCCGGCCGGGCCACCGCCGCCGCCTGCCGCCGAGCCGCCGTCG|GGCCCCGATGCAGCCGTCAACACCCACTGCGCTGAGCTATATGCTTCAGGCCCGGGCCCAGCAGCCTCACTCTGCGCCCCGGAGCGTCGCTGCTCCCCGCTTTG
Hic1	Del 1|0	31.8137	29.1041	38.1966	24.5286	27.5	14.6718	CTACGCTCCTTACGGGCGGCCCGGCCGGGGCTTGAGGGCTGCCACGCCCGTCATCCAGGCTTGCTACTCGTCCCCGGCCGGGCCACCGCCGCCGCCTGCCGCCGAGCCGCCGTC-|GGCCCCGATGCAGCCGTCAACACCCACTGCGCTGAGCTATATGCTTCAGGCCCGGGCCCAGCAGCCTCACTCTGCGCCCCGGAGCGTCGCTGCTCCCCGCTTTG
Hic1	Ins 1G	2.37708	0	11.3276	1.5484	0.667939	0	CTACGCTCCTTACGGGCGGCCCGGCCGGGGCTTGAGGGCTGCCACGCCCGTCATCCAGGCTTGCTACTCGTCCCCGGCCGGGCCACCGCCGCCGCCTGCCGCCGAGCCGCCGTCG|{G}GGCCCCGATGCAGCCGTCAACACCCACTGCGCTGAGCTATATGCTTCAGGCCCGGGCCCAGCAGCCTCACTCTGCGCCCCGGAGCGTCGCTGCTCCCCGCTTTG
Hic1	Del 1|62	0.293064	0.31072	0.362483	13.0212	25.8397	45.5598	CTACGCTCCTTACGGGCGGCCCGGCCGGGGCTTGAGGGCTGCCACGCCCGTCATCCAGGCTTGCTACTCGTCCCCGGCCGGGCCACCGCCGCCGCCTGCCGCCGAGCCGCCGTC-|--------------------------------------------------------------AGCCTCACTCTGCGCCCCGGAGCGTCGCTGCTCCCCGCTTTG
Hnf1a	WT	100	100	100	100	100	100	GCCCTACCTGATGGTTGGAGAGGGTCCCCTGGACAAGGGGGAGTCCTGCGGTGGGAGTCGAGGGGACCTGACCGAGTTGCCTAATGGCCTTGG|AGAAACGCGTGGCTCTGAAGATGACACGGATGACGATGGGGAAGACTTCGCGCCACCCATTCTGAAAGAGCTGGAGAACCTCAGCCCAGAGGAGGCAGCCCACCAGAAAGCCGTGGTGGAGTCA
Keap1	WT	99.8172	99.8077	99.9709	100	74.112	0	CTTCTACGTGCAGGCACTGCTGCGGGCCGTGCGCTGCCATGCGCTCACGCCGCGCTTCCTGCAGACGCAGCTGCAGAAGTGTGAGATCCTGCAGGCCGACG|CGCGCTGCAAGGACTACCTGGTGCAGATATTCCAGGAGCTCACGCTGCACAAGCCCACGCAGGCAGTGCCCTGCCGCGCGCCCAAAGTGGGCCGCCTCATCTACACAGCGGGCGGTTACTTCCGACAGTCGCT
Keap1	Del 2|1	0.182815	0.192308	0.0290867	0	25.888	0	CTTCTACGTGCAGGCACTGCTGCGGGCCGTGCGCTGCCATGCGCTCACGCCGCGCTTCCTGCAGACGCAGCTGCAGAAGTGTGAGATCCTGCAGGCCGA--|-GCGCTGCAAGGACTACCTGGTGCAGATATTCCAGGAGCTCACGCTGCACAAGCCCACGCAGGCAGTGCCCTGCCGCGCGCCCAAAGTGGGCCGCCTCATCTACACAGCGGGCGGTTACTTCCGACAGTCGCT
Kmt2a	Del 6|0	34.8907	35.5171	35.2074	37.6577	42.6681	32.5905	AGTTGCTGGCTCAGAAGATGCCGAGCCTCTTGCTCCTCCCATCAAACCAATTAAGCCTGTCACCAGAAACAAGGCACCTCAGGAGCCTCCGGTGAAGAAAGGGCGG------|AGGCGGTGCGGACAATGTCCTGGCTGCCAGGTGCCTGAGGACTGTGGCATTTGCACTAATTGCCTGGACAAGCCCAAGTTTGGTGGCCGCAATATA
Kmt2a	Ins 1A	31.4242	30.5496	31.5634	28.4244	20.5997	31.6974	AGTTGCTGGCTCAGAAGATGCCGAGCCTCTTGCTCCTCCCATCAAACCAATTAAGCCTGTCACCAGAAACAAGGCACCTCAGGAGCCTCCGGTGAAGAAAGGGCGGCGATCA{A}|AGGCGGTGCGGACAATGTCCTGGCTGCCAGGTGCCTGAGGACTGTGGCATTTGCACTAATTGCCTGGACAAGCCCAAGTTTGGTGGCCGCAATATA
Kmt2a	Del 7|0	33.3326	33.9314	33.2293	33.786	21.7244	35.1913	AGTTGCTGGCTCAGAAGATGCCGAGCCTCTTGCTCCTCCCATCAAACCAATTAAGCCTGTCACCAGAAACAAGGCACCTCAGGAGCCTCCGGTGAAGAAAGGGC-------A|AGGCGGTGCGGACAATGTCCTGGCTGCCAGGTGCCTGAGGACTGTGGCATTTGCACTAATTGCCTGGACAAGCCCAAGTTTGGTGGCCGCAATATA
Kmt2a	Del 20|2	0.352555	0.00188555	0	0.131877	15.0078	0.520861	AGTTGCTGGCTCAGAAGATGCCGAGCCTCTTGCTCCTCCCATCAAACCAATTAAGCCTGTCACCAGAAACAAGGCACCTCAGGAGCCTCCGG--------------------|--GCGGTGCGGACAATGTCCTGGCTGCCAGGTGCCTGAGGACTGTGGCATTTGCACTAATTGCCTGGACAAGCCCAAGTTTGGTGGCCGCAATATA
Kmt2c	WT	99.8492	99.8007	99.9425	100	77.5601	99.9318	CTCATGCCAAACCAGGATCCTTTTTTGCAAGCAGCACAAAACCGAGTACCAGGTTTACCTGGCCCTTTGATAAGGCCACCTGATACATGCTCCCAGACTCCCAGGCCACCTGGGCCTGGC|CGTATAGACACATTCACTCATGCTTCCTCATCTGCTGTTCGTGATCCATATGATCAGCCTCCAGTGACTCCCAGGCCTCATTCTGAGTCTTTCG
Kmt2c	Del 0|5	0.150815	0.199263	0.0574812	0	22.4399	0.0681717	CTCATGCCAAACCAGGATCCTTTTTTGCAAGCAGCACAAAACCGAGTACCAGGTTTACCTGGCCCTTTGATAAGGCCACCTGATACATGCTCCCAGACTCCCAGGCCACCTGGGCCTGGC|C-----GACACATTCACTCATGCTTCCTCATCTGCTGTTCGTGATCCATATGATCAGCCTCCAGTGACTCCCAGGCCTCATTCTGAGTCTTTCG
Lkb1	WT	0.705904	0.441289	0.922592	0.0910593	0.0249377	27.0288	ATCGACTCCACCGAGGTAATCTACCAGCCGCGCCGCAAACGCGCCAAGCTCATCGGCAAGTACCTGATGGGGGACCTGCTCGGGGAGGGCTCGTACG|GCAAGGTGAAGGAGGTGCTGGACTCCGAGACCTTATGCCGCAGGGCGGTCAAGATCCTCAAGAAGAAAAAGCTGCGCAGGATCCCCAATGGAGAGGCCAACGTCAAGAAGTA
Lkb1	Del 4|0	5.67861	3.09666	5.09451	0.23025	0.117015	5.00873	ATCGACTCCACCGAGGTAATCTACCAGCCGCGCCGCAAACGCGCCAAGCTCATCGGCAAGTACCTGATGGGGGACCTGCTCGGGGAGGGCTCG----|GCAAGGTGAAGGAGGTGCTGGACTCCGAGACCTTATGCCGCAGGGCGGTCAAGATCCTCAAGAAGAAAAAGCTGCGCAGGATCCCCAATGGAGAGGCCAACGTCAAGAAGTA
Lkb1	Ins 1G	44.5457	48.2501	46.4581	49.1792	20.7558	33.6201	ATCGACTCCACCGAGGTAATCTACCAGCCGCGCCGCAAACGCGCCAAGCTCATCGGCAAGTACCTGATGGGGGACCTGCTCGGGGAGGGCTCGTACG{G}|GCAAGGTGAAGGAGGTGCTGGACTCCGAGACCTTATGCCGCAGGGCGGTCAAGATCCTCAAGAAGAAAAAGCTGCGCAGGATCCCCAATGGAGAGGCCAACGTCAAGAAGTA
Lkb1	Del 5|2	46.4422	47.2515	47.3155	50.4078	27.8439	32.7165	ATCGACTCCACCGAGGTAATCTACCAGCCGCGCCGCAAACGCGCCAAGCTCATCGGCAAGTACCTGATGGGGGACCTGCTCGGGGAGGGCTC----- | --AAGGTGAAGGAGGTGCTGGACTCCGAGACCTTATGCCGCAGGGCGGTCAAGATCCTCAAGAAGAAAAAGCTGCGCAGGATCCCCAATGGAGAGGCCAACGTCAAGAAGTA
Lkb1	Del 10|0	1.45103	0.546648	0.153015	0.0468305	27.8669	0.76539	ATCGACTCCACCGAGGTAATCTACCAGCCGCGCCGCAAACGCGCCAAGCTCATCGGCAAGTACCTGATGGGGGACCTGCTCGGGGAG----------|GCAAGGTGAAGGAGGTGCTGGACTCCGAGACCTTATGCCGCAGGGCGGTCAAGATCCTCAAGAAGAAAAAGCTGCGCAGGATCCCCAATGGAGAGGCCAACGTCAAGAAGTA
Lkb1	Del 8|14	1.17651	0.413804	0.0562556	0.0448792	23.3915	0.860416	ATCGACTCCACCGAGGTAATCTACCAGCCGCGCCGCAAACGCGCCAAGCTCATCGGCAAGTACCTGATGGGGGACCTGCTCGGGGAGGG-------- | --------------GTGCTGGACTCCGAGACCTTATGCCGCAGGGCGGTCAAGATCCTCAAGAAGAAAAAGCTGCGCAGGATCCCCAATGGAGAGGCCAACGTCAAGAAGTA
Mlh1	Del 2|0	29.7223	35.354	34.9987	30.8779	35.4232	30.7744	ATGTGCTAAAACCTGGCCTTTTTTACTCTTTTCTCTCTTGAAACAGACCTTGCTTCCAGGACTTGCTGGGCCTTCTGGGGAGGCAGCTAGACCCAC--|CAGGGGTGGCTTCCTCATCCACTAGTGGAAGTGGCGACAAGGTCTACGCTTACCAGATGGTCCGTACGGACTCCCGGGAGCAGAAGCTTGACGCCTTTCTGCAGCCTGTAAG
Mlh1	Del 8|0	27.4401	27.2007	29.2506	21.966	23.6806	30.7076	ATGTGCTAAAACCTGGCCTTTTTTACTCTTTTCTCTCTTGAAACAGACCTTGCTTCCAGGACTTGCTGGGCCTTCTGGGGAGGCAGCTAG--------|CAGGGGTGGCTTCCTCATCCACTAGTGGAAGTGGCGACAAGGTCTACGCTTACCAGATGGTCCGTACGGACTCCCGGGAGCAGAAGCTTGACGCCTTTCTGCAGCCTGTAAG
Mlh1	Del 1|3	28.3045	33.4258	32.8686	26.8252	34.7695	31.3084	ATGTGCTAAAACCTGGCCTTTTTTACTCTTTTCTCTCTTGAAACAGACCTTGCTTCCAGGACTTGCTGGGCCTTCTGGGGAGGCAGCTAGACCCACG-|---GGGTGGCTTCCTCATCCACTAGTGGAAGTGGCGACAAGGTCTACGCTTACCAGATGGTCCGTACGGACTCCCGGGAGCAGAAGCTTGACGCCTTTCTGCAGCCTGTAAG
Mlh1	Del 4|0	5.64723	0.24317	1.07152	7.52164	1.84065	3.40454	ATGTGCTAAAACCTGGCCTTTTTTACTCTTTTCTCTCTTGAAACAGACCTTGCTTCCAGGACTTGCTGGGCCTTCTGGGGAGGCAGCTAGACCC----|CAGGGGTGGCTTCCTCATCCACTAGTGGAAGTGGCGACAAGGTCTACGCTTACCAGATGGTCCGTACGGACTCCCGGGAGCAGAAGCTTGACGCCTTTCTGCAGCCTGTAAG
Mlh1	Del 1|0	5.43541	2.25719	1.07475	7.68777	2.9488	2.4032	ATGTGCTAAAACCTGGCCTTTTTTACTCTTTTCTCTCTTGAAACAGACCTTGCTTCCAGGACTTGCTGGGCCTTCTGGGGAGGCAGCTAGACCCACG-|CAGGGGTGGCTTCCTCATCCACTAGTGGAAGTGGCGACAAGGTCTACGCTTACCAGATGGTCCGTACGGACTCCCGGGAGCAGAAGCTTGACGCCTTTCTGCAGCCTGTAAG
Mlh1	Del 5|0	3.45051	1.5191	0.735864	5.12154	1.33729	1.40187	ATGTGCTAAAACCTGGCCTTTTTTACTCTTTTCTCTCTTGAAACAGACCTTGCTTCCAGGACTTGCTGGGCCTTCTGGGGAGGCAGCTAGACC-----|CAGGGGTGGCTTCCTCATCCACTAGTGGAAGTGGCGACAAGGTCTACGCTTACCAGATGGTCCGTACGGACTCCCGGGAGCAGAAGCTTGACGCCTTTCTGCAGCCTGTAAG
Mst1	Del 1|0	68.213	66.9092	65.7106	66.3679	64.0437	67.7459	TGGGGTCAATCAAGCCTAAGGAGGGAGTGATAGGCCTGCCCCCACTTAGAAGTGCATTGGCCCTGTTTCCAGCTGTTTGTGTTCTGTGCAACGGTGAGGATT-|CCGTGGCGAGGTAGACGTTACAGAGTCAGGGCGGGAGTGTCAACGCTGGGACCTGCAGCACCCCCACTCGCACCCTTTCCAGCCTGAAAAGTATGTAGGCA
Mst1	Del 3|0	31.2181	32.9047	34.2579	33.5564	18.2641	31.7103	TGGGGTCAATCAAGCCTAAGGAGGGAGTGATAGGCCTGCCCCCACTTAGAAGTGCATTGGCCCTGTTTCCAGCTGTTTGTGTTCTGTGCAACGGTGAGGA---|CCGTGGCGAGGTAGACGTTACAGAGTCAGGGCGGGAGTGTCAACGCTGGGACCTGCAGCACCCCCACTCGCACCCTTTCCAGCCTGAAAAGTATGTAGGCA
Mst1	Del 31|23	0.568851	0.186125	0.0315632	0.075748	17.6922	0.543747	TGGGGTCAATCAAGCCTAAGGAGGGAGTGATAGGCCTGCCCCCACTTAGAAGTGCATTGGCCCTGTTTCCAG------------------------------- | -----------------------AGTCAGGGCGGGAGTGTCAACGCTGGGACCTGCAGCACCCCCACTCGCACCCTTTCCAGCCTGAAAAGTATGTAGGCA
Msx1	WT	97.7078	98.9659	99.1597	99.9024	68.3487	97.9014	TCATGGCCGATCACAGGAAGCCCGGGGCCAAGGAGAGCGTCCTGGTGGCCTCCGAAGGGGCTCAGGCAGCGGGTGGCTCGGTGCAGCACTTGGGCACCCGGCCCGGGT|CTCTGGGCGCCCCGGATGCGCCCTCCTCGCCGCGGCCTCTCGGCCATTTCTCAGTCGGAGGACTCCTCAAGCTGCCAGAAGATGCTCTGGTGAAGGCCGAAAGCCCCGAGAAACTAGA
Msx1	Del 0|2	1.94075	0.937565	0.818717	0.0175647	16.6133	0.805254	TCATGGCCGATCACAGGAAGCCCGGGGCCAAGGAGAGCGTCCTGGTGGCCTCCGAAGGGGCTCAGGCAGCGGGTGGCTCGGTGCAGCACTTGGGCACCCGGCCCGGGT|--CTGGGCGCCCCGGATGCGCCCTCCTCGCCGCGGCCTCTCGGCCATTTCTCAGTCGGAGGACTCCTCAAGCTGCCAGAAGATGCTCTGGTGAAGGCCGAAAGCCCCGAGAAACTAGA
Msx1	Del 19|22	0.351467	0.0964873	0.021583	0.0800172	15.038	1.29336	TCATGGCCGATCACAGGAAGCCCGGGGCCAAGGAGAGCGTCCTGGTGGCCTCCGAAGGGGCTCAGGCAGCGGGTGGCTCGGTGCAGCAC------------------- | ----------------------CTCCTCGCCGCGGCCTCTCGGCCATTTCTCAGTCGGAGGACTCCTCAAGCTGCCAGAAGATGCTCTGGTGAAGGCCGAAAGCCCCGAGAAACTAGA
Nf1	WT	99.9169	100	99.9867	99.9935	85.4958	98.8755	GACTGTGTGGAGGGATTATGTTTTAAATGTAGGATGTGTGGCTGTGGCTATTGGCCTGACTGTGTGTTTCTTTAGGTGTATGGTGCTACTTACCTACAAAAGCTCTTGGACCCTTT|ATTACGAGTCATCATCACATCTTCGGATTGGCAACATGTTAGCTTTGAAGTGGATCCTACCAGGTTTGTCATCTTGTCACAGTTGCTCCCTCACTC
Nf1	Del 22|13	0.0830621	0	0.0132955	0.00651155	14.5042	1.12451	GACTGTGTGGAGGGATTATGTTTTAAATGTAGGATGTGTGGCTGTGGCTATTGGCCTGACTGTGTGTTTCTTTAGGTGTATGGTGCTACTTACC----------------------|-------------ATCATCACATCTTCGGATTGGCAACATGTTAGCTTTGAAGTGGATCCTACCAGGTTTGTCATCTTGTCACAGTTGCTCCCTCACTC
Notch3	WT	99.7781	99.9039	99.9912	100	82.5803	88.2674	CATACGCTGTGAGAGCCAGGTGGATGAGTGCCGCAGCCAGCCCTGTCGATATGGGGGCAAATGTCTAGACTTGGTGGACAAGTACCTCTGCCGTTGTCC|TCCCGGAACCACAGGTGGGGCCTGGGGCTGGGCTATAACAGTACGTGGGGGTGTGTGGGGGTCTGTGATGAATTTGTAACTGGTGCTTGACAATAGTAGGTACTCTTGCCATACTTCTTCCCTCCCT
Notch3	Del 0|2	0.221893	0.0960615	0.0088308	0	17.4197	11.7326	CATACGCTGTGAGAGCCAGGTGGATGAGTGCCGCAGCCAGCCCTGTCGATATGGGGGCAAATGTCTAGACTTGGTGGACAAGTACCTCTGCCGTTGTCC|--CCGGAACCACAGGTGGGGCCTGGGGCTGGGCTATAACAGTACGTGGGGGTGTGTGGGGGTCTGTGATGAATTTGTAACTGGTGCTTGACAATAGTAGGTACTCTTGCCATACTTCTTCCCTCCCT
P53	WT	0.748546	5.58412	1.71588	0	0.049781	1.05003	AGCCATAGGGGTTTGTTTGTTTGTATGTTTTTTAATTGACAAGTTATGCATCCATACAGTACACAATCTCTTCTCTCTACAGATGACTGCCATGGAGGAGTCACAGTCGGATATCAGCCTCGAGCTCCCTCTGA|GCCAGGAGACATTTTCAGGCTTATGGAAACTGTGAGTGGATCTTTTTGGGGCCCTTAAGATACATCCCGCCATACCTGTATCCTCCCCTTGCCTGAGAGAA
P53	Del 1|0	37.7608	45.4113	45.1653	49.8944	27.3746	44.5337	AGCCATAGGGGTTTGTTTGTTTGTATGTTTTTTAATTGACAAGTTATGCATCCATACAGTACACAATCTCTTCTCTCTACAGATGACTGCCATGGAGGAGTCACAGTCGGATATCAGCCTCGAGCTCCCTCTG-|GCCAGGAGACATTTTCAGGCTTATGGAAACTGTGAGTGGATCTTTTTGGGGCCCTTAAGATACATCCCGCCATACCTGTATCCTCCCCTTGCCTGAGAGAA
P53	Ins 1A	61.4128	48.5095	53.0019	50.0932	29.774	45.5837	AGCCATAGGGGTTTGTTTGTTTGTATGTTTTTTAATTGACAAGTTATGCATCCATACAGTACACAATCTCTTCTCTCTACAGATGACTGCCATGGAGGAGTCACAGTCGGATATCAGCCTCGAGCTCCCTCTGA{T}|GCCAGGAGACATTTTCAGGCTTATGGAAACTGTGAGTGGATCTTTTTGGGGCCCTTAAGATACATCCCGCCATACCTGTATCCTCCCCTTGCCTGAGAGAA
P53	Del 0|5	0.0467268	0.212186	0.051016	0.0124249	21.6	4.57072	AGCCATAGGGGTTTGTTTGTTTGTATGTTTTTTAATTGACAAGTTATGCATCCATACAGTACACAATCTCTTCTCTCTACAGATGACTGCCATGGAGGAGTCACAGTCGGATATCAGCCTCGAGCTCCCTCTGA|-----GAGACATTTTCAGGCTTATGGAAACTGTGAGTGGATCTTTTTGGGGCCCTTAAGATACATCCCGCCATACCTGTATCCTCCCCTTGCCTGAGAGAA
P53	Del 11|0	0.0311512	0.282915	0.0659475	0	21.2017	4.26189	AGCCATAGGGGTTTGTTTGTTTGTATGTTTTTTAATTGACAAGTTATGCATCCATACAGTACACAATCTCTTCTCTCTACAGATGACTGCCATGGAGGAGTCACAGTCGGATATCAGCCTCGA-----------|GCCAGGAGACATTTTCAGGCTTATGGAAACTGTGAGTGGATCTTTTTGGGGCCCTTAAGATACATCCCGCCATACCTGTATCCTCCCCTTGCCTGAGAGAA
Pik3r1	WT	10.8123	6.03562	3.3989	2.58306	21.3947	3.15512	AGTGTGTGGTTACTCAAAGTTGAAAAGTAAGTATGGTCTTATACTGTGTTCATTTTAGGGAAGAAGTGAATGAAAAACTCCGAGACACTGCTGATGGGACCTTTT|TGGTACGAGACGCATCTACTAAAATGCACGGCGATTACACTCTTACACTAAGGTGAGCCAGGAAGTCAGCTGTAATTGCGATGTCTCAGTTGTCATGA
Pik3r1	Ins 1T	66.3247	69.5806	72.1186	67.9031	36.1958	70.0056	AGTGTGTGGTTACTCAAAGTTGAAAAGTAAGTATGGTCTTATACTGTGTTCATTTTAGGGAAGAAGTGAATGAAAAACTCCGAGACACTGCTGATGGGACCTTTT|{T}TGGTACGAGACGCATCTACTAAAATGCACGGCGATTACACTCTTACACTAAGGTGAGCCAGGAAGTCAGCTGTAATTGCGATGTCTCAGTTGTCATGA
Pik3r1	Del 1|0	22.8432	24.2746	24.4724	29.3268	24.5339	25.3904	AGTGTGTGGTTACTCAAAGTTGAAAAGTAAGTATGGTCTTATACTGTGTTCATTTTAGGGAAGAAGTGAATGAAAAACTCCGAGACACTGCTGATGGGACCTTT-|TGGTACGAGACGCATCTACTAAAATGCACGGCGATTACACTCTTACACTAAGGTGAGCCAGGAAGTCAGCTGTAATTGCGATGTCTCAGTTGTCATGA
Pik3r1	Del 3|0	0.019809	0.109165	0.0101506	0.186989	17.8756	1.44891	AGTGTGTGGTTACTCAAAGTTGAAAAGTAAGTATGGTCTTATACTGTGTTCATTTTAGGGAAGAAGTGAATGAAAAACTCCGAGACACTGCTGATGGGACCT---|TGGTACGAGACGCATCTACTAAAATGCACGGCGATTACACTCTTACACTAAGGTGAGCCAGGAAGTCAGCTGTAATTGCGATGTCTCAGTTGTCATGA
Pten	Del 4|0	56.5951	56.2953	54.6463	57.5468	38.9326	57.5754	CTTTTGTCTCCCTCCTCCCTCTGCCCCCTGGGCCTATCAGGGAGTCACAATTCCCAGTCAGAGGCGCTATGTATATTATTATAGCTACCTGCTAAAAAATCACCTGGATTAC----|CCGTGGCACTGCTGTTTCACAAGATGATGTTTGAAACTATTCCAATGTTCAGTGGCGGAACTTGCAGTAAGTGCTCTAAATTCTTAGCTGTCTGTGTGTCGGA
Pten	Del 1|0	42.673	43.5184	45.3016	42.3112	28.9713	40.8181	CTTTTGTCTCCCTCCTCCCTCTGCCCCCTGGGCCTATCAGGGAGTCACAATTCCCAGTCAGAGGCGCTATGTATATTATTATAGCTACCTGCTAAAAAATCACCTGGATTACAGA-|CCGTGGCACTGCTGTTTCACAAGATGATGTTTGAAACTATTCCAATGTTCAGTGGCGGAACTTGCAGTAAGTGCTCTAAATTCTTAGCTGTCTGTGTGTCGGA
Pten	Del 1|0	0.557013	0.153677	0.0385907	0.142027	18.403	0.64261	CTTTTGTCTCCCTCCTCCCTCTGCCCCCTGGGCCTATCAGGGAGTCACAATTCCCAGTCAGAGGCGCTATGTATATTATTATAGCTACCTGCTAAAAAATCACCTGGATTACAG-C|CCGTGGCACTGCTGTTTCACAAGATGATGTTTGAAACTATTCCAATGTTCAGTGGCGGAACTTGCAGTAAGTGCTCTAAATTCTTAGCTGTCTGTGTGTCGGA
Pten	Del 44|15	0.174876	0.0325981	0.0135067	0	13.6931	0.963915	CTTTTGTCTCCCTCCTCCCTCTGCCCCCTGGGCCTATCAGGGAGTCACAATTCCCAGTCAGAGGCGCTATGT-------------------------------------------- | ---------------TTCACAAGATGATGTTTGAAACTATTCCAATGTTCAGTGGCGGAACTTGCAGTAAGTGCTCTAAATTCTTAGCTGTCTGTGTGTCGGA
Rasa1	Del 1|0	68.366	68.8673	71.8195	54.7804	43.6035	62.7049	AGCGTGCCGGGTCAAGTTACCCGCGGCCCTGCCGGTGGCAGCCGCCCCGTGTCCCGGGCTGGCGGACGCCGACT|TGGTTGCGGCCCTCGGTGGCGGAGCCGCGTCGGGGTCCGGGTTCCTGGGGACCGGGCCGGTGGCCGGTGTCTTGGGGGGCGCCGCGCTGACCGGCAGTGCTGCTG
Rasa1	Ins 1A	30.9765	31.0241	28.0416	45.1071	42.5318	36.2705	AGCGTGCCGGGTCAAGTTACCCGCGGCCCTGCCGGTGGCAGCCGCCCCGTGTCCCGGGCTGGCGGACGCCGACT|{A}TGGTTGCGGCCCTCGGTGGCGGAGCCGCGTCGGGGTCCGGGTTCCTGGGGACCGGGCCGGTGGCCGGTGTCTTGGGGGGCGCCGCGCTGACCGGCAGTGCTGCTG
Rasa1	Del 12|22	0.653879	0.105524	0.134586	0.029174	12.1232	1.02459	AGCGTGCCGGGTCAAGTTACCCGCGGCCCTGCCGGTGGCAGCCGCCCCGTGTCCCGGGCTGG------------|----------------------AGCCGCGTCGGGGTCCGGGTTCCTGGGGACCGGGCCGGTGGCCGGTGTCTTGGGGGGCGCCGCGCTGACCGGCAGTGCTGCTG
Rasa1	Ins 1T	0.00362595	0.00307352	0.00434147	0.0833542	1.74146	0	AGCGTGCCGGGTCAAGTTACCCGCGGCCCTGCCGGTGGCAGCCGCCCCGTGTCCCGGGCTGGCGGACGCCGACT|{T}TGGTTGCGGCCCTCGGTGGCGGAGCCGCGTCGGGGTCCGGGTTCCTGGGGACCGGGCCGGTGGCCGGTGTCTTGGGGGGCGCCGCGCTGACCGGCAGTGCTGCTG
Rb1	Del 2|0	32.3354	31.252	31.6869	33.144	46.3118	36.0974	TACAGAAACAGCTGCAATCCCCATTAATGGTTCACCTCGAACACCCAGAAGAGGTCAGAACAGGAGCGCTCGGATAGCAAAACAACTAGAAAAT--T|ACGAGGATTATCGAGGTTCTCTGTAAAGAACACGAGTGTAATATAGATGAGGTAATTTCTCTTACACTTTATTTAAAACAGCTGAAGTAGATATATATGCTAAGTCTGCCTGTCA
Rb1	Del 1|0	65.172	33.5398	34.2205	33.9933	12.9754	24.1756	TACAGAAACAGCTGCAATCCCCATTAATGGTTCACCTCGAACACCCAGAAGAGGTCAGAACAGGAGCGCTCGGATAGCAAAACAACTAGAAAATG-T|ACGAGGATTATCGAGGTTCTCTGTAAAGAACACGAGTGTAATATAGATGAGGTAATTTCTCTTACACTTTATTTAAAACAGCTGAAGTAGATATATATGCTAAGTCTGCCTGTCA
Rb1	Ins 1T	2.47412	35.0925	34.0836	32.8627	28.8069	29.6278	TACAGAAACAGCTGCAATCCCCATTAATGGTTCACCTCGAACACCCAGAAGAGGTCAGAACAGGAGCGCTCGGATAGCAAAACAACTAGAAAATGAT{T}|ACGAGGATTATCGAGGTTCTCTGTAAAGAACACGAGTGTAATATAGATGAGGTAATTTCTCTTACACTTTATTTAAAACAGCTGAAGTAGATATATATGCTAAGTCTGCCTGTCA
Rb1	Del 22|5	0.0185129	0.115686	0.00888984	0	11.9059	10.0992	TACAGAAACAGCTGCAATCCCCATTAATGGTTCACCTCGAACACCCAGAAGAGGTCAGAACAGGAGCGCTCGGAT----------------------|-----GATTATCGAGGTTCTCTGTAAAGAACACGAGTGTAATATAGATGAGGTAATTTCTCTTACACTTTATTTAAAACAGCTGAAGTAGATATATATGCTAAGTCTGCCTGTCA
Rps6ka3	WT	97.8017	99.8367	99.8464	99.9659	70.4978	82.2262	GAGAGTCATTCTGGGCTAACAATGGGTTGTCTCTATATTTACCTTAACAGGAAGAAGGCAGTATCAAAGAAATTGCAATCACACATCATGTGAAGGAAGGACATG|AAAAGGCAGATCCTTCCCAGTTTGAACTTTTAAAAGTATTAGGGCAGGGATCATTTGGAAAGGTAAGTCATAGTTGTTTGC
Rps6ka3	Del 5|6	2.19834	0.16331	0.153616	0.0340821	27.6318	7.58528	GAGAGTCATTCTGGGCTAACAATGGGTTGTCTCTATATTTACCTTAACAGGAAGAAGGCAGTATCAAAGAAATTGCAATCACACATCATGTGAAGGAAGG----- | ------CAGATCCTTCCCAGTTTGAACTTTTAAAAGTATTAGGGCAGGGATCATTTGGAAAGGTAAGTCATAGTTGTTTGC
Rps6ka3	Del 0|5	0	0	0	0	1.87039	10.1885	GAGAGTCATTCTGGGCTAACAATGGGTTGTCTCTATATTTACCTTAACAGGAAGAAGGCAGTATCAAAGAAATTGCAATCACACATCATGTGAAGGAAGGACATG|-----GCAGATCCTTCCCAGTTTGAACTTTTAAAAGTATTAGGGCAGGGATCATTTGGAAAGGTAAGTCATAGTTGTTTGC
Runx3	WT	76.022	94.4933	89.1498	99.9516	75.0099	72.6008	GACAGCCCCAACTTCCTCTGCTCCGTGCTGCCCTCGCACTGGCGCTGCAACAAGACGCTGCCGGTCGCCT|TCAAGGTGAGTGCAGGGGCCCGAGCCGGGAGGACACCGGGGAACCTGGGCGCCCCCATTTGCAGGAGCCCATACCGGGGAGGACTTGGGGAGCACCTAGAAGTAGGACATGAAAGGGGATGTCACCCAG
Runx3	Del 1|0	23.978	5.50668	10.8502	0.0483559	24.8741	19.5178	GACAGCCCCAACTTCCTCTGCTCCGTGCTGCCCTCGCACTGGCGCTGCAACAAGACGCTGCCGGTCGCC-|TCAAGGTGAGTGCAGGGGCCCGAGCCGGGAGGACACCGGGGAACCTGGGCGCCCCCATTTGCAGGAGCCCATACCGGGGAGGACTTGGGGAGCACCTAGAAGTAGGACATGAAAGGGGATGTCACCCAG
Runx3	Del 8|13	0	0	0	0	0.116002	7.88148	GACAGCCCCAACTTCCTCTGCTCCGTGCTGCCCTCGCACTGGCGCTGCAACAAGACGCTGCC--------|-------------TGCAGGGGCCCGAGCCGGGAGGACACCGGGGAACCTGGGCGCCCCCATTTGCAGGAGCCCATACCGGGGAGGACTTGGGGAGCACCTAGAAGTAGGACATGAAAGGGGATGTCACCCAG
Setd5	WT	99.9893	99.9853	99.9684	100	55.3691	100	GCCCTGGTTTTAGTAGGTAATCGCTCAGAAGGAAAGTTTTAACTCCTGGGAAAGCCCCTTCTATGCTAATTTATTCTATCGGGCGCCTTTGCCTTTCTCATTCTTAGGAATAAGGATCTTTCTCCTGTG|TACTGATGCTGCAGCCCGCCCTGCTGGCCTGGGTCAGGGGTGCGTGGATGACCTGCATTTTCTGCTTTCTCATGTTACTTGTGTAACGTCTTCACC
Setd5	Del 2|0	0.0107193	0.01221	0.0236752	0	27.8654	0	GCCCTGGTTTTAGTAGGTAATCGCTCAGAAGGAAAGTTTTAACTCCTGGGAAAGCCCCTTCTATGCTAATTTATTCTATCGGGCGCCTTTGCCTTTCTCATTCTTAGGAATAAGGATCTTTCTCCTG--|TACTGATGCTGCAGCCCGCCCTGCTGGCCTGGGTCAGGGGTGCGTGGATGACCTGCATTTTCTGCTTTCTCATGTTACTTGTGTAACGTCTTCACC
Setd5	Del 0|5	0	0.002442	0.00789173	0	16.7654	0	GCCCTGGTTTTAGTAGGTAATCGCTCAGAAGGAAAGTTTTAACTCCTGGGAAAGCCCCTTCTATGCTAATTTATTCTATCGGGCGCCTTTGCCTTTCTCATTCTTAGGAATAAGGATCTTTCTCCTGTG|-----ATGCTGCAGCCCGCCCTGCTGGCCTGGGTCAGGGGTGCGTGGATGACCTGCATTTTCTGCTTTCTCATGTTACTTGTGTAACGTCTTCACC
Smad4	WT	98.1647	97.1251	98.0178	99.832	68.7459	98.3406	AGTACGTTCACGACTTTGAAGGACAGCCGTCCTTACCCACTGAAGGACATTCGATTCAAACCATCCAACACCCGCCAAGTAATCGCGCATCAACGGAGACGTACAGCG|CCCCGGCTCTGTTAGCCCCGGCAGAGTCTAACGCCACCAGCACCACCAACTTCCCCAACATTCCTGTGGCTTCCACAAGTGAGTGTTGCAGTCAGATCGAGTCGAAAGTTTTC
Smad4	Del 2|0	1.66579	1.8811	1.79014	0.0586963	0.00296613	0	AGTACGTTCACGACTTTGAAGGACAGCCGTCCTTACCCACTGAAGGACATTCGATTCAAACCATCCAACACCCGCCAAGTAATCGCGCATCAACGGAGACGTACAG--|CCCCGGCTCTGTTAGCCCCGGCAGAGTCTAACGCCACCAGCACCACCAACTTCCCCAACATTCCTGTGGCTTCCACAAGTGAGTGTTGCAGTCAGATCGAGTCGAAAGTTTTC
Smad4	Del 16|0	0.0350693	0.177462	0.0309713	0.10694	25.3515	0.882096	AGTACGTTCACGACTTTGAAGGACAGCCGTCCTTACCCACTGAAGGACATTCGATTCAAACCATCCAACACCCGCCAAGTAATCGCGCATCA----------------|CCCCGGCTCTGTTAGCCCCGGCAGAGTCTAACGCCACCAGCACCACCAACTTCCCCAACATTCCTGTGGCTTCCACAAGTGAGTGTTGCAGTCAGATCGAGTCGAAAGTTTTC
Smad4	Del 39|50	0.134432	0.816327	0.161051	0.00241218	5.89963	0.777293	AGTACGTTCACGACTTTGAAGGACAGCCGTCCTTACCCACTGAAGGACATTCGATTCAAACCATCCAAC--------------------------------------- | --------------------------------------------------TTCCCCAACATTCCTGTGGCTTCCACAAGTGAGTGTTGCAGTCAGATCGAGTCGAAAGTTTTC
Tet2	WT	70.1665	74.9722	73.7189	52.5448	40.9361	61.4359	CACCGTCACAATCACTTCTTGCTCCCCGTCTTGTTCTTCAGCCTCCTTTAGAAGGAAAAGGCGCTCTAAATGATGTAGCTTTGGAAGAACACCATGACTACCCCAAC|CGAAGCAACCGAACTCTTTTAAGGGAAGGGAAAATAGACCATCAACCCAAGACATCATCTAGCCAGAGTCTGAATCCATCTGTACATACACCCAACCCCCCCTTGATGCTTCCAGAACAGCAT
Tet2	Del 2|4	29.1676	23.8622	26.079	47.4486	40.4929	36.3321	CACCGTCACAATCACTTCTTGCTCCCCGTCTTGTTCTTCAGCCTCCTTTAGAAGGAAAAGGCGCTCTAAATGATGTAGCTTTGGAAGAACACCATGACTACCCCA--|----GCAACCGAACTCTTTTAAGGGAAGGGAAAATAGACCATCAACCCAAGACATCATCTAGCCAGAGTCTGAATCCATCTGTACATACACCCAACCCCCCCTTGATGCTTCCAGAACAGCAT
Tet2	Del 0|9	0.665889	1.16562	0.202038	0.00667913	18.571	2.232	CACCGTCACAATCACTTCTTGCTCCCCGTCTTGTTCTTCAGCCTCCTTTAGAAGGAAAAGGCGCTCTAAATGATGTAGCTTTGGAAGAACACCATGACTACCCCAAC|---------CGAACTCTTTTAAGGGAAGGGAAAATAGACCATCAACCCAAGACATCATCTAGCCAGAGTCTGAATCCATCTGTACATACACCCAACCCCCCCTTGATGCTTCCAGAACAGCAT
Tsc1	WT	99.3774	99.754	99.9154	99.9803	75.9928	99.6751	TACTCTGCGACACAGAACATGCCCAGCATTTTCACTGTGCTTCCATTTCAGGAAGAAAGAGCAGATTCCTCAAGGCCTTACCTTCACAGACAGTCAAACGACCGAGG|ATTAGGTAAACTCCCTGGGTAATGATGGGCCTTGCTTGCCTCTTGGCATTGAACTCTGTAGCTTAAAAGCTAAGCTGGGTGGAAGAAGGATTTTCTGGGATAGCACCTATGCT
Tsc1	Del 5|3	0.622574	0.245987	0.0845951	0.0196889	24.0072	0.324911	TACTCTGCGACACAGAACATGCCCAGCATTTTCACTGTGCTTCCATTTCAGGAAGAAAGAGCAGATTCCTCAAGGCCTTACCTTCACAGACAGTCAAACGAC-----|---AGGTAAACTCCCTGGGTAATGATGGGCCTTGCTTGCCTCTTGGCATTGAACTCTGTAGCTTAAAAGCTAAGCTGGGTGGAAGAAGGATTTTCTGGGATAGCACCTATGCT
Tsc2	Del 3|0	46.6135	47.1504	39.7916	49.7886	33.4639	47.6692	CTAAGGTCCCTGGAGGCTACACCCTTCTCACTGTCCCCTTTTTGTCATGGCAGCATGCAGTGGAGGCACTTTGGAAGGCTGTCTCAGACTTGCTACAGCCAGAGCGGC---|CAGAGGCCCGGCATGCAGTTCTCACCTTATTGAAGGCCATTGTACAGGGACAGGTAAGGGGTGGAGCTGTGTGAGCCTGTGGGATGAAGGCAGACCGTCACCGTTTGAGCTCCTGC
Tsc2	Del 0|3	25.3848	27.2812	39.7916	24.9781	16.1739	25.1014	CTAAGGTCCCTGGAGGCTACACCCTTCTCACTGTCCCCTTTTTGTCATGGCAGCATGCAGTGGAGGCACTTTGGAAGGCTGTCTCAGACTTGCTACAGCCAGAGCGGCCAC|---AGGCCCGGCATGCAGTTCTCACCTTATTGAAGGCCATTGTACAGGGACAGGTAAGGGGTGGAGCTGTGTGAGCCTGTGGGATGAAGGCAGACCGTCACCGTTTGAGCTCCTGC
Tsc2	Del 2|0	2.46292	1.43258	0.865558	0.0456986	20.0117	3.07039	CTAAGGTCCCTGGAGGCTACACCCTTCTCACTGTCCCCTTTTTGTCATGGCAGCATGCAGTGGAGGCACTTTGGAAGGCTGTCTCAGACTTGCTACAGCCAGAGCGGCC--|CAGAGGCCCGGCATGCAGTTCTCACCTTATTGAAGGCCATTGTACAGGGACAGGTAAGGGGTGGAGCTGTGTGAGCCTGTGGGATGAAGGCAGACCGTCACCGTTTGAGCTCCTGC
Tsc2	Del 1|0	25.5388	24.1358	19.5512	25.1876	30.3505	24.159	CTAAGGTCCCTGGAGGCTACACCCTTCTCACTGTCCCCTTTTTGTCATGGCAGCATGCAGTGGAGGCACTTTGGAAGGCTGTCTCAGACTTGCTACAGCCAGAGCGGCCA-|CAGAGGCCCGGCATGCAGTTCTCACCTTATTGAAGGCCATTGTACAGGGACAGGTAAGGGGTGGAGCTGTGTGAGCCTGTGGGATGAAGGCAGACCGTCACCGTTTGAGCTCCTGC

## Sheet: Reads(1C3-2,3,4)
Target Gene	Mutation Type	1C3-2			1C3-3			1C3-4			Reference
		Day 0	Day 15	Day 30	Day 0	Day 15	Day 30	Day 0	Day 15	Day 30
Apc	Ins 1A	28010	24480	22349	184	173	265	332	167	159	CATGGCATAAAGCAGTTACTACATAAGAACTTGTTTCTGTTTAGAATTTAACTTAGATAGTAATTTCCCCGGAGTGAAACTACGCTCAAAAATGTCCCTTCGCTCCTACG|{A}GAAGTCGGGAAGGATCTGTATCCAGCCGTTCAGGAGAATGCAGTCCTGTCCCCATGGGGTCATTCCCAAGAAGAACATTTGTAAATGGAAGCAGAGAGAGTACTGGGTATC
Apc	Del 1|0	18281	13729	14947	2429	1781	2589	5146	2182	1820	CATGGCATAAAGCAGTTACTACATAAGAACTTGTTTCTGTTTAGAATTTAACTTAGATAGTAATTTCCCCGGAGTGAAACTACGCTCAAAAATGTCCCTTCGCTCCTAC-|GAAGTCGGGAAGGATCTGTATCCAGCCGTTCAGGAGAATGCAGTCCTGTCCCCATGGGGTCATTCCCAAGAAGAACATTTGTAAATGGAAGCAGAGAGAGTACTGGGTATC
Apc	Del 0|5	878	4063	9568	28885	20089	32690	35646	28789	29607	CATGGCATAAAGCAGTTACTACATAAGAACTTGTTTCTGTTTAGAATTTAACTTAGATAGTAATTTCCCCGGAGTGAAACTACGCTCAAAAATGTCCCTTCGCTCCTACG|-----CGGGAAGGATCTGTATCCAGCCGTTCAGGAGAATGCAGTCCTGTCCCCATGGGGTCATTCCCAAGAAGAACATTTGTAAATGGAAGCAGAGAGAGTACTGGGTATC
Apc	Del 3|3	897	3711	8797	33687	26396	47108	35788	27726	30087	CATGGCATAAAGCAGTTACTACATAAGAACTTGTTTCTGTTTAGAATTTAACTTAGATAGTAATTTCCCCGGAGTGAAACTACGCTCAAAAATGTCCCTTCGCTCCT---|---GTCGGGAAGGATCTGTATCCAGCCGTTCAGGAGAATGCAGTCCTGTCCCCATGGGGTCATTCCCAAGAAGAACATTTGTAAATGGAAGCAGAGAGAGTACTGGGTATC
Apob	Del 0|1	29927	27284	22587	1416	1274	3943	2170	1556	1650	TCCGAAGACCCTGTAGAGCAAGCAGCAGGGGCTAGGCCCGTGGCCAGGCCACAGCCAGGAAGCCACCCCACCATCCATCCGCCATGGGCCCACGAAAGCCTGCCCTGC|-GACGCCGTTACTGCTGCTGTTCCTGCTACTGTTCTTGGACACCAGCGTCTGGGCTCGTGAGTTAGGGTGGAAGCCTGGGAGAAAGCCA
Apob	Del 0|12	562	3932	7328	14500	11588	28742	17285	12977	14587	TCCGAAGACCCTGTAGAGCAAGCAGCAGGGGCTAGGCCCGTGGCCAGGCCACAGCCAGGAAGCCACCCCACCATCCATCCGCCATGGGCCCACGAAAGCCTGCCCTGC|G------------GCTGCTGTTCCTGCTACTGTTCTTGGACACCAGCGTCTGGGCTCGTGAGTTAGGGTGGAAGCCTGGGAGAAAGCCA
Apob	Del 0|2	854	4444	8841	14242	12657	31586	21451	16878	19576	TCCGAAGACCCTGTAGAGCAAGCAGCAGGGGCTAGGCCCGTGGCCAGGCCACAGCCAGGAAGCCACCCCACCATCCATCCGCCATGGGCCCACGAAAGCCTGCCCTGC|G--CGCCGTTACTGCTGCTGTTCCTGCTACTGTTCTTGGACACCAGCGTCTGGGCTCGTGAGTTAGGGTGGAAGCCTGGGAGAAAGCCA
Apob	Ins 1G	15320	14368	10420	61	3	2	9	12	5	TCCGAAGACCCTGTAGAGCAAGCAGCAGGGGCTAGGCCCGTGGCCAGGCCACAGCCAGGAAGCCACCCCACCATCCATCCGCCATGGGCCCACGAAAGCCTGCCCTGC|{G}GGACGCCGTTACTGCTGCTGTTCCTGCTACTGTTCTTGGACACCAGCGTCTGGGCTCGTGAGTTAGGGTGGAAGCCTGGGAGAAAGCCA
Apob	Del 19|91	8371	8172	6101	509	4	19	47	16	21	TCCGAAGACCCTGTAGAGCAAGCAGCAGGGGCTAGGCCCGTGGCCAGGCCACAGCCAGGAAGCCACCCCACCATCCATCCGCCATGGGC------------------- | -------------------------------------------------------------------------------------------TGGGAGAAAGCCA
Arid1a	Del 11|16	2952	3948	2262	4	0	33	13	17	10	TATGCAGAGGAACCCCCAGATGCCCCAGTACACTTCCCCTCAGCCTGGCTCGGCCTTATCCCCACGTCAGCCGTCTGGAGGACAG----------- | ----------------CAGAACTCCATGGGGAGCTACGGCCCCCAGGGCAGTCAGTATGGCCCACAAGGTAAGTGTGCTACCCCTTTAGAAGGAAAGAGAGGTACTGTGTTAACGGCTG
Arid1a	Del 24|25	2095	2676	1383	13	6	24	37	6	14	TATGCAGAGGAACCCCCAGATGCCCCAGTACACTTCCCCTCAGCCTGGCTCGGCCTTATCCCCACGTCAGCC------------------------ | -------------------------ATGGGGAGCTACGGCCCCCAGGGCAGTCAGTATGGCCCACAAGGTAAGTGTGCTACCCCTTTAGAAGGAAAGAGAGGTACTGTGTTAACGGCTG
Arid1a	Del 10|9	281	1385	2365	6639	7138	13030	10131	7152	9052	TATGCAGAGGAACCCCCAGATGCCCCAGTACACTTCCCCTCAGCCTGGCTCGGCCTTATCCCCACGTCAGCCGTCTGGAGGACAGA---------- | ---------CTACCAGCAGAACTCCATGGGGAGCTACGGCCCCCAGGGCAGTCAGTATGGCCCACAAGGTAAGTGTGCTACCCCTTTAGAAGGAAAGAGAGGTACTGTGTTAACGGCTG
Arid1a	Del 0|4	312	1577	1883	5174	6327	12758	8080	6515	7818	TATGCAGAGGAACCCCCAGATGCCCCAGTACACTTCCCCTCAGCCTGGCTCGGCCTTATCCCCACGTCAGCCGTCTGGAGGACAGATGCACTCGGG|----GGCTCCTACCAGCAGAACTCCATTAGGGGAGCTACGGCCCCCAGGGCAGTCAGTATGGCCCACAAGGTAAGTGTGCTACCCCTTTAGAAGGAAAGAGAGGTACTGTGTTAACGGCTG
Arid1b	Del 23|24	30904	33324	33545	18054	12067	30489	38460	11378	18857	CTTGGGCAAGGACCTAGGCGCCCAGTACGCCGCTGCCAGCCCGGCCTGGGCGGCCGCGCAACAAAGGAGTCACCC----------------------- | ------------------------TAACCCCCGCGCCCGGCCGGGCCTGCTTCCGCCCGGGCCTCGCGCCGCGAGCCCGACTTTCTTTCTTCGCCGGGTACTTTTCCCGGCGGTTG
Arid2	WT	2636	293	1679	34	23	53	58	15	19	CAGCTTAACATAGGGCTTCCTGTGGTATATAATGTCTTTATTCCTCTCTCTCTCTCTTTTAGGCTAAATGCTCATTTTGAAGTAAATCCAGAC|TGTTCCGTCTCTCGGGCAGAAATGTATTCAGAGTACCTCTCAACTTGCAGTAAATTAGCTCGCGGTGGCATCCTCACATCAACTGGGTTTTATAAGTGTCTTAGGTAACTCGCACAGCTC
Arid2	Del 0|3	2559	7016	10377	17145	16893	31101	31209	20393	21805	CAGCTTAACATAGGGCTTCCTGTGGTATATAATGTCTTTATTCCTCTCTCTCTCTCTTTTAGGCTAAATGCTCATTTTGAAGTAAATCCAGAC|---TCCGTCTCTCGGGCAGAAATGTATTCAGAGTACCTCTCAACTTGCAGTAAATTAGCTCGCGGTGGCATCCTCACATCAACTGGGTTTTATAAGTGTCTTAGGTAACTCGCACAGCTC
Arid2	Ins 2 AG	13584	9575	10039	23	15	48	70	40	17	CAGCTTAACATAGGGCTTCCTGTGGTATATAATGTCTTTATTCCTCTCTCTCTCTCTTTTAGGCTAAATGCTCATTTTGAAGTAAATCCAGAC|{AG}TGTTCCGTCTCTCGGGCAGAAATGTATTCAGAGTACCTCTCAACTTGCAGTAAATTAGCTCGCGGTGGCATCCTCACATCAACTGGGTTTTATAAGTGTCTTAGGTAACTCGCACAGCTC
Arid2	Del 0|2	13482	9496	10388	30	34	12	89	43	30	CAGCTTAACATAGGGCTTCCTGTGGTATATAATGTCTTTATTCCTCTCTCTCTCTCTTTTAGGCTAAATGCTCATTTTGAAGTAAATCCAGAC|--TTCCGTCTCTCGGGCAGAAATGTATTCAGAGTACCTCTCAACTTGCAGTAAATTAGCTCGCGGTGGCATCCTCACATCAACTGGGTTTTATAAGTGTCTTAGGTAACTCGCACAGCTC
Arid2	Ins 1T	15432	20365	14480	2025	3364	5031	4521	4096	3066	CAGCTTAACATAGGGCTTCCTGTGGTATATAATGTCTTTATTCCTCTCTCTCTCTCTTTTAGGCTAAATGCTCATTTTGAAGTAAATCCAGAC|{T}TGTTCCGTCTCTCGGGCAGAAATGTATTCAGAGTACCTCTCAACTTGCAGTAAATTAGCTCGCGGTGGCATCCTCACATCAACTGGGTTTTATAAGTGTCTTAGGTAACTCGCACAGCTC
Atm	WT	67153	65100	67902	22211	26145	42215	37102	28848	39427	TCTGTCATTCATTGGTGAAGAAATCAAAGTAGAAAAACATTGAGCGACTGCTCTAAAGTCCTATTATTCCCATTTTCTTAAACATCATGTTTTTCCTTTCTGCAGGTTTTAGAGAAAGTCTCCGAATC|GTTTGGATGTAGAAGTTTAGAAGACTTCATGATTTCTCACCTAGACTACCTGGTTTTGGAATGGCTGAACCTTCAAGATACTG
Atm	Del 8|0	8018	927	5341	309	238	340	306	373	294	TCTGTCATTCATTGGTGAAGAAATCAAAGTAGAAAAACATTGAGCGACTGCTCTAAAGTCCTATTATTCCCATTTTCTTAAACATCATGTTTTTCCTTTCTGCAGGTTTTAGAGAAAGTC--------|GTTTGGATGTAGAAGTTTAGAAGACTTCATGATTTCTCACCTAGACTACCTGGTTTTGGAATGGCTGAACCTTCAAGATACTG
Atm	Del 0|6	5092	697	3146	129	188	140	178	167	179	TCTGTCATTCATTGGTGAAGAAATCAAAGTAGAAAAACATTGAGCGACTGCTCTAAAGTCCTATTATTCCCATTTTCTTAAACATCATGTTTTTCCTTTCTGCAGGTTTTAGAGAAAGTCTCCGAATC|------ATGTAGAAGTTTAGAAGACTTCATGATTTCTCACCTAGACTACCTGGTTTTGGAATGGCTGAACCTTCAAGATACTG
Atm	Del 3|0	1112	5970	13718	17781	20232	32142	30112	20171	22229	TCTGTCATTCATTGGTGAAGAAATCAAAGTAGAAAAACATTGAGCGACTGCTCTAAAGTCCTATTATTCCCATTTTCTTAAACATCATGTTTTTCCTTTCTGCAGGTTTTAGAGAAAGTCTCCGA---|GTTTGGATGTAGAAGTTTAGAAGACTTCATGATTTCTCACCTAGACTACCTGGTTTTGGAATGGCTGAACCTTCAAGATACTG
Axin1	Del 1|0	37880	67732	46529	33784	25336	56425	56269	27114	47707	GTTCTGAGGCCCGTCATCTGGTCCCTGCCTCAGCCAATAGGCGGCAGGAGCCCGAGCTGCAGCCTAGAGTCACGCTTCTGCCTCCCAGCCACACAGTGGCCAAGAGCAG-|GACCGGCTTCCTAGAGTGGCTGAAAGTGCTCGGACGGACAGCCAAGCCCATCATGGCGGACAGCGGGACAGTGGGTCGTGATCAGGCACTTGGAGCCAGGCAGGTGAGGTAA
Axin1	Del 12|0	849	3384	6226	34013	21839	48405	55844	24037	45730	GTTCTGAGGCCCGTCATCTGGTCCCTGCCTCAGCCAATAGGCGGCAGGAGCCCGAGCTGCAGCCTAGAGTCACGCTTCTGCCTCCCAGCCACACAGTG------------|GACCGGCTTCCTAGAGTGGCTGAAAGTGCTCGGACGGACAGCCAAGCCCATCATGGCGGACAGCGGGACAGTGGGTCGTGATCAGGCACTTGGAGCCAGGCAGGTGAGGTAA
Cdkn2a	Del 0|1	23112	23732	24655	458	546	727	772	486	433	CAGGTGATGATGATGGGCAACGTTCACGTAGCAGCTCTTCTGCTCAACTACGGTGCAGATTCGAACTGCGAGGACCCCACTACCTTCTCCCGCCC|-GTGCACGACGCAGCGCGGGAAGGCTTCCTGGACACGCTGGTGGTGCTGCACGGGTCAGGGGCTCGGCTGGATGTGCGCGATGCCTGGGGTCGCCTGCCGCTCGACTTGGCCCAAGA
Cdkn2a	Del 0|5	685	3006	6694	3613	2359	5372	4761	2103	3032	CAGGTGATGATGATGGGCAACGTTCACGTAGCAGCTCTTCTGCTCAACTACGGTGCAGATTCGAACTGCGAGGACCCCACTACCTTCTCCCGCCC|-----ACGACGCAGCGCGGGAAGGCTTCCTGGACACGCTGGTGGTGCTGCACGGGTCAGGGGCTCGGCTGGATGTGCGCGATGCCTGGGGTCGCCTGCCGCTCGACTTGGCCCAAGA
Cdkn2a	Del 0|7	681	3127	6379	3822	2520	5481	5078	2302	3094	CAGGTGATGATGATGGGCAACGTTCACGTAGCAGCTCTTCTGCTCAACTACGGTGCAGATTCGAACTGCGAGGACCCCACTACCTTCTCCCGCCC|-------GACGCAGCGCGGGAAGGCTTCCTGGACACGCTGGTGGTGCTGCACGGGTCAGGGGCTCGGCTGGATGTGCGCGATGCCTGGGGTCGCCTGCCGCTCGACTTGGCCCAAGA
Cdkn2a	Ins 1G	6307	9297	6755	58	122	93	138	67	58	CAGGTGATGATGATGGGCAACGTTCACGTAGCAGCTCTTCTGCTCAACTACGGTGCAGATTCGAACTGCGAGGACCCCACTACCTTCTCCCGCCC|{G}GGTGCACGACGCAGCGCGGGAAGGCTTCCTGGACACGCTGGTGGTGCTGCACGGGTCAGGGGCTCGGCTGGATGTGCGCGATGCCTGGGGTCGCCTGCCGCTCGACTTGGCCCAAGA
Cdkn2a	Del 1|1	2566	565	2772	154	125	203	219	150	132	CAGGTGATGATGATGGGCAACGTTCACGTAGCAGCTCTTCTGCTCAACTACGGTGCAGATTCGAACTGCGAGGACCCCACTACCTTCTCCCGCC-|-GTGCACGACGCAGCGCGGGAAGGCTTCCTGGACACGCTGGTGGTGCTGCACGGGTCAGGGGCTCGGCTGGATGTGCGCGATGCCTGGGGTCGCCTGCCGCTCGACTTGGCCCAAGA
Chd1	Ins 1T	19655	16992	13775	227	238	421	275	292	240	AGCGACTCTGATTCTGGCTCTGACTCAGGAAGTCAATCAGAGTCTGAATCAGACACATCCCGAGAGAACAAGGTTCAAGCAAAACCACCAAAAGT{T}|CGACGGAGCCGAGGTAAGTTAGTGCAATTGAACTGGCTTAAGACAGAAGTTAAATCTTATAACTGACTGGACAGTGTCATGGCCTGGGCATATAGCGCAGCAGTACAGCAC
Chd1	Del 0|2	4709	4105	2913	0	3	4	0	2	0	AGCGACTCTGATTCTGGCTCTGACTCAGGAAGTCAATCAGAGTCTGAATCAGACACATCCCGAGAGAACAAGGTTCAAGCAAAACCACCAAAAGT|--ACGGAGCCGAGGTAAGTTAGTGCAATTGAACTGGCTTAAGACAGAAGTTAAATCTTATAACTGACTGGACAGTGTCATGGCCTGGGCATATAGCGCAGCAGTACAGCAC
Chd1	Del 29|13	118	778	1735	1197	890	2157	1999	816	1337	AGCGACTCTGATTCTGGCTCTGACTCAGGAAGTCAATCAGAGTCTGAATCAGACACATCCCGAGAG----------------------------- | -------------GTAAGTTAGTGCAATTGAACTGGCTTAAGACAGAAGTTAAATCTTATAACTGACTGGACAGTGTCATGGCCTGGGCATATAGCGCAGCAGTACAGCAC
Chd1	Del 18|23	147	802	1668	1225	975	2563	2168	916	1471	AGCGACTCTGATTCTGGCTCTGACTCAGGAAGTCAATCAGAGTCTGAATCAGACACATCCCGAGAGAACAAGGTTCA------------------ | -----------------------GCAATTGAACTGGCTTAAGACAGAAGTTAAATCTTATAACTGACTGGACAGTGTCATGGCCTGGGCATATAGCGCAGCAGTACAGCAC
Col1a1	Ins 1T	16246	19121	11848	28	22	106	65	114	122	AGTCCAAGACCTTCTCCCAGCATGAAGAGGATGCTAAACCCGTGGTAATAAGGCCAAGGCTGTGGCCCTGATGCGTCTGTGACTTCTCTCCACTTAGGGTCCTTCCGGTGA{T}|ACGTGGTGCTCCCGGACCTGCTGGTCCCAAAGGTTCTCCTGGTGAAGCTGGTCGCCCCGGTGAAGCTGGTCTCCCTGGTGCCAAGGTGAGAAGATCCTCTGTCCTGTATGG
Col1a1	Del 6|2	1147	6125	10364	8457	9838	24354	13886	10685	16583	AGTCCAAGACCTTCTCCCAGCATGAAGAGGATGCTAAACCCGTGGTAATAAGGCCAAGGCTGTGGCCCTGATGCGTCTGTGACTTCTCTCCACTTAGGGTCCTTC------ | --GTGGTGCTCCCGGACCTGCTGGTCCCAAAGGTTCTCCTGGTGAAGCTGGTCGCCCCGGTGAAGCTGGTCTCCCTGGTGCCAAGGTGAGAAGATCCTCTGTCCTGTATGG
Col1a1	Del 9|4	1396	6562	11418	8666	9903	25256	13955	10755	16744	AGTCCAAGACCTTCTCCCAGCATGAAGAGGATGCTAAACCCGTGGTAATAAGGCCAAGGCTGTGGCCCTGATGCGTCTGTGACTTCTCTCCACTTAGGGTCC--------- | ----GGTGCTCCCGGACCTGCTGGTCCCAAAGGTTCTCCTGGTGAAGCTGGTCGCCCCGGTGAAGCTGGTCTCCCTGGTGCCAAGGTGAGAAGATCCTCTGTCCTGTATGG
Col1a1	Del 1|0	11050	1845	5658	151	308	574	314	800	367	AGTCCAAGACCTTCTCCCAGCATGAAGAGGATGCTAAACCCGTGGTAATAAGGCCAAGGCTGTGGCCCTGATGCGTCTGTGACTTCTCTCCACTTAGGGTCCTTCCGGTG-|ACGTGGTGCTCCCGGACCTGCTGGTCCCAAAGGTTCTCCTGGTGAAGCTGGTCGCCCCGGTGAAGCTGGTCTCCCTGGTGCCAAGGTGAGAAGATCCTCTGTCCTGTATGG
Col1a1	Del 4|0	4912	824	2279	34	41	155	99	170	94	AGTCCAAGACCTTCTCCCAGCATGAAGAGGATGCTAAACCCGTGGTAATAAGGCCAAGGCTGTGGCCCTGATGCGTCTGTGACTTCTCTCCACTTAGGGTCCTTCCG----|ACGTGGTGCTCCCGGACCTGCTGGTCCCAAAGGTTCTCCTGGTGAAGCTGGTCGCCCCGGTGAAGCTGGTCTCCCTGGTGCCAAGGTGAGAAGATCCTCTGTCCTGTATGG
Col1a1	Del 0|4	2663	459	1189	13	19	99	32	83	44	AGTCCAAGACCTTCTCCCAGCATGAAGAGGATGCTAAACCCGTGGTAATAAGGCCAAGGCTGTGGCCCTGATGCGTCTGTGACTTCTCTCCACTTAGGGTCCTTCCGGTGA|----GGTGCTCCCGGACCTGCTGGTCCCAAAGGTTCTCCTGGTGAAGCTGGTCGCCCCGGTGAAGCTGGTCTCCCTGGTGCCAAGGTGAGAAGATCCTCTGTCCTGTATGG
Col1a1	Del 0|5	2272	357	1156	8	16	69	35	66	50	AGTCCAAGACCTTCTCCCAGCATGAAGAGGATGCTAAACCCGTGGTAATAAGGCCAAGGCTGTGGCCCTGATGCGTCTGTGACTTCTCTCCACTTAGGGTCCTTCCGGTGA|-----GTGCTCCCGGACCTGCTGGTCCCAAAGGTTCTCCTGGTGAAGCTGGTCGCCCCGGTGAAGCTGGTCTCCCTGGTGCCAAGGTGAGAAGATCCTCTGTCCTGTATGG
Dlc1	Del 1|0	13057	12752	13443	3189	3753	5725	5884	3641	3922	ACGAAAGCATGCTGACAGACCTCAGCGAGCACCAGGAGGTGGCCTCTGTCCGAAGCCTCAGCAGCACCAGCAGCAGCGTCCCCACCCACGCAGCCCACAGTGGAGATGCCACTACGCCCCGAA-|CAATTCCGTCATCAGCGTCTGCTCCTCCGGACACTTTGTAGGCAATGATGACTCTTTTTCCAGCCTGCCGTCTCCCAAGGAACTGTCCAGCTTCAGT
Dlc1	Del 0|16	2585	3387	2300	7	8	27	22	4	14	ACGAAAGCATGCTGACAGACCTCAGCGAGCACCAGGAGGTGGCCTCTGTCCGAAGCCTCAGCAGCACCAGCAGCAGCGTCCCCACCCACGCAGCCCACAGTGGAGATGCCACTACGCCCCGAAC|----------------GTCTGCTCCTCCGGACACTTTGTAGGCAATGATGACTCTTTTTCCAGCCTGCCGTCTCCCAAGGAACTGTCCAGCTTCAGT
Dlc1	Del 4|34	41	462	980	2804	2406	4099	5056	2402	2819	ACGAAAGCATGCTGACAGACCTCAGCGAGCACCAGGAGGTGGCCTCTGTCCGAAGCCTCAGCAGCACCAGCAGCAGCGTCCCCACCCACGCAGCCCACAGTGGAGATGCCACTACGCCCC---- | ----------------------------------TTTGTAGGCAATGATGACTCTTTTTCCAGCCTGCCGTCTCCCAAGGAACTGTCCAGCTTCAGT
Dlc1	Del 0|2	1676	261	811	17	20	27	28	23	21	ACGAAAGCATGCTGACAGACCTCAGCGAGCACCAGGAGGTGGCCTCTGTCCGAAGCCTCAGCAGCACCAGCAGCAGCGTCCCCACCCACGCAGCCCACAGTGGAGATGCCACTACGCCCCGAAC|--ATTCCGTCATCAGCGTCTGCTCCTCCGGACACTTTGTAGGCAATGATGACTCTTTTTCCAGCCTGCCGTCTCCCAAGGAACTGTCCAGCTTCAGT
Fbxw7	WT	50877	852	61857	50211	51746	65015	76292	45187	64837	GTGTGAGTATGCCTTCCCTATTTCCTTTTCCATAGTTGGCACTCTATGTGCTTTCATTCCTGGAACCCAAAGACCTGCTGCAAGCGGCTCAGACTTGTCGA|TACTGGAGAATTTTGGCTGAGGATAACCTTCTCTGGAGAGAGAAATGTAAAGAAGAGGGTAAGTTCAGAATCACACACAGATGTGTTTCTACTCTGGAAACAAGTTAACAGAATAACTTGGCTGTGAGTGAGAGT
Fbxw7	Del 12|11	995	88	11866	31455	32919	44569	75843	36482	50482	GTGTGAGTATGCCTTCCCTATTTCCTTTTCCATAGTTGGCACTCTATGTGCTTTCATTCCTGGAACCCAAAGACCTGCTGCAAGCGGCT------------|-----------TTTGGCTGAGGATAACCTTCTCTGGAGAGAGAAATGTAAAGAAGAGGGTAAGTTCAGAATCACACACAGATGTGTTTCTACTCTGGAAACAAGTTAACAGAATAACTTGGCTGTGAGTGAGAGT
Fbxw7	Del 1|0	7898	22	7886	384	350	494	399	349	512	GTGTGAGTATGCCTTCCCTATTTCCTTTTCCATAGTTGGCACTCTATGTGCTTTCATTCCTGGAACCCAAAGACCTGCTGCAAGCGGCTCAGACTTGTCG-|TACTGGAGAATTTTGGCTGAGGATAACCTTCTCTGGAGAGAGAAATGTAAAGAAGAGGGTAAGTTCAGAATCACACACAGATGTGTTTCTACTCTGGAAACAAGTTAACAGAATAACTTGGCTGTGAGTGAGAGT
Fbxw7	Del 3|0	3894	22918	8986	2222	3071	3035	3327	2925	3386	GTGTGAGTATGCCTTCCCTATTTCCTTTTCCATAGTTGGCACTCTATGTGCTTTCATTCCTGGAACCCAAAGACCTGCTGCAAGCGGCTCAGACTTGT---|TACTGGAGAATTTTGGCTGAGGATAACCTTCTCTGGAGAGAGAAATGTAAAGAAGAGGGTAAGTTCAGAATCACACACAGATGTGTTTCTACTCTGGAAACAAGTTAACAGAATAACTTGGCTGTGAGTGAGAGT
Fbxw7	Del 0|5	943	24104	6582	2313	3200	3272	3399	2699	3248	GTGTGAGTATGCCTTCCCTATTTCCTTTTCCATAGTTGGCACTCTATGTGCTTTCATTCCTGGAACCCAAAGACCTGCTGCAAGCGGCTCAGACTTGTCGA|-----GAGAATTTTGGCTGAGGATAACCTTCTCTGGAGAGAGAAATGTAAAGAAGAGGGTAAGTTCAGAATCACACACAGATGTGTTTCTACTCTGGAAACAAGTTAACAGAATAACTTGGCTGTGAGTGAGAGT
Hic1	WT	331	489	523	62	86	450	165	124	147	CTACGCTCCTTACGGGCGGCCCGGCCGGGGCTTGAGGGCTGCCACGCCCGTCATCCAGGCTTGCTACTCGTCCCCGGCCGGGCCACCGCCGCCGCCTGCCGCCGAGCCGCCGTCG|GGCCCCGATGCAGCCGTCAACACCCACTGCGCTGAGCTATATGCTTCAGGCCCGGGCCCAGCAGCCTCACTCTGCGCCCCGGAGCGTCGCTGCTCCCCGCTTTG
Hic1	Del 1|0	345	1754	1067	1912	1584	3012	5917	1688	2751	CTACGCTCCTTACGGGCGGCCCGGCCGGGGCTTGAGGGCTGCCACGCCCGTCATCCAGGCTTGCTACTCGTCCCCGGCCGGGCCACCGCCGCCGCCTGCCGCCGAGCCGCCGTC-|GGCCCCGATGCAGCCGTCAACACCCACTGCGCTGAGCTATATGCTTCAGGCCCGGGCCCAGCAGCCTCACTCTGCGCCCCGGAGCGTCGCTGCTCCCCGCTTTG
Hic1	Del 0|3	58	34	49	5	1	6	0	10	0	CTACGCTCCTTACGGGCGGCCCGGCCGGGGCTTGAGGGCTGCCACGCCCGTCATCCAGGCTTGCTACTCGTCCCCGGCCGGGCCACCGCCGCCGCCTGCCGCCGAGCCGCCGTCG|---CCCGATGCAGCCGTCAACACCCACTGCGCTGAGCTATATGCTTCAGGCCCGGGCCCAGCAGCCTCACTCTGCGCCCCGGAGCGTCGCTGCTCCCCGCTTTG
Hic1	Ins 1G	14	426	138	8	28	43	0	35	21	CTACGCTCCTTACGGGCGGCCCGGCCGGGGCTTGAGGGCTGCCACGCCCGTCATCCAGGCTTGCTACTCGTCCCCGGCCGGGCCACCGCCGCCGCCTGCCGCCGAGCCGCCGTCG|{G}GGCCCCGATGCAGCCGTCAACACCCACTGCGCTGAGCTATATGCTTCAGGCCCGGGCCCAGCAGCCTCACTCTGCGCCCCGGAGCGTCGCTGCTCCCCGCTTTG
Hnf1a	WT	17168	56230	51108	38248	35307	107577	71094	40597	81056	GCCCTACCTGATGGTTGGAGAGGGTCCCCTGGACAAGGGGGAGTCCTGCGGTGGGAGTCGAGGGGACCTGACCGAGTTGCCTAATGGCCTTGG|AGAAACGCGTGGCTCTGAAGATGACACGGATGACGATGGGGAAGACTTCGCGCCACCCATTCTGAAAGAGCTGGAGAACCTCAGCCCAGAGGAGGCAGCCCACCAGAAAGCCGTGGTGGAGTCA
Keap1	WT	7805	9012	5186	9	31	27	6	57	10	CTTCTACGTGCAGGCACTGCTGCGGGCCGTGCGCTGCCATGCGCTCACGCCGCGCTTCCTGCAGACGCAGCTGCAGAAGTGTGAGATCCTGCAGGCCGACG|CGCGCTGCAAGGACTACCTGGTGCAGATATTCCAGGAGCTCACGCTGCACAAGCCCACGCAGGCAGTGCCCTGCCGCGCGCCCAAAGTGGGCCGCCTCATCTACACAGCGGGCGGTTACTTCCGACAGTCGCT
Keap1	Del 2|1	674	1141	1593	4547	6477	9940	6856	10192	7226	CTTCTACGTGCAGGCACTGCTGCGGGCCGTGCGCTGCCATGCGCTCACGCCGCGCTTCCTGCAGACGCAGCTGCAGAAGTGTGAGATCCTGCAGGCCGA--|-GCGCTGCAAGGACTACCTGGTGCAGATATTCCAGGAGCTCACGCTGCACAAGCCCACGCAGGCAGTGCCCTGCCGCGCGCCCAAAGTGGGCCGCCTCATCTACACAGCGGGCGGTTACTTCCGACAGTCGCT
Kmt2a	Del 6|0	21433	27538	39449	28566	23878	46898	49108	24033	37851	AGTTGCTGGCTCAGAAGATGCCGAGCCTCTTGCTCCTCCCATCAAACCAATTAAGCCTGTCACCAGAAACAAGGCACCTCAGGAGCCTCCGGTGAAGAAAGGGCGG------|AGGCGGTGCGGACAATGTCCTGGCTGCCAGGTGCCTGAGGACTGTGGCATTTGCACTAATTGCCTGGACAAGCCCAAGTTTGGTGGCCGCAATATA
Kmt2a	Del 20|2	2643	4965	12657	31045	20620	40990	50467	20303	34178	AGTTGCTGGCTCAGAAGATGCCGAGCCTCTTGCTCCTCCCATCAAACCAATTAAGCCTGTCACCAGAAACAAGGCACCTCAGGAGCCTCCGG--------------------|--GCGGTGCGGACAATGTCCTGGCTGCCAGGTGCCTGAGGACTGTGGCATTTGCACTAATTGCCTGGACAAGCCCAAGTTTGGTGGCCGCAATATA
Kmt2a	Ins 1A	21049	17016	20228	1601	2683	5321	2236	3290	3475	AGTTGCTGGCTCAGAAGATGCCGAGCCTCTTGCTCCTCCCATCAAACCAATTAAGCCTGTCACCAGAAACAAGGCACCTCAGGAGCCTCCGGTGAAGAAAGGGCGGCGATCA{A}|AGGCGGTGCGGACAATGTCCTGGCTGCCAGGTGCCTGAGGACTGTGGCATTTGCACTAATTGCCTGGACAAGCCCAAGTTTGGTGGCCGCAATATA
Kmt2a	Del 7|0	15456	17920	19856	850	1549	3892	1209	1816	2310	AGTTGCTGGCTCAGAAGATGCCGAGCCTCTTGCTCCTCCCATCAAACCAATTAAGCCTGTCACCAGAAACAAGGCACCTCAGGAGCCTCCGGTGAAGAAAGGGC-------A|AGGCGGTGCGGACAATGTCCTGGCTGCCAGGTGCCTGAGGACTGTGGCATTTGCACTAATTGCCTGGACAAGCCCAAGTTTGGTGGCCGCAATATA
Kmt2a	Del 1|0	3820	867	2582	86	94	258	143	194	138	AGTTGCTGGCTCAGAAGATGCCGAGCCTCTTGCTCCTCCCATCAAACCAATTAAGCCTGTCACCAGAAACAAGGCACCTCAGGAGCCTCCGGTGAAGAAAGGGCGGCGATC-|AGGCGGTGCGGACAATGTCCTGGCTGCCAGGTGCCTGAGGACTGTGGCATTTGCACTAATTGCCTGGACAAGCCCAAGTTTGGTGGCCGCAATATA
Kmt2c	WT	93677	99535	84302	6571	9199	10441	9292	8144	7300	CTCATGCCAAACCAGGATCCTTTTTTGCAAGCAGCACAAAACCGAGTACCAGGTTTACCTGGCCCTTTGATAAGGCCACCTGATACATGCTCCCAGACTCCCAGGCCACCTGGGCCTGGC|CGTATAGACACATTCACTCATGCTTCCTCATCTGCTGTTCGTGATCCATATGATCAGCCTCCAGTGACTCCCAGGCCTCATTCTGAGTCTTTCG
Kmt2c	Del 43|35	4050	6284	13304	46654	24993	42266	70225	23408	31355	CTCATGCCAAACCAGGATCCTTTTTTGCAAGCAGCACAAAACCGAGTACCAGGTTTACCTGGCCCTTTGATAAGGCC------------------------------------------- | -------------------------CCTCATCTGCTGTTCGTGATCCATATGATCAGCCTCCAGTGACTCCCAGGCCTCATTCTGAGTCTTTCG
Kmt2c	Del 0|5	2522	6706	16381	33498	31350	64417	58774	34196	42614	CTCATGCCAAACCAGGATCCTTTTTTGCAAGCAGCACAAAACCGAGTACCAGGTTTACCTGGCCCTTTGATAAGGCCACCTGATACATGCTCCCAGACTCCCAGGCCACCTGGGCCTGGC|-----AGACACATTCACTCATGCTTCCTCATCTGCTGTTCGTGATCCATATGATCAGCCTCCAGTGACTCCCAGGCCTCATTCTGAGTCTTTCG
Kmt2c	Del 1|0	9035	1454	5755	239	247	463	475	396	387	CTCATGCCAAACCAGGATCCTTTTTTGCAAGCAGCACAAAACCGAGTACCAGGTTTACCTGGCCCTTTGATAAGGCCACCTGATACATGCTCCCAGACTCCCAGGCCACCTGGGCCTGG-|CGTATAGACACATTCACTCATGCTTCCTCATCTGCTGTTCGTGATCCATATGATCAGCCTCCAGTGACTCCCAGGCCTCATTCTGAGTCTTTCG
Kmt2c	Del 0|2	6295	1065	4348	277	239	295	337	252	205	CTCATGCCAAACCAGGATCCTTTTTTGCAAGCAGCACAAAACCGAGTACCAGGTTTACCTGGCCCTTTGATAAGGCCACCTGATACATGCTCCCAGACTCCCAGGCCACCTGGGCCTGGC|C--ATAGACACATTCACTCATGCTTCCTCATCTGCTGTTCGTGATCCATATGATCAGCCTCCAGTGACTCCCAGGCCTCATTCTGAGTCTTTCG
Lkb1	Del 5|2	9246	17162	11191	578	438	704	797	593	833	ATCGACTCCACCGAGGTAATCTACCAGCCGCGCCGCAAACGCGCCAAGCTCATCGGCAAGTACCTGATGGGGGACCTGCTCGGGGAGGGCTC----- | --AAGGTGAAGGAGGTGCTGGACTCCGAGACCTTATGCCGCAGGGCGGTCAAGATCCTCAAGAAGAAAAAGCTGCGCAGGATCCCCAATGGAGAGGCCAACGTCAAGAAGTA
Lkb1	Del 10|0	1873	6122	9981	49474	35734	65444	82447	37780	63833	ATCGACTCCACCGAGGTAATCTACCAGCCGCGCCGCAAACGCGCCAAGCTCATCGGCAAGTACCTGATGGGGGACCTGCTCGGGGAG----------|GCAAGGTGAAGGAGGTGCTGGACTCCGAGACCTTATGCCGCAGGGCGGTCAAGATCCTCAAGAAGAAAAAGCTGCGCAGGATCCCCAATGGAGAGGCCAACGTCAAGAAGTA
Lkb1	Ins 1 G	8783	16691	11754	373	339	635	608	458	699	ATCGACTCCACCGAGGTAATCTACCAGCCGCGCCGCAAACGCGCCAAGCTCATCGGCAAGTACCTGATGGGGGACCTGCTCGGGGAGGGCTCGTACG{G}|GCAAGGTGAAGGAGGTGCTGGACTCCGAGACCTTATGCCGCAGGGCGGTCAAGATCCTCAAGAAGAAAAAGCTGCGCAGGATCCCCAATGGAGAGGCCAACGTCAAGAAGTA
Lkb1	Del 8|14	1301	4295	7751	46135	27830	49785	83366	34925	57894	ATCGACTCCACCGAGGTAATCTACCAGCCGCGCCGCAAACGCGCCAAGCTCATCGGCAAGTACCTGATGGGGGACCTGCTCGGGGAGGG-------- | --------------GTGCTGGACTCCGAGACCTTATGCCGCAGGGCGGTCAAGATCCTCAAGAAGAAAAAGCTGCGCAGGATCCCCAATGGAGAGGCCAACGTCAAGAAGTA
Lkb1	Del 4|0	4813	1589	5407	1194	1204	1489	1812	1316	1998	ATCGACTCCACCGAGGTAATCTACCAGCCGCGCCGCAAACGCGCCAAGCTCATCGGCAAGTACCTGATGGGGGACCTGCTCGGGGAGGGCTCG----|GCAAGGTGAAGGAGGTGCTGGACTCCGAGACCTTATGCCGCAGGGCGGTCAAGATCCTCAAGAAGAAAAAGCTGCGCAGGATCCCCAATGGAGAGGCCAACGTCAAGAAGTA
Lkb1	Del 2|0	2245	601	2379	130	123	190	166	169	260	ATCGACTCCACCGAGGTAATCTACCAGCCGCGCCGCAAACGCGCCAAGCTCATCGGCAAGTACCTGATGGGGGACCTGCTCGGGGAGGGCTCGT--G|GCAAGGTGAAGGAGGTGCTGGACTCCGAGACCTTATGCCGCAGGGCGGTCAAGATCCTCAAGAAGAAAAAGCTGCGCAGGATCCCCAATGGAGAGGCCAACGTCAAGAAGTA
Mlh1	Del 18|5	214	1605	3947	5713	4939	8866	8368	4528	6451	ATGTGCTAAAACCTGGCCTTTTTTACTCTTTTCTCTCTTGAAACAGACCTTGCTTCCAGGACTTGCTGGGCCTTCT------------------ | -----GTGGCTTCCTCATCCACTAGTGGAAGTGGCGACAAGGTCTACGCTTACCAGATGGTCCGTACGGACTCCCGGGAGCAGAAGCTTGACGCCTTTCTGCAGCCTGTAAG
Mlh1	Del 28|5	188	1371	3551	6298	4871	8808	9029	4711	6519	ATGTGCTAAAACCTGGCCTTTTTTACTCTTTTCTCTCTTGAAACAGACCTTGCTTCCAGGACTTGCTGGG---------------------------- | -----GTGGCTTCCTCATCCACTAGTGGAAGTGGCGACAAGGTCTACGCTTACCAGATGGTCCGTACGGACTCCCGGGAGCAGAAGCTTGACGCCTTTCTGCAGCCTGTAAG
Mlh1	Del 2|0	6370	6940	6870	138	123	279	165	195	222	ATGTGCTAAAACCTGGCCTTTTTTACTCTTTTCTCTCTTGAAACAGACCTTGCTTCCAGGACTTGCTGGGCCTTCTGGGGAGGCAGCTAGACCCAC--|CAGGGGTGGCTTCCTCATCCACTAGTGGAAGTGGCGACAAGGTCTACGCTTACCAGATGGTCCGTACGGACTCCCGGGAGCAGAAGCTTGACGCCTTTCTGCAGCCTGTAAG
Mlh1	Del 8|0	4261	5399	4970	105	79	189	115	139	148	ATGTGCTAAAACCTGGCCTTTTTTACTCTTTTCTCTCTTGAAACAGACCTTGCTTCCAGGACTTGCTGGGCCTTCTGGGGAGGCAGCTAG--------|CAGGGGTGGCTTCCTCATCCACTAGTGGAAGTGGCGACAAGGTCTACGCTTACCAGATGGTCCGTACGGACTCCCGGGAGCAGAAGCTTGACGCCTTTCTGCAGCCTGTAAG
Mlh1	Del 1|3	5686	6738	6538	84	123	249	141	157	147	ATGTGCTAAAACCTGGCCTTTTTTACTCTTTTCTCTCTTGAAACAGACCTTGCTTCCAGGACTTGCTGGGCCTTCTGGGGAGGCAGCTAGACCCACG-|---GGGTGGCTTCCTCATCCACTAGTGGAAGTGGCGACAAGGTCTACGCTTACCAGATGGTCCGTACGGACTCCCGGGAGCAGAAGCTTGACGCCTTTCTGCAGCCTGTAAG
Mlh1	Del 4|0	4042	664	2775	304	285	517	394	320	368	ATGTGCTAAAACCTGGCCTTTTTTACTCTTTTCTCTCTTGAAACAGACCTTGCTTCCAGGACTTGCTGGGCCTTCTGGGGAGGCAGCTAGACCC----|CAGGGGTGGCTTCCTCATCCACTAGTGGAAGTGGCGACAAGGTCTACGCTTACCAGATGGTCCGTACGGACTCCCGGGAGCAGAAGCTTGACGCCTTTCTGCAGCCTGTAAG
Mlh1	Del 1|0	3593	577	2548	303	311	479	335	345	380	ATGTGCTAAAACCTGGCCTTTTTTACTCTTTTCTCTCTTGAAACAGACCTTGCTTCCAGGACTTGCTGGGCCTTCTGGGGAGGCAGCTAGACCCACG-|CAGGGGTGGCTTCCTCATCCACTAGTGGAAGTGGCGACAAGGTCTACGCTTACCAGATGGTCCGTACGGACTCCCGGGAGCAGAAGCTTGACGCCTTTCTGCAGCCTGTAAG
Mlh1	Del 5|0	2212	370	1530	164	169	310	225	202	202	ATGTGCTAAAACCTGGCCTTTTTTACTCTTTTCTCTCTTGAAACAGACCTTGCTTCCAGGACTTGCTGGGCCTTCTGGGGAGGCAGCTAGACC-----|CAGGGGTGGCTTCCTCATCCACTAGTGGAAGTGGCGACAAGGTCTACGCTTACCAGATGGTCCGTACGGACTCCCGGGAGCAGAAGCTTGACGCCTTTCTGCAGCCTGTAAG
Mlh1	Del 3|0	332	128	81	557	758	998	821	866	856	ATGTGCTAAAACCTGGCCTTTTTTACTCTTTTCTCTCTTGAAACAGACCTTGCTTCCAGGACTTGCTGGGCCTTCTGGGGAGGCAGCTAGACCCA---|CAGGGGTGGCTTCCTCATCCACTAGTGGAAGTGGCGACAAGGTCTACGCTTACCAGATGGTCCGTACGGACTCCCGGGAGCAGAAGCTTGACGCCTTTCTGCAGCCTGTAAG
Mst1	Del 1|0	14976	15865	14475	5208	3848	8497	8234	4217	5573	TGGGGTCAATCAAGCCTAAGGAGGGAGTGATAGGCCTGCCCCCACTTAGAAGTGCATTGGCCCTGTTTCCAGCTGTTTGTGTTCTGTGCAACGGTGAGGATT-|CCGTGGCGAGGTAGACGTTACAGAGTCAGGGCGGGAGTGTCAACGCTGGGACCTGCAGCACCCCCACTCGCACCCTTTCCAGCCTGAAAAGTATGTAGGCA
Mst1	Del 31|23	483	1046	1662	6123	2477	6340	9734	2688	4445	TGGGGTCAATCAAGCCTAAGGAGGGAGTGATAGGCCTGCCCCCACTTAGAAGTGCATTGGCCCTGTTTCCAG------------------------------- | -----------------------AGTCAGGGCGGGAGTGTCAACGCTGGGACCTGCAGCACCCCCACTCGCACCCTTTCCAGCCTGAAAAGTATGTAGGCA
Mst1	Del 3|0	6123	7023	4690	0	109	141	198	111	124	TGGGGTCAATCAAGCCTAAGGAGGGAGTGATAGGCCTGCCCCCACTTAGAAGTGCATTGGCCCTGTTTCCAGCTGTTTGTGTTCTGTGCAACGGTGAGGA---|CCGTGGCGAGGTAGACGTTACAGAGTCAGGGCGGGAGTGTCAACGCTGGGACCTGCAGCACCCCCACTCGCACCCTTTCCAGCCTGAAAAGTATGTAGGCA
Msx1	WT	85262	72672	57761	1549	1690	2387	2228	1454	1593	TCATGGCCGATCACAGGAAGCCCGGGGCCAAGGAGAGCGTCCTGGTGGCCTCCGAAGGGGCTCAGGCAGCGGGTGGCTCGGTGCAGCACTTGGGCACCCGGCCCGGGT|CTCTGGGCGCCCCGGATGCGCCCTCCTCGCCGCGGCCTCTCGGCCATTTCTCAGTCGGAGGACTCCTCAAGCTGCCAGAAGATGCTCTGGTGAAGGCCGAAAGCCCCGAGAAACTAGA
Msx1	Del 0|2	2962	6789	15673	11841	6870	11862	18949	8056	13086	TCATGGCCGATCACAGGAAGCCCGGGGCCAAGGAGAGCGTCCTGGTGGCCTCCGAAGGGGCTCAGGCAGCGGGTGGCTCGGTGCAGCACTTGGGCACCCGGCCCGGGT|--CTGGGCGCCCCGGATGCGCCCTCCTCGCCGCGGCCTCTCGGCCATTTCTCAGTCGGAGGACTCCTCAAGCTGCCAGAAGATGCTCTGGTGAAGGCCGAAAGCCCCGAGAAACTAGA
Msx1	Del 19|22	1530	3842	7613	14147	6647	11397	19114	5869	8974	TCATGGCCGATCACAGGAAGCCCGGGGCCAAGGAGAGCGTCCTGGTGGCCTCCGAAGGGGCTCAGGCAGCGGGTGGCTCGGTGCAGCAC------------------- | ----------------------CTCCTCGCCGCGGCCTCTCGGCCATTTCTCAGTCGGAGGACTCCTCAAGCTGCCAGAAGATGCTCTGGTGAAGGCCGAAAGCCCCGAGAAACTAGA
Msx1	Del 0|3	403	374	1591	977	1260	1820	1666	915	1190	TCATGGCCGATCACAGGAAGCCCGGGGCCAAGGAGAGCGTCCTGGTGGCCTCCGAAGGGGCTCAGGCAGCGGGTGGCTCGGTGCAGCACTTGGGCACCCGGCCCGGGT|---TGGGCGCCCCGGATGCGCCCTCCTCGCCGCGGCCTCTCGGCCATTTCTCAGTCGGAGGACTCCTCAAGCTGCCAGAAGATGCTCTGGTGAAGGCCGAAAGCCCCGAGAAACTAGA
Nf1	WT	47013	51530	47835	8191	6799	13759	16217	7164	7803	GACTGTGTGGAGGGATTATGTTTTAAATGTAGGATGTGTGGCTGTGGCTATTGGCCTGACTGTGTGTTTCTTTAGGTGTATGGTGCTACTTACCTACAAAAGCTCTTGGACCCTTT|ATTACGAGTCATCATCACATCTTCGGATTGGCAACATGTTAGCTTTGAAGTGGATCCTACCAGGTTTGTCATCTTGTCACAGTTGCTCCCTCACTC
Nf1	Del 22|13	1284	9132	14463	9986	6420	12814	16217	6676	7653	GACTGTGTGGAGGGATTATGTTTTAAATGTAGGATGTGTGGCTGTGGCTATTGGCCTGACTGTGTGTTTCTTTAGGTGTATGGTGCTACTTACC----------------------|-------------ATCATCACATCTTCGGATTGGCAACATGTTAGCTTTGAAGTGGATCCTACCAGGTTTGTCATCTTGTCACAGTTGCTCCCTCACTC
Nf1	Ins 1A	13595	1286	5608	7	0	11	4	16	5	GACTGTGTGGAGGGATTATGTTTTAAATGTAGGATGTGTGGCTGTGGCTATTGGCCTGACTGTGTGTTTCTTTAGGTGTATGGTGCTACTTACCTACAAAAGCTCTTGGACCCTTT|{A}ATTACGAGTCATCATCACATCTTCGGATTGGCAACATGTTAGCTTTGAAGTGGATCCTACCAGGTTTGTCATCTTGTCACAGTTGCTCCCTCACTC
Nf1	Del 0|2	5646	646	2323	6	0	3	1	10	2	GACTGTGTGGAGGGATTATGTTTTAAATGTAGGATGTGTGGCTGTGGCTATTGGCCTGACTGTGTGTTTCTTTAGGTGTATGGTGCTACTTACCTACAAAAGCTCTTGGACCCTTT|--TACGAGTCATCATCACATCTTCGGATTGGCAACATGTTAGCTTTGAAGTGGATCCTACCAGGTTTGTCATCTTGTCACAGTTGCTCCCTCACTC
Notch3	WT	1815	9321	3341	4274	3990	10555	5566	3671	7267	CATACGCTGTGAGAGCCAGGTGGATGAGTGCCGCAGCCAGCCCTGTCGATATGGGGGCAAATGTCTAGACTTGGTGGACAAGTACCTCTGCCGTTGTCC|TCCCGGAACCACAGGTGGGGCCTGGGGCTGGGCTATAACAGTACGTGGGGGTGTGTGGGGGTCTGTGATGAATTTGTAACTGGTGCTTGACAATAGTAGGTACTCTTGCCATACTTCTTCCCTCCCT
Notch3	Del 0|2	22	619	527	6900	6089	16956	8998	5814	11678	CATACGCTGTGAGAGCCAGGTGGATGAGTGCCGCAGCCAGCCCTGTCGATATGGGGGCAAATGTCTAGACTTGGTGGACAAGTACCTCTGCCGTTGTCC|--CCGGAACCACAGGTGGGGCCTGGGGCTGGGCTATAACAGTACGTGGGGGTGTGTGGGGGTCTGTGATGAATTTGTAACTGGTGCTTGACAATAGTAGGTACTCTTGCCATACTTCTTCCCTCCCT
P53	WT	1724	947	1346	523	838	1007	967	807	1155	AGCCATAGGGGTTTGTTTGTTTGTATGTTTTTTAATTGACAAGTTATGCATCCATACAGTACACAATCTCTTCTCTCTACAGATGACTGCCATGGAGGAGTCACAGTCGGATATCAGCCTCGAGCTCCCTCTGA|GCCAGGAGACATTTTCAGGCTTATGGAAACTGTGAGTGGATCTTTTTGGGGCCCTTAAGATACATCCCGCCATACCTGTATCCTCCCCTTGCCTGAGAGAA
P53	Del 1|0	55740	27921	36968	19353	25290	33906	29817	25405	36523	AGCCATAGGGGTTTGTTTGTTTGTATGTTTTTTAATTGACAAGTTATGCATCCATACAGTACACAATCTCTTCTCTCTACAGATGACTGCCATGGAGGAGTCACAGTCGGATATCAGCCTCGAGCTCCCTCTG-|GCCAGGAGACATTTTCAGGCTTATGGAAACTGTGAGTGGATCTTTTTGGGGCCCTTAAGATACATCCCGCCATACCTGTATCCTCCCCTTGCCTGAGAGAA
P53	Del 11|0	1144	5746	10503	21778	18295	31606	32029	15174	30878	AGCCATAGGGGTTTGTTTGTTTGTATGTTTTTTAATTGACAAGTTATGCATCCATACAGTACACAATCTCTTCTCTCTACAGATGACTGCCATGGAGGAGTCACAGTCGGATATCAGCCTCGA-----------|GCCAGGAGACATTTTCAGGCTTATGGAAACTGTGAGTGGATCTTTTTGGGGCCCTTAAGATACATCCCGCCATACCTGTATCCTCCCCTTGCCTGAGAGAA
P53	Del 0|5	1069	5519	10967	22428	19292	31464	33305	16288	32489	AGCCATAGGGGTTTGTTTGTTTGTATGTTTTTTAATTGACAAGTTATGCATCCATACAGTACACAATCTCTTCTCTCTACAGATGACTGCCATGGAGGAGTCACAGTCGGATATCAGCCTCGAGCTCCCTCTGA|-----GAGACATTTTCAGGCTTATGGAAACTGTGAGTGGATCTTTTTGGGGCCCTTAAGATACATCCCGCCATACCTGTATCCTCCCCTTGCCTGAGAGAA
P53	Ins 1A	38882	28220	32989	23867	32424	41823	38469	33094	46656	AGCCATAGGGGTTTGTTTGTTTGTATGTTTTTTAATTGACAAGTTATGCATCCATACAGTACACAATCTCTTCTCTCTACAGATGACTGCCATGGAGGAGTCACAGTCGGATATCAGCCTCGAGCTCCCTCTGA{T}|GCCAGGAGACATTTTCAGGCTTATGGAAACTGTGAGTGGATCTTTTTGGGGCCCTTAAGATACATCCCGCCATACCTGTATCCTCCCCTTGCCTGAGAGAA
Pik3r1	WT	33965	13925	44857	14294	13950	21396	31736	18212	30151	AGTGTGTGGTTACTCAAAGTTGAAAAGTAAGTATGGTCTTATACTGTGTTCATTTTAGGGAAGAAGTGAATGAAAAACTCCGAGACACTGCTGATGGGACCTTTT|TGGTACGAGACGCATCTACTAAAATGCACGGCGATTACACTCTTACACTAAGGTGAGCCAGGAAGTCAGCTGTAATTGCGATGTCTCAGTTGTCATGA
Pik3r1	Ins 1T	74667	77072	71659	2977	3253	4421	4373	3123	4208	AGTGTGTGGTTACTCAAAGTTGAAAAGTAAGTATGGTCTTATACTGTGTTCATTTTAGGGAAGAAGTGAATGAAAAACTCCGAGACACTGCTGATGGGACCTTTT|{T}TGGTACGAGACGCATCTACTAAAATGCACGGCGATTACACTCTTACACTAAGGTGAGCCAGGAAGTCAGCTGTAATTGCGATGTCTCAGTTGTCATGA
Pik3r1	Del 3|0	1352	8560	20215	18199	18400	29360	23731	13366	22697	AGTGTGTGGTTACTCAAAGTTGAAAAGTAAGTATGGTCTTATACTGTGTTCATTTTAGGGAAGAAGTGAATGAAAAACTCCGAGACACTGCTGATGGGACCT---|TGGTACGAGACGCATCTACTAAAATGCACGGCGATTACACTCTTACACTAAGGTGAGCCAGGAAGTCAGCTGTAATTGCGATGTCTCAGTTGTCATGA
Pik3r1	Del 1|0	23049	21722	18503	408	373	581	642	428	609	AGTGTGTGGTTACTCAAAGTTGAAAAGTAAGTATGGTCTTATACTGTGTTCATTTTAGGGAAGAAGTGAATGAAAAACTCCGAGACACTGCTGATGGGACCTTT-|TGGTACGAGACGCATCTACTAAAATGCACGGCGATTACACTCTTACACTAAGGTGAGCCAGGAAGTCAGCTGTAATTGCGATGTCTCAGTTGTCATGA
Pten	Del 4|0	27352	17718	29864	854	1176	800	1288	1148	541	CTTTTGTCTCCCTCCTCCCTCTGCCCCCTGGGCCTATCAGGGAGTCACAATTCCCAGTCAGAGGCGCTATGTATATTATTATAGCTACCTGCTAAAAAATCACCTGGATTAC----|CCGTGGCACTGCTGTTTCACAAGATGATGTTTGAAACTATTCCAATGTTCAGTGGCGGAACTTGCAGTAAGTGCTCTAAATTCTTAGCTGTCTGTGTGTCGGA
Pten	Del 1|0	10593	6074	12155	972	1180	968	1495	1312	727	CTTTTGTCTCCCTCCTCCCTCTGCCCCCTGGGCCTATCAGGGAGTCACAATTCCCAGTCAGAGGCGCTATGTATATTATTATAGCTACCTGCTAAAAAATCACCTGGATTACAGA-|CCGTGGCACTGCTGTTTCACAAGATGATGTTTGAAACTATTCCAATGTTCAGTGGCGGAACTTGCAGTAAGTGCTCTAAATTCTTAGCTGTCTGTGTGTCGGA
Pten	Del 44|15	343	670	3614	17055	9991	13998	35908	11251	12418	CTTTTGTCTCCCTCCTCCCTCTGCCCCCTGGGCCTATCAGGGAGTCACAATTCCCAGTCAGAGGCGCTATGT-------------------------------------------- | ---------------TTCACAAGATGATGTTTGAAACTATTCCAATGTTCAGTGGCGGAACTTGCAGTAAGTGCTCTAAATTCTTAGCTGTCTGTGTGTCGGA
Pten	Del 1|0	1079	2077	9172	10014	9933	9461	15384	9722	6999	CTTTTGTCTCCCTCCTCCCTCTGCCCCCTGGGCCTATCAGGGAGTCACAATTCCCAGTCAGAGGCGCTATGTATATTATTATAGCTACCTGCTAAAAAATCACCTGGATTACAG-C|CCGTGGCACTGCTGTTTCACAAGATGATGTTTGAAACTATTCCAATGTTCAGTGGCGGAACTTGCAGTAAGTGCTCTAAATTCTTAGCTGTCTGTGTGTCGGA
Rasa1	Del 1|0	44111	47940	63056	29750	28093	59207	42504	24881	34481	AGCGTGCCGGGTCAAGTTACCCGCGGCCCTGCCGGTGGCAGCCGCCCCGTGTCCCGGGCTGGCGGACGCCGACT|TGGTTGCGGCCCTCGGTGGCGGAGCCGCGTCGGGGTCCGGGTTCCTGGGGACCGGGCCGGTGGCCGGTGTCTTGGGGGGCGCCGCGCTGACCGGCAGTGCTGCTG
Rasa1	Ins 1A	16863	17740	21500	119	84	172	409	131	365	AGCGTGCCGGGTCAAGTTACCCGCGGCCCTGCCGGTGGCAGCCGCCCCGTGTCCCGGGCTGGCGGACGCCGACT|{A}TGGTTGCGGCCCTCGGTGGCGGAGCCGCGTCGGGGTCCGGGTTCCTGGGGACCGGGCCGGTGGCCGGTGTCTTGGGGGGCGCCGCGCTGACCGGCAGTGCTGCTG
Rasa1	Del 12|22	2165	4056	10539	19731	11533	23048	46215	21796	27908	AGCGTGCCGGGTCAAGTTACCCGCGGCCCTGCCGGTGGCAGCCGCCCCGTGTCCCGGGCTGG------------|----------------------AGCCGCGTCGGGGTCCGGGTTCCTGGGGACCGGGCCGGTGGCCGGTGTCTTGGGGGGCGCCGCGCTGACCGGCAGTGCTGCTG
Rb1	WT	10389	1525	6196	778	936	908	697	1155	1144	TACAGAAACAGCTGCAATCCCCATTAATGGTTCACCTCGAACACCCAGAAGAGGTCAGAACAGGAGCGCTCGGATAGCAAAACAACTAGAAAATGAT|ACGAGGATTATCGAGGTTCTCTGTAAAGAACACGAGTGTAATATAGATGAGGTAATTTCTCTTACACTTTATTTAAAACAGCTGAAGTAGATATATATGCTAAGTCTGCCTGTCA
Rb1	Del 2|0	14819	17129	18402	39091	49842	63082	53951	35304	64616	TACAGAAACAGCTGCAATCCCCATTAATGGTTCACCTCGAACACCCAGAAGAGGTCAGAACAGGAGCGCTCGGATAGCAAAACAACTAGAAAAT--T|ACGAGGATTATCGAGGTTCTCTGTAAAGAACACGAGTGTAATATAGATGAGGTAATTTCTCTTACACTTTATTTAAAACAGCTGAAGTAGATATATATGCTAAGTCTGCCTGTCA
Rb1	Del 22|5	571	2640	4573	40659	38731	50824	49163	24505	50223	TACAGAAACAGCTGCAATCCCCATTAATGGTTCACCTCGAACACCCAGAAGAGGTCAGAACAGGAGCGCTCGGAT----------------------|-----GATTATCGAGGTTCTCTGTAAAGAACACGAGTGTAATATAGATGAGGTAATTTCTCTTACACTTTATTTAAAACAGCTGAAGTAGATATATATGCTAAGTCTGCCTGTCA
Rb1	Ins 1T	25250	13490	15338	910	493	802	538	10811	981	TACAGAAACAGCTGCAATCCCCATTAATGGTTCACCTCGAACACCCAGAAGAGGTCAGAACAGGAGCGCTCGGATAGCAAAACAACTAGAAAATGAT{T}|ACGAGGATTATCGAGGTTCTCTGTAAAGAACACGAGTGTAATATAGATGAGGTAATTTCTCTTACACTTTATTTAAAACAGCTGAAGTAGATATATATGCTAAGTCTGCCTGTCA
Rb1	Del 1|0	14862	13301	11055	8757	11884	12496	9288	26683	13721	TACAGAAACAGCTGCAATCCCCATTAATGGTTCACCTCGAACACCCAGAAGAGGTCAGAACAGGAGCGCTCGGATAGCAAAACAACTAGAAAATG-T|ACGAGGATTATCGAGGTTCTCTGTAAAGAACACGAGTGTAATATAGATGAGGTAATTTCTCTTACACTTTATTTAAAACAGCTGAAGTAGATATATATGCTAAGTCTGCCTGTCA
Rb1	Del 1|2	92	172	269	6	5647	5891	4088	6244	6803	TACAGAAACAGCTGCAATCCCCATTAATGGTTCACCTCGAACACCCAGAAGAGGTCAGAACAGGAGCGCTCGGATAGCAAAACAACTAGAAAATGA-|--GAGGATTATCGAGGTTCTCTGTAAAGAACACGAGTGTAATATAGATGAGGTAATTTCTCTTACACTTTATTTAAAACAGCTGAAGTAGATATATATGCTAAGTCTGCCTGTCA
Rb1	Del 6|21	49	124	131	5354	5670	5682	6119	5761	6887	TACAGAAACAGCTGCAATCCCCATTAATGGTTCACCTCGAACACCCAGAAGAGGTCAGAACAGGAGCGCTCGGATAGCAAAACAACTAGAA------|---------------------TGTAAAGAACACGAGTGTAATATAGATGAGGTAATTTCTCTTACACTTTATTTAAAACAGCTGAAGTAGATATATATGCTAAGTCTGCCTGTCA
Rps6ka3	WT	22720	31305	26393	1379	471	201	16047	131	109	GAGAGTCATTCTGGGCTAACAATGGGTTGTCTCTATATTTACCTTAACAGGAAGAAGGCAGTATCAAAGAAATTGCAATCACACATCATGTGAAGGAAGGACATG|AAAAGGCAGATCCTTCCCAGTTTGAACTTTTAAAAGTATTAGGGCAGGGATCATTTGGAAAGGTAAGTCATAGTTGTTTGC
Rps6ka3	Del 5|6	715	6862	12605	27151	17731	43822	37735	19925	26568	GAGAGTCATTCTGGGCTAACAATGGGTTGTCTCTATATTTACCTTAACAGGAAGAAGGCAGTATCAAAGAAATTGCAATCACACATCATGTGAAGGAAGG----- | ------CAGATCCTTCCCAGTTTGAACTTTTAAAAGTATTAGGGCAGGGATCATTTGGAAAGGTAAGTCATAGTTGTTTGC
Runx3	WT	1705	5679	2101	2	6	15	4	37	26	GACAGCCCCAACTTCCTCTGCTCCGTGCTGCCCTCGCACTGGCGCTGCAACAAGACGCTGCCGGTCGCCT|TCAAGGTGAGTGCAGGGGCCCGAGCCGGGAGGACACCGGGGAACCTGGGCGCCCCCATTTGCAGGAGCCCATACCGGGGAGGACTTGGGGAGCACCTAGAAGTAGGACATGAAAGGGGATGTCACCCAG
Runx3	Del 1|0	611	3523	1413	3115	7532	35370	9627	7397	21214	GACAGCCCCAACTTCCTCTGCTCCGTGCTGCCCTCGCACTGGCGCTGCAACAAGACGCTGCCGGTCGCC-|TCAAGGTGAGTGCAGGGGCCCGAGCCGGGAGGACACCGGGGAACCTGGGCGCCCCCATTTGCAGGAGCCCATACCGGGGAGGACTTGGGGAGCACCTAGAAGTAGGACATGAAAGGGGATGTCACCCAG
Setd5	WT	30704	22151	22644	182	191	0	468	303	382	GCCCTGGTTTTAGTAGGTAATCGCTCAGAAGGAAAGTTTTAACTCCTGGGAAAGCCCCTTCTATGCTAATTTATTCTATCGGGCGCCTTTGCCTTTCTCATTCTTAGGAATAAGGATCTTTCTCCTGTG|TACTGATGCTGCAGCCCGCCCTGCTGGCCTGGGTCAGGGGTGCGTGGATGACCTGCATTTTCTGCTTTCTCATGTTACTTGTGTAACGTCTTCACC
Setd5	Del 2|0	694	2569	6447	14826	19830	452	23692	19509	24687	GCCCTGGTTTTAGTAGGTAATCGCTCAGAAGGAAAGTTTTAACTCCTGGGAAAGCCCCTTCTATGCTAATTTATTCTATCGGGCGCCTTTGCCTTTCTCATTCTTAGGAATAAGGATCTTTCTCCTG--|TACTGATGCTGCAGCCCGCCCTGCTGGCCTGGGTCAGGGGTGCGTGGATGACCTGCATTTTCTGCTTTCTCATGTTACTTGTGTAACGTCTTCACC
Setd5	Del 0|5	359	1477	4800	4926	5584	7882	13549	9737	13550	GCCCTGGTTTTAGTAGGTAATCGCTCAGAAGGAAAGTTTTAACTCCTGGGAAAGCCCCTTCTATGCTAATTTATTCTATCGGGCGCCTTTGCCTTTCTCATTCTTAGGAATAAGGATCTTTCTCCTGTG|-----ATGCTGCAGCCCGCCCTGCTGGCCTGGGTCAGGGGTGCGTGGATGACCTGCATTTTCTGCTTTCTCATGTTACTTGTGTAACGTCTTCACC
Smad4	WT	698	6915	1210	336	427	1060	437	436	888	AGTACGTTCACGACTTTGAAGGACAGCCGTCCTTACCCACTGAAGGACATTCGATTCAAACCATCCAACACCCGCCAAGTAATCGCGCATCAACGGAGACGTACAGCG|CCCCGGCTCTGTTAGCCCCGGCAGAGTCTAACGCCACCAGCACCACCAACTTCCCCAACATTCCTGTGGCTTCCACAAGTGAGTGTTGCAGTCAGATCGAGTCGAAAGTTTTC
Smad4	Del 16|0	16	636	372	5457	4965	12718	9677	5332	16220	AGTACGTTCACGACTTTGAAGGACAGCCGTCCTTACCCACTGAAGGACATTCGATTCAAACCATCCAACACCCGCCAAGTAATCGCGCATCA----------------|CCCCGGCTCTGTTAGCCCCGGCAGAGTCTAACGCCACCAGCACCACCAACTTCCCCAACATTCCTGTGGCTTCCACAAGTGAGTGTTGCAGTCAGATCGAGTCGAAAGTTTTC
Smad4	Del 2|0	77	125	84	8526	11493	27802	11567	11093	24001	AGTACGTTCACGACTTTGAAGGACAGCCGTCCTTACCCACTGAAGGACATTCGATTCAAACCATCCAACACCCGCCAAGTAATCGCGCATCAACGGAGACGTACAG--|CCCCGGCTCTGTTAGCCCCGGCAGAGTCTAACGCCACCAGCACCACCAACTTCCCCAACATTCCTGTGGCTTCCACAAGTGAGTGTTGCAGTCAGATCGAGTCGAAAGTTTTC
Smad4	Del 8|0	81	77	53	17	40	57	45	21	22	AGTACGTTCACGACTTTGAAGGACAGCCGTCCTTACCCACTGAAGGACATTCGATTCAAACCATCCAACACCCGCCAAGTAATCGCGCATCAACGGAGAC--------|CCCCGGCTCTGTTAGCCCCGGCAGAGTCTAACGCCACCAGCACCACCAACTTCCCCAACATTCCTGTGGCTTCCACAAGTGAGTGTTGCAGTCAGATCGAGTCGAAAGTTTTC
Smad4	Del 39|50	29	652	385	14694	8539	24088	23560	7790	23336	AGTACGTTCACGACTTTGAAGGACAGCCGTCCTTACCCACTGAAGGACATTCGATTCAAACCATCCAAC--------------------------------------- | --------------------------------------------------TTCCCCAACATTCCTGTGGCTTCCACAAGTGAGTGTTGCAGTCAGATCGAGTCGAAAGTTTTC
Smad4	Del 1|0	11	19	25	8481	11644	28512	11671	11448	24640	AGTACGTTCACGACTTTGAAGGACAGCCGTCCTTACCCACTGAAGGACATTCGATTCAAACCATCCAACACCCGCCAAGTAATCGCGCATCAACGGAGACGTACAGC-|CCCCGGCTCTGTTAGCCCCGGCAGAGTCTAACGCCACCAGCACCACCAACTTCCCCAACATTCCTGTGGCTTCCACAAGTGAGTGTTGCAGTCAGATCGAGTCGAAAGTTTTC
Tet2	WT	65272	37830	33528	3295	3188	5578	9061	4516	4887	CACCGTCACAATCACTTCTTGCTCCCCGTCTTGTTCTTCAGCCTCCTTTAGAAGGAAAAGGCGCTCTAAATGATGTAGCTTTGGAAGAACACCATGACTACCCCAAC|CGAAGCAACCGAACTCTTTTAAGGGAAGGGAAAATAGACCATCAACCCAAGACATCATCTAGCCAGAGTCTGAATCCATCTGTACATACACCCAACCCCCCCTTGATGCTTCCAGAACAGCAT
Tet2	Del 2|4	4447	9930	15253	25096	27100	49518	67266	34717	48762	CACCGTCACAATCACTTCTTGCTCCCCGTCTTGTTCTTCAGCCTCCTTTAGAAGGAAAAGGCGCTCTAAATGATGTAGCTTTGGAAGAACACCATGACTACCCCA--|----GCAACCGAACTCTTTTAAGGGAAGGGAAAATAGACCATCAACCCAAGACATCATCTAGCCAGAGTCTGAATCCATCTGTACATACACCCAACCCCCCCTTGATGCTTCCAGAACAGCAT
Tet2	Del 0|9	4153	9443	15492	39096	34006	60683	67655	32533	47733	CACCGTCACAATCACTTCTTGCTCCCCGTCTTGTTCTTCAGCCTCCTTTAGAAGGAAAAGGCGCTCTAAATGATGTAGCTTTGGAAGAACACCATGACTACCCCAAC|---------CGAACTCTTTTAAGGGAAGGGAAAATAGACCATCAACCCAAGACATCATCTAGCCAGAGTCTGAATCCATCTGTACATACACCCAACCCCCCCTTGATGCTTCCAGAACAGCAT
Tsc1	WT	80606	89131	83098	2557	1634	2958	2745	2553	3211	TACTCTGCGACACAGAACATGCCCAGCATTTTCACTGTGCTTCCATTTCAGGAAGAAAGAGCAGATTCCTCAAGGCCTTACCTTCACAGACAGTCAAACGACCGAGG|ATTAGGTAAACTCCCTGGGTAATGATGGGCCTTGCTTGCCTCTTGGCATTGAACTCTGTAGCTTAAAAGCTAAGCTGGGTGGAAGAAGGATTTTCTGGGATAGCACCTATGCT
Tsc1	Del 5|3	2121	7186	17893	67200	53386	115918	102987	59067	84318	TACTCTGCGACACAGAACATGCCCAGCATTTTCACTGTGCTTCCATTTCAGGAAGAAAGAGCAGATTCCTCAAGGCCTTACCTTCACAGACAGTCAAACGAC-----|---AGGTAAACTCCCTGGGTAATGATGGGCCTTGCTTGCCTCTTGGCATTGAACTCTGTAGCTTAAAAGCTAAGCTGGGTGGAAGAAGGATTTTCTGGGATAGCACCTATGCT
Tsc1	Del 1|0	4341	838	5067	1206	860	1628	1428	1264	1599	TACTCTGCGACACAGAACATGCCCAGCATTTTCACTGTGCTTCCATTTCAGGAAGAAAGAGCAGATTCCTCAAGGCCTTACCTTCACAGACAGTCAAACGACCGAG-|ATTAGGTAAACTCCCTGGGTAATGATGGGCCTTGCTTGCCTCTTGGCATTGAACTCTGTAGCTTAAAAGCTAAGCTGGGTGGAAGAAGGATTTTCTGGGATAGCACCTATGCT
Tsc2	Del 3|0	243	1830	479	463	462	1267	771	556	1185	CTAAGGTCCCTGGAGGCTACACCCTTCTCACTGTCCCCTTTTTGTCATGGCAGCATGCAGTGGAGGCACTTTGGAAGGCTGTCTCAGACTTGCTACAGCCAGAGCGGC---|CAGAGGCCCGGCATGCAGTTCTCACCTTATTGAAGGCCATTGTACAGGGACAGGTAAGGGGTGGAGCTGTGTGAGCCTGTGGGATGAAGGCAGACCGTCACCGTTTGAGCTCCTGC
Tsc2	Del 2|0	10	410	242	28273	39751	134455	48124	50397	124801	CTAAGGTCCCTGGAGGCTACACCCTTCTCACTGTCCCCTTTTTGTCATGGCAGCATGCAGTGGAGGCACTTTGGAAGGCTGTCTCAGACTTGCTACAGCCAGAGCGGCC--|CAGAGGCCCGGCATGCAGTTCTCACCTTATTGAAGGCCATTGTACAGGGACAGGTAAGGGGTGGAGCTGTGTGAGCCTGTGGGATGAAGGCAGACCGTCACCGTTTGAGCTCCTGC
Tsc2	Del 0|3	242	1819	467	203	331	602	337	360	804	CTAAGGTCCCTGGAGGCTACACCCTTCTCACTGTCCCCTTTTTGTCATGGCAGCATGCAGTGGAGGCACTTTGGAAGGCTGTCTCAGACTTGCTACAGCCAGAGCGGCCAC|---AGGCCCGGCATGCAGTTCTCACCTTATTGAAGGCCATTGTACAGGGACAGGTAAGGGGTGGAGCTGTGTGAGCCTGTGGGATGAAGGCAGACCGTCACCGTTTGAGCTCCTGC
Tsc2	Del 1|0	153	961	358	2163	3490	8705	3765	4370	8995	CTAAGGTCCCTGGAGGCTACACCCTTCTCACTGTCCCCTTTTTGTCATGGCAGCATGCAGTGGAGGCACTTTGGAAGGCTGTCTCAGACTTGCTACAGCCAGAGCGGCCA-|CAGAGGCCCGGCATGCAGTTCTCACCTTATTGAAGGCCATTGTACAGGGACAGGTAAGGGGTGGAGCTGTGTGAGCCTGTGGGATGAAGGCAGACCGTCACCGTTTGAGCTCCTGC

## Sheet: MF(1C3-2,3,4)
Target Gene	Mutation Type	1C3-2			1C3-3			1C3-4			Reference
		Day 0	Day 15	Day 30	Day 0	Day 15	Day 30	Day 0	Day 15	Day 30
Apc	Ins 1A	58.274	53.2371	40.152	0.282274	0.35715	0.320621	0.431662	0.283705	0.257811	CATGGCATAAAGCAGTTACTACATAAGAACTTGTTTCTGTTTAGAATTTAACTTAGATAGTAATTTCCCCGGAGTGAAACTACGCTCAAAAATGTCCCTTCGCTCCTACG|{A}GAAGTCGGGAAGGATCTGTATCCAGCCGTTCAGGAGAATGCAGTCCTGTCCCCATGGGGTCATTCCCAAGAAGAACATTTGTAAATGGAAGCAGAGAGAGTACTGGGTATC
Apc	Del 1|0	38.0331	29.8567	26.8536	3.72632	3.67679	3.13241	6.69076	3.70685	2.95105	CATGGCATAAAGCAGTTACTACATAAGAACTTGTTTCTGTTTAGAATTTAACTTAGATAGTAATTTCCCCGGAGTGAAACTACGCTCAAAAATGTCCCTTCGCTCCTAC-|GAAGTCGGGAAGGATCTGTATCCAGCCGTTCAGGAGAATGCAGTCCTGTCCCCATGGGGTCATTCCCAAGAAGAACATTTGTAAATGGAAGCAGAGAGAGTACTGGGTATC
Apc	Del 0|5	1.82666	8.83587	17.1898	44.3123	41.4728	39.5514	46.3465	48.9077	48.0064	CATGGCATAAAGCAGTTACTACATAAGAACTTGTTTCTGTTTAGAATTTAACTTAGATAGTAATTTCCCCGGAGTGAAACTACGCTCAAAAATGTCCCTTCGCTCCTACG|-----CGGGAAGGATCTGTATCCAGCCGTTCAGGAGAATGCAGTCCTGTCCCCATGGGGTCATTCCCAAGAAGAACATTTGTAAATGGAAGCAGAGAGAGTACTGGGTATC
Apc	Del 3|3	1.86618	8.07037	15.8046	51.6791	54.4933	56.9956	46.5311	47.1018	48.7847	CATGGCATAAAGCAGTTACTACATAAGAACTTGTTTCTGTTTAGAATTTAACTTAGATAGTAATTTCCCCGGAGTGAAACTACGCTCAAAAATGTCCCTTCGCTCCT---|---GTCGGGAAGGATCTGTATCCAGCCGTTCAGGAGAATGCAGTCCTGTCCCCATGGGGTCATTCCCAAGAAGAACATTTGTAAATGGAAGCAGAGAGAGTACTGGGTATC
Apob	Del 0|1	54.3791	46.8797	40.8615	4.60817	4.99099	6.13296	5.29759	4.94927	4.60392	TCCGAAGACCCTGTAGAGCAAGCAGCAGGGGCTAGGCCCGTGGCCAGGCCACAGCCAGGAAGCCACCCCACCATCCATCCGCCATGGGCCCACGAAAGCCTGCCCTGC|-GACGCCGTTACTGCTGCTGTTCCTGCTACTGTTCTTGGACACCAGCGTCTGGGCTCGTGAGTTAGGGTGGAAGCCTGGGAGAAAGCCA
Apob	Del 0|12	1.02119	6.75601	13.2569	47.1882	45.3969	44.7054	42.1976	41.2768	40.7015	TCCGAAGACCCTGTAGAGCAAGCAGCAGGGGCTAGGCCCGTGGCCAGGCCACAGCCAGGAAGCCACCCCACCATCCATCCGCCATGGGCCCACGAAAGCCTGCCCTGC|G------------GCTGCTGTTCCTGCTACTGTTCTTGGACACCAGCGTCTGGGCTCGTGAGTTAGGGTGGAAGCCTGGGAGAAAGCCA
Apob	Del 0|2	1.55177	7.63574	15.994	46.3486	49.5847	49.129	52.368	53.6849	54.6221	TCCGAAGACCCTGTAGAGCAAGCAGCAGGGGCTAGGCCCGTGGCCAGGCCACAGCCAGGAAGCCACCCCACCATCCATCCGCCATGGGCCCACGAAAGCCTGCCCTGC|G--CGCCGTTACTGCTGCTGTTCCTGCTACTGTTCTTGGACACCAGCGTCTGGGCTCGTGAGTTAGGGTGGAAGCCTGGGAGAAAGCCA
Apob	Ins 1G	27.8373	24.6873	18.8505	0.198516	0.0117527	0.00311081	0.0219716	0.0381692	0.0139513	TCCGAAGACCCTGTAGAGCAAGCAGCAGGGGCTAGGCCCGTGGCCAGGCCACAGCCAGGAAGCCACCCCACCATCCATCCGCCATGGGCCCACGAAAGCCTGCCCTGC|{G}GGACGCCGTTACTGCTGCTGTTCCTGCTACTGTTCTTGGACACCAGCGTCTGGGCTCGTGAGTTAGGGTGGAAGCCTGGGAGAAAGCCA
Apob	Del 19|91	15.2106	14.0412	11.0371	1.65647	0.0156703	0.0295527	0.11474	0.0508922	0.0585954	TCCGAAGACCCTGTAGAGCAAGCAGCAGGGGCTAGGCCCGTGGCCAGGCCACAGCCAGGAAGCCACCCCACCATCCATCCGCCATGGGC------------------- | -------------------------------------------------------------------------------------------TGGGAGAAAGCCA
Arid1a	Del 11|16	52.3404	41.1851	28.6583	0.0338123	0	0.127684	0.07119	0.124178	0.0591926	TATGCAGAGGAACCCCCAGATGCCCCAGTACACTTCCCCTCAGCCTGGCTCGGCCTTATCCCCACGTCAGCCGTCTGGAGGACAG----------- | ----------------CAGAACTCCATGGGGAGCTACGGCCCCCAGGGCAGTCAGTATGGCCCACAAGGTAAGTGTGCTACCCCTTTAGAAGGAAAGAGAGGTACTGTGTTAACGGCTG
Arid1a	Del 24|25	37.1454	27.9157	17.5219	0.10989	0.0445401	0.0928613	0.202618	0.0438276	0.0828697	TATGCAGAGGAACCCCCAGATGCCCCAGTACACTTCCCCTCAGCCTGGCTCGGCCTTATCCCCACGTCAGCC------------------------ | -------------------------ATGGGGAGCTACGGCCCCCAGGGCAGTCAGTATGGCCCACAAGGTAAGTGTGCTACCCCTTTAGAAGGAAAGAGAGGTACTGTGTTAACGGCTG
Arid1a	Del 10|9	4.98227	14.4482	29.9633	56.12	52.9879	50.4159	55.4789	52.2425	53.5812	TATGCAGAGGAACCCCCAGATGCCCCAGTACACTTCCCCTCAGCCTGGCTCGGCCTTATCCCCACGTCAGCCGTCTGGAGGACAGA---------- | ---------CTACCAGCAGAACTCCATGGGGAGCTACGGCCCCCAGGGCAGTCAGTATGGCCCACAAGGTAAGTGTGCTACCCCTTTAGAAGGAAAGAGAGGTACTGTGTTAACGGCTG
Arid1a	Del 0|4	5.53191	16.4511	23.8566	43.7363	46.9676	49.3635	44.2473	47.5895	46.2768	TATGCAGAGGAACCCCCAGATGCCCCAGTACACTTCCCCTCAGCCTGGCTCGGCCTTATCCCCACGTCAGCCGTCTGGAGGACAGATGCACTCGGG|----GGCTCCTACCAGCAGAACTCCATTAGGGGAGCTACGGCCCCCAGGGCAGTCAGTATGGCCCACAAGGTAAGTGTGCTACCCCTTTAGAAGGAAAGAGAGGTACTGTGTTAACGGCTG
Arid1b	Del 23|24	100	100	100	100	100	100	100	100	100	CTTGGGCAAGGACCTAGGCGCCCAGTACGCCGCTGCCAGCCCGGCCTGGGCGGCCGCGCAACAAAGGAGTCACCC----------------------- | ------------------------TAACCCCCGCGCCCGGCCGGGCCTGCTTCCGCCCGGGCCTCGCGCCGCGAGCCCGACTTTCTTTCTTCGCCGGGTACTTTTCCCGGCGGTTG
Arid2	WT	5.52702	0.626805	3.57515	0.176559	0.113139	0.146227	0.161349	0.0610078	0.076192	CAGCTTAACATAGGGCTTCCTGTGGTATATAATGTCTTTATTCCTCTCTCTCTCTCTTTTAGGCTAAATGCTCATTTTGAAGTAAATCCAGAC|TGTTCCGTCTCTCGGGCAGAAATGTATTCAGAGTACCTCTCAACTTGCAGTAAATTAGCTCGCGGTGGCATCCTCACATCAACTGGGTTTTATAAGTGTCTTAGGTAACTCGCACAGCTC
Arid2	Del 0|3	5.36557	15.0091	22.0961	89.0326	83.098	85.8077	86.8195	82.9422	87.4403	CAGCTTAACATAGGGCTTCCTGTGGTATATAATGTCTTTATTCCTCTCTCTCTCTCTTTTAGGCTAAATGCTCATTTTGAAGTAAATCCAGAC|---TCCGTCTCTCGGGCAGAAATGTATTCAGAGTACCTCTCAACTTGCAGTAAATTAGCTCGCGGTGGCATCCTCACATCAACTGGGTTTTATAAGTGTCTTAGGTAACTCGCACAGCTC
Arid2	Ins 2 AG	28.4822	20.4835	21.3764	0.119437	0.0737862	0.132432	0.194731	0.162688	0.0681718	CAGCTTAACATAGGGCTTCCTGTGGTATATAATGTCTTTATTCCTCTCTCTCTCTCTTTTAGGCTAAATGCTCATTTTGAAGTAAATCCAGAC|{AG}TGTTCCGTCTCTCGGGCAGAAATGTATTCAGAGTACCTCTCAACTTGCAGTAAATTAGCTCGCGGTGGCATCCTCACATCAACTGGGTTTTATAAGTGTCTTAGGTAACTCGCACAGCTC
Arid2	Del 0|2	28.2683	20.3145	22.1195	0.155788	0.167249	0.033108	0.247587	0.174889	0.120303	CAGCTTAACATAGGGCTTCCTGTGGTATATAATGTCTTTATTCCTCTCTCTCTCTCTTTTAGGCTAAATGCTCATTTTGAAGTAAATCCAGAC|--TTCCGTCTCTCGGGCAGAAATGTATTCAGAGTACCTCTCAACTTGCAGTAAATTAGCTCGCGGTGGCATCCTCACATCAACTGGGTTTTATAAGTGTCTTAGGTAACTCGCACAGCTC
Arid2	Ins 1T	32.3569	43.5662	30.8328	10.5157	16.5478	13.8805	12.5768	16.6592	12.295	CAGCTTAACATAGGGCTTCCTGTGGTATATAATGTCTTTATTCCTCTCTCTCTCTCTTTTAGGCTAAATGCTCATTTTGAAGTAAATCCAGAC|{T}TGTTCCGTCTCTCGGGCAGAAATGTATTCAGAGTACCTCTCAACTTGCAGTAAATTAGCTCGCGGTGGCATCCTCACATCAACTGGGTTTTATAAGTGTCTTAGGTAACTCGCACAGCTC
Atm	WT	82.5229	89.5535	75.3571	54.9369	55.8618	56.4093	54.8052	58.2094	63.4599	TCTGTCATTCATTGGTGAAGAAATCAAAGTAGAAAAACATTGAGCGACTGCTCTAAAGTCCTATTATTCCCATTTTCTTAAACATCATGTTTTTCCTTTCTGCAGGTTTTAGAGAAAGTCTCCGAATC|GTTTGGATGTAGAAGTTTAGAAGACTTCATGATTTCTCACCTAGACTACCTGGTTTTGGAATGGCTGAACCTTCAAGATACTG
Atm	Del 8|0	9.85315	1.27521	5.9274	0.764284	0.508514	0.454321	0.452007	0.752638	0.473209	TCTGTCATTCATTGGTGAAGAAATCAAAGTAGAAAAACATTGAGCGACTGCTCTAAAGTCCTATTATTCCCATTTTCTTAAACATCATGTTTTTCCTTTCTGCAGGTTTTAGAGAAAGTC--------|GTTTGGATGTAGAAGTTTAGAAGACTTCATGATTTCTCACCTAGACTACCTGGTTTTGGAATGGCTGAACCTTCAAGATACTG
Atm	Del 0|6	6.25745	0.958814	3.4914	0.31907	0.401684	0.187073	0.262932	0.336972	0.28811	TCTGTCATTCATTGGTGAAGAAATCAAAGTAGAAAAACATTGAGCGACTGCTCTAAAGTCCTATTATTCCCATTTTCTTAAACATCATGTTTTTCCTTTCTGCAGGTTTTAGAGAAAGTCTCCGAATC|------ATGTAGAAGTTTAGAAGACTTCATGATTTCTCACCTAGACTACCTGGTTTTGGAATGGCTGAACCTTCAAGATACTG
Atm	Del 3|0	1.36651	8.21251	15.2241	43.9797	43.228	42.9493	44.4799	40.701	35.7788	TCTGTCATTCATTGGTGAAGAAATCAAAGTAGAAAAACATTGAGCGACTGCTCTAAAGTCCTATTATTCCCATTTTCTTAAACATCATGTTTTTCCTTTCTGCAGGTTTTAGAGAAAGTCTCCGA---|GTTTGGATGTAGAAGTTTAGAAGACTTCATGATTTCTCACCTAGACTACCTGGTTTTGGAATGGCTGAACCTTCAAGATACTG
Axin1	Del 1|0	97.8078	95.2416	88.1983	49.8311	53.7064	53.8252	50.1895	53.0078	51.0579	GTTCTGAGGCCCGTCATCTGGTCCCTGCCTCAGCCAATAGGCGGCAGGAGCCCGAGCTGCAGCCTAGAGTCACGCTTCTGCCTCCCAGCCACACAGTGGCCAAGAGCAG-|GACCGGCTTCCTAGAGTGGCTGAAAGTGCTCGGACGGACAGCCAAGCCCATCATGGCGGACAGCGGGACAGTGGGTCGTGATCAGGCACTTGGAGCCAGGCAGGTGAGGTAA
Axin1	Del 12|0	2.19216	4.75842	11.8017	50.1689	46.2936	46.1748	49.8105	46.9922	48.9421	GTTCTGAGGCCCGTCATCTGGTCCCTGCCTCAGCCAATAGGCGGCAGGAGCCCGAGCTGCAGCCTAGAGTCACGCTTCTGCCTCCCAGCCACACAGTG------------|GACCGGCTTCCTAGAGTGGCTGAAAGTGCTCGGACGGACAGCCAAGCCCATCATGGCGGACAGCGGGACAGTGGGTCGTGATCAGGCACTTGGAGCCAGGCAGGTGAGGTAA
Cdkn2a	Del 0|1	69.2993	59.7377	52.1744	5.65083	9.62623	6.12159	7.03866	9.51449	6.41577	CAGGTGATGATGATGGGCAACGTTCACGTAGCAGCTCTTCTGCTCAACTACGGTGCAGATTCGAACTGCGAGGACCCCACTACCTTCTCCCGCCC|-GTGCACGACGCAGCGCGGGAAGGCTTCCTGGACACGCTGGTGGTGCTGCACGGGTCAGGGGCTCGGCTGGATGTGCGCGATGCCTGGGGTCGCCTGCCGCTCGACTTGGCCCAAGA
Cdkn2a	Del 0|5	2.05391	7.56664	14.1657	44.5774	41.5903	45.2341	43.4081	41.1707	44.9252	CAGGTGATGATGATGGGCAACGTTCACGTAGCAGCTCTTCTGCTCAACTACGGTGCAGATTCGAACTGCGAGGACCCCACTACCTTCTCCCGCCC|-----ACGACGCAGCGCGGGAAGGCTTCCTGGACACGCTGGTGGTGCTGCACGGGTCAGGGGCTCGGCTGGATGTGCGCGATGCCTGGGGTCGCCTGCCGCTCGACTTGGCCCAAGA
Cdkn2a	Del 0|7	2.04192	7.87122	13.4991	47.1561	44.4288	46.1519	46.2983	45.0666	45.8438	CAGGTGATGATGATGGGCAACGTTCACGTAGCAGCTCTTCTGCTCAACTACGGTGCAGATTCGAACTGCGAGGACCCCACTACCTTCTCCCGCCC|-------GACGCAGCGCGGGAAGGCTTCCTGGACACGCTGGTGGTGCTGCACGGGTCAGGGGCTCGGCTGGATGTGCGCGATGCCTGGGGTCGCCTGCCGCTCGACTTGGCCCAAGA
Cdkn2a	Ins 1G	18.911	23.4022	14.2948	0.715608	2.15092	0.783092	1.25821	1.31167	0.859387	CAGGTGATGATGATGGGCAACGTTCACGTAGCAGCTCTTCTGCTCAACTACGGTGCAGATTCGAACTGCGAGGACCCCACTACCTTCTCCCGCCC|{G}GGTGCACGACGCAGCGCGGGAAGGCTTCCTGGACACGCTGGTGGTGCTGCACGGGTCAGGGGCTCGGCTGGATGTGCGCGATGCCTGGGGTCGCCTGCCGCTCGACTTGGCCCAAGA
Cdkn2a	Del 1|1	7.69392	1.42221	5.86605	1.90006	2.20381	1.70933	1.99672	2.93657	1.95585	CAGGTGATGATGATGGGCAACGTTCACGTAGCAGCTCTTCTGCTCAACTACGGTGCAGATTCGAACTGCGAGGACCCCACTACCTTCTCCCGCC-|-GTGCACGACGCAGCGCGGGAAGGCTTCCTGGACACGCTGGTGGTGCTGCACGGGTCAGGGGCTCGGCTGGATGTGCGCGATGCCTGGGGTCGCCTGCCGCTCGACTTGGCCCAAGA
Chd1	Ins 1T	79.8043	74.9305	68.563	8.56927	11.301	8.1827	6.1909	14.4126	7.87402	AGCGACTCTGATTCTGGCTCTGACTCAGGAAGTCAATCAGAGTCTGAATCAGACACATCCCGAGAGAACAAGGTTCAAGCAAAACCACCAAAAGT{T}|CGACGGAGCCGAGGTAAGTTAGTGCAATTGAACTGGCTTAAGACAGAAGTTAAATCTTATAACTGACTGGACAGTGTCATGGCCTGGGCATATAGCGCAGCAGTACAGCAC
Chd1	Del 0|2	19.1197	18.102	14.499	0	0.14245	0.0777454	0	0.0987167	0	AGCGACTCTGATTCTGGCTCTGACTCAGGAAGTCAATCAGAGTCTGAATCAGACACATCCCGAGAGAACAAGGTTCAAGCAAAACCACCAAAAGT|--ACGGAGCCGAGGTAAGTTAGTGCAATTGAACTGGCTTAAGACAGAAGTTAAATCTTATAACTGACTGGACAGTGTCATGGCCTGGGCATATAGCGCAGCAGTACAGCAC
Chd1	Del 29|13	0.47911	3.43079	8.63571	45.1869	42.2602	41.9242	45.0023	40.2764	43.8648	AGCGACTCTGATTCTGGCTCTGACTCAGGAAGTCAATCAGAGTCTGAATCAGACACATCCCGAGAG----------------------------- | -------------GTAAGTTAGTGCAATTGAACTGGCTTAAGACAGAAGTTAAATCTTATAACTGACTGGACAGTGTCATGGCCTGGGCATATAGCGCAGCAGTACAGCAC
Chd1	Del 18|23	0.596857	3.53662	8.30222	46.2439	46.2963	49.8154	48.8068	45.2122	48.2612	AGCGACTCTGATTCTGGCTCTGACTCAGGAAGTCAATCAGAGTCTGAATCAGACACATCCCGAGAGAACAAGGTTCA------------------ | -----------------------GCAATTGAACTGGCTTAAGACAGAAGTTAAATCTTATAACTGACTGGACAGTGTCATGGCCTGGGCATATAGCGCAGCAGTACAGCAC
Col1a1	Ins 1T	40.9364	54.1779	26.9812	0.161318	0.109197	0.209432	0.228986	0.502801	0.358781	AGTCCAAGACCTTCTCCCAGCATGAAGAGGATGCTAAACCCGTGGTAATAAGGCCAAGGCTGTGGCCCTGATGCGTCTGTGACTTCTCTCCACTTAGGGTCCTTCCGGTGA{T}|ACGTGGTGCTCCCGGACCTGCTGGTCCCAAAGGTTCTCCTGGTGAAGCTGGTCGCCCCGGTGAAGCTGGTCTCCCTGGTGCCAAGGTGAGAAGATCCTCTGTCCTGTATGG
Col1a1	Del 6|2	2.89019	17.3547	23.6017	48.7239	48.8311	48.1181	48.9185	47.1265	48.7678	AGTCCAAGACCTTCTCCCAGCATGAAGAGGATGCTAAACCCGTGGTAATAAGGCCAAGGCTGTGGCCCTGATGCGTCTGTGACTTCTCTCCACTTAGGGTCCTTC------ | --GTGGTGCTCCCGGACCTGCTGGTCCCAAAGGTTCTCCTGGTGAAGCTGGTCGCCCCGGTGAAGCTGGTCTCCCTGGTGCCAAGGTGAGAAGATCCTCTGTCCTGTATGG
Col1a1	Del 9|4	3.51761	18.5929	26.002	49.928	49.1537	49.9002	49.1616	47.4353	49.2413	AGTCCAAGACCTTCTCCCAGCATGAAGAGGATGCTAAACCCGTGGTAATAAGGCCAAGGCTGTGGCCCTGATGCGTCTGTGACTTCTCTCCACTTAGGGTCC--------- | ----GGTGCTCCCGGACCTGCTGGTCCCAAAGGTTCTCCTGGTGAAGCTGGTCGCCCCGGTGAAGCTGGTCTCCCTGGTGCCAAGGTGAGAAGATCCTCTGTCCTGTATGG
Col1a1	Del 1|0	27.8436	5.22767	12.8849	0.869966	1.52876	1.1341	1.10618	3.52843	1.07928	AGTCCAAGACCTTCTCCCAGCATGAAGAGGATGCTAAACCCGTGGTAATAAGGCCAAGGCTGTGGCCCTGATGCGTCTGTGACTTCTCTCCACTTAGGGTCCTTCCGGTG-|ACGTGGTGCTCCCGGACCTGCTGGTCCCAAAGGTTCTCCTGGTGAAGCTGGTCGCCCCGGTGAAGCTGGTCTCCCTGGTGCCAAGGTGAGAAGATCCTCTGTCCTGTATGG
Col1a1	Del 4|0	12.3772	2.33474	5.18993	0.195886	0.203504	0.306245	0.348763	0.74979	0.276438	AGTCCAAGACCTTCTCCCAGCATGAAGAGGATGCTAAACCCGTGGTAATAAGGCCAAGGCTGTGGCCCTGATGCGTCTGTGACTTCTCTCCACTTAGGGTCCTTCCG----|ACGTGGTGCTCCCGGACCTGCTGGTCCCAAAGGTTCTCCTGGTGAAGCTGGTCGCCCCGGTGAAGCTGGTCTCCCTGGTGCCAAGGTGAGAAGATCCTCTGTCCTGTATGG
Col1a1	Del 0|4	6.71017	1.30054	2.70769	0.0748977	0.0943068	0.195602	0.112732	0.366074	0.129397	AGTCCAAGACCTTCTCCCAGCATGAAGAGGATGCTAAACCCGTGGTAATAAGGCCAAGGCTGTGGCCCTGATGCGTCTGTGACTTCTCTCCACTTAGGGTCCTTCCGGTGA|----GGTGCTCCCGGACCTGCTGGTCCCAAAGGTTCTCCTGGTGAAGCTGGTCGCCCCGGTGAAGCTGGTCTCCCTGGTGCCAAGGTGAGAAGATCCTCTGTCCTGTATGG
Col1a1	Del 0|5	5.72494	1.01153	2.63254	0.0460909	0.0794163	0.136329	0.1233	0.291095	0.147042	AGTCCAAGACCTTCTCCCAGCATGAAGAGGATGCTAAACCCGTGGTAATAAGGCCAAGGCTGTGGCCCTGATGCGTCTGTGACTTCTCTCCACTTAGGGTCCTTCCGGTGA|-----GTGCTCCCGGACCTGCTGGTCCCAAAGGTTCTCCTGGTGAAGCTGGTCGCCCCGGTGAAGCTGGTCTCCCTGGTGCCAAGGTGAGAAGATCCTCTGTCCTGTATGG
Dlc1	Del 1|0	75.2175	75.6257	76.6682	52.9998	60.6594	57.9571	53.5396	59.9835	57.8808	ACGAAAGCATGCTGACAGACCTCAGCGAGCACCAGGAGGTGGCCTCTGTCCGAAGCCTCAGCAGCACCAGCAGCAGCGTCCCCACCCACGCAGCCCACAGTGGAGATGCCACTACGCCCCGAA-|CAATTCCGTCATCAGCGTCTGCTCCTCCGGACACTTTGTAGGCAATGATGACTCTTTTTCCAGCCTGCCGTCTCCCAAGGAACTGTCCAGCTTCAGT
Dlc1	Del 0|16	14.8914	20.0866	13.1174	0.116337	0.129303	0.273335	0.200182	0.0658979	0.206612	ACGAAAGCATGCTGACAGACCTCAGCGAGCACCAGGAGGTGGCCTCTGTCCGAAGCCTCAGCAGCACCAGCAGCAGCGTCCCCACCCACGCAGCCCACAGTGGAGATGCCACTACGCCCCGAAC|----------------GTCTGCTCCTCCGGACACTTTGTAGGCAATGATGACTCTTTTTCCAGCCTGCCGTCTCCCAAGGAACTGTCCAGCTTCAGT
Dlc1	Del 4|34	0.236189	2.73989	5.58914	46.6013	38.888	41.4963	46.0055	39.5717	41.6027	ACGAAAGCATGCTGACAGACCTCAGCGAGCACCAGGAGGTGGCCTCTGTCCGAAGCCTCAGCAGCACCAGCAGCAGCGTCCCCACCCACGCAGCCCACAGTGGAGATGCCACTACGCCCC---- | ----------------------------------TTTGTAGGCAATGATGACTCTTTTTCCAGCCTGCCGTCTCCCAAGGAACTGTCCAGCTTCAGT
Dlc1	Del 0|2	9.65493	1.54786	4.6253	0.282533	0.323258	0.273335	0.254777	0.378913	0.309917	ACGAAAGCATGCTGACAGACCTCAGCGAGCACCAGGAGGTGGCCTCTGTCCGAAGCCTCAGCAGCACCAGCAGCAGCGTCCCCACCCACGCAGCCCACAGTGGAGATGCCACTACGCCCCGAAC|--ATTCCGTCATCAGCGTCTGCTCCTCCGGACACTTTGTAGGCAATGATGACTCTTTTTCCAGCCTGCCGTCTCCCAAGGAACTGTCCAGCTTCAGT
Fbxw7	WT	78.7484	1.77559	63.654	57.9904	56.6856	55.862	47.9041	51.5586	52.9433	GTGTGAGTATGCCTTCCCTATTTCCTTTTCCATAGTTGGCACTCTATGTGCTTTCATTCCTGGAACCCAAAGACCTGCTGCAAGCGGCTCAGACTTGTCGA|TACTGGAGAATTTTGGCTGAGGATAACCTTCTCTGGAGAGAGAAATGTAAAGAAGAGGGTAAGTTCAGAATCACACACAGATGTGTTTCTACTCTGGAAACAAGTTAACAGAATAACTTGGCTGTGAGTGAGAGT
Fbxw7	Del 12|11	1.54008	0.183394	12.2107	36.3285	36.0614	38.2945	47.6221	41.6262	41.2216	GTGTGAGTATGCCTTCCCTATTTCCTTTTCCATAGTTGGCACTCTATGTGCTTTCATTCCTGGAACCCAAAGACCTGCTGCAAGCGGCT------------|-----------TTTGGCTGAGGATAACCTTCTCTGGAGAGAGAAATGTAAAGAAGAGGGTAAGTTCAGAATCACACACAGATGTGTTTCTACTCTGGAAACAAGTTAACAGAATAACTTGGCTGTGAGTGAGAGT
Fbxw7	Del 1|0	12.2247	0.0458486	8.11509	0.443495	0.38341	0.424453	0.250534	0.398211	0.418079	GTGTGAGTATGCCTTCCCTATTTCCTTTTCCATAGTTGGCACTCTATGTGCTTTCATTCCTGGAACCCAAAGACCTGCTGCAAGCGGCTCAGACTTGTCG-|TACTGGAGAATTTTGGCTGAGGATAACCTTCTCTGGAGAGAGAAATGTAAAGAAGAGGGTAAGTTCAGAATCACACACAGATGTGTTTCTACTCTGGAAACAAGTTAACAGAATAACTTGGCTGTGAGTGAGAGT
Fbxw7	Del 3|0	6.02721	47.7618	9.24704	2.56626	3.36415	2.60772	2.08904	3.33744	2.76487	GTGTGAGTATGCCTTCCCTATTTCCTTTTCCATAGTTGGCACTCTATGTGCTTTCATTCCTGGAACCCAAAGACCTGCTGCAAGCGGCTCAGACTTGT---|TACTGGAGAATTTTGGCTGAGGATAACCTTCTCTGGAGAGAGAAATGTAAAGAAGAGGGTAAGTTCAGAATCACACACAGATGTGTTTCTACTCTGGAAACAAGTTAACAGAATAACTTGGCTGTGAGTGAGAGT
Fbxw7	Del 0|5	1.45959	50.2334	6.77321	2.67136	3.50547	2.81136	2.13425	3.07957	2.65219	GTGTGAGTATGCCTTCCCTATTTCCTTTTCCATAGTTGGCACTCTATGTGCTTTCATTCCTGGAACCCAAAGACCTGCTGCAAGCGGCTCAGACTTGTCGA|-----GAGAATTTTGGCTGAGGATAACCTTCTCTGGAGAGAGAAATGTAAAGAAGAGGGTAAGTTCAGAATCACACACAGATGTGTTTCTACTCTGGAAACAAGTTAACAGAATAACTTGGCTGTGAGTGAGAGT
Hic1	WT	44.2513	18.091	29.4316	3.12028	5.0618	12.8169	2.71292	6.67744	5.03597	CTACGCTCCTTACGGGCGGCCCGGCCGGGGCTTGAGGGCTGCCACGCCCGTCATCCAGGCTTGCTACTCGTCCCCGGCCGGGCCACCGCCGCCGCCTGCCGCCGAGCCGCCGTCG|GGCCCCGATGCAGCCGTCAACACCCACTGCGCTGAGCTATATGCTTCAGGCCCGGGCCCAGCAGCCTCACTCTGCGCCCCGGAGCGTCGCTGCTCCCCGCTTTG
Hic1	Del 1|0	46.123	64.8909	60.045	96.2255	93.2313	85.7875	97.2871	90.8993	94.2446	CTACGCTCCTTACGGGCGGCCCGGCCGGGGCTTGAGGGCTGCCACGCCCGTCATCCAGGCTTGCTACTCGTCCCCGGCCGGGCCACCGCCGCCGCCTGCCGCCGAGCCGCCGTC-|GGCCCCGATGCAGCCGTCAACACCCACTGCGCTGAGCTATATGCTTCAGGCCCGGGCCCAGCAGCCTCACTCTGCGCCCCGGAGCGTCGCTGCTCCCCGCTTTG
Hic1	Del 0|3	7.75401	1.25786	2.75746	0.251636	0.0588582	0.170891	0	0.538503	0	CTACGCTCCTTACGGGCGGCCCGGCCGGGGCTTGAGGGCTGCCACGCCCGTCATCCAGGCTTGCTACTCGTCCCCGGCCGGGCCACCGCCGCCGCCTGCCGCCGAGCCGCCGTCG|---CCCGATGCAGCCGTCAACACCCACTGCGCTGAGCTATATGCTTCAGGCCCGGGCCCAGCAGCCTCACTCTGCGCCCCGGAGCGTCGCTGCTCCCCGCTTTG
Hic1	Ins 1G	1.87166	15.7603	7.7659	0.402617	1.64803	1.22472	0	1.88476	0.719424	CTACGCTCCTTACGGGCGGCCCGGCCGGGGCTTGAGGGCTGCCACGCCCGTCATCCAGGCTTGCTACTCGTCCCCGGCCGGGCCACCGCCGCCGCCTGCCGCCGAGCCGCCGTCG|{G}GGCCCCGATGCAGCCGTCAACACCCACTGCGCTGAGCTATATGCTTCAGGCCCGGGCCCAGCAGCCTCACTCTGCGCCCCGGAGCGTCGCTGCTCCCCGCTTTG
Hnf1a	WT	100	100	100	100	100	100	100	100	100	GCCCTACCTGATGGTTGGAGAGGGTCCCCTGGACAAGGGGGAGTCCTGCGGTGGGAGTCGAGGGGACCTGACCGAGTTGCCTAATGGCCTTGG|AGAAACGCGTGGCTCTGAAGATGACACGGATGACGATGGGGAAGACTTCGCGCCACCCATTCTGAAAGAGCTGGAGAACCTCAGCCCAGAGGAGGCAGCCCACCAGAAAGCCGTGGTGGAGTCA
Keap1	WT	92.0509	88.7619	76.501	0.197542	0.476337	0.270894	0.0874381	0.556152	0.138198	CTTCTACGTGCAGGCACTGCTGCGGGCCGTGCGCTGCCATGCGCTCACGCCGCGCTTCCTGCAGACGCAGCTGCAGAAGTGTGAGATCCTGCAGGCCGACG|CGCGCTGCAAGGACTACCTGGTGCAGATATTCCAGGAGCTCACGCTGCACAAGCCCACGCAGGCAGTGCCCTGCCGCGCGCCCAAAGTGGGCCGCCTCATCTACACAGCGGGCGGTTACTTCCGACAGTCGCT
Keap1	Del 2|1	7.94905	11.2381	23.499	99.8025	99.5237	99.7291	99.9126	99.4438	99.8618	CTTCTACGTGCAGGCACTGCTGCGGGCCGTGCGCTGCCATGCGCTCACGCCGCGCTTCCTGCAGACGCAGCTGCAGAAGTGTGAGATCCTGCAGGCCGA--|-GCGCTGCAAGGACTACCTGGTGCAGATATTCCAGGAGCTCACGCTGCACAAGCCCACGCAGGCAGTGCCCTGCCGCGCGCCCAAAGTGGGCCGCCTCATCTACACAGCGGGCGGTTACTTCCGACAGTCGCT
Kmt2a	Del 6|0	33.2805	40.3156	41.6252	45.9645	48.9063	48.1702	47.6023	48.4185	48.5568	AGTTGCTGGCTCAGAAGATGCCGAGCCTCTTGCTCCTCCCATCAAACCAATTAAGCCTGTCACCAGAAACAAGGCACCTCAGGAGCCTCCGGTGAAGAAAGGGCGG------|AGGCGGTGCGGACAATGTCCTGGCTGCCAGGTGCCTGAGGACTGTGGCATTTGCACTAATTGCCTGGACAAGCCCAAGTTTGGTGGCCGCAATATA
Kmt2a	Del 20|2	4.10397	7.26876	13.3552	49.9533	42.2333	42.1019	48.9197	40.9038	43.8449	AGTTGCTGGCTCAGAAGATGCCGAGCCTCTTGCTCCTCCCATCAAACCAATTAAGCCTGTCACCAGAAACAAGGCACCTCAGGAGCCTCCGG--------------------|--GCGGTGCGGACAATGTCCTGGCTGCCAGGTGCCTGAGGACTGTGGCATTTGCACTAATTGCCTGGACAAGCCCAAGTTTGGTGGCCGCAATATA
Kmt2a	Ins 1A	32.6843	24.9114	21.3439	2.57611	5.49525	5.46534	2.16744	6.62825	4.45787	AGTTGCTGGCTCAGAAGATGCCGAGCCTCTTGCTCCTCCCATCAAACCAATTAAGCCTGTCACCAGAAACAAGGCACCTCAGGAGCCTCCGGTGAAGAAAGGGCGGCGATCA{A}|AGGCGGTGCGGACAATGTCCTGGCTGCCAGGTGCCTGAGGACTGTGGCATTTGCACTAATTGCCTGGACAAGCCCAAGTTTGGTGGCCGCAATATA
Kmt2a	Del 7|0	23.9996	26.2349	20.9513	1.3677	3.17262	3.99758	1.17193	3.65863	2.96336	AGTTGCTGGCTCAGAAGATGCCGAGCCTCTTGCTCCTCCCATCAAACCAATTAAGCCTGTCACCAGAAACAAGGCACCTCAGGAGCCTCCGGTGAAGAAAGGGC-------A|AGGCGGTGCGGACAATGTCCTGGCTGCCAGGTGCCTGAGGACTGTGGCATTTGCACTAATTGCCTGGACAAGCCCAAGTTTGGTGGCCGCAATATA
Kmt2a	Del 1|0	5.93158	1.26929	2.72443	0.138379	0.192528	0.264999	0.138616	0.390845	0.177032	AGTTGCTGGCTCAGAAGATGCCGAGCCTCTTGCTCCTCCCATCAAACCAATTAAGCCTGTCACCAGAAACAAGGCACCTCAGGAGCCTCCGGTGAAGAAAGGGCGGCGATC-|AGGCGGTGCGGACAATGTCCTGGCTGCCAGGTGCCTGAGGACTGTGGCATTTGCACTAATTGCCTGGACAAGCCCAAGTTTGGTGGCCGCAATATA
Kmt2c	WT	81.0502	86.5191	67.9362	7.53218	13.932	8.85716	6.67994	12.2658	8.91756	CTCATGCCAAACCAGGATCCTTTTTTGCAAGCAGCACAAAACCGAGTACCAGGTTTACCTGGCCCTTTGATAAGGCCACCTGATACATGCTCCCAGACTCCCAGGCCACCTGGGCCTGGC|CGTATAGACACATTCACTCATGCTTCCTCATCTGCTGTTCGTGATCCATATGATCAGCCTCCAGTGACTCCCAGGCCTCATTCTGAGTCTTTCG
Kmt2c	Del 43|35	3.5041	5.46226	10.7213	53.4784	37.8521	35.8545	50.4842	35.2551	38.3027	CTCATGCCAAACCAGGATCCTTTTTTGCAAGCAGCACAAAACCGAGTACCAGGTTTACCTGGCCCTTTGATAAGGCC------------------------------------------- | -------------------------CCTCATCTGCTGTTCGTGATCCATATGATCAGCCTCCAGTGACTCCCAGGCCTCATTCTGAGTCTTTCG
Kmt2c	Del 0|5	2.18206	5.82907	13.2009	38.398	47.4799	54.6453	42.2521	51.5031	52.0565	CTCATGCCAAACCAGGATCCTTTTTTGCAAGCAGCACAAAACCGAGTACCAGGTTTACCTGGCCCTTTGATAAGGCCACCTGATACATGCTCCCAGACTCCCAGGCCACCTGGGCCTGGC|-----AGACACATTCACTCATGCTTCCTCATCTGCTGTTCGTGATCCATATGATCAGCCTCCAGTGACTCCCAGGCCTCATTCTGAGTCTTTCG
Kmt2c	Del 1|0	7.81716	1.26386	4.63776	0.27396	0.374084	0.392766	0.341474	0.596421	0.472753	CTCATGCCAAACCAGGATCCTTTTTTGCAAGCAGCACAAAACCGAGTACCAGGTTTACCTGGCCCTTTGATAAGGCCACCTGATACATGCTCCCAGACTCCCAGGCCACCTGGGCCTGG-|CGTATAGACACATTCACTCATGCTTCCTCATCTGCTGTTCGTGATCCATATGATCAGCCTCCAGTGACTCCCAGGCCTCATTCTGAGTCTTTCG
Kmt2c	Del 0|2	5.44649	0.925733	3.50391	0.317519	0.361968	0.25025	0.242267	0.379541	0.250425	CTCATGCCAAACCAGGATCCTTTTTTGCAAGCAGCACAAAACCGAGTACCAGGTTTACCTGGCCCTTTGATAAGGCCACCTGATACATGCTCCCAGACTCCCAGGCCACCTGGGCCTGGC|C--ATAGACACATTCACTCATGCTTCCTCATCTGCTGTTCGTGATCCATATGATCAGCCTCCAGTGACTCCCAGGCCTCATTCTGAGTCTTTCG
Lkb1	Del 5|2	32.7165	36.9393	23.0918	0.590495	0.666992	0.595364	0.471051	0.788134	0.663655	ATCGACTCCACCGAGGTAATCTACCAGCCGCGCCGCAAACGCGCCAAGCTCATCGGCAAGTACCTGATGGGGGACCTGCTCGGGGAGGGCTC----- | --AAGGTGAAGGAGGTGCTGGACTCCGAGACCTTATGCCGCAGGGCGGTCAAGATCCTCAAGAAGAAAAAGCTGCGCAGGATCCCCAATGGAGAGGCCAACGTCAAGAAGTA
Lkb1	Del 10|0	6.62751	13.1769	20.5951	50.5435	54.4162	55.3452	48.7287	50.212	50.8561	ATCGACTCCACCGAGGTAATCTACCAGCCGCGCCGCAAACGCGCCAAGCTCATCGGCAAGTACCTGATGGGGGACCTGCTCGGGGAG----------|GCAAGGTGAAGGAGGTGCTGGACTCCGAGACCTTATGCCGCAGGGCGGTCAAGATCCTCAAGAAGAAAAAGCTGCGCAGGATCCCCAATGGAGAGGCCAACGTCAAGAAGTA
Lkb1	Ins 1 G	31.0782	35.9255	24.2536	0.381063	0.516233	0.537012	0.359347	0.608711	0.556897	ATCGACTCCACCGAGGTAATCTACCAGCCGCGCCGCAAACGCGCCAAGCTCATCGGCAAGTACCTGATGGGGGACCTGCTCGGGGAGGGCTCGTACG{G}|GCAAGGTGAAGGAGGTGCTGGACTCCGAGACCTTATGCCGCAGGGCGGTCAAGATCCTCAAGAAGAAAAAGCTGCGCAGGATCCCCAATGGAGAGGCCAACGTCAAGAAGTA
Lkb1	Del 8|14	4.60352	9.24451	15.9936	47.1323	42.3799	42.1025	49.2719	46.4175	46.1244	ATCGACTCCACCGAGGTAATCTACCAGCCGCGCCGCAAACGCGCCAAGCTCATCGGCAAGTACCTGATGGGGGACCTGCTCGGGGAGGG-------- | --------------GTGCTGGACTCCGAGACCTTATGCCGCAGGGCGGTCAAGATCCTCAAGAAGAAAAAGCTGCGCAGGATCCCCAATGGAGAGGCCAACGTCAAGAAGTA
Lkb1	Del 4|0	17.0305	3.42015	11.157	1.21981	1.83347	1.25923	1.07095	1.74905	1.59182	ATCGACTCCACCGAGGTAATCTACCAGCCGCGCCGCAAACGCGCCAAGCTCATCGGCAAGTACCTGATGGGGGACCTGCTCGGGGAGGGCTCG----|GCAAGGTGAAGGAGGTGCTGGACTCCGAGACCTTATGCCGCAGGGCGGTCAAGATCCTCAAGAAGAAAAAGCTGCGCAGGATCCCCAATGGAGAGGCCAACGTCAAGAAGTA
Lkb1	Del 2|0	7.94381	1.29359	4.9089	0.13281	0.187306	0.160681	0.0981111	0.224612	0.207143	ATCGACTCCACCGAGGTAATCTACCAGCCGCGCCGCAAACGCGCCAAGCTCATCGGCAAGTACCTGATGGGGGACCTGCTCGGGGAGGGCTCGT--G|GCAAGGTGAAGGAGGTGCTGGACTCCGAGACCTTATGCCGCAGGGCGGTCAAGATCCTCAAGAAGAAAAAGCTGCGCAGGATCCCCAATGGAGAGGCCAACGTCAAGAAGTA
Mlh1	Del 18|5	0.795598	6.74597	12.0299	41.8045	42.3658	42.8413	42.7091	39.501	42.1827	ATGTGCTAAAACCTGGCCTTTTTTACTCTTTTCTCTCTTGAAACAGACCTTGCTTCCAGGACTTGCTGGGCCTTCT------------------ | -----GTGGCTTCCTCATCCACTAGTGGAAGTGGCGACAAGGTCTACGCTTACCAGATGGTCCGTACGGACTCCCGGGAGCAGAAGCTTGACGCCTTTCTGCAGCCTGTAAG
Mlh1	Del 28|5	0.698937	5.76244	10.8229	46.0852	41.7825	42.561	46.0828	41.0974	42.6273	ATGTGCTAAAACCTGGCCTTTTTTACTCTTTTCTCTCTTGAAACAGACCTTGCTTCCAGGACTTGCTGGG---------------------------- | -----GTGGCTTCCTCATCCACTAGTGGAAGTGGCGACAAGGTCTACGCTTACCAGATGGTCCGTACGGACTCCCGGGAGCAGAAGCTTGACGCCTTTCTGCAGCCTGTAAG
Mlh1	Del 2|0	23.6821	29.1695	20.9387	1.00981	1.05507	1.34815	0.842137	1.70113	1.45164	ATGTGCTAAAACCTGGCCTTTTTTACTCTTTTCTCTCTTGAAACAGACCTTGCTTCCAGGACTTGCTGGGCCTTCTGGGGAGGCAGCTAGACCCAC--|CAGGGGTGGCTTCCTCATCCACTAGTGGAAGTGGCGACAAGGTCTACGCTTACCAGATGGTCCGTACGGACTCCCGGGAGCAGAAGCTTGACGCCTTTCTGCAGCCTGTAAG
Mlh1	Del 8|0	15.8413	22.6925	15.1478	0.76833	0.677646	0.913264	0.586944	1.2126	0.967763	ATGTGCTAAAACCTGGCCTTTTTTACTCTTTTCTCTCTTGAAACAGACCTTGCTTCCAGGACTTGCTGGGCCTTCTGGGGAGGCAGCTAG--------|CAGGGGTGGCTTCCTCATCCACTAGTGGAAGTGGCGACAAGGTCTACGCTTACCAGATGGTCCGTACGGACTCCCGGGAGCAGAAGCTTGACGCCTTTCTGCAGCCTGTAAG
Mlh1	Del 1|3	21.1391	28.3204	19.9269	0.614664	1.05507	1.20319	0.719645	1.36962	0.961224	ATGTGCTAAAACCTGGCCTTTTTTACTCTTTTCTCTCTTGAAACAGACCTTGCTTCCAGGACTTGCTGGGCCTTCTGGGGAGGCAGCTAGACCCACG-|---GGGTGGCTTCCTCATCCACTAGTGGAAGTGGCGACAAGGTCTACGCTTACCAGATGGTCCGTACGGACTCCCGGGAGCAGAAGCTTGACGCCTTTCTGCAGCCTGTAAG
Mlh1	Del 4|0	15.0271	2.79085	8.45779	2.2245	2.44467	2.49819	2.01092	2.79159	2.40633	ATGTGCTAAAACCTGGCCTTTTTTACTCTTTTCTCTCTTGAAACAGACCTTGCTTCCAGGACTTGCTGGGCCTTCTGGGGAGGCAGCTAGACCC----|CAGGGGTGGCTTCCTCATCCACTAGTGGAAGTGGCGACAAGGTCTACGCTTACCAGATGGTCCGTACGGACTCCCGGGAGCAGAAGCTTGACGCCTTTCTGCAGCCTGTAAG
Mlh1	Del 1|0	13.3579	2.42518	7.76593	2.21718	2.6677	2.31457	1.70979	3.00968	2.4848	ATGTGCTAAAACCTGGCCTTTTTTACTCTTTTCTCTCTTGAAACAGACCTTGCTTCCAGGACTTGCTGGGCCTTCTGGGGAGGCAGCTAGACCCACG-|CAGGGGTGGCTTCCTCATCCACTAGTGGAAGTGGCGACAAGGTCTACGCTTACCAGATGGTCCGTACGGACTCCCGGGAGCAGAAGCTTGACGCCTTTCTGCAGCCTGTAAG
Mlh1	Del 5|0	8.22366	1.55514	4.66321	1.20006	1.44965	1.49795	1.14837	1.76219	1.32087	ATGTGCTAAAACCTGGCCTTTTTTACTCTTTTCTCTCTTGAAACAGACCTTGCTTCCAGGACTTGCTGGGCCTTCTGGGGAGGCAGCTAGACC-----|CAGGGGTGGCTTCCTCATCCACTAGTGGAAGTGGCGACAAGGTCTACGCTTACCAGATGGTCCGTACGGACTCCCGGGAGCAGAAGCTTGACGCCTTTCTGCAGCCTGTAAG
Mlh1	Del 3|0	1.23429	0.537996	0.246876	4.07581	6.50197	4.82242	4.19027	7.55474	5.59733	ATGTGCTAAAACCTGGCCTTTTTTACTCTTTTCTCTCTTGAAACAGACCTTGCTTCCAGGACTTGCTGGGCCTTCTGGGGAGGCAGCTAGACCCA---|CAGGGGTGGCTTCCTCATCCACTAGTGGAAGTGGCGACAAGGTCTACGCTTACCAGATGGTCCGTACGGACTCCCGGGAGCAGAAGCTTGACGCCTTTCTGCAGCCTGTAAG
Mst1	Del 1|0	69.3912	66.2865	69.5011	45.9624	59.8073	56.7299	45.3264	60.1055	54.9497	TGGGGTCAATCAAGCCTAAGGAGGGAGTGATAGGCCTGCCCCCACTTAGAAGTGCATTGGCCCTGTTTCCAGCTGTTTGTGTTCTGTGCAACGGTGAGGATT-|CCGTGGCGAGGTAGACGTTACAGAGTCAGGGCGGGAGTGTCAACGCTGGGACCTGCAGCACCCCCACTCGCACCCTTTCCAGCCTGAAAAGTATGTAGGCA
Mst1	Del 31|23	2.23798	4.37035	7.98003	54.0376	38.4986	42.3287	53.5836	38.3124	43.8276	TGGGGTCAATCAAGCCTAAGGAGGGAGTGATAGGCCTGCCCCCACTTAGAAGTGCATTGGCCCTGTTTCCAG------------------------------- | -----------------------AGTCAGGGCGGGAGTGTCAACGCTGGGACCTGCAGCACCCCCACTCGCACCCTTTCCAGCCTGAAAAGTATGTAGGCA
Mst1	Del 3|0	28.3709	29.3432	22.5188	0	1.69412	0.941381	1.08995	1.5821	1.22264	TGGGGTCAATCAAGCCTAAGGAGGGAGTGATAGGCCTGCCCCCACTTAGAAGTGCATTGGCCCTGTTTCCAGCTGTTTGTGTTCTGTGCAACGGTGAGGA---|CCGTGGCGAGGTAGACGTTACAGAGTCAGGGCGGGAGTGTCAACGCTGGGACCTGCAGCACCCCCACTCGCACCCTTTCCAGCCTGAAAAGTATGTAGGCA
Msx1	WT	94.5706	86.8482	69.8964	5.43242	10.263	8.69074	5.3102	8.92353	6.41227	TCATGGCCGATCACAGGAAGCCCGGGGCCAAGGAGAGCGTCCTGGTGGCCTCCGAAGGGGCTCAGGCAGCGGGTGGCTCGGTGCAGCACTTGGGCACCCGGCCCGGGT|CTCTGGGCGCCCCGGATGCGCCCTCCTCGCCGCGGCCTCTCGGCCATTTCTCAGTCGGAGGACTCCTCAAGCTGCCAGAAGATGCTCTGGTGAAGGCCGAAAGCCCCGAGAAACTAGA
Msx1	Del 0|2	3.28538	8.11334	18.9659	41.527	41.7198	43.1879	45.1629	49.4415	52.6748	TCATGGCCGATCACAGGAAGCCCGGGGCCAAGGAGAGCGTCCTGGTGGCCTCCGAAGGGGCTCAGGCAGCGGGTGGCTCGGTGCAGCACTTGGGCACCCGGCCCGGGT|--CTGGGCGCCCCGGATGCGCCCTCCTCGCCGCGGCCTCTCGGCCATTTCTCAGTCGGAGGACTCCTCAAGCTGCCAGAAGATGCTCTGGTGAAGGCCGAAAGCCCCGAGAAACTAGA
Msx1	Del 19|22	1.69704	4.59146	9.21247	49.6142	40.3656	41.4949	45.5562	36.0194	36.1229	TCATGGCCGATCACAGGAAGCCCGGGGCCAAGGAGAGCGTCCTGGTGGCCTCCGAAGGGGCTCAGGCAGCGGGTGGCTCGGTGCAGCAC------------------- | ----------------------CTCCTCGCCGCGGCCTCTCGGCCATTTCTCAGTCGGAGGACTCCTCAAGCTGCCAGAAGATGCTCTGGTGAAGGCCGAAAGCCCCGAGAAACTAGA
Msx1	Del 0|3	0.446998	0.446957	1.92526	3.42639	7.65167	6.62637	3.97073	5.61556	4.79008	TCATGGCCGATCACAGGAAGCCCGGGGCCAAGGAGAGCGTCCTGGTGGCCTCCGAAGGGGCTCAGGCAGCGGGTGGCTCGGTGCAGCACTTGGGCACCCGGCCCGGGT|---TGGGCGCCCCGGATGCGCCCTCCTCGCCGCGGCCTCTCGGCCATTTCTCAGTCGGAGGACTCCTCAAGCTGCCAGAAGATGCTCTGGTGAAGGCCGAAAGCCCCGAGAAACTAGA
Nf1	WT	69.6097	82.3242	68.1129	45.0302	51.4335	51.7509	49.9923	51.6659	50.4624	GACTGTGTGGAGGGATTATGTTTTAAATGTAGGATGTGTGGCTGTGGCTATTGGCCTGACTGTGTGTTTCTTTAGGTGTATGGTGCTACTTACCTACAAAAGCTCTTGGACCCTTT|ATTACGAGTCATCATCACATCTTCGGATTGGCAACATGTTAGCTTTGAAGTGGATCCTACCAGGTTTGTCATCTTGTCACAGTTGCTCCCTCACTC
Nf1	Del 22|13	1.90115	14.5893	20.5941	54.8983	48.5665	48.1965	49.9923	48.1465	49.4923	GACTGTGTGGAGGGATTATGTTTTAAATGTAGGATGTGTGGCTGTGGCTATTGGCCTGACTGTGTGTTTCTTTAGGTGTATGGTGCTACTTACC----------------------|-------------ATCATCACATCTTCGGATTGGCAACATGTTAGCTTTGAAGTGGATCCTACCAGGTTTGTCATCTTGTCACAGTTGCTCCCTCACTC
Nf1	Ins 1A	20.1294	2.05451	7.98531	0.0384827	0	0.0413736	0.0123308	0.11539	0.0323353	GACTGTGTGGAGGGATTATGTTTTAAATGTAGGATGTGTGGCTGTGGCTATTGGCCTGACTGTGTGTTTCTTTAGGTGTATGGTGCTACTTACCTACAAAAGCTCTTGGACCCTTT|{A}ATTACGAGTCATCATCACATCTTCGGATTGGCAACATGTTAGCTTTGAAGTGGATCCTACCAGGTTTGTCATCTTGTCACAGTTGCTCCCTCACTC
Nf1	Del 0|2	8.35974	1.03205	3.30775	0.0329852	0	0.0112837	0.00308271	0.0721189	0.0129341	GACTGTGTGGAGGGATTATGTTTTAAATGTAGGATGTGTGGCTGTGGCTATTGGCCTGACTGTGTGTTTCTTTAGGTGTATGGTGCTACTTACCTACAAAAGCTCTTGGACCCTTT|--TACGAGTCATCATCACATCTTCGGATTGGCAACATGTTAGCTTTGAAGTGGATCCTACCAGGTTTGTCATCTTGTCACAGTTGCTCCCTCACTC
Notch3	WT	98.8024	93.7726	86.3754	38.2495	39.5873	38.3665	38.2175	38.7032	38.3584	CATACGCTGTGAGAGCCAGGTGGATGAGTGCCGCAGCCAGCCCTGTCGATATGGGGGCAAATGTCTAGACTTGGTGGACAAGTACCTCTGCCGTTGTCC|TCCCGGAACCACAGGTGGGGCCTGGGGCTGGGCTATAACAGTACGTGGGGGTGTGTGGGGGTCTGTGATGAATTTGTAACTGGTGCTTGACAATAGTAGGTACTCTTGCCATACTTCTTCCCTCCCT
Notch3	Del 0|2	1.1976	6.22736	13.6246	61.7505	60.4127	61.6335	61.7825	61.2968	61.6416	CATACGCTGTGAGAGCCAGGTGGATGAGTGCCGCAGCCAGCCCTGTCGATATGGGGGCAAATGTCTAGACTTGGTGGACAAGTACCTCTGCCGTTGTCC|--CCGGAACCACAGGTGGGGCCTGGGGCTGGGCTATAACAGTACGTGGGGGTGTGTGGGGGTCTGTGATGAATTTGTAACTGGTGCTTGACAATAGTAGGTACTCTTGCCATACTTCTTCCCTCCCT
P53	WT	1.74921	1.38545	1.45085	0.594663	0.871655	0.720284	0.718494	0.88908	0.781985	AGCCATAGGGGTTTGTTTGTTTGTATGTTTTTTAATTGACAAGTTATGCATCCATACAGTACACAATCTCTTCTCTCTACAGATGACTGCCATGGAGGAGTCACAGTCGGATATCAGCCTCGAGCTCCCTCTGA|GCCAGGAGACATTTTCAGGCTTATGGAAACTGTGAGTGGATCTTTTTGGGGCCCTTAAGATACATCCCGCCATACCTGTATCCTCCCCTTGCCTGAGAGAA
P53	Del 1|0	56.555	40.8482	39.8478	22.0048	26.3057	24.2522	22.1544	27.9889	24.7277	AGCCATAGGGGTTTGTTTGTTTGTATGTTTTTTAATTGACAAGTTATGCATCCATACAGTACACAATCTCTTCTCTCTACAGATGACTGCCATGGAGGAGTCACAGTCGGATATCAGCCTCGAGCTCCCTCTG-|GCCAGGAGACATTTTCAGGCTTATGGAAACTGTGAGTGGATCTTTTTGGGGCCCTTAAGATACATCCCGCCATACCTGTATCCTCCCCTTGCCTGAGAGAA
P53	Del 11|0	1.16073	8.40636	11.3212	24.7621	19.0297	22.607	23.798	16.7173	20.9057	AGCCATAGGGGTTTGTTTGTTTGTATGTTTTTTAATTGACAAGTTATGCATCCATACAGTACACAATCTCTTCTCTCTACAGATGACTGCCATGGAGGAGTCACAGTCGGATATCAGCCTCGA-----------|GCCAGGAGACATTTTCAGGCTTATGGAAACTGTGAGTGGATCTTTTTGGGGCCCTTAAGATACATCCCGCCATACCTGTATCCTCCCCTTGCCTGAGAGAA
P53	Del 0|5	1.08463	8.07426	11.8213	25.5011	20.0668	22.5055	24.7461	17.9447	21.9965	AGCCATAGGGGTTTGTTTGTTTGTATGTTTTTTAATTGACAAGTTATGCATCCATACAGTACACAATCTCTTCTCTCTACAGATGACTGCCATGGAGGAGTCACAGTCGGATATCAGCCTCGAGCTCCCTCTGA|-----GAGACATTTTCAGGCTTATGGAAACTGTGAGTGGATCTTTTTGGGGCCCTTAAGATACATCCCGCCATACCTGTATCCTCCCCTTGCCTGAGAGAA
P53	Ins 1A	39.4505	41.2857	35.5588	27.1373	33.7262	29.915	28.583	36.46	31.5881	AGCCATAGGGGTTTGTTTGTTTGTATGTTTTTTAATTGACAAGTTATGCATCCATACAGTACACAATCTCTTCTCTCTACAGATGACTGCCATGGAGGAGTCACAGTCGGATATCAGCCTCGAGCTCCCTCTGA{T}|GCCAGGAGACATTTTCAGGCTTATGGAAACTGTGAGTGGATCTTTTTGGGGCCCTTAAGATACATCCCGCCATACCTGTATCCTCCCCTTGCCTGAGAGAA
Pik3r1	WT	25.5313	11.4818	28.8964	39.8406	38.7759	38.373	52.4718	51.8432	52.2865	AGTGTGTGGTTACTCAAAGTTGAAAAGTAAGTATGGTCTTATACTGTGTTCATTTTAGGGAAGAAGTGAATGAAAAACTCCGAGACACTGCTGATGGGACCTTTT|TGGTACGAGACGCATCTACTAAAATGCACGGCGATTACACTCTTACACTAAGGTGAGCCAGGAAGTCAGCTGTAATTGCGATGTCTCAGTTGTCATGA
Pik3r1	Ins 1T	56.1267	63.5493	46.1619	8.29756	9.04214	7.92891	7.23025	8.89009	7.29732	AGTGTGTGGTTACTCAAAGTTGAAAAGTAAGTATGGTCTTATACTGTGTTCATTTTAGGGAAGAAGTGAATGAAAAACTCCGAGACACTGCTGATGGGACCTTTT|{T}TGGTACGAGACGCATCTACTAAAATGCACGGCGATTACACTCTTACACTAAGGTGAGCCAGGAAGTCAGCTGTAATTGCGATGTCTCAGTTGTCATGA
Pik3r1	Del 3|0	1.01629	7.05811	13.0223	50.7247	51.1452	52.6561	39.2365	38.0483	39.3601	AGTGTGTGGTTACTCAAAGTTGAAAAGTAAGTATGGTCTTATACTGTGTTCATTTTAGGGAAGAAGTGAATGAAAAACTCCGAGACACTGCTGATGGGACCT---|TGGTACGAGACGCATCTACTAAAATGCACGGCGATTACACTCTTACACTAAGGTGAGCCAGGAAGTCAGCTGTAATTGCGATGTCTCAGTTGTCATGA
Pik3r1	Del 1|0	17.3258	17.9108	11.9194	1.13719	1.0368	1.042	1.06147	1.21837	1.0561	AGTGTGTGGTTACTCAAAGTTGAAAAGTAAGTATGGTCTTATACTGTGTTCATTTTAGGGAAGAAGTGAATGAAAAACTCCGAGACACTGCTGATGGGACCTTT-|TGGTACGAGACGCATCTACTAAAATGCACGGCGATTACACTCTTACACTAAGGTGAGCCAGGAAGTCAGCTGTAATTGCGATGTCTCAGTTGTCATGA
Pten	Del 4|0	69.4795	66.7621	54.4914	2.95553	5.27828	3.17121	2.38188	4.89907	2.61542	CTTTTGTCTCCCTCCTCCCTCTGCCCCCTGGGCCTATCAGGGAGTCACAATTCCCAGTCAGAGGCGCTATGTATATTATTATAGCTACCTGCTAAAAAATCACCTGGATTAC----|CCGTGGCACTGCTGTTTCACAAGATGATGTTTGAAACTATTCCAATGTTCAGTGGCGGAACTTGCAGTAAGTGCTCTAAATTCTTAGCTGTCTGTGTGTCGGA
Pten	Del 1|0	26.9083	22.8871	22.1786	3.3639	5.29623	3.83716	2.76468	5.59894	3.51462	CTTTTGTCTCCCTCCTCCCTCTGCCCCCTGGGCCTATCAGGGAGTCACAATTCCCAGTCAGAGGCGCTATGTATATTATTATAGCTACCTGCTAAAAAATCACCTGGATTACAGA-|CCGTGGCACTGCTGTTTCACAAGATGATGTTTGAAACTATTCCAATGTTCAGTGGCGGAACTTGCAGTAAGTGCTCTAAATTCTTAGCTGTCTGTGTGTCGGA
Pten	Del 44|15	0.871288	2.52459	6.59429	59.0241	44.8429	55.4882	66.4041	48.0135	60.0338	CTTTTGTCTCCCTCCTCCCTCTGCCCCCTGGGCCTATCAGGGAGTCACAATTCCCAGTCAGAGGCGCTATGT-------------------------------------------- | ---------------TTCACAAGATGATGTTTGAAACTATTCCAATGTTCAGTGGCGGAACTTGCAGTAAGTGCTCTAAATTCTTAGCTGTCTGTGTGTCGGA
Pten	Del 1|0	2.74087	7.82622	16.7357	34.6565	44.5826	37.5035	28.4494	41.4885	33.8361	CTTTTGTCTCCCTCCTCCCTCTGCCCCCTGGGCCTATCAGGGAGTCACAATTCCCAGTCAGAGGCGCTATGTATATTATTATAGCTACCTGCTAAAAAATCACCTGGATTACAG-C|CCGTGGCACTGCTGTTTCACAAGATGATGTTTGAAACTATTCCAATGTTCAGTGGCGGAACTTGCAGTAAGTGCTCTAAATTCTTAGCTGTCTGTGTGTCGGA
Rasa1	Del 1|0	69.8633	68.745	66.3084	59.9798	70.7454	71.8296	47.6887	53.1554	54.9463	AGCGTGCCGGGTCAAGTTACCCGCGGCCCTGCCGGTGGCAGCCGCCCCGTGTCCCGGGCTGGCGGACGCCGACT|TGGTTGCGGCCCTCGGTGGCGGAGCCGCGTCGGGGTCCGGGTTCCTGGGGACCGGGCCGGTGGCCGGTGTCTTGGGGGGCGCCGCGCTGACCGGCAGTGCTGCTG
Rasa1	Ins 1A	26.7077	25.4388	22.609	0.239919	0.211534	0.208669	0.458891	0.279867	0.581636	AGCGTGCCGGGTCAAGTTACCCGCGGCCCTGCCGGTGGCAGCCGCCCCGTGTCCCGGGCTGGCGGACGCCGACT|{A}TGGTTGCGGCCCTCGGTGGCGGAGCCGCGTCGGGGTCCGGGTTCCTGGGGACCGGGCCGGTGGCCGGTGTCTTGGGGGGCGCCGCGCTGACCGGCAGTGCTGCTG
Rasa1	Del 12|22	3.42894	5.81622	11.0826	39.7802	29.0431	27.9617	51.8524	46.5647	44.4721	AGCGTGCCGGGTCAAGTTACCCGCGGCCCTGCCGGTGGCAGCCGCCCCGTGTCCCGGGCTGG------------|----------------------AGCCGCGTCGGGGTCCGGGTTCCTGGGGACCGGGCCGGTGGCCGGTGTCTTGGGGGGCGCCGCGCTGACCGGCAGTGCTGCTG
Rb1	WT	15.7333	3.15206	11.0714	0.814191	0.826833	0.650034	0.562805	1.0456	0.792381	TACAGAAACAGCTGCAATCCCCATTAATGGTTCACCTCGAACACCCAGAAGAGGTCAGAACAGGAGCGCTCGGATAGCAAAACAACTAGAAAATGAT|ACGAGGATTATCGAGGTTCTCTGTAAAGAACACGAGTGTAATATAGATGAGGTAATTTCTCTTACACTTTATTTAAAACAGCTGAAGTAGATATATATGCTAAGTCTGCCTGTCA
Rb1	Del 2|0	22.4421	35.4044	32.8819	40.9094	44.0289	45.1602	43.5637	31.96	44.7557	TACAGAAACAGCTGCAATCCCCATTAATGGTTCACCTCGAACACCCAGAAGAGGTCAGAACAGGAGCGCTCGGATAGCAAAACAACTAGAAAAT--T|ACGAGGATTATCGAGGTTCTCTGTAAAGAACACGAGTGTAATATAGATGAGGTAATTTCTCTTACACTTTATTTAAAACAGCTGAAGTAGATATATATGCTAAGTCTGCCTGTCA
Rb1	Del 22|5	0.864732	5.45669	8.17132	42.5504	34.2138	36.3847	39.6975	22.1839	34.7865	TACAGAAACAGCTGCAATCCCCATTAATGGTTCACCTCGAACACCCAGAAGAGGTCAGAACAGGAGCGCTCGGAT----------------------|-----GATTATCGAGGTTCTCTGTAAAGAACACGAGTGTAATATAGATGAGGTAATTTCTCTTACACTTTATTTAAAACAGCTGAAGTAGATATATATGCTAAGTCTGCCTGTCA
Rb1	Ins 1T	38.239	27.8828	27.4069	0.952331	0.435501	0.574149	0.434417	9.78699	0.679481	TACAGAAACAGCTGCAATCCCCATTAATGGTTCACCTCGAACACCCAGAAGAGGTCAGAACAGGAGCGCTCGGATAGCAAAACAACTAGAAAATGAT{T}|ACGAGGATTATCGAGGTTCTCTGTAAAGAACACGAGTGTAATATAGATGAGGTAATTTCTCTTACACTTTATTTAAAACAGCTGAAGTAGATATATATGCTAAGTCTGCCTGTCA
Rb1	Del 1|0	22.5073	27.4922	19.7538	9.16436	10.498	8.94584	7.49976	24.1556	9.50372	TACAGAAACAGCTGCAATCCCCATTAATGGTTCACCTCGAACACCCAGAAGAGGTCAGAACAGGAGCGCTCGGATAGCAAAACAACTAGAAAATG-T|ACGAGGATTATCGAGGTTCTCTGTAAAGAACACGAGTGTAATATAGATGAGGTAATTTCTCTTACACTTTATTTAAAACAGCTGAAGTAGATATATATGCTAAGTCTGCCTGTCA
Rb1	Del 1|2	0.139326	0.355511	0.480666	0.00627911	4.98838	4.21735	3.30093	5.65257	4.71203	TACAGAAACAGCTGCAATCCCCATTAATGGTTCACCTCGAACACCCAGAAGAGGTCAGAACAGGAGCGCTCGGATAGCAAAACAACTAGAAAATGA-|--GAGGATTATCGAGGTTCTCTGTAAAGAACACGAGTGTAATATAGATGAGGTAATTTCTCTTACACTTTATTTAAAACAGCTGAAGTAGATATATATGCTAAGTCTGCCTGTCA
Rb1	Del 6|21	0.0742064	0.256299	0.234079	5.60306	5.0087	4.06772	4.94089	5.21532	4.77022	TACAGAAACAGCTGCAATCCCCATTAATGGTTCACCTCGAACACCCAGAAGAGGTCAGAACAGGAGCGCTCGGATAGCAAAACAACTAGAA------|---------------------TGTAAAGAACACGAGTGTAATATAGATGAGGTAATTTCTCTTACACTTTATTTAAAACAGCTGAAGTAGATATATATGCTAAGTCTGCCTGTCA
Rps6ka3	WT	96.949	82.0211	67.6778	4.83351	2.58763	0.45658	29.8371	0.653171	0.408592	GAGAGTCATTCTGGGCTAACAATGGGTTGTCTCTATATTTACCTTAACAGGAAGAAGGCAGTATCAAAGAAATTGCAATCACACATCATGTGAAGGAAGGACATG|AAAAGGCAGATCCTTCCCAGTTTGAACTTTTAAAAGTATTAGGGCAGGGATCATTTGGAAAGGTAAGTCATAGTTGTTTGC
Rps6ka3	Del 5|6	3.05099	17.9789	32.3222	95.1665	97.4124	99.5434	70.1629	99.3468	99.5914	GAGAGTCATTCTGGGCTAACAATGGGTTGTCTCTATATTTACCTTAACAGGAAGAAGGCAGTATCAAAGAAATTGCAATCACACATCATGTGAAGGAAGG----- | ------CAGATCCTTCCCAGTTTGAACTTTTAAAAGTATTAGGGCAGGGATCATTTGGAAAGGTAAGTCATAGTTGTTTGC
Runx3	WT	73.6183	61.7148	59.7894	0.0641643	0.0795967	0.0423908	0.0415326	0.497713	0.122411	GACAGCCCCAACTTCCTCTGCTCCGTGCTGCCCTCGCACTGGCGCTGCAACAAGACGCTGCCGGTCGCCT|TCAAGGTGAGTGCAGGGGCCCGAGCCGGGAGGACACCGGGGAACCTGGGCGCCCCCATTTGCAGGAGCCCATACCGGGGAGGACTTGGGGAGCACCTAGAAGTAGGACATGAAAGGGGATGTCACCCAG
Runx3	Del 1|0	26.3817	38.2852	40.2106	99.9358	99.9204	99.9576	99.9585	99.5023	99.8776	GACAGCCCCAACTTCCTCTGCTCCGTGCTGCCCTCGCACTGGCGCTGCAACAAGACGCTGCCGGTCGCC-|TCAAGGTGAGTGCAGGGGCCCGAGCCGGGAGGACACCGGGGAACCTGGGCGCCCCCATTTGCAGGAGCCCATACCGGGGAGGACTTGGGGAGCACCTAGAAGTAGGACATGAAAGGGGATGTCACCCAG
Setd5	WT	96.6842	84.5555	66.8142	0.913013	0.745948	0	1.24108	1.02542	0.98915	GCCCTGGTTTTAGTAGGTAATCGCTCAGAAGGAAAGTTTTAACTCCTGGGAAAGCCCCTTCTATGCTAATTTATTCTATCGGGCGCCTTTGCCTTTCTCATTCTTAGGAATAAGGATCTTTCTCCTGTG|TACTGATGCTGCAGCCCGCCCTGCTGGCCTGGGTCAGGGGTGCGTGGATGACCTGCATTTTCTGCTTTCTCATGTTACTTGTGTAACGTCTTCACC
Setd5	Del 2|0	2.18534	9.80647	19.0227	74.3754	77.4458	5.42357	62.8285	66.0225	63.9245	GCCCTGGTTTTAGTAGGTAATCGCTCAGAAGGAAAGTTTTAACTCCTGGGAAAGCCCCTTCTATGCTAATTTATTCTATCGGGCGCCTTTGCCTTTCTCATTCTTAGGAATAAGGATCTTTCTCCTG--|TACTGATGCTGCAGCCCGCCCTGCTGGCCTGGGTCAGGGGTGCGTGGATGACCTGCATTTTCTGCTTTCTCATGTTACTTGTGTAACGTCTTCACC
Setd5	Del 0|5	1.13046	5.63805	14.1631	24.7115	21.8082	94.5764	35.9304	32.952	35.0864	GCCCTGGTTTTAGTAGGTAATCGCTCAGAAGGAAAGTTTTAACTCCTGGGAAAGCCCCTTCTATGCTAATTTATTCTATCGGGCGCCTTTGCCTTTCTCATTCTTAGGAATAAGGATCTTTCTCCTGTG|-----ATGCTGCAGCCCGCCCTGCTGGCCTGGGTCAGGGGTGCGTGGATGACCTGCATTTTCTGCTTTCTCATGTTACTTGTGTAACGTCTTCACC
Smad4	WT	76.5351	82.0869	56.8342	0.895737	1.1507	1.12482	0.767245	1.20709	0.996555	AGTACGTTCACGACTTTGAAGGACAGCCGTCCTTACCCACTGAAGGACATTCGATTCAAACCATCCAACACCCGCCAAGTAATCGCGCATCAACGGAGACGTACAGCG|CCCCGGCTCTGTTAGCCCCGGCAGAGTCTAACGCCACCAGCACCACCAACTTCCCCAACATTCCTGTGGCTTCCACAAGTGAGTGTTGCAGTCAGATCGAGTCGAAAGTTTTC
Smad4	Del 16|0	1.75439	7.54986	17.473	14.5477	13.3799	13.4958	16.99	14.7619	18.2028	AGTACGTTCACGACTTTGAAGGACAGCCGTCCTTACCCACTGAAGGACATTCGATTCAAACCATCCAACACCCGCCAAGTAATCGCGCATCA----------------|CCCCGGCTCTGTTAGCCCCGGCAGAGTCTAACGCCACCAGCACCACCAACTTCCCCAACATTCCTGTGGCTTCCACAAGTGAGTGTTGCAGTCAGATCGAGTCGAAAGTTTTC
Smad4	Del 2|0	8.44298	1.48386	3.94551	22.7293	30.9718	29.5022	20.3083	30.7115	26.935	AGTACGTTCACGACTTTGAAGGACAGCCGTCCTTACCCACTGAAGGACATTCGATTCAAACCATCCAACACCCGCCAAGTAATCGCGCATCAACGGAGACGTACAG--|CCCCGGCTCTGTTAGCCCCGGCAGAGTCTAACGCCACCAGCACCACCAACTTCCCCAACATTCCTGTGGCTTCCACAAGTGAGTGTTGCAGTCAGATCGAGTCGAAAGTTTTC
Smad4	Del 8|0	8.88158	0.914055	2.48943	0.04532	0.107793	0.0604858	0.079007	0.0581395	0.0246894	AGTACGTTCACGACTTTGAAGGACAGCCGTCCTTACCCACTGAAGGACATTCGATTCAAACCATCCAACACCCGCCAAGTAATCGCGCATCAACGGAGAC--------|CCCCGGCTCTGTTAGCCCCGGCAGAGTCTAACGCCACCAGCACCACCAACTTCCCCAACATTCCTGTGGCTTCCACAAGTGAGTGTTGCAGTCAGATCGAGTCGAAAGTTTTC
Smad4	Del 39|50	3.17982	7.73979	18.0836	39.1725	23.0112	25.5611	41.3645	21.567	26.1887	AGTACGTTCACGACTTTGAAGGACAGCCGTCCTTACCCACTGAAGGACATTCGATTCAAACCATCCAAC--------------------------------------- | --------------------------------------------------TTCCCCAACATTCCTGTGGCTTCCACAAGTGAGTGTTGCAGTCAGATCGAGTCGAAAGTTTTC
Smad4	Del 1|0	1.20614	0.225546	1.17426	22.6094	31.3787	30.2556	20.4909	31.6944	27.6521	AGTACGTTCACGACTTTGAAGGACAGCCGTCCTTACCCACTGAAGGACATTCGATTCAAACCATCCAACACCCGCCAAGTAATCGCGCATCAACGGAGACGTACAGC-|CCCCGGCTCTGTTAGCCCCGGCAGAGTCTAACGCCACCAGCACCACCAACTTCCCCAACATTCCTGTGGCTTCCACAAGTGAGTGTTGCAGTCAGATCGAGTCGAAAGTTTTC
Tet2	WT	88.3582	66.1329	52.165	4.88242	4.95847	4.8178	6.29315	6.29267	4.82038	CACCGTCACAATCACTTCTTGCTCCCCGTCTTGTTCTTCAGCCTCCTTTAGAAGGAAAAGGCGCTCTAAATGATGTAGCTTTGGAAGAACACCATGACTACCCCAAC|CGAAGCAACCGAACTCTTTTAAGGGAAGGGAAAATAGACCATCAACCCAAGACATCATCTAGCCAGAGTCTGAATCCATCTGTACATACACCCAACCCCCCCTTGATGCTTCCAGAACAGCAT
Tet2	Del 2|4	6.01987	17.3592	23.7316	37.1864	42.1501	42.7694	46.7183	48.3753	48.0973	CACCGTCACAATCACTTCTTGCTCCCCGTCTTGTTCTTCAGCCTCCTTTAGAAGGAAAAGGCGCTCTAAATGATGTAGCTTTGGAAGAACACCATGACTACCCCA--|----GCAACCGAACTCTTTTAAGGGAAGGGAAAATAGACCATCAACCCAAGACATCATCTAGCCAGAGTCTGAATCCATCTGTACATACACCCAACCCCCCCTTGATGCTTCCAGAACAGCAT
Tet2	Del 0|9	5.62189	16.5079	24.1034	57.9312	52.8914	52.4128	46.9885	45.3321	47.0823	CACCGTCACAATCACTTCTTGCTCCCCGTCTTGTTCTTCAGCCTCCTTTAGAAGGAAAAGGCGCTCTAAATGATGTAGCTTTGGAAGAACACCATGACTACCCCAAC|---------CGAACTCTTTTAAGGGAAGGGAAAATAGACCATCAACCCAAGACATCATCTAGCCAGAGTCTGAATCCATCTGTACATACACCCAACCCCCCCTTGATGCTTCCAGAACAGCAT
Tsc1	WT	92.5782	91.741	78.3515	3.60329	2.92412	2.45469	2.56159	4.05986	3.60268	TACTCTGCGACACAGAACATGCCCAGCATTTTCACTGTGCTTCCATTTCAGGAAGAAAGAGCAGATTCCTCAAGGCCTTACCTTCACAGACAGTCAAACGACCGAGG|ATTAGGTAAACTCCCTGGGTAATGATGGGCCTTGCTTGCCTCTTGGCATTGAACTCTGTAGCTTAAAAGCTAAGCTGGGTGGAAGAAGGATTTTCTGGGATAGCACCTATGCT
Tsc1	Del 5|3	2.43603	7.39643	16.871	94.6972	95.5369	96.1943	96.1058	93.9301	94.6033	TACTCTGCGACACAGAACATGCCCAGCATTTTCACTGTGCTTCCATTTCAGGAAGAAAGAGCAGATTCCTCAAGGCCTTACCTTCACAGACAGTCAAACGAC-----|---AGGTAAACTCCCTGGGTAATGATGGGCCTTGCTTGCCTCTTGGCATTGAACTCTGTAGCTTAAAAGCTAAGCTGGGTGGAAGAAGGATTTTCTGGGATAGCACCTATGCT
Tsc1	Del 1|0	4.98576	0.862539	4.77757	1.69948	1.53901	1.35099	1.33259	2.01005	1.79405	TACTCTGCGACACAGAACATGCCCAGCATTTTCACTGTGCTTCCATTTCAGGAAGAAAGAGCAGATTCCTCAAGGCCTTACCTTCACAGACAGTCAAACGACCGAG-|ATTAGGTAAACTCCCTGGGTAATGATGGGCCTTGCTTGCCTCTTGGCATTGAACTCTGTAGCTTAAAAGCTAAGCTGGGTGGAAGAAGGATTTTCTGGGATAGCACCTATGCT
Tsc2	Del 3|0	37.5	36.4542	30.9832	1.48865	1.04919	0.873618	1.4548	0.998509	0.872703	CTAAGGTCCCTGGAGGCTACACCCTTCTCACTGTCCCCTTTTTGTCATGGCAGCATGCAGTGGAGGCACTTTGGAAGGCTGTCTCAGACTTGCTACAGCCAGAGCGGC---|CAGAGGCCCGGCATGCAGTTCTCACCTTATTGAAGGCCATTGTACAGGGACAGGTAAGGGGTGGAGCTGTGTGAGCCTGTGGGATGAAGGCAGACCGTCACCGTTTGAGCTCCTGC
Tsc2	Del 2|0	1.54321	8.16733	15.6533	90.9041	90.2734	92.709	90.8051	90.507	91.9107	CTAAGGTCCCTGGAGGCTACACCCTTCTCACTGTCCCCTTTTTGTCATGGCAGCATGCAGTGGAGGCACTTTGGAAGGCTGTCTCAGACTTGCTACAGCCAGAGCGGCC--|CAGAGGCCCGGCATGCAGTTCTCACCTTATTGAAGGCCATTGTACAGGGACAGGTAAGGGGTGGAGCTGTGTGAGCCTGTGGGATGAAGGCAGACCGTCACCGTTTGAGCTCCTGC
Tsc2	Del 0|3	37.3457	36.2351	30.207	0.652691	0.751692	0.415089	0.635885	0.646517	0.592113	CTAAGGTCCCTGGAGGCTACACCCTTCTCACTGTCCCCTTTTTGTCATGGCAGCATGCAGTGGAGGCACTTTGGAAGGCTGTCTCAGACTTGCTACAGCCAGAGCGGCCAC|---AGGCCCGGCATGCAGTTCTCACCTTATTGAAGGCCATTGTACAGGGACAGGTAAGGGGTGGAGCTGTGTGAGCCTGTGGGATGAAGGCAGACCGTCACCGTTTGAGCTCCTGC
Tsc2	Del 1|0	23.6111	19.1434	23.1565	6.95454	7.92569	6.00225	7.10418	7.848	6.62444	CTAAGGTCCCTGGAGGCTACACCCTTCTCACTGTCCCCTTTTTGTCATGGCAGCATGCAGTGGAGGCACTTTGGAAGGCTGTCTCAGACTTGCTACAGCCAGAGCGGCCA-|CAGAGGCCCGGCATGCAGTTCTCACCTTATTGAAGGCCATTGTACAGGGACAGGTAAGGGGTGGAGCTGTGTGAGCCTGTGGGATGAAGGCAGACCGTCACCGTTTGAGCTCCTGC
