# Supplementary material for: Small extrachromosomal circular DNA harboring targeted tumor suppressor gene mutations supports intratumor heterogeneity in mouse liver cancer induced by multiplexed CRISPR/Cas9
Source: Genome Med. 2023 Oct 6;15:80. doi: 10.1186/s13073-023-01230-2 (PMC10557318; doi:10.1186/s13073-023-01230-2)
Supplement: Supplementary file 1 — Additional file 1: Table S1. List of target locations with sgRNA sequences, primers for targeted PCR of 34 TSGs and Setd5, and outward primers for circularization junction of eccDNA. Table S2. Types, reads and frequencies of target site mutations in CRISPR/Cas9-induced mouse liver tumor tissues. Table S3. Types, reads and frequencies of target site mutations in single-cell clones derived from CRISPR/Cas9-induced mouse liver tumor tissues. Table S4. Types, reads and frequencies of target site mutations in parental single-cell clones and their subclones. Table S5. Types, reads and frequencies of target site mutations in single-cell clones at different time points of proliferation. Table S6. Types, reads and frequencies of target site mutations in 4 subcutaneous grafts and 2 single-cell clones derived from each of them. Table S7. Identification of eccDNAs from NIH-3T3, 1C3-1 and 6C7 by Circle-Seq. Table S8. Comparison of target site mutation types, reads and frequencies between gDNA and eccDNA. [file 13073_2023_1230_MOESM1_ESM.zip › Supplementary Table S7 XIE.xlsx]

## Sheet: NIH-3T3
SYMBOL	ID	Chr	Start	End	width	strand	Discordants	SplitReads	CircleScore	MeanCoverage	MCSD	CISC	CIEC	CC	LENGTH	annotation	geneChr	geneStart	geneEnd	geneLength	geneStrand	geneId	transcriptId	distanceToTSS	ENSEMBL	GENENAME
Hpd	5374	chr5	123308272	123308483	212	*	813649	3772660	247402946	1.08474e+07	691034	0.999937	0.999902	0	212	Distal Intergenic	5	123309870	123320786	10917	2	15445	NM_008277	12303	ENSMUSG00000029445	4-hydroxyphenylpyruvic acid dioxygenase
Gm15743	2639	chr16	31313152	31313306	155	*	2949	209294	1.67979e+07	780057	67806.6	0.992234	0.999843	0	155	Distal Intergenic	16	31246694	31248594	1901	2	100047123	NR_152205	-64558	ENSMUSG00000086645	predicted gene 15743
Abca9	1254	chr11	110048497	110048673	177	*	6749	138751	9.25527e+06	531097	60511.2	0.993007	0.998952	0	177	Intron (NM_147220/217262, intron 6 of 38)	11	109991648	110058979	67332	2	217262	NM_147220	10306	ENSMUSG00000041797	ATP-binding cassette, sub-family A (ABC1), member 9
A530006G24Rik	3954	chr2	147533806	147533965	160	*	1751	115506	8.04252e+06	403579	33913.7	0.992286	0.999912	0	160	Distal Intergenic	2	147552613	147559552	6940	1	381384	NR_046014	-18648	ENSMUSG00000051986	RIKEN cDNA A530006G24 gene
Ssb	3788	chr2	69702415	69702695	281	*	193801	73512	2.80194e+06	1.2562e+06	454328	0.999894	0.9998	0	281	Intron (NM_029280/75422, intron 5 of 6)	2	69691906	69702190	10285	1	20823	NR_149321	10509	ENSMUSG00000068882	small RNA binding exonuclease protection factor La
1700036G14Rik	4277	chr3	85156988	85157223	236	*	3027	52099	3.33829e+06	153483	10441.6	0.992029	0.999913	0	236	Distal Intergenic	3	85224826	85239334	14509	1	73283	NR_040542	-67603	ENSMUSG00000099995	RIKEN cDNA 1700036G14 gene
Scarf2	2591	chr16	17599261	17599603	343	*	18740	41361	2.34587e+06	110486	12447.4	0.999905	0.999952	0	343	Intron (NM_001359068/224023, intron 4 of 6)	16	17615146	17626157	11012	1	224024	NM_153790	-15543	ENSMUSG00000012017	scavenger receptor class F, member 2
Glod5	7169	chrX	7876679	7877174	496	*	13595	38353	1.8218e+06	55354.9	3396.33	0.99169	0.999922	0	496	Intron (NM_027227/69824, intron 2 of 3)	20	7870440	7884731	14292	2	69824	NM_027227	7557	ENSMUSG00000031163	glyoxalase domain containing 5
Sgms2	4448	chr3	131123810	131124073	264	*	8714	35895	2.24578e+06	84568.5	4873.33	0.999696	0.999743	0	264	Exon (NM_001379582/74442, exon 5 of 7)	3	131112635	131138557	25923	2	74442	NM_001379582	14484	ENSMUSG00000050931	sphingomyelin synthase 2
Styxl1	5438	chr5	135792518	135792733	216	*	4326	26324	1.54622e+06	77415.3	8755.33	0.999886	0.99926	0	216	Intron (NM_001289554/76571, intron 4 of 8)	5	135776074	135807155	31082	2	76571	NM_001289554	14422	ENSMUSG00000019178	serine/threonine/tyrosine interacting-like 1
Lhfp	4211	chr3	53153115	53153453	339	*	20762	23517	1.2824e+06	177140	45456.4	0.988272	0.991712	0	339	Intron (NM_175386/108927, intron 3 of 3)	3	52948968	53169100	220133	1	108927	NM_175386	204147	ENSMUSG00000048332	lipoma HMGIC fusion partner
Prr22	3001	chr17	57086921	57087165	245	*	4651	22229	1279215	75601.8	8110.58	0.999808	0.999926	0	245	Exon (NM_009056/19725, exon 14 of 17)	17	57077276	57079134	1859	1	100504446	NM_001195673	9645	ENSMUSG00000090273	proline rich 22
BC006965	1259	chr11	112383500	112383711	212	*	4537	18634	1.21658e+06	55890.3	5173	0.999588	0.999231	0	212	Distal Intergenic	11	112554753	112602182	47430	2	217294	NR_024085	218471	ENSMUSG00000041674	cDNA sequence BC006965
Ccdc3	3620	chr2	5301388	5301803	416	*	8017	17540	965570	45342.3	3319.85	0.99198	0.999902	0	416	3' UTR	2	5142587	5235677	93091	1	74186	NM_028804	158801	ENSMUSG00000026676	coiled-coil domain containing 3
Krt18	2534	chr15	101939989	101940149	161	*	2554	17076	1.11281e+06	54873.5	4366.39	0.999916	0.999531	0	161	Intron (NM_010664/16668, intron 6 of 6)	15	101936651	101940461	3811	1	16668	NM_010664	3338	ENSMUSG00000023043	keratin 18
Mir7211	691	chr10	94432458	94432668	211	*	600	13018	862288	41212.7	3064.61	0.992346	0.999909	0	211	Distal Intergenic	10	94421999	94422061	63	2	102466817	NR_106070	-10397	ENSMUSG00000098544	microRNA 7211
Mir6928	1292	chr11	100923364	100930393	7030	*	6109	12297	639196	27244.3	3128.14	0.992254	0.9999	0	7030	Exon (NM_001362640/11975, exon 10 of 17)	11	100921166	100921235	70	1	102466767	NR_105893	2198	ENSMUSG00000098415	microRNA 6928
Npas3	1438	chr12	53621120	53621318	199	*	2704	10640	617334	32026.5	3946.98	0.999963	0.999903	0	199	Intron (NM_001370960/27386, intron 2 of 10)	12	53295215	54118955	823741	1	27386	NM_013780	325905	ENSMUSG00000021010	neuronal PAS domain protein 3
Mrps10	2971	chr17	47681004	47681263	260	*	581	9475	555483	18042.6	1059.21	0.991777	0.999914	0	260	Intron (NM_001146211/64657, intron 1 of 6)	17	47680122	47689604	9483	1	64657	NM_183086	882	ENSMUSG00000034729	mitochondrial ribosomal protein S10
Glt28d2	4279	chr3	85781232	85781416	185	*	542	8885	483971	42658.3	7176.36	0.994203	0.999866	0	185	Intron (NM_177130/320302, intron 1 of 1)	3	85777153	85794825	17673	2	320302	NM_177130	13409	ENSMUSG00000031286	glycosyltransferase 28 domain containing 2
Cabin1	600	chr10	75552887	75553047	161	*	121	8850	648537	30722.1	2417.69	0.991895	0.999942	0	161	Intron (NM_172549/104248, intron 24 of 36)	10	75481944	75600191	118248	2	104248	NM_172549	47144	ENSMUSG00000020196	calcineurin binding protein 1
Meis1	850	chr11	18908272	18908503	232	*	542	8100	498324	23865	2046.36	0.992284	0.999667	0	232	Intron (NM_001193271/17268, intron 7 of 12)	11	18830428	18968969	138542	2	17268	NM_001193271	60466	ENSMUSG00000020160	Meis homeobox 1
Gm4827	2683	chr16	49996028	49996205	178	*	273	7941	551192	27839	2483.3	0.992603	0.999707	0	178	Distal Intergenic	16	49840021	49893215	53195	2	224180	NR_045935	-102813	NA	predicted gene 4827
Acp7	6004	chr7	28354276	28354634	359	*	1414	7622	490201	31603.6	2110.99	0.778271	0.787868	0	359	Distal Intergenic	7	28306747	28330338	23592	2	101744	NM_175319	-23938	ENSMUSG00000037469	acid phosphatase 7, tartrate resistant
Klf10	2251	chr15	38285794	38286304	511	*	4358	7506	403519	28665.3	4945.24	0.883952	0.886204	0	511	Distal Intergenic	15	38294650	38300144	5495	2	21847	NM_001357677	13840	ENSMUSG00000037465	Kruppel-like factor 10
Nfia	4771	chr4	97759947	97760291	345	*	4022	7262	394726	17942.4	1318.33	0.999939	0.999911	0	345	Intron (NM_001122952/18027, intron 2 of 10)	4	97665863	98007113	341251	1	18027	NM_010905	94084	ENSMUSG00000028565	nuclear factor I/A
Acp7	6003	chr7	28354221	28354688	468	*	11759	7064	340185	27887.7	7045.42	0.999921	0.99994	0	468	Distal Intergenic	7	28306747	28330338	23592	2	101744	NM_175319	-23883	ENSMUSG00000037469	acid phosphatase 7, tartrate resistant
Rims4	4011	chr2	163742749	163743018	270	*	712	6775	439174	16015.2	1112.42	0.991265	0.999942	0	270	Intron (NM_001376942/241770, intron 1 of 5)	2	163701676	163760893	59218	2	241770	NM_001376942	17875	ENSMUSG00000035226	regulating synaptic membrane exocytosis 4
Gm12708	4765	chr4	95167096	95175956	8861	*	3506	6427	329860	11886.1	1798.96	0.991824	0.999905	0	8861	Distal Intergenic	4	95081541	95097968	16428	1	105244624	NR_166673	85555	ENSMUSG00000084918	predicted gene 12708
Cd247	354	chr1	165612301	165612690	390	*	3975	6058	342180	18661.1	2674.48	0.991018	0.999877	0	390	Distal Intergenic	1	165616250	165689681	73432	1	12503	NM_001113391	-3560	ENSMUSG00000005763	CD247 antigen
Chn2	5654	chr6	54009405	54009607	203	*	371	6052	409268	19924.9	1531.37	0.992439	0.999914	0	203	Distal Intergenic	6	54016917	54278797	261881	1	69993	NM_001163640	-7310	ENSMUSG00000004633	chimerin 2
Sfi1	793	chr11	3135613	3135895	283	*	336	4726	317244	8956.73	1296.95	0.990853	0.986176	0	283	Intron (NM_030207/78887, intron 4 of 32)	11	3081850	3143603	61754	2	78887	NM_030207	7708	ENSMUSG00000023764	Sfi1 homolog, spindle assembly associated (yeast)
Flrt3	3937	chr2	140993449	140993601	153	*	41	4675	366904	14658.9	1238.88	0.992157	0.999952	0	153	Intron (NM_001013802/72899, intron 5 of 18)	2	140500118	140513396	13279	2	71436	NM_178382	-480053	ENSMUSG00000051379	fibronectin leucine rich transmembrane protein 3
Pla2g3	794	chr11	3433968	3436677	2710	*	1765	4619	220511	5805.85	519.812	0.992241	0.999442	0	2710	Distal Intergenic	11	3438227	3444166	5940	1	237625	NM_172791	-1550	ENSMUSG00000034579	phospholipase A2, group III
Susd1	4669	chr4	59437271	59444535	7265	*	1363	4445	219828	4835.41	797.391	0.999922	0.999787	0	7265	Promoter	4	59314683	59438633	123951	2	634731	NM_001163288	0	ENSMUSG00000038578	sushi domain containing 1
4930563F08Rik	5420	chr5	131911379	131911550	172	*	153	4322	272294	14891.2	2113.52	0.993024	0.999953	0	172	Intron (NR_040704/75369, intron 2 of 2)	5	131909108	131912607	3500	1	75369	NR_040704	2271	ENSMUSG00000105773	RIKEN cDNA 4930563F08 gene
Rad50	1278	chr11	53591993	53592164	172	*	211	4310	317872	16128.5	1651.5	0.992967	0.999958	0	172	Intron (NM_009012/19360, intron 3 of 24)	11	53540346	53598146	57801	2	19360	NM_009012	5982	ENSMUSG00000020380	RAD50 double strand break repair protein
Lcn10	3664	chr2	25581181	25581454	274	*	3437	3665	221463	33627.2	3189.57	0.999884	0.999893	0	274	Distal Intergenic	2	25572738	25576092	3355	1	332578	NM_178036	8443	ENSMUSG00000047356	lipocalin 10
Senp7	2728	chr16	55934830	55939676	4847	*	2952	3662	159461	7180.67	927.16	0.999929	0.999903	0	4847	Intron (NM_001360073/66315, intron 6 of 24)	16	55895843	55962268	66426	1	66315	NM_001304503	38987	ENSMUSG00000052917	SUMO1/sentrin specific peptidase 7
Mir7073	6684	chr8	96461102	96461305	204	*	164	3621	252849	10088.2	633.744	0.9917	0.999884	0	204	Intron (NM_001205226/234594, intron 36 of 48)	8	96479779	96479842	64	2	102465650	NR_106041	18537	ENSMUSG00000106145	microRNA 7073
Inip	4673	chr4	59739092	59739296	205	*	163	3321	226696	8752.27	392.217	0.991557	0.999913	0	205	Intron (NM_001015681/230259, intron 3 of 3)	4	59769647	59783855	14209	2	66209	NM_001013577	44559	ENSMUSG00000038544	INTS3 and NABP interacting protein
Stac	7129	chr9	111614893	111615407	515	*	1481	3182	163773	6844.49	345.741	0.992104	0.999914	0	515	Distal Intergenic	9	111390505	111519416	128912	2	20840	NM_016853	-95477	ENSMUSG00000032502	src homology three (SH3) and cysteine rich domain
Cyp4f18	6590	chr8	72742208	72742607	400	*	881	3166	176414	8311.53	675.346	0.992814	0.999927	0	400	3' UTR	8	72742326	72763470	21145	2	72054	NM_024444	20863	ENSMUSG00000003484	cytochrome P450, family 4, subfamily f, polypeptide 18
Dio2	1548	chr12	90660977	90661181	205	*	167	3127	205646	8666.89	522.046	0.991572	0.999924	0	205	Distal Intergenic	12	90691326	90705812	14487	2	13371	NM_010050	44631	ENSMUSG00000007682	deiodinase, iodothyronine, type II
5830454E08Rik	7157	chr9	120483341	120483647	307	*	356	3104	175618	8237.13	488.213	0.991659	0.999655	0	307	Distal Intergenic	9	120406397	120407139	743	1	76100	NR_073359	76944	ENSMUSG00000052658	RIKEN cDNA 5830454E08 gene
Hectd2os	3602	chr19	36617038	36621546	4509	*	854	3086	169398	4274.11	283.732	0.991786	0.999863	0	4509	Intron (NR_033510/668215, intron 3 of 4)	19	36596818	36666879	70062	2	668215	NR_033510	45333	ENSMUSG00000087579	Hectd2, opposite strand
Klf10	2252	chr15	38285821	38286277	457	*	2000	2889	173196	29760.7	3952.61	0.782443	0.78774	0	457	Distal Intergenic	15	38294650	38300144	5495	2	21847	NM_001357677	13867	ENSMUSG00000037465	Kruppel-like factor 10
Gm16136	2245	chr15	37279429	37279687	259	*	301	2778	177735	9617.15	743.865	0.991976	0.999894	0	259	Exon (NM_026496/252973, exon 4 of 16)	15	37232165	37233403	1239	2	105245924	NR_155442	-46026	ENSMUSG00000089804	predicted gene 16136
Nova1	1428	chr12	48029057	48029221	165	*	97	2707	194269	16203.9	1548.43	0.992244	0.999916	0	165	Distal Intergenic	12	46758485	46865550	107066	2	664883	NM_001364639	-1163507	ENSMUSG00000021047	NOVA alternative splicing regulator 1
Rnf43	1144	chr11	87565243	87565549	307	*	738	2696	165185	17156.9	1566.32	0.992262	0.999845	0	307	Intron (NM_172448/207742, intron 2 of 9)	11	87553913	87626365	72453	1	207742	NM_172448	11330	ENSMUSG00000034177	ring finger protein 43
Hif1a	1482	chr12	73882086	73887152	5067	*	1956	2695	127478	5440.3	499.002	0.999886	0.99998	0	5067	Distal Intergenic	12	73948098	73994304	46207	1	15251	NM_001313920	-60946	ENSMUSG00000021109	hypoxia inducible factor 1, alpha subunit
Kcnk13	1560	chr12	99918456	99918857	402	*	1506	2682	162774	6959.1	1663.08	0.99992	0.99994	0	402	Intron (NM_028354/104884, intron 15 of 15)	12	99930758	100028941	98184	1	217826	NM_001164426	-11901	ENSMUSG00000045404	potassium channel, subfamily K, member 13
Emilin3	4004	chr2	160812727	160812948	222	*	618	2520	147004	7138	709.162	0.999963	0.999902	0	222	Intron (NM_173368/71389, intron 27 of 36)	2	160748358	160754259	5902	2	280635	NM_182840	-58468	ENSMUSG00000050700	elastin microfibril interfacer 3
Klf4	4647	chr4	56116218	56118070	1853	*	667	2442	121881	3122.1	214.143	0.992097	0.998924	0	1853	Distal Intergenic	4	55527137	55532475	5339	2	16600	NM_010637	-583743	ENSMUSG00000003032	Kruppel-like factor 4 (gut)
Septin4	1143	chr11	87469413	87469579	167	*	41	2418	170699	9500.9	1100.75	0.992335	0.999978	0	167	Promoter	11	87469246	87481369	12124	1	18952	NM_001368779	167	ENSMUSG00000020486	septin 4
Thap12	6214	chr7	98360896	98363095	2200	*	784	2285	111229	3412.25	190.025	0.991906	0.999933	0	2200	5' UTR	7	98352454	98367268	14815	1	72981	NM_028410	8442	ENSMUSG00000030753	THAP domain containing 12
Dcstamp	2258	chr15	39608710	39609057	348	*	5181	2253	87386.8	27097.4	3839.23	0.994229	0.992686	0	348	Promoter	15	39609326	39624334	15009	1	75766	NM_001289506	-269	ENSMUSG00000022303	dendrocyte expressed seven transmembrane protein
Cox7c	1858	chr13	85942754	85943600	847	*	1322	2245	105512	4487.69	200.459	0.999708	0.999934	0	847	Distal Intergenic	13	86192917	86194914	1998	2	12867	NM_007749	251314	ENSMUSG00000017778	cytochrome c oxidase subunit 7C
Nup133	6808	chr8	124689746	124689953	208	*	411	2240	141796	6207.19	386.527	0.999953	0.999892	0	208	Exon (NM_019552/56199, exon 7 of 13)	8	124623862	124676004	52143	2	234865	NM_172288	-13742	ENSMUSG00000039509	nucleoporin 133
Vmn1r191	1678	chr13	22354843	22355332	490	*	3839	2188	94600.2	17195.4	2479.88	0.999913	0.999932	0	490	Distal Intergenic	13	22362856	22363752	897	2	632534	NM_145849	8420	ENSMUSG00000095916	vomeronasal 1 receptor 191
Aicda	5852	chr6	122527717	122527899	183	*	155	2186	117300	10425.8	1832.15	0.994178	0.99917	0	183	Distal Intergenic	6	122530768	122541139	10372	1	11628	NM_009645	-2869	ENSMUSG00000040627	activation-induced cytidine deaminase
Mrpl58	1276	chr11	115297507	115299746	2240	*	332	2046	110508	2756.6	492.359	0.99983	0.99993	0.00044643	2240	Intron (NM_001361463/68572, intron 2 of 5)	11	115294578	115303500	8923	1	68572	NM_001361462	2929	ENSMUSG00000018858	mitochondrial ribosomal protein L58
Gabrp	887	chr11	33536657	33537043	387	*	753	2044	120212	5100.78	265.103	0.992064	0.999958	0	387	Distal Intergenic	11	33500781	33528957	28177	2	216643	NM_146017	-7700	ENSMUSG00000020159	gamma-aminobutyric acid (GABA) A receptor, pi
Ptprr	734	chr10	115807047	115807337	291	*	790	1961	123523	5382.86	330.48	0.999705	0.999749	0	291	Distal Intergenic	10	115854268	116110834	256567	1	19279	NM_011217	-46931	ENSMUSG00000020151	protein tyrosine phosphatase, receptor type, R
Clns1a	6207	chr7	97364733	97364929	197	*	196	1932	91656	15174.2	2406.85	0.992505	0.990462	0	197	Intron (NM_023671/12729, intron 5 of 6)	7	97345864	97370000	24137	1	12729	NM_023671	18869	ENSMUSG00000025439	chloride channel, nucleotide-sensitive, 1A
Cdc42bpb	1620	chr12	111304178	111307867	3690	*	782	1930	96126.9	3560.18	767.843	0.991897	0.999919	0	3690	Exon (NM_183016/217866, exon 4 of 37)	12	111259406	111344152	84747	2	217866	NM_183016	36285	ENSMUSG00000021279	CDC42 binding protein kinase beta
Tcf7l1	5939	chr6	72741630	72745598	3969	*	867	1920	92878.8	4829.29	535.399	0.992894	0.999712	0	3969	Intron (NM_001079822/21415, intron 3 of 12)	6	72603354	72766028	162675	2	21415	NM_001079822	20430	ENSMUSG00000055799	transcription factor 7 like 1 (T cell specific, HMG box)
Vtcn1	4343	chr3	100673419	100673611	193	*	64	1899	126721	5273.44	305.891	0.991485	0.9999	0	193	Distal Intergenic	3	100732775	100804238	71464	1	242122	NM_178594	-59164	ENSMUSG00000051076	V-set domain containing T cell activation inhibitor 1
Tpp2	85	chr1	43925524	43925738	215	*	344	1849	117378	4653.86	384.039	0.999891	0.99993	0	215	Distal Intergenic	1	43973154	44042160	69007	1	22019	NM_001310540	-47416	ENSMUSG00000041763	tripeptidyl peptidase II
Unc79	1568	chr12	102965325	102965523	199	*	59	1740	114942	5106.44	493.996	0.991654	0.999941	0	199	Intron (NM_001081017/217843, intron 3 of 48)	12	102915118	103150256	235139	1	217843	NM_001081017	50207	ENSMUSG00000021198	unc-79 homolog
Txndc8	4663	chr4	58102607	58103036	430	*	1060	1665	94296.6	4767.28	576.501	1	0.999861	0	430	Intron (NM_022814/64817, intron 22 of 47)	4	57984029	58009126	25098	2	67402	NM_026132	-93481	ENSMUSG00000038709	thioredoxin domain containing 8
Csmd1	6458	chr8	17285096	17293950	8855	*	767	1642	85423.2	4740.24	505.099	0.999954	0.999934	0	8855	Intron (NM_053171/94109, intron 1 of 69)	8	15942545	17585401	1642857	2	94109	NM_053171	291451	ENSMUSG00000060924	CUB and Sushi multiple domains 1
Ccdc116	2725	chr16	16956875	16959315	2441	*	361	1634	75584.8	1439.05	118.602	0.991183	0.999578	0	2441	3' UTR	16	16956928	16962287	5360	2	76872	NM_029779	2972	ENSMUSG00000022768	coiled-coil domain containing 116
Pcmtd2	4104	chr2	181461605	181468184	6580	*	754	1633	76551.4	3075.34	466.502	0.999956	0.999823	0	6580	3' UTR	2	181479647	181499253	19607	1	245867	NM_001291211	-11463	ENSMUSG00000027589	protein-L-isoaspartate (D-aspartate) O-methyltransferase domain containing 2
Epc1	3142	chr18	6501029	6501313	285	*	767	1550	97064.4	4002.45	221.442	0.999933	0.999921	0	285	Intron (NM_007935/13831, intron 1 of 13)	18	6488892	6490857	1966	2	13831	NM_001276350	-10172	ENSMUSG00000024240	enhancer of polycomb homolog 1
Zc3h12b	7228	chrX	94751636	94751904	269	*	146	1547	98855.5	4409.09	256.495	0.992053	0.999814	0	269	Distal Intergenic	20	94755284	94974694	219411	1	547176	NM_001034907	-3380	ENSMUSG00000035045	zinc finger CCCH-type containing 12B
Eif2s2	3974	chr2	154703432	154703641	210	*	70	1539	95805.5	4743	385.968	0.99245	0.999904	0	210	Intron (NM_001139511/19383, intron 3 of 7)	2	154713330	154734826	21497	2	67204	NM_026030	31185	ENSMUSG00000074656	eukaryotic translation initiation factor 2, subunit 2 (beta)
Bnipl	4319	chr3	95163642	95163814	173	*	34	1520	122760	5709.56	326.506	0.98727	0.990089	0	173	Intron (NM_173347/229589, intron 7 of 7)	3	95148604	95158504	9901	2	171388	NM_134253	-5138	ENSMUSG00000028115	BCL2/adenovirus E1B 19kD interacting protein like
Gm12339	1283	chr11	75677669	75679653	1985	*	1489	1514	83900.6	5053.74	510.235	0.992601	0.999918	0	1985	Intron (NM_007873/13447, intron 1 of 8)	11	75686635	75744738	58104	1	102641247	NR_136932	-6982	NA	predicted gene 12339
Gm3728	3427	chr19	19614678	19615610	933	*	483	1498	72760.7	2187.64	142.332	0.992567	0.999726	0	933	Distal Intergenic	19	19983304	19987508	4205	2	100042218	NR_166815	371898	ENSMUSG00000118150	predicted gene 3728
Mir7031	5365	chr5	121956326	121956531	206	*	69	1450	103954	4782.6	370.267	0.992365	0.999784	0	206	Exon (NM_001306126/16923, exon 7 of 9)	5	121957272	121957336	65	2	102465624	NR_105998	805	ENSMUSG00000099063	microRNA 7031
Grk5	3589	chr19	60952095	60952358	264	*	457	1437	89215.4	4087.26	764.111	0.999236	0.999737	0.00378788	264	Intron (NM_018869/14773, intron 1 of 15)	19	60878187	61080993	202807	1	14773	NM_018869	73908	ENSMUSG00000003228	G protein-coupled receptor kinase 5
Meikin	1289	chr11	54262010	54270997	8988	*	800	1392	65870.2	2414.12	312.931	0.999948	0.999712	0	8988	Exon (NM_029105/74847, exon 3 of 14)	11	54261478	54317616	56139	1	74847	NM_029105	532	ENSMUSG00000020332	meiotic kinetochore factor
Lrtm1	2000	chr14	28720249	28720481	233	*	93	1378	93939.1	4471.91	418.846	0.992592	0.999908	0	233	Intron (NM_009785/12294, intron 27 of 37)	14	28740165	28755599	15435	1	319476	NM_176920	-19684	ENSMUSG00000045776	leucine-rich repeats and transmembrane domains 1
4930425L21Rik	5894	chr6	135745551	135745779	229	*	386	1328	75985	3688.1	536.641	0.999866	0.999818	0	229	Intron (NM_001363750/14812, intron 11 of 14)	6	135635911	135660389	24479	1	75024	NR_126088	109640	ENSMUSG00000107396	RIKEN cDNA 4930425L21 gene
Gm4301	711	chr10	100145644	100147562	1919	*	128	1325	61343.9	1111.47	310.066	0.991797	0.999912	0	1919	Distal Intergenic	10	100171538	100172451	914	1	100043224	NM_001166637	-23976	ENSMUSG00000094314	predicted gene 4301
Raver2	4790	chr4	100992333	100995925	3593	*	796	1311	61145.7	2486.53	251.424	0.999921	0.999912	0	3593	Exon (NM_183024/242570, exon 9 of 12)	4	100926235	101009567	83333	1	242570	NM_183024	66098	ENSMUSG00000035275	ribonucleoprotein, PTB-binding 2
Edem1	5801	chr6	109461751	109462018	268	*	143	1270	77325.7	4023.55	327.084	0.99211	0.999942	0	268	Distal Intergenic	6	108805602	108836317	30716	1	192193	NM_138677	656149	ENSMUSG00000030104	ER degradation enhancer, mannosidase alpha-like 1
Ifi44	4513	chr3	151394690	151394844	155	*	16	1269	97303	4768.67	508.923	0.992736	0.999952	0	155	Distal Intergenic	3	151436560	151455547	18988	2	99899	NM_001370771	60703	ENSMUSG00000028037	interferon-induced protein 44
Gm16087	1586	chr12	106993660	106994292	633	*	675	1261	64348.1	1857.87	136.455	0.999977	0.99992	0	633	Distal Intergenic	12	106920069	106922191	2123	2	105245067	NR_166741	-71469	ENSMUSG00000086319	predicted gene 16087
Kctd1	3165	chr18	15366637	15371876	5240	*	750	1250	63440.8	3177.55	275.6	0.992159	0.999887	0	5240	Distal Intergenic	18	15101742	15284503	182762	2	106931	NM_134112	-82134	ENSMUSG00000036225	potassium channel tetramerisation domain containing 1
Ddx52	1121	chr11	83809139	83809502	364	*	465	1241	77371.5	3157.95	256.103	0.991991	0.999934	0	364	Distal Intergenic	11	83832916	83853912	20997	1	78394	NM_030096	-23414	ENSMUSG00000020677	DExD box helicase 52
Ppa2	4454	chr3	133038366	133041226	2861	*	575	1238	62444.9	2565.29	150.619	0.991205	0.999954	0	2861	Intron (NM_001293641/74776, intron 5 of 11)	3	133015871	133083996	68126	1	74776	NM_146141	22495	ENSMUSG00000028013	pyrophosphatase (inorganic) 2
Actr1b	63	chr1	36742977	36743294	318	*	804	1224	71693.6	3763.75	484.316	0.999904	0.999704	0	318	Intron (NM_146107/226977, intron 3 of 10)	1	36738283	36749006	10724	2	226977	NM_146107	5712	ENSMUSG00000037351	ARP1 actin-related protein 1B, centractin beta
Vamp9	5271	chr5	100027949	100028201	253	*	64	1216	76100.9	3161.52	197.425	0.992013	0.998733	0	253	Distal Intergenic	5	100054124	100098972	44849	1	102639650	NM_001378420	-25923	ENSMUSG00000105078	vesicle-associated membrane protein 9
Kcnj11	6077	chr7	45745964	45746148	185	*	225	1203	79337.9	3848.18	373.056	0.999573	0.999889	0	185	Distal Intergenic	7	45746547	45749661	3115	2	16514	NM_010602	3513	ENSMUSG00000096146	potassium inwardly rectifying channel, subfamily J, member 11
Lrp8	4835	chr4	107681507	107685832	4326	*	549	1203	57022.4	2364.89	263.253	0.991825	0.999957	0	4326	Intron (NM_001080926/16975, intron 2 of 18)	4	107680358	107734035	53678	1	16975	NM_001369053	1149	ENSMUSG00000028613	low density lipoprotein receptor-related protein 8, apolipoprotein e receptor
Tspyl5	2474	chr15	33749727	33758295	8569	*	536	1199	62773.8	2370.9	295.323	0.999927	0.998861	0	8569	Distal Intergenic	15	33684021	33688029	4009	2	239364	NM_001085421	-61698	ENSMUSG00000038984	testis-specific protein, Y-encoded-like 5
Gm30223	4126	chr3	16961765	16961967	203	*	295	1190	74559.7	3164.65	254.784	0.999905	0.999887	0	203	Distal Intergenic	3	16871258	16886930	15673	1	102632048	NR_153388	90507	NA	predicted gene, 30223
Inpp5f	6319	chr7	128277839	128278288	450	*	726	1180	60925	2417.49	405.051	0.999924	0.999909	0	450	Intron (NM_178641/101490, intron 10 of 19)	7	128290594	128298160	7567	1	101490	NM_001346517	-12306	ENSMUSG00000042105	inositol polyphosphate-5-phosphatase F
Poli	3295	chr18	70661320	70661541	222	*	220	1170	70018.9	3078.93	212.356	0.999766	0.999898	0	222	Intron (NM_001136090/26447, intron 2 of 9)	18	70641751	70663392	21642	2	26447	NM_001136090	1851	ENSMUSG00000038425	polymerase (DNA directed), iota
Pou4f3	3236	chr18	42484028	42487528	3501	*	616	1143	62704.6	2963.18	417.03	0.999911	0.999952	0	3501	Distal Intergenic	18	42527662	42529158	1497	1	18998	NM_138945	-40134	ENSMUSG00000024497	POU domain, class 4, transcription factor 3
Ptchd1	7271	chrX	154746445	154746752	308	*	113	1141	69436.5	3846.28	535.01	0.993355	0.999923	0	308	Distal Intergenic	20	154352732	154406323	53592	2	211612	NM_001093750	-340122	ENSMUSG00000041552	patched domain containing 1
Ascl5	300	chr1	135964982	135967463	2482	*	580	1120	53653.2	1534.23	119.152	0.999816	0.999935	0	2482	Distal Intergenic	1	135978542	135979108	567	1	226439	NM_001270609	-11079	ENSMUSG00000097918	achaete-scute family bHLH transcription factor 5
Fgf9	2061	chr14	58818082	58818394	313	*	201	1103	68084.6	3103.4	283.514	0.992266	0.999909	0	313	Distal Intergenic	14	58310143	58350177	40035	1	14180	NM_013518	507939	ENSMUSG00000021974	fibroblast growth factor 9
Slc40a1	86	chr1	45964940	45965176	237	*	68	1089	75467	3396.99	251.817	0.992329	0.999918	0	237	Promoter	1	45947230	45964754	17525	2	53945	NM_016917	-186	ENSMUSG00000025993	solute carrier family 40 (iron-regulated transporter), member 1
Map4k1	6009	chr7	28717101	28717941	841	*	476	1088	59097.3	2479.6	145.078	0.991751	0.99992	0	841	Exon (NM_009109/20190, exon 93 of 106)	7	28682279	28702703	20425	1	26411	NM_008279	34822	ENSMUSG00000037337	mitogen-activated protein kinase kinase kinase kinase 1
Scnn1g	6289	chr7	121366175	121368574	2400	*	522	1081	57064.3	2763.57	213.893	0.998387	0.999908	0	2400	3' UTR	7	121333702	121367705	34004	1	20278	NM_011326	32473	ENSMUSG00000000216	sodium channel, nonvoltage-gated 1 gamma
4932435O22Rik	1272	chr11	114338515	114338872	358	*	282	1079	66188.9	2738.31	227.142	0.992149	0.999899	0	358	Intron (NR_027643/319819, intron 1 of 2)	11	114304231	114339686	35456	2	319819	NR_027643	814	ENSMUSG00000062391	RIKEN cDNA 4932435O22 gene
Tiam1	2745	chr16	89615053	89618122	3070	*	429	1063	57173.8	1595.56	126.847	0.992323	0.999686	0	3070	Promoter	16	89583999	89615240	31242	2	21844	NM_001145887	0	ENSMUSG00000002489	T cell lymphoma invasion and metastasis 1
Gm11998	834	chr11	11505266	11507088	1823	*	258	1049	55647	1110.75	128.498	0.991712	0.999873	0	1823	Promoter	11	11507410	11529460	22051	1	102631513	NR_166078	-322	ENSMUSG00000087452	predicted gene 11998
Nrp2	121	chr1	62764736	62764933	198	*	44	1033	69111.9	3392.33	273.357	0.992227	0.999935	0	198	Intron (NM_001077406/18187, intron 2 of 15)	1	62742476	62857851	115376	1	18187	NM_010939	22260	ENSMUSG00000025969	neuropilin 2
Cfap58	3533	chr19	48055107	48056399	1293	*	600	1033	49009.1	1512.28	129.986	0.999973	0.999945	0	1293	Distal Intergenic	19	47926151	48023818	97668	1	381229	NM_001163267	128956	ENSMUSG00000046585	cilia and flagella associated protein 58
Get4	5460	chr5	139253832	139260534	6703	*	501	1003	50633.2	2009.61	403.828	0.992246	0.999188	0	6703	3' UTR	5	139239252	139255805	16554	1	67604	NM_001163316	14580	ENSMUSG00000025858	golgi to ER traffic protein 4
Zfp365	584	chr10	67677774	67678361	588	*	1210	987	38823	9855.7	1707.42	0.993787	0.993339	0	588	Distal Intergenic	10	67721935	67748492	26558	2	216049	NM_178679	70131	ENSMUSG00000037855	zinc finger protein 365
Ociad1	5215	chr5	73472679	73472929	251	*	360	953	58534.1	2515.45	281.153	0.999948	0.999887	0	251	Distal Intergenic	5	73450137	73471420	21284	1	68095	NM_023429	22542	ENSMUSG00000029152	OCIA domain containing 1
Nrxn3	1546	chr12	89592268	89592466	199	*	39	949	68872.5	2755.02	180.642	0.991618	0.999948	0	199	Intron (NM_001198587/18191, intron 14 of 19)	12	89779253	90301707	522455	1	18191	NM_001252074	-186787	ENSMUSG00000066392	neurexin III
Vcpkmt	1462	chr12	69612755	69613007	253	*	319	943	60824.2	1985.07	139.321	0.999954	0.999827	0	253	Distal Intergenic	12	69623510	69629791	6282	2	207965	NM_001033236	16784	ENSMUSG00000049882	valosin containing protein lysine (K) methyltransferase
Pla2g2f	4983	chr4	138476688	138476917	230	*	241	941	59452.4	2645.64	156.629	0.999861	0.999897	0	230	Distal Intergenic	4	138477844	138484909	7066	2	26971	NM_001360875	7992	ENSMUSG00000028749	phospholipase A2, group IIF
Trio	2221	chr15	27925009	27929643	4635	*	397	936	48764.2	1749.64	281.451	0.999947	0.999856	0	4635	Intron (NM_001081302/223435, intron 1 of 56)	15	27730735	28025934	295200	2	223435	NM_001081302	96291	ENSMUSG00000022263	triple functional domain (PTPRF interacting)
Sh3pxd2a	3530	chr19	47389522	47389676	155	*	11	924	65823.9	3545.05	325.111	0.992174	0.999923	0	155	Intron (NM_001164717/14218, intron 2 of 13)	19	47248613	47452850	204238	2	14218	NM_001164717	63174	ENSMUSG00000053617	SH3 and PX domains 2A
Lhfp	4210	chr3	53153074	53153500	427	*	41814	905	42446.8	141333	81166.9	0.999713	0.999993	0	427	Intron (NM_175386/108927, intron 3 of 3)	3	52948968	53169100	220133	1	108927	NM_175386	204106	ENSMUSG00000048332	lipoma HMGIC fusion partner
Gnas	4077	chr2	174139131	174139369	239	*	47	902	65152.4	2688.24	189.941	0.992167	0.999816	0	239	Promoter	2	174139652	174142598	2947	1	14683	NM_201617	-283	ENSMUSG00000027523	GNAS (guanine nucleotide binding protein, alpha stimulating) complex locus
Mir3078	2075	chr14	64842415	64842656	242	*	229	888	52530	2533.55	180.606	0.999932	0.999878	0	242	Distal Intergenic	14	64828634	64828720	87	1	100526520	NR_037239	13781	ENSMUSG00000092972	microRNA 3078
Ubr5	2249	chr15	38066222	38066969	748	*	491	880	40557.5	2116.05	183.38	0.999884	0.99993	0	748	Intron (NM_001081359/70790, intron 1 of 58)	15	37967572	38079098	111527	2	70790	NM_001081359	12129	ENSMUSG00000037487	ubiquitin protein ligase E3 component n-recognin 5
Col15a1	4620	chr4	47251967	47252204	238	*	61	876	54237.5	2850.34	266.004	0.992655	0.999656	0	238	Intron (NM_009928/12819, intron 5 of 39)	4	47208012	47313165	105154	1	12819	NM_009928	43955	ENSMUSG00000028339	collagen, type XV, alpha 1
1700010J16Rik	730	chr10	112418309	112418973	665	*	398	875	43892.1	1066.87	61.588	0.992047	0.999981	0	665	Distal Intergenic	10	112562831	112621504	58674	1	69355	NR_040579	-143858	ENSMUSG00000100314	RIKEN cDNA 1700010J16 gene
Ugt8a	4425	chr3	125862640	125862839	200	*	30	864	59121.8	2407.18	170.204	0.991551	0.999874	0	200	Distal Intergenic	3	125658921	125732301	73381	2	22239	NR_149311	-130339	ENSMUSG00000032854	UDP galactosyltransferase 8A
Zc3h12a	4904	chr4	125042926	125045225	2300	*	636	861	42819.5	1963.93	193.743	0.999913	0.999872	0	2300	Distal Intergenic	4	125012207	125021674	9468	2	230738	NM_153159	-21252	ENSMUSG00000042677	zinc finger CCCH type containing 12A
Mir3065	1340	chr11	119878319	119887188	8870	*	364	857	40195	1703.91	202.852	0.999729	0.99965	0	8870	Exon (NM_001037754/108100, exon 7 of 14)	11	119905593	119905679	87	1	100526518	NR_037225	-18405	ENSMUSG00000105524	microRNA 3065
Rnu6	4207	chr3	52566435	52566866	432	*	772	847	49197.5	2528.75	273.654	0.992431	0.99988	0	432	Distal Intergenic	3	52630070	52630176	107	2	19862	NR_003027	63310	ENSMUSG00000119272	U6 small nuclear RNA
Edil3	1865	chr13	89118683	89119611	929	*	329	840	40302.5	810.258	146.238	0.999958	0.999931	0	929	Intron (NM_001037987/13612, intron 2 of 10)	13	88969591	89471344	501754	1	13612	NM_010103	149092	ENSMUSG00000034488	EGF-like repeats and discoidin I-like domains 3
Cxcr4	261	chr1	128518594	128518757	164	*	21	832	53360.9	3207.95	344.607	0.992547	0.99993	0	164	Intron (NM_001356509/12767, intron 1 of 1)	1	128515936	128520036	4101	2	12767	NM_001356509	1279	ENSMUSG00000045382	chemokine (C-X-C motif) receptor 4
Cttn	6384	chr7	144009852	144013857	4006	*	298	820	38106.7	1522.29	90.2906	0.991973	0.999903	0	4006	Exon (NM_001252572/13043, exon 6 of 17)	7	143989461	144024672	35212	2	13043	NM_001252572	10815	ENSMUSG00000031078	cortactin
Usp1	4773	chr4	98828172	98828566	395	*	582	819	41846.4	1773.1	251.481	0.999596	0.999471	0	395	Intron (NM_001290636/67299, intron 48 of 48)	4	98812047	98823779	11733	1	230484	NM_146144	16125	ENSMUSG00000028560	ubiquitin specific peptidase 1
Arhgap10	6604	chr8	77930682	77930982	301	*	80	816	55125.9	1569.02	101.985	0.970559	0.99991	0	301	Intron (NM_001083906/110784, intron 6 of 8)	8	77976995	78178718	201724	2	78514	NM_001363419	247736	ENSMUSG00000037148	Rho GTPase activating protein 10
Egfr	845	chr11	16698671	16698864	194	*	65	793	57308	16721.1	519.805	0.662615	0.707437	0	194	Distal Intergenic	11	16702203	16837658	135456	1	13649	NM_007912	-3339	ENSMUSG00000020122	epidermal growth factor receptor
Tmem132e	1110	chr11	82338428	82338656	229	*	59	791	52603.9	2602.36	229.084	0.992419	0.999976	0	229	Distal Intergenic	11	82279726	82337187	57462	1	270893	NM_001304439	58702	ENSMUSG00000020701	transmembrane protein 132E
Vps35l	6275	chr7	118391140	118392278	1139	*	425	791	39115.8	1686.45	173.81	0.992256	0.999874	0	1139	Exon (NM_027815/71517, exon 17 of 31)	7	118339494	118440714	101221	1	71517	NM_027815	51646	ENSMUSG00000030982	VPS35 endosomal protein sorting factor like
A230103O09Rik	1728	chr13	40176759	40177018	260	*	251	787	47466	2215.21	178.913	0.999902	0.99992	0	260	Intron (NM_172143/218165, intron 16 of 18)	13	39977655	39984651	6997	1	77753	NR_167690	199104	ENSMUSG00000114491	RIKEN cDNA A230103O09 gene
Krba1	5622	chr6	48388706	48389410	705	*	391	784	35445.1	1351.58	81.2528	0.992415	0.999926	0	705	Exon (NM_001347152/77827, exon 12 of 18)	6	48372520	48396789	24270	1	77827	NM_133922	16186	ENSMUSG00000042810	KRAB-A domain containing 1
Pinc	136	chr1	73556290	73557039	750	*	337	783	37968.4	2012.26	122.928	0.992614	0.999904	0	750	Distal Intergenic	1	73430544	73446728	16185	2	723792	NR_003202	-109562	NA	pregnancy induced noncoding RNA
Gng13	2861	chr17	25937486	25937785	300	*	71	781	50516.3	2168.59	107.273	0.991908	0.999909	0	300	5' UTR	17	25936502	25938076	1575	1	64337	NM_001357782	984	ENSMUSG00000025739	guanine nucleotide binding protein (G protein), gamma 13
Gm11545	1171	chr11	94626047	94626214	168	*	227	761	69433.7	3617.97	458.675	0.999686	0.999784	0	168	Distal Intergenic	11	94645962	94652008	6047	2	217122	NM_001105561	25794	NA	predicted gene 11545
Mapk8ip2	2485	chr15	89341208	89342045	838	*	349	761	38582.6	1827.35	122.328	0.992332	0.998858	0	838	Exon (NM_021921/60597, exon 4 of 12)	15	89338114	89346650	8537	1	60597	NM_021921	3094	ENSMUSG00000022619	mitogen-activated protein kinase 8 interacting protein 2
Rflnb	1060	chr11	75912779	75916929	4151	*	341	761	37039.1	1815.69	191.415	0.992349	0.99996	0	4151	Exon (NM_029658/76566, exon 2 of 3)	11	75910021	75918608	8588	2	76566	NM_029658	1679	ENSMUSG00000020846	refilin B
Htr1d	4970	chr4	136093130	136100454	7325	*	538	754	41571.1	3075.26	354.838	0.991701	0.999688	0	7325	Distal Intergenic	4	136150835	136171712	20878	1	15552	NM_001285482	-50381	ENSMUSG00000070687	5-hydroxytryptamine (serotonin) receptor 1D
Tns3	825	chr11	8237494	8237956	463	*	1020	747	14765.5	12508.5	3895.56	0.994992	0.995428	0	463	Distal Intergenic	11	8381652	8614535	232884	2	319939	NM_001083587	376579	ENSMUSG00000020422	tensin 3
4930519D14Rik	1701	chr13	30764295	30764502	208	*	48	745	42899.3	3536.13	309.679	0.731788	0.683369	0	208	Distal Intergenic	13	30799026	30808241	9216	1	75090	NR_045975	-34524	ENSMUSG00000086263	RIKEN cDNA 4930519D14 gene
Septin8	953	chr11	53423604	53423919	316	*	179	739	53549.3	3133.94	489.654	0.991147	0.9995	0	316	Intron (NM_001252332/20362, intron 2 of 9)	11	53411015	53440432	29418	1	20362	NM_001361969	12589	ENSMUSG00000018398	septin 8
Fstl5	4259	chr3	76615116	76615329	214	*	45	731	48263.8	2189.44	143.71	0.99188	0.99994	0	214	Exon (NM_178673/213262, exon 16 of 16)	3	75982890	76617312	634423	1	213262	NM_001253719	632226	ENSMUSG00000034098	follistatin-like 5
Apobec4	321	chr1	152565541	152568603	3063	*	318	726	34118.9	985.303	150.103	0.999888	0.999951	0	3063	Intron (NM_001346117/19731, intron 1 of 18)	1	152626302	152633295	6994	1	71281	NM_001081197	-57699	ENSMUSG00000055547	apolipoprotein B mRNA editing enzyme, catalytic polypeptide-like 4 (putative)
Gm19303	2275	chr15	51266552	51273704	7153	*	303	722	38632.5	1323.07	174.098	0.999942	0.999945	0	7153	Distal Intergenic	15	51095036	51259006	163971	2	100502643	NR_045092	-7546	ENSMUSG00000115654	predicted gene, 19303
4930505M18Rik	6033	chr7	36952085	36953965	1881	*	209	720	37099.4	1042.16	70.9011	0.991869	0.99996	0	1881	Distal Intergenic	7	37369224	37371658	2435	1	67641	NR_166497	-415259	ENSMUSG00000093540	RIKEN cDNA 4930505M18 gene
4930594M22Rik	2167	chr14	123112660	123112850	191	*	129	717	47433.5	1851.98	101.913	0.999924	0.999882	0	191	Intron (NR_153443/110821, intron 22 of 24)	14	123150442	123166854	16413	1	105245866	NR_155286	-37592	ENSMUSG00000075463	RIKEN cDNA 4930594M22 gene
Klf10	2250	chr15	38285694	38286405	712	*	9354	714	26997.3	21638.6	11974.4	0.999942	0.998973	0	712	Distal Intergenic	15	38294650	38300144	5495	2	21847	NM_001357677	13739	ENSMUSG00000037465	Kruppel-like factor 10
Thsd4	6985	chr9	60395544	60396016	473	*	979	712	45018.8	2772.93	433.622	0.993653	0.999935	0	473	Intron (NM_001040426/207596, intron 2 of 17)	9	59874214	60418318	544105	2	207596	NM_001040426	22302	ENSMUSG00000032289	thrombospondin, type I, domain containing 4
Slc37a1	2902	chr17	31510801	31511143	343	*	883	702	35599.6	7490.91	1163.2	0.933349	0.992178	0	343	Distal Intergenic	17	31514457	31569672	55216	1	224674	NM_153062	-3314	ENSMUSG00000024036	solute carrier family 37 (glycerol-3-phosphate transporter), member 1
Htr1f	2707	chr16	64808902	64809132	231	*	47	693	43701	1759.76	172.437	0.991497	0.999893	0	231	Intron (NM_008310/15557, intron 2 of 2)	16	64745092	64926147	181056	2	15557	NM_008310	117015	ENSMUSG00000050783	5-hydroxytryptamine (serotonin) receptor 1F
Dab1	4806	chr4	104305361	104305580	220	*	69	686	43266.1	1958.85	106.449	0.991845	0.999887	0	220	Intron (NM_001369048/13131, intron 3 of 9)	4	104224735	104602041	377307	1	13131	NR_104385	80626	ENSMUSG00000028519	disabled 1
Mir1930	614	chr10	77481619	77482027	409	*	721	679	36825.6	1828.91	243.935	0.999261	0.999925	0	409	3' UTR	10	77477058	77477141	84	1	100316811	NR_035451	4561	ENSMUSG00000089424	microRNA 1930
Bcl9	4332	chr3	97218943	97219791	849	*	299	677	33919.7	1550.32	187.302	0.991967	0.999936	0	849	Distal Intergenic	3	97110978	97134680	23703	2	77578	NM_029933	-84263	ENSMUSG00000038256	B cell CLL/lymphoma 9
4930559C10Rik	1655	chr12	92879793	92882386	2594	*	290	661	31286.3	1083.48	150.192	0.99944	0.999938	0	2594	Distal Intergenic	12	93383231	93411597	28367	2	75295	NR_126436	529211	ENSMUSG00000113164	RIKEN cDNA 4930559C10 gene
Gm29687	1649	chr12	25869634	25874583	4950	*	575	654	30119.7	1463.15	98.3031	0.999975	0.999959	0	4950	Distal Intergenic	12	26141961	26260504	118544	2	629481	NR_131149	385921	ENSMUSG00000113550	predicted gene, 29687
Niban2	3711	chr2	32805947	32806270	324	*	302	652	36711.9	1587.68	187.015	0.99972	0.999874	0	324	Intron (NM_146119/227737, intron 5 of 13)	2	32766146	32815265	49120	1	227737	NM_146119	39801	ENSMUSG00000026796	niban apoptosis regulator 2
Gm31254	183	chr1	73203547	73209334	5788	*	337	650	32004.1	1321.71	129.097	0.992542	0.999979	0	5788	Distal Intergenic	1	73177744	73179836	2093	2	102633423	NR_168338	-23711	NA	predicted gene, 31254
Mir5127	3329	chr18	81535820	81535978	159	*	28	646	50208.9	2961.3	357.469	0.99357	0.999203	0	159	Distal Intergenic	18	82035225	82035295	71	2	100628596	NR_039589	499317	ENSMUSG00000093036	microRNA 5127
4930484H19Rik	768	chr10	126621278	126621514	237	*	836	646	51830.2	21295.7	5327.41	0.945453	0.951225	0	237	Distal Intergenic	10	126624720	126629579	4860	2	75813	NR_131015	8065	ENSMUSG00000112832	RIKEN cDNA 4930484H19 gene
Gm41077	1942	chr13	120206485	120206855	371	*	6401	646	44447.7	25508.1	7936.29	0.994462	0.99972	0	371	Intron (NM_175538/245269, intron 1 of 3)	13	120216929	120234670	17742	1	105245650	NR_168716	-10074	NA	predicted gene, 41077
Apol7c	2365	chr15	77405607	77411704	6098	*	1278	643	29497.9	6329.53	799.402	0.992034	0.991913	0	6098	3' UTR	15	77409067	77417515	8449	2	108956	NM_175391	5811	ENSMUSG00000044309	apolipoprotein L 7c
Acss3	718	chr10	106818773	106819116	344	*	333	639	38443.3	1559.28	194.795	0.999899	0.999986	0	344	Intron (NM_001142804/380660, intron 9 of 15)	10	106769378	106959498	190121	2	380660	NM_001142804	140382	ENSMUSG00000035948	acyl-CoA synthetase short-chain family member 3
Tbc1d2	4613	chr4	46664123	46664403	281	*	80	634	40431.9	1684.1	135.841	0.99258	0.999931	0	281	3' UTR	4	46604390	46650199	45810	2	381605	NM_198664	-13924	ENSMUSG00000039813	TBC1 domain family, member 2
Synpo2	4418	chr3	122986314	122986535	222	*	54	631	39453.7	1946.6	186.107	0.992671	0.999927	0	222	Intron (NM_080451/118449, intron 1 of 4)	3	122870168	123029798	159631	2	118449	NM_080451	43263	ENSMUSG00000050315	synaptopodin 2
Znrf3	807	chr11	5350296	5354919	4624	*	304	631	29258.3	1359.48	98.4759	0.998758	0.999883	0	4624	Intron (NM_001080924/407821, intron 1 of 8)	11	5226329	5331740	105412	2	407821	NM_001290501	-18556	ENSMUSG00000041961	zinc and ring finger 3
Gm10432	1563	chr12	100265464	100265698	235	*	166	630	41725.9	1670.38	101.6	0.999896	0.999959	0	235	Exon (NR_045741/100038713, exon 4 of 4)	12	100242868	100267167	24300	1	100038713	NR_045741	22596	ENSMUSG00000113679	predicted gene 10432
Arhgap44	996	chr11	65091245	65092124	880	*	436	630	32252.8	950.18	69.4083	0.991629	0.999908	0	880	Exon (NM_145136/214384, exon 7 of 14)	11	64892865	65053787	160923	2	216831	NM_175003	-37458	ENSMUSG00000033389	Rho GTPase activating protein 44
Iws1	3192	chr18	32218770	32219234	465	*	659	626	32205.1	1945.65	178.441	0.992044	0.999946	0	465	Intron (NM_173441/73473, intron 6 of 13)	18	32200787	32237384	36598	1	73473	NM_173441	17983	ENSMUSG00000024384	IWS1, SUPT6 interacting protein
Serpinf1	1055	chr11	75292575	75293673	1099	*	298	625	29239.4	1107.16	67.9829	0.999876	0.999937	0	1099	Exon (NM_001102611/319822, exon 8 of 11)	11	75300855	75313449	12595	2	20317	NM_011340	19776	ENSMUSG00000000753	serine (or cysteine) peptidase inhibitor, clade F, member 1
Gm36732	5127	chr5	32346666	32349416	2751	*	244	624	34563.8	1213.35	104.262	0.991767	0.999925	0	2751	Distal Intergenic	5	32339540	32342378	2839	2	102640735	NR_168688	-4288	NA	predicted gene, 36732
Lhx4	331	chr1	155546270	155546550	281	*	796	623	26364	4477.59	471.344	0.997745	0.997881	0	281	Intron (NM_028250/72482, intron 6 of 7)	1	155577441	155617773	40333	2	16872	NM_010712	71223	ENSMUSG00000026468	LIM homeobox protein 4
Gli3	1672	chr13	15785437	15788881	3445	*	428	623	29267.3	1379.87	99.3048	0.999834	0.999743	0	3445	Exon (NM_008130/14634, exon 4 of 15)	13	15638308	15904610	266303	1	14634	NM_008130	147129	ENSMUSG00000021318	GLI-Kruppel family member GLI3
Fbf1	1306	chr11	116054595	116054851	257	*	193	622	35635.2	1768.65	126.083	0.999911	0.999868	0	257	Intron (NM_001364077/217335, intron 4 of 30)	11	116033111	116059004	25894	2	217335	NM_001364077	4153	ENSMUSG00000020776	Fas (TNFRSF6) binding factor 1
Sytl3	2801	chr17	7002014	7002180	167	*	8	621	46380.6	2374.38	215.958	0.992576	0.999934	0	167	Intron (NM_031395/83672, intron 13 of 15)	17	6973229	7005443	32215	1	83672	NM_183368	28785	ENSMUSG00000041831	synaptotagmin-like 3
Pard3bos2	186	chr1	62123351	62133220	9870	*	281	614	29437.6	1092.28	193.105	0.991822	0.999826	0	9870	Intron (NM_001081050/72823, intron 4 of 22)	1	62170268	62175268	5001	2	105243940	NR_151537	42048	ENSMUSG00000085019	par-3 family cell polarity regulator beta, opposite strand 2
B4galt5	4031	chr2	167137423	167137698	276	*	73	600	30565.7	2324.18	180.667	0.992731	0.999869	0	276	Distal Intergenic	2	167140365	167191098	50734	2	56336	NM_019835	53400	ENSMUSG00000017929	UDP-Gal:betaGlcNAc beta 1,4-galactosyltransferase, polypeptide 5
Otoa	6286	chr7	120826757	120827120	364	*	158	600	35946.6	1849.99	161.462	0.992823	0.999955	0	364	Distal Intergenic	7	120682647	120762312	79666	1	246190	NM_139310	144110	ENSMUSG00000034990	otoancorin
Arhgap22	2013	chr14	32998555	32998832	278	*	178	599	38386.5	1425.88	90.5318	0.999944	0.999905	0	278	Intron (NM_153800/239027, intron 3 of 10)	14	32938780	33091893	153114	1	239027	NM_153800	59775	ENSMUSG00000063506	Rho GTPase activating protein 22
Or10ac1	5928	chr6	42511221	42520527	9307	*	286	592	30965.7	1164.75	235.643	0.993722	0.999952	0	9307	Promoter	6	42515001	42515954	954	2	546896	NM_001081301	0	ENSMUSG00000071494	olfactory receptor family 10 subfamily AC member 1
Tnrc18	5476	chr5	142747012	142747424	413	*	177	587	33653.3	1139.27	99.686	0.991393	0.999964	0	413	Intron (NM_001122730/231861, intron 13 of 27)	5	142710357	142803417	93061	2	231861	NM_001122730	55993	ENSMUSG00000039477	trinucleotide repeat containing 18
Tmem132e	1111	chr11	82369742	82370206	465	*	460	581	30995	1436.1	106.477	0.991766	0.999782	0	465	Distal Intergenic	11	82279726	82337187	57462	1	270893	NM_001304439	90016	ENSMUSG00000020701	transmembrane protein 132E
Cited2	478	chr10	17416690	17416846	157	*	9	575	40948.7	2260.43	203.171	0.991869	0.99982	0	157	Distal Intergenic	10	17598976	17601422	2447	1	17684	NM_010828	-182130	ENSMUSG00000039910	Cbp/p300-interacting transactivator, with Glu/Asp-rich carboxy-terminal domain, 2
Gm5907	6448	chr8	14056138	14056293	156	*	4	573	44035.5	2211.21	184.683	0.992355	0.999843	0	156	Distal Intergenic	8	14048940	14053561	4622	1	546036	NR_131136	7198	ENSMUSG00000110058	predicted gene 5907
1110006O24Rik	5328	chr5	115753883	115754200	318	*	73	571	35919.3	1473.89	71.3279	0.991612	0.999667	0	318	Intron (NM_172719/231659, intron 51 of 57)	5	115769108	115769875	768	2	66123	NR_027810	15675	ENSMUSG00000107121	RIKEN cDNA 1110006O24 gene
Nrsn1	1686	chr13	25386993	25387220	228	*	45	570	36228.2	1710.35	100.475	0.991986	0.999792	0	228	Intron (NM_177577/195208, intron 9 of 9)	13	25436022	25453979	17958	2	22360	NM_009513	66759	ENSMUSG00000048978	neurensin 1
9530091C08Rik	7025	chr9	68879396	68879786	391	*	339	570	32194.5	1738.04	275.446	0.99274	0.999839	0	391	Intron (NM_013646/19883, intron 1 of 10)	9	68672628	68680604	7977	1	320440	NR_033299	206768	NA	RIKEN cDNA 9530091C08 gene
Phtf2	5096	chr5	20924401	20924626	226	*	83	568	34379.5	1536.08	168.256	0.999702	0.999851	0	226	Distal Intergenic	5	20963662	21087122	123461	2	68770	NM_172992	162496	ENSMUSG00000039987	putative homeodomain transcription factor 2
Mir710	6553	chr8	64962401	64962602	202	*	26	566	36953.2	1487.44	129.179	0.991455	0.999928	0	202	Distal Intergenic	8	64967366	64967475	110	2	735270	NR_030491	4873	ENSMUSG00000076042	microRNA 710
A430093F15Rik	3397	chr19	10726331	10726688	358	*	151	563	37175.6	1675	259.232	0.992121	0.999898	0.0139665	358	Intron (NR_027805/403202, intron 1 of 3)	19	10718311	10763407	45097	1	403202	NR_027805	8020	ENSMUSG00000067577	RIKEN cDNA A430093F15 gene
Tgif2lx2	7252	chrX	117831726	117832818	1093	*	204	563	15245.5	4193.24	1006.57	0.994723	0.992745	0	1093	Distal Intergenic	20	117389403	117390434	1032	2	100039551	NM_001142750	-441292	ENSMUSG00000100194	TGFB-induced factor homeobox 2-like, X-linked 2
Med9os	971	chr11	59833113	59833273	161	*	8	560	37568.6	2201.1	233.405	0.992305	0.999894	0	161	Distal Intergenic	11	59837718	59838973	1256	2	100504121	NR_045273	5700	ENSMUSG00000085260	mediator complex subunit 9, opposite strand
4930552P12Rik	3561	chr19	55686951	55687355	405	*	323	559	30345.8	1822.55	197.617	0.992633	0.999482	0	405	Exon (NR_045318/77594, exon 2 of 4)	19	55629021	55690636	61616	2	77594	NR_045318	3281	NA	RIKEN cDNA 4930552P12 gene
Sfrp2	4272	chr3	83644876	83645831	956	*	169	556	27380.8	774.452	54.7309	0.992375	0.999901	0	956	Distal Intergenic	3	83673628	83681621	7994	1	20319	NM_009144	-27797	ENSMUSG00000027996	secreted frizzled-related protein 2
Gm20758	727	chr10	111577816	111584354	6539	*	145	552	27754.9	1225.31	135.954	0.992093	0.99993	0	6539	Distal Intergenic	10	111690426	111710281	19856	2	629206	NR_046029	125927	ENSMUSG00000112533	predicted gene, 20758
Fam3c	5557	chr6	22346442	22350415	3974	*	229	549	26152.3	684.045	50.3165	0.999971	0.999945	0	3974	Intron (NM_138587/27999, intron 1 of 9)	6	22306521	22356080	49560	2	27999	NM_138587	5665	ENSMUSG00000029672	FAM3 metabolism regulating signaling molecule C
Mbd3	633	chr10	80234606	80235070	465	*	208	548	27975.5	1478.74	96.0543	0.992232	0.999752	0	465	Promoter	10	80228373	80235365	6993	2	17192	NM_001306143	295	ENSMUSG00000035478	methyl-CpG binding domain protein 3
Pmp22	985	chr11	63195330	63195864	535	*	400	548	25536.2	1159.09	151.66	0.9999	1	0	535	Distal Intergenic	11	63023629	63050373	26745	1	18858	NM_001302260	171701	ENSMUSG00000018217	peripheral myelin protein 22
Trim56	5449	chr5	137132315	137132467	153	*	4	545	44734.4	1815.65	137.759	0.992026	0.999929	0	153	Intron (NR_037301/100499518, intron 2 of 3)	5	137140140	137145061	4922	2	384309	NM_201373	12594	ENSMUSG00000043279	tripartite motif-containing 56
Galnt11	5107	chr5	25489478	25489645	168	*	22	539	38563.4	1932.05	182.34	0.99277	0.999929	0	168	Exon (NM_001081383/231051, exon 52 of 59)	5	25451371	25470916	19546	1	231050	NM_001359890	38107	ENSMUSG00000038072	polypeptide N-acetylgalactosaminyltransferase 11
D930028M14Rik	5992	chr7	24881555	24881782	228	*	47	538	36877	1708.58	114.11	0.992003	0.999634	0	228	Distal Intergenic	7	24854494	24856055	1562	1	434147	NR_045848	27061	ENSMUSG00000074274	RIKEN cDNA D930028M14 gene
1700034E13Rik	3256	chr18	52766857	52771443	4587	*	164	538	25993.8	743.277	90.3178	0.992049	0.99918	0	4587	5' UTR	18	52779292	52796803	17512	1	78414	NM_030097	-7849	ENSMUSG00000024532	RIKEN cDNA 1700034E13 gene
Pudp	3253	chr18	50648547	50651976	3430	*	270	537	28281.8	628.548	69.2964	1	0.999519	0	3430	Distal Intergenic	18	50700727	50701770	1044	2	67365	NM_026108	49794	ENSMUSG00000048875	pseudouridine 5'-phosphatase
Nkx6-1	5278	chr5	101740211	101740460	250	*	32	531	37216.9	1276.91	102.315	0.991842	0.999778	0	250	Distal Intergenic	5	101807063	101812577	5515	2	18096	NM_144955	72117	ENSMUSG00000035187	NK6 homeobox 1
Plekhg1	447	chr10	3803537	3807502	3966	*	208	531	27411.8	499.204	50.4155	0.999859	0.999617	0	3966	Intron (NM_001159942/213783, intron 2 of 16)	10	3822667	3917302	94636	1	213783	NM_001033253	-15165	ENSMUSG00000040624	pleckstrin homology domain containing, family G (with RhoGef domain) member 1
Tecrl	5234	chr5	83597983	83598222	240	*	198	530	31265.7	1663.4	101.39	0.999907	0.999676	0	240	Distal Intergenic	5	83425969	83503042	77074	2	243078	NM_153801	-94941	ENSMUSG00000049537	trans-2,3-enoyl-CoA reductase-like
D3Ertd751e	4181	chr3	42859298	42867042	7745	*	354	529	27901.7	1114.34	153.872	0.999942	0.999585	0	7745	Distal Intergenic	3	41697053	41713374	16322	1	73852	NM_028667	1162245	ENSMUSG00000025766	DNA segment, Chr 3, ERATO Doi 751, expressed
Btbd11	666	chr10	85231307	85232520	1214	*	98	527	25214.2	466.012	33.6339	0.991491	0.999868	0	1214	Intron (NM_028709/74007, intron 1 of 16)	10	85222678	85496156	273479	1	74007	NM_028709	8629	ENSMUSG00000020042	BTB (POZ) domain containing 11
1700072O05Rik	5844	chr6	120525961	120526261	301	*	252	526	32774.6	1333.41	76.7482	0.999924	0.999449	0	301	Distal Intergenic	6	120531757	120551165	19409	1	73505	NR_045733	-5496	NA	RIKEN cDNA 1700072O05 gene
Optc	285	chr1	133804718	133806632	1915	*	290	520	25238.3	705.202	93.2655	0.99192	0.999926	0	1915	Distal Intergenic	1	133824931	133834911	9981	2	269120	NM_001160421	28279	ENSMUSG00000010311	opticin
Irx1	1838	chr13	72385571	72385810	240	*	2151	518	27826.9	13749	3618.5	0.999854	0.999653	0	240	Distal Intergenic	13	72106351	72111842	5492	2	16371	NM_010573	-273729	ENSMUSG00000060969	Iroquois homeobox 1
Tlr12	4930	chr4	128529229	128529713	485	*	659	518	23219.8	3740.29	1066.93	0.992397	0.996751	0	485	Distal Intergenic	4	128509239	128512412	3174	2	384059	NM_205823	-16817	ENSMUSG00000062545	toll-like receptor 12
Sgsm3	2396	chr15	80879125	80879428	304	*	53	515	35530	1775.25	163.177	0.993033	0.999885	0	304	Intron (NM_001357669/105835, intron 1 of 20)	15	80861966	80896491	34526	1	105835	NM_134091	17159	ENSMUSG00000042303	small G protein signaling modulator 3
Adamts18	6742	chr8	114598459	114598670	212	*	109	511	30963.8	1529.42	146.313	0.999668	0.999921	0	212	Distal Intergenic	8	114423756	114575471	151716	2	208936	NM_172466	-22988	ENSMUSG00000053399	a disintegrin-like and metallopeptidase (reprolysin type) with thrombospondin type 1 motif, 18
Dnah11	1646	chr12	118179868	118180061	194	*	126	509	31830.4	1949.93	267.592	0.999862	0.999873	0	194	Distal Intergenic	12	117841717	118162778	321062	2	13411	NM_010060	-17090	ENSMUSG00000018581	dynein, axonemal, heavy chain 11
Anks1b	677	chr10	90529326	90531057	1732	*	424	508	27755.7	497.978	344.261	0.992598	0.999947	0.2806	1732	Intron (NM_001128086/77531, intron 17 of 24)	10	90412553	90809162	396610	1	77531	NM_181398	116773	ENSMUSG00000058589	ankyrin repeat and sterile alpha motif domain containing 1B
Dtnbp1	1741	chr13	45146296	45146483	188	*	27	507	35496.3	1713.05	159.768	0.992449	0.99983	0	188	Intron (NM_025772/94245, intron 2 of 9)	13	45075556	45155572	80017	2	94245	NM_025772	9089	ENSMUSG00000057531	dystrobrevin binding protein 1
Myo1g	817	chr11	6460998	6461531	534	*	308	506	22664.7	1039.46	91.2182	0.999507	0.999884	0	534	Exon (NM_178440/246177, exon 15 of 22)	11	6456548	6470958	14411	2	246177	NM_178440	9427	ENSMUSG00000020437	myosin IG
Isl1	1932	chr13	115856053	115856248	196	*	20	505	35581.3	1550.82	110.141	0.992116	0.999843	0	196	Distal Intergenic	13	116434806	116446224	11419	2	16392	NM_021459	589976	ENSMUSG00000042258	ISL1 transcription factor, LIM/homeodomain
Gm19757	5791	chr6	105085775	105086170	396	*	437	502	26659.8	1180.71	108.92	0.999876	0.999899	0	396	Distal Intergenic	6	105458227	105469629	11403	2	100503536	NR_040297	383459	ENSMUSG00000108237	predicted gene, 19757
Fstl4	946	chr11	52661675	52661921	247	*	34	500	30370.4	1369.69	109.06	0.992256	0.999949	0	247	Intron (NM_177059/320027, intron 1 of 15)	11	52655533	53078174	422642	1	320027	NM_177059	6142	ENSMUSG00000036264	follistatin-like 4
Or8s8	2508	chr15	98354073	98354397	325	*	59	500	30965.7	1261.22	57.9647	0.991409	0.999857	0	325	Promoter	15	98354193	98355128	936	1	258277	NM_146280	0	ENSMUSG00000032987	olfactory receptor family 8 subfamily S member 8
Tbc1d1	5187	chr5	64414049	64414251	203	*	79	498	30027.5	1470.45	131.877	0.999933	0.999691	0	203	Exon (NM_001310611/57915, exon 3 of 22)	5	64387700	64508829	121130	1	57915	NM_001289514	26349	ENSMUSG00000029174	TBC1 domain family, member 1
Sema3a	5087	chr5	13052973	13053353	381	*	360	497	29228.8	1338.61	130.954	0.992079	0.999927	0	381	Distal Intergenic	5	13446751	13653453	206703	1	20346	NM_001243072	-393398	ENSMUSG00000028883	sema domain, immunoglobulin domain (Ig), short basic domain, secreted, (semaphorin) 3A
Zfp770	3865	chr2	114190857	114196826	5970	*	279	489	24372.5	1035.4	112.971	0.999972	0.999932	0	5970	Distal Intergenic	2	114023942	114031913	7972	2	228491	NM_175466	-158944	ENSMUSG00000040321	zinc finger protein 770
H2bc18	4323	chr3	96187679	96188184	506	*	169	488	26865.5	894.344	96.399	0.991584	0.999858	0	506	Distal Intergenic	3	96177016	96177508	493	1	319189	NM_175666	10663	ENSMUSG00000105827	H2B clustered histone 18
Prr14l	5129	chr5	33012746	33013469	724	*	473	483	22434.5	1764.11	206.014	0.999861	0.999911	0	724	Distal Intergenic	5	32946551	33011574	65024	2	215476	NM_194340	-1172	ENSMUSG00000054280	proline rich 14-like
Plpp3	4811	chr4	105395398	105395703	306	*	226	482	30679.3	1350.85	84.7919	0.999859	0.999902	0	306	Distal Intergenic	4	105014544	105089964	75421	1	67916	NM_080555	380854	ENSMUSG00000028517	phospholipid phosphatase 3
Ccnt2	257	chr1	127736472	127736712	241	*	33	475	29795.8	1646.65	108.5	0.992175	0.999861	0	241	Distal Intergenic	1	127701901	127732574	30674	1	72949	NM_028399	34571	ENSMUSG00000026349	cyclin T2
Smchd1	3055	chr17	71716498	71716696	199	*	28	474	31210.3	1672.51	144.82	0.992516	0.999959	0	199	Intron (NM_028887/74355, intron 20 of 47)	17	71651486	71782338	130853	2	74355	NM_028887	65642	ENSMUSG00000024054	SMC hinge domain containing 1
Vti1a	3611	chr19	55441518	55446322	4805	*	133	471	23428.9	642.193	80.611	0.991333	0.999721	0	4805	Intron (NM_001360432/53611, intron 5 of 7)	19	55304489	55615893	311405	1	53611	NM_016862	137029	ENSMUSG00000024983	vesicle transport through interaction with t-SNAREs 1A
Nova1	1426	chr12	46043684	46053293	9610	*	121	471	24871.5	600.735	137.279	0.991377	0.999819	0	9610	Distal Intergenic	12	46744681	46865550	120870	2	664883	NM_001364634	812257	ENSMUSG00000021047	NOVA alternative splicing regulator 1
Pitpnb	5303	chr5	111383204	111385913	2710	*	130	470	25470	533.749	41.9025	0.992054	0.999853	0	2710	Exon (NM_001267622/209683, exon 12 of 23)	5	111478563	111536225	57663	1	56305	NM_001301643	-92650	ENSMUSG00000050017	phosphatidylinositol transfer protein, beta
Dnah17	1321	chr11	117998947	117999148	202	*	24	469	32955.5	1432.94	107.25	0.992141	0.999894	0	202	Exon (NM_001167746/69926, exon 18 of 81)	11	117912549	118020045	107497	2	69926	NM_001167746	20897	ENSMUSG00000033987	dynein, axonemal, heavy chain 17
Inpp1	94	chr1	52857916	52860818	2903	*	213	469	22433.1	813.78	72.3222	0.999811	0.99989	0	2903	Distal Intergenic	1	52828579	52856847	28269	2	16329	NM_008384	-1069	ENSMUSG00000026102	inositol polyphosphate-1-phosphatase
Entpd2	3662	chr2	25287480	25291282	3803	*	235	460	23857.1	1035.63	58.6567	0.991666	0.999914	0	3803	3' UTR	2	25285886	25291335	5450	1	12496	NM_009849	1594	ENSMUSG00000015085	ectonucleoside triphosphate diphosphohydrolase 2
Fgd5	5761	chr6	91943891	91944051	161	*	17	456	37926.8	1644.48	189.958	0.992581	0.999919	0	161	Distal Intergenic	6	91955946	92052986	97041	1	232237	NM_172731	-11895	ENSMUSG00000034037	FYVE, RhoGEF and PH domain containing 5
Pyroxd2	3498	chr19	42677030	42678505	1476	*	360	456	20654.7	1029.05	63.6176	0.999934	0.999933	0	1476	Distal Intergenic	19	42714297	42741214	26918	2	74580	NM_029011	62709	ENSMUSG00000060224	pyridine nucleotide-disulphide oxidoreductase domain 2
Serpinf1	1054	chr11	75285038	75285929	892	*	285	448	22383.9	1355.44	106.886	0.992293	0.999911	0	892	Intron (NM_001102611/319822, intron 5 of 10)	11	75300855	75313449	12595	2	20317	NM_011340	27520	ENSMUSG00000000753	serine (or cysteine) peptidase inhibitor, clade F, member 1
Cemip	6183	chr7	83740501	83750487	9987	*	126	448	22236.7	660.853	146.321	0.999898	0.999595	0	9987	Distal Intergenic	7	83582065	83735713	153649	2	80982	NM_030728	-4788	ENSMUSG00000052353	cell migration inducing protein, hyaluronan binding
Gm10847	2109	chr14	75114626	75114909	284	*	62	444	28584.3	1581.17	92.2543	0.991896	0.99815	0	284	Intron (NM_001033439/380916, intron 1 of 19)	14	75159565	75164044	4480	1	100038618	NR_166820	-44656	NA	predicted gene 10847
4930465M20Rik	1587	chr12	107532684	107533110	427	*	255	442	23565.8	1139.11	124.888	0.992279	0.999849	0	427	Distal Intergenic	12	107690002	107701747	11746	2	74968	NR_045973	168637	ENSMUSG00000085641	RIKEN cDNA 4930465M20 gene
Banf2	3945	chr2	143896065	143896267	203	*	107	439	28644.7	1058.88	63.5247	0.999875	0.99988	0	203	Intron (NM_207275/403171, intron 1 of 3)	2	143875022	143915899	40878	1	403171	NM_001044750	21043	ENSMUSG00000037307	BANF family member 2
H2ab1	7250	chrX	116137368	116137788	421	*	417	439	23615.6	1189.79	104.025	0.999783	0.9997	0	421	Distal Intergenic	20	115924454	115924801	348	1	100039319	NM_001102665	212914	ENSMUSG00000067441	H2A.B variant histone 1
Kcne4	144	chr1	78981953	78982290	338	*	180	437	26251.7	1260.09	124.995	0.999936	0.998528	0	338	Intron (NR_151519/102636764, intron 2 of 3)	1	78794628	78797749	3122	1	57814	NM_021342	187325	ENSMUSG00000047330	potassium voltage-gated channel, Isk-related subfamily, gene 4
Prpf40a	3765	chr2	52940304	52944706	4403	*	302	435	23301	943.962	77.0877	0.99988	0.999899	0	4403	Exon (NM_172409/71409, exon 5 of 27)	2	53024714	53081266	56553	2	56194	NM_001371015	136560	ENSMUSG00000061136	pre-mRNA processing factor 40A
Gm12665	867	chr11	24797338	24797678	341	*	761	433	24031.5	2416.28	396.708	0.998699	0.999926	0	341	Distal Intergenic	11	24853974	24876059	22086	2	102636777	NR_167753	78381	ENSMUSG00000087145	predicted gene 12665
Atp2b2	5813	chr6	113896040	113896265	226	*	20	429	25835.8	1238.03	105.534	0.992132	0.999897	0	226	Intron (NM_001347365/11941, intron 2 of 23)	6	113720793	113911642	190850	2	11941	NM_001347365	15377	ENSMUSG00000030302	ATPase, Ca++ transporting, plasma membrane 2
Gm7134	7246	chrX	109317743	109319344	1602	*	367	419	20061.3	1083.09	75.6896	0.999981	0.999902	0	1602	Distal Intergenic	20	109416359	109418762	2404	1	634340	NR_033597	-97015	ENSMUSG00000082853	kinesin family member 18B pseudogene
Prdm13	4563	chr4	21288628	21288851	224	*	43	417	27651.7	1303.04	108.733	0.992534	0.999886	0	224	Distal Intergenic	4	21677480	21685963	8484	2	230025	NM_001080771	397112	ENSMUSG00000040478	PR domain containing 13
Gm39631	80	chr1	41448214	41448538	325	*	62	416	27198.3	766.766	68.5706	0.991965	0.999844	0	325	Distal Intergenic	1	41535155	41572471	37317	2	105243912	NR_168323	123933	NA	predicted gene, 39631
Dennd2d	4373	chr3	106394231	106394400	170	*	99	411	33525.8	1108.49	72.532	0.999954	0.999937	0	170	5' UTR	3	106393356	106410346	16991	1	72121	NM_028110	875	ENSMUSG00000027901	DENN/MADD domain containing 2D
Dnajc19	4161	chr3	34263199	34263914	716	*	210	409	20159.7	508.628	32.9123	0.865646	0.979465	0	716	Distal Intergenic	3	34131500	34135503	4004	2	67713	NM_001286972	-127696	ENSMUSG00000027679	DnaJ heat shock protein family (Hsp40) member C19
Bnc2	4732	chr4	84621781	84630666	8886	*	310	409	22293	576.928	119.495	0.99186	0.999923	0	8886	Distal Intergenic	4	84185044	84593640	408597	2	242509	NM_172870	-28141	ENSMUSG00000028487	basonuclin 2
Wscd2	5315	chr5	113621493	113621879	387	*	164	405	24337.8	1087.98	68.9522	0.992165	0.999914	0	387	Distal Intergenic	5	113638313	113727786	89474	1	320916	NM_177292	-16434	ENSMUSG00000063430	WSC domain containing 2
Oprm1	453	chr10	6829211	6829923	713	*	271	404	21843.4	1074.63	50.0355	0.992308	0.998754	0	713	Intron (NM_001302795/18390, intron 3 of 5)	10	6738576	6988209	249634	1	18390	NM_001039652	90635	ENSMUSG00000000766	opioid receptor, mu 1
Rnase2a	2043	chr14	51491946	51492325	380	*	277	401	22723	1280.23	116.433	0.999339	0.999882	0	380	Distal Intergenic	14	51492719	51493569	851	2	93726	NM_053113	1244	ENSMUSG00000047222	ribonuclease, RNase A family, 2A (liver, eosinophil-derived neurotoxin)
Ica1	5528	chr6	8657131	8657411	281	*	40	395	27097.2	922.694	46.5667	0.991667	0.999891	0	281	Intron (NM_001252266/15893, intron 8 of 11)	6	8630527	8758458	127932	2	15893	NM_001252266	101047	ENSMUSG00000062995	islet cell autoantigen 1
Gpr25	303	chr1	136210819	136214458	3640	*	100	395	19347.3	130.06	17.0568	1	0.999874	0	3640	Exon (NM_001347109/67886, exon 9 of 18)	1	136186652	136188664	2013	2	383563	NM_001101516	-22155	ENSMUSG00000052759	G protein-coupled receptor 25
Hpcal1	1385	chr12	17693589	17693853	265	*	22	394	22502	1218.6	118.392	0.992675	0.999956	0	265	Distal Intergenic	12	17740810	17841929	101120	1	53602	NM_001361645	-46957	ENSMUSG00000071379	hippocalcin-like 1
4930505M18Rik	6034	chr7	37075658	37075945	288	*	54	393	27541.8	1700.07	199.1	0.990899	0.999907	0	288	Distal Intergenic	7	37369224	37371658	2435	1	67641	NR_166497	-293279	ENSMUSG00000093540	RIKEN cDNA 4930505M18 gene
Gm7538	5353	chr5	119402409	119402743	335	*	270	392	24510.8	1041.3	91.4951	0.999936	0.999905	0	335	Distal Intergenic	5	119332378	119338083	5706	2	665194	NR_046033	-64326	ENSMUSG00000107334	predicted gene 7538
Faap100	1349	chr11	120263091	120263362	272	*	34	388	23914	1189.82	74.754	0.992539	0.999875	0	272	Intron (NM_027980/71885, intron 6 of 9)	11	120260388	120269572	9185	2	71885	NM_027980	6210	ENSMUSG00000025384	Fanconi anemia core complex associated protein 100
Amigo2	2503	chr15	97166581	97166904	324	*	636	388	11981.1	8483.87	1277.85	0.924918	0.991584	0	324	Intron (NM_172293/239647, intron 1 of 5)	15	97141955	97145168	3214	2	105827	NM_178114	-21413	ENSMUSG00000048218	adhesion molecule with Ig like domain 2
Nrap	3565	chr19	56353193	56353382	190	*	18	386	24928.9	1105.03	72.2348	0.991965	0.999838	0	190	Intron (NM_001286552/18175, intron 14 of 39)	19	56308474	56378470	69997	2	18175	NM_001286552	25088	ENSMUSG00000049134	nebulin-related anchoring protein
4930522O17Rik	4633	chr4	53228422	53228661	240	*	139	385	24501.9	835.562	62.3458	0.999962	0.999809	0	240	Distal Intergenic	4	53246196	53251120	4925	1	78180	NR_040665	-17535	ENSMUSG00000086947	RIKEN cDNA 4930522O17 gene
Wdr20rt	1456	chr12	65791356	65795006	3651	*	63	384	19592.5	293.507	26.9286	0.999583	0.999966	0	3651	Distal Intergenic	12	65272291	65275228	2938	1	70948	NM_027614	519065	ENSMUSG00000035560	WD repeat domain 20, retrogene
Csmd3	2271	chr15	48137192	48141209	4018	*	96	384	19130.3	426.43	30.0882	0.991509	0.999905	0	4018	Intron (NM_001081391/239420, intron 9 of 70)	15	47444034	48655385	1211352	2	239420	NM_001081391	514176	ENSMUSG00000022311	CUB and Sushi multiple domains 3
Pdgfc	4392	chr3	81264419	81265907	1489	*	235	380	19209	969.395	97.1942	0.992242	0.998923	0.00134318	1489	Distal Intergenic	3	80943723	81121347	177625	1	54635	NM_019971	320696	ENSMUSG00000028019	platelet-derived growth factor, C polypeptide
Mroh4	2348	chr15	74494852	74495034	183	*	10	376	28334.5	1092.5	97.8958	0.991537	0.999728	0	183	Intron (NM_001177437/69439, intron 11 of 26)	15	74477877	74508167	30291	2	69439	NM_001177437	13133	ENSMUSG00000022603	maestro heat-like repeat family member 4
Fam83g	978	chr11	61561963	61562256	294	*	39	375	26049	1020.48	49.3312	0.991904	0.999587	0	294	Intron (NM_027817/71520, intron 4 of 4)	11	61575236	61600776	25541	1	69640	NM_178618	-12980	ENSMUSG00000042377	family with sequence similarity 83, member G
4930432L08Rik	5226	chr5	76493127	76493402	276	*	72	372	22126.4	1054.33	77.5335	0.992261	0.999933	0	276	Exon (NM_019515/56183, exon 4 of 10)	5	76479085	76489732	10648	1	74621	NR_152115	14042	ENSMUSG00000087037	RIKEN cDNA 4930432L08 gene
Kcng1	4045	chr2	168265689	168266077	389	*	181	370	20891.6	946.594	64.0288	0.999955	0.999439	0	389	Distal Intergenic	2	168102037	168123453	21417	2	241794	NM_001379458	-142236	ENSMUSG00000074575	potassium voltage-gated channel, subfamily G, member 1
Eps8l1	5948	chr7	4466495	4466882	388	*	167	369	21522.2	1149.42	95.553	0.992758	0.999936	0	388	Intron (NM_001374622/67425, intron 1 of 19)	7	4467734	4483486	15753	1	67425	NM_026146	-852	ENSMUSG00000006154	EPS8-like 1
Pawr	721	chr10	108190258	108190714	457	*	275	368	19011.6	926.858	58.6976	0.992298	0.998807	0	457	Intron (NM_054056/114774, intron 2 of 6)	10	108168050	108250252	82203	1	114774	NM_054056	22208	ENSMUSG00000035873	PRKC, apoptosis, WT1, regulator
Col4a3	185	chr1	82605694	82612632	6939	*	106	368	17819.2	173.536	31.5019	0.991263	0.999851	0	6939	Intron (NM_007734/12828, intron 1 of 51)	1	82564642	82699780	135139	1	12828	NM_007734	41052	ENSMUSG00000079465	collagen, type IV, alpha 3
Or6c5	787	chr10	129057850	129058213	364	*	116	367	20556	1001.1	81.4616	0.991281	0.99962	0	364	Distal Intergenic	10	129074020	129074958	939	1	258232	NM_207620	-15807	ENSMUSG00000096229	olfactory receptor family 6 subfamily C member 5
Mir7055	6069	chr7	44823868	44824243	376	*	151	367	22186.9	990.678	84.8865	0.992466	1	0	376	Exon (NM_182993/72961, exon 12 of 12)	7	44822727	44822785	59	1	102465638	NR_106022	1141	ENSMUSG00000106470	microRNA 7055
Gm16159	6481	chr8	26063380	26063766	387	*	140	363	19885.8	954.899	63.1004	0.992557	0.999894	0	387	Exon (NM_001079908/14182, exon 17 of 18)	8	26038689	26046099	7411	2	102633315	NR_110510	-17281	ENSMUSG00000086134	predicted gene 16159
Prr14	6310	chr7	127068972	127069209	238	*	396	360	15907.5	3683.1	687.669	0.999926	0.999874	0	238	Distal Intergenic	7	127070786	127075930	5145	1	233895	NM_145589	-1577	ENSMUSG00000030822	proline rich 14
Galnt2	6810	chr8	125032212	125032383	172	*	60	358	21536	774.866	57.5119	0.999883	0.999949	0	172	Exon (NM_139272/108148, exon 3 of 16)	8	124958133	125072461	114329	1	108148	NM_139272	74079	ENSMUSG00000089704	polypeptide N-acetylgalactosaminyltransferase 2
B4galt6	3175	chr18	20898587	20898986	400	*	145	355	20842.1	1033.91	77.0753	0.991444	0.999854	0	400	Distal Intergenic	18	20817656	20879461	61806	2	56386	NM_019737	-19126	ENSMUSG00000056124	UDP-Gal:betaGlcNAc beta 1,4-galactosyltransferase, polypeptide 6
Msl3l2	542	chr10	55304869	55308533	3665	*	109	353	17501.2	315.219	31.4625	0.999812	1	0	3665	Distal Intergenic	10	55983013	55992976	9964	1	73390	NM_001163833	-674480	ENSMUSG00000047669	MSL3 like 2
Fam53b	6332	chr7	132370005	132372796	2792	*	229	352	16776.9	704.269	45.3673	0.999855	0.999913	0	2792	Intron (NM_001347630/77938, intron 2 of 3)	7	132313813	132378645	64833	2	77938	NM_001347630	5849	ENSMUSG00000030956	family with sequence similarity 53, member B
Gm26684	2290	chr15	54804882	54805398	517	*	390	351	7427.37	6603.26	1786.3	0.995136	0.993679	0	517	Distal Intergenic	15	54816344	54834099	17756	1	102638507	NR_155354	-10946	ENSMUSG00000097286	predicted gene, 26684
Kcna2	4391	chr3	107019693	107021257	1565	*	46	349	17807.1	265.878	13.9715	0.992157	0.999963	0	1565	3' UTR	3	107008883	107022321	13439	1	16490	NM_008417	10810	ENSMUSG00000040724	potassium voltage-gated channel, shaker-related subfamily, member 2
F10	6436	chr8	13083797	13084097	301	*	97	348	22770.5	846.063	44.1218	0.999964	0.999942	0	301	Exon (NM_010172/14068, exon 7 of 8)	8	13087308	13106676	19369	1	14058	NM_001242368	-3211	ENSMUSG00000031444	coagulation factor X
Vmn2r27	5857	chr6	124241390	124241834	445	*	262	348	19174	935.764	73.8579	0.99234	0.999979	0	445	Distal Intergenic	6	124168555	124208743	40189	2	232367	NM_001104642	-32647	ENSMUSG00000072778	vomeronasal 2, receptor27
Gm19378	2458	chr15	89645355	89648574	3220	*	261	346	15549	1188.99	64.791	0.992401	0.999777	0	3220	Distal Intergenic	15	89651818	89653438	1621	1	102640133	NR_165497	-3244	NA	predicted gene, 19378
1700001K19Rik	1613	chr12	110629095	110629407	313	*	42	341	20799	1003.81	69.5068	0.991399	0.99997	0	313	Exon (NM_030238/13424, exon 69 of 77)	12	110634123	110649053	14931	2	66323	NM_025488	19646	ENSMUSG00000056508	RIKEN cDNA 1700001K19 gene
Mir21a	1136	chr11	86473577	86473901	325	*	177	341	18688	861.908	73.7023	0.999408	0.999951	0	325	Distal Intergenic	11	86474893	86474984	92	2	387140	NR_029738	1083	ENSMUSG00000065455	microRNA 21a
Or10d1	6905	chr9	39493111	39493271	161	*	139	339	8030.42	10047	2601.58	0.993864	0.996091	0	161	Distal Intergenic	9	39483618	39484553	936	2	258501	NM_146508	-8558	ENSMUSG00000059366	olfactory receptor family 10 subfamily D member 1
Nploc4	1350	chr11	120323249	120323950	702	*	147	339	14621.8	568.751	38.5838	0.992665	0.999519	0	702	Exon (NM_001195023/217365, exon 2 of 17)	11	120270624	120328526	57903	2	217365	NM_001195023	4576	ENSMUSG00000039703	NPL4 homolog, ubiquitin recognition factor
Nphp4	5050	chr4	152641281	152641752	472	*	239	338	18242.4	847.47	47.9663	0.991912	0.999915	0	472	Exon (NM_001355738/260305, exon 23 of 30)	4	152562599	152647641	85043	1	260305	NM_153424	78682	ENSMUSG00000039577	nephronophthisis 4 (juvenile) homolog (human)
Gm27239	3326	chr18	81156254	81156411	158	*	8	337	24196.6	1037.99	93.2312	0.991538	0.999921	0	158	Distal Intergenic	18	81030671	81031786	1116	1	102641244	NR_169072	125583	ENSMUSG00000098720	predicted gene 27239
Plekha7	6265	chr7	115814272	115814585	314	*	191	337	20115.3	835.315	68.2946	0.999912	0.999778	0	314	Intron (NM_001305186/233765, intron 1 of 24)	7	115733026	115797796	64771	2	233765	NM_001305189	-16476	ENSMUSG00000045659	pleckstrin homology domain containing, family A member 7
Tusc1	4756	chr4	93026640	93027252	613	*	210	337	15936.1	473.811	181.029	0.994244	0.993834	0	613	Distal Intergenic	4	93222385	93223748	1364	2	69136	NM_026954	196496	ENSMUSG00000054000	tumor suppressor candidate 1
Thsd4	6986	chr9	60405085	60408550	3466	*	273	336	16616	914.277	137.898	0.999988	0.999968	0	3466	Intron (NM_001040426/207596, intron 1 of 17)	9	59874214	60418318	544105	2	207596	NM_001040426	9768	ENSMUSG00000032289	thrombospondin, type I, domain containing 4
Rpl8	2359	chr15	76794071	76794558	488	*	264	335	19510.1	1130.42	100.605	0.992455	0.999769	0	488	Distal Intergenic	15	76788271	76790518	2248	1	26961	NM_012053	5800	ENSMUSG00000003970	ribosomal protein L8
Ltbp1	3066	chr17	75365463	75365666	204	*	17	334	22363	1153.89	82.1545	0.992125	0.999854	0	204	Intron (NM_019919/268977, intron 2 of 33)	17	75312524	75699507	386984	1	268977	NM_019919	52939	ENSMUSG00000001870	latent transforming growth factor beta binding protein 1
Slc25a26	5767	chr6	94477031	94479920	2890	*	172	334	18136	380.922	34.5296	0.991273	0.999547	0	2890	Promoter	6	94477295	94581633	104339	1	67582	NM_026255	0	ENSMUSG00000045100	solute carrier family 25 (mitochondrial carrier, phosphate carrier), member 26
1700020L24Rik	1118	chr11	83339615	83339956	342	*	146	332	18879	804.705	46.3228	0.999951	0.999936	0	342	Intron (NM_001320300/118453, intron 3 of 7)	11	83328520	83332058	3539	1	66330	NM_025492	11095	ENSMUSG00000035085	RIKEN cDNA 1700020L24 gene
Eif4e2	170	chr1	87140954	87141171	218	*	13	330	21985.9	931.505	63.4405	0.991875	0.999864	0	218	Promoter	1	87141633	87168210	26578	1	26987	NM_001347083	-462	ENSMUSG00000026254	eukaryotic translation initiation factor 4E member 2
Dmrt1i	5488	chr5	144356767	144357302	536	*	114	330	16595.7	658.621	29.1506	0.990299	0.999765	0	536	Distal Intergenic	5	144295335	144297815	2481	1	100579137	NR_102373	61432	ENSMUSG00000104600	Dmrt1 interacting ncRNA
Fadd	6385	chr7	144148056	144149322	1267	*	136	330	15963.9	338.584	27.1614	0.999913	0.999802	0	1267	Exon (NM_001242349/101772, exon 23 of 25)	7	144132060	144136178	4119	2	14082	NM_010175	-11878	ENSMUSG00000031077	Fas (TNFRSF6)-associated via death domain
Mettl4	3135	chr17	94356354	94356523	170	*	64	328	20469	1117.57	132.39	0.999929	0.999834	0	170	Distal Intergenic	17	95030018	95057447	27430	2	76781	NM_001357135	700924	ENSMUSG00000055660	methyltransferase like 4
Egfr	844	chr11	16698563	16698946	384	*	2375	328	10998.2	12455.9	4768.84	0.996276	0.996655	0	384	Distal Intergenic	11	16702203	16837658	135456	1	13649	NM_007912	-3257	ENSMUSG00000020122	epidermal growth factor receptor
Itpkb	393	chr1	180131145	180131412	268	*	75	327	18460.7	944.407	101.102	0.999908	0.999965	0	268	Distal Intergenic	1	180158041	180251224	93184	1	320404	NM_001081175	-26629	ENSMUSG00000038855	inositol 1,4,5-trisphosphate 3-kinase B
C230029F24Rik	88	chr1	49879858	49880392	535	*	172	325	17028.8	655.049	41.3942	0.992132	0.999901	0	535	Distal Intergenic	1	49283775	49379590	95816	1	442837	NR_151585	596083	ENSMUSG00000051616	RIKEN cDNA C230029F24 gene
Zscan20	4928	chr4	128374573	128374955	383	*	270	324	17641.6	817.052	83.5231	0.999973	0.99989	0	383	Exon (NM_001281955/329942, exon 39 of 71)	4	128477332	128503891	26560	2	269585	NM_177758	128936	ENSMUSG00000061894	zinc finger and SCAN domains 20
Wdr11	6321	chr7	129112196	129114015	1820	*	102	324	17063.1	104.417	13.6486	0.999443	1	0	1820	Distal Intergenic	7	129193587	129237462	43876	1	207425	NM_172255	-79572	ENSMUSG00000042055	WD repeat domain 11
1700010K23Rik	2729	chr16	66336018	66341237	5220	*	116	324	15951.6	331.009	24.571	0.999842	0.99981	0	5220	Distal Intergenic	16	66454004	66461512	7509	1	75501	NR_040512	-112767	ENSMUSG00000092599	RIKEN cDNA 1700010K23 gene
Neurog2	4429	chr3	127437010	127437283	274	*	55	323	17968.6	1090.53	80.0562	0.992676	0.999851	0	274	Distal Intergenic	3	127426785	127429280	2496	1	11924	NM_009718	10225	ENSMUSG00000027967	neurogenin 2
Flrt1	3381	chr19	7083573	7083848	276	*	85	323	20590.4	863.152	48.7943	0.999918	0.999977	0	276	Promoter	19	7069376	7083094	13719	2	396184	NM_201411	-479	ENSMUSG00000047787	fibronectin leucine rich transmembrane protein 1
Usp32	1126	chr11	84956226	84956389	164	*	52	322	5968.03	8205.16	2209.61	0.99031	0.95502	0	164	Intron (NM_001029934/237898, intron 5 of 33)	11	84875314	85030781	155468	2	237898	NM_001029934	74392	ENSMUSG00000000804	ubiquitin specific peptidase 32
Msh6	3122	chr17	88208634	88210730	2097	*	195	321	15543	798.076	84.0498	0.992393	0.999959	0	2097	Distal Intergenic	17	88282478	88298320	15843	1	17688	NM_010830	-71748	ENSMUSG00000005370	mutS homolog 6
Mcf2l	6433	chr8	12914058	12914669	612	*	86	320	16386.5	289.181	21.4968	0.999934	0.999485	0	612	Intron (NM_001293667/50770, intron 29 of 29)	8	12923806	13070502	146697	1	17207	NM_001371043	-9137	ENSMUSG00000031442	mcf.2 transforming sequence-like
Wnt16	5556	chr6	22289764	22289942	179	*	28	319	20030.3	2643.15	291.424	0.993299	0.999857	0	179	Intron (NM_053116/93735, intron 2 of 3)	6	22288226	22298521	10296	1	93735	NM_053116	1538	ENSMUSG00000029671	wingless-type MMTV integration site family, member 16
Arhgap31	2667	chr16	38507365	38508244	880	*	218	317	16051.3	440.007	54.0638	0.992548	0.999637	0	880	Intron (NM_020260/12549, intron 1 of 11)	16	38418705	38533397	114693	2	12549	NM_020260	25153	ENSMUSG00000022799	Rho GTPase activating protein 31
Fry	5504	chr5	150166728	150166904	177	*	5	316	22052.8	1135.58	88.7383	0.992258	0.999394	0	177	Distal Intergenic	5	150183395	150421218	237824	1	320365	NM_172887	-16491	ENSMUSG00000056602	FRY microtubule binding protein
Plpp2	621	chr10	79373252	79373666	415	*	230	316	16308.5	902.101	88.1682	0.992916	0.999976	0	415	Distal Intergenic	10	79362258	79369621	7364	2	50784	NM_015817	-3631	ENSMUSG00000052151	phospholipid phosphatase 2
Gse1	6779	chr8	121203718	121206180	2463	*	159	315	14981.8	523.099	46.3319	0.999583	0.999822	0	2463	Distal Intergenic	8	121215605	121308122	92518	1	382034	NM_198671	-9425	ENSMUSG00000031822	genetic suppressor element 1, coiled-coil protein
Grm3	5083	chr5	9951606	9955113	3508	*	149	315	16379.4	570.742	59.7147	0.991534	0.999939	0	3508	Distal Intergenic	5	9535236	9775352	240117	2	108069	NM_181850	-176254	ENSMUSG00000003974	glutamate receptor, metabotropic 3
Gm266	1622	chr12	111435288	111435902	615	*	173	313	18044.9	456.298	42.0749	0.999657	0.999975	0	615	Distal Intergenic	12	111451043	111452257	1215	2	212539	NM_001033248	16355	ENSMUSG00000010529	predicted gene 266
Utp6	1088	chr11	79787780	79789299	1520	*	170	309	14858.2	461.28	35.9919	0.999886	0.999974	0	1520	Distal Intergenic	11	79824782	79853213	28432	2	216987	NM_144826	63914	ENSMUSG00000035575	UTP6 small subunit processome component
Morrbid	3913	chr2	128272216	128272627	412	*	186	308	17094.4	612.347	47.7633	0.99997	0.999919	0	412	Distal Intergenic	2	128214028	128271271	57244	2	100043424	NR_028591	-945	ENSMUSG00000074813	myeloid RNA regulator of BCL2L11 induced cell death
Mpnd	2997	chr17	56325142	56327012	1871	*	64	306	15258.4	256.518	17.3752	0.991595	0.995869	0	1871	Exon (NM_001252471/20405, exon 3 of 9)	17	56316201	56323783	7583	1	68047	NM_026530	8941	ENSMUSG00000003199	MPN domain containing
Dgkg	2615	chr16	22493623	22493783	161	*	71	305	21479.5	955.261	99.3098	0.999894	0.99992	0	161	Distal Intergenic	16	22285319	22475981	190663	2	110197	NM_138650	-17642	ENSMUSG00000022861	diacylglycerol kinase, gamma
Amdhd2	3012	chr17	24378902	24379424	523	*	1098	305	8188.31	3710.85	487.944	0.994189	0.992989	0	523	Intron (NM_172935/245847, intron 3 of 10)	17	24374807	24382707	7901	2	245847	NM_172935	3283	ENSMUSG00000036820	amidohydrolase domain containing 2
Fam83f	2483	chr15	80542657	80544222	1566	*	114	305	15806	515.294	34.5354	0.991837	0.998921	0	1566	Distal Intergenic	15	80556048	80584626	28579	1	213956	NM_145986	-11826	ENSMUSG00000022408	family with sequence similarity 83, member F
Mir6368	1695	chr13	28949207	28951443	2237	*	251	305	15337.2	680.5	51.7641	0.99997	0.999966	0	2237	Intron (NR_045053/72518, intron 3 of 8)	13	28894764	28894856	93	2	102466635	NR_105787	-54351	ENSMUSG00000099158	microRNA 6368
Tifa	4430	chr3	127598125	127598496	372	*	181	304	17901.8	675.903	48.8171	0.999904	0.999931	0	372	Distal Intergenic	3	127584306	127592043	7738	1	211550	NM_001356430	13819	ENSMUSG00000046688	TRAF-interacting protein with forkhead-associated domain
Cdh11	6694	chr8	102232276	102232652	377	*	192	304	16478.3	1265.75	246.248	0.992875	0.999908	0	377	Distal Intergenic	8	103358727	103511743	153017	2	12552	NM_009866	1279091	ENSMUSG00000031673	cadherin 11
Adgrl3	5295	chr5	81329050	81334025	4976	*	177	304	16057.1	259.357	26.5875	0.9999	0.998718	0	4976	Intron (NM_001347367/319387, intron 2 of 27)	5	81169440	81949989	780550	1	319387	NM_198702	159610	ENSMUSG00000037605	adhesion G protein-coupled receptor L3
Defb7	6469	chr8	19546838	19554613	7776	*	180	303	15515	868.879	164.113	0.997242	0.999955	0	7776	3' UTR	8	19545113	19547791	2679	1	246080	NM_139220	1725	ENSMUSG00000037790	defensin beta 7
Gm15083	5814	chr6	113969854	113974106	4253	*	71	302	15500	312.12	27.0293	0.991479	0.999846	0	4253	Intron (NM_009723/11941, intron 1 of 21)	6	113981717	114029228	47512	1	102639720	NR_167895	-7611	ENSMUSG00000087083	predicted gene 15083
Tubb2a-ps2	1376	chr12	11954762	11954953	192	*	40	301	19239.6	855.896	73.0752	0.999832	0.999927	0	192	Distal Intergenic	12	11932197	11932900	704	2	627110	NR_003964	-21862	NA	tubulin, beta 2a, pseudogene 2
Fan1	6110	chr7	64015759	64016106	348	*	94	301	18863.7	804.917	42.3168	0.991831	0.9999	0	348	Intron (NM_177893/330554, intron 5 of 13)	7	63995133	64023804	28672	2	330554	NM_177893	7698	ENSMUSG00000033458	FANCD2/FANCI-associated nuclease 1
Rassf10	6255	chr7	112436850	112437008	159	*	2	299	22402	958.371	85.08	0.992746	0.999858	0	159	Intron (NM_001166584/21676, intron 2 of 13)	7	112553169	112556665	3497	1	78748	NM_175279	-116161	ENSMUSG00000098132	Ras association (RalGDS/AF-6) domain family (N-terminal) member 10
Lancl2	5673	chr6	57705264	57705423	160	*	11	299	25772.4	1869.97	241.696	0.993521	0.99989	0	160	Intron (NM_133737/71835, intron 6 of 8)	6	57679440	57716434	36995	1	71835	NM_133737	25824	ENSMUSG00000062190	LanC (bacterial lantibiotic synthetase component C)-like 2
Ino80	3883	chr2	119331392	119331623	232	*	16	299	18347.4	1113.37	152.459	0.993461	0.999939	0	232	Distal Intergenic	2	119203524	119308168	104645	2	68142	NM_026574	-23224	ENSMUSG00000034154	INO80 complex subunit
Col18a1	607	chr10	76925158	76925535	378	*	75	299	17683	787.201	53.4887	0.992053	0.999921	0	378	Intron (NM_001109991/12822, intron 2 of 40)	10	76888013	76949539	61527	2	12822	NM_001109991	24004	ENSMUSG00000001435	collagen, type XVIII, alpha 1
1700001L19Rik	1825	chr13	68887157	68887518	362	*	220	298	17252.4	725.42	85.2721	0.999896	0.999921	0	362	Intron (NM_153534/210044, intron 4 of 24)	13	68745558	68762350	16793	1	69315	NM_027035	141599	ENSMUSG00000021534	RIKEN cDNA 1700001L19 gene
Rapgef2	4262	chr3	78881343	78881580	238	*	324	297	17974.4	2047.21	152.525	0.942341	0.901441	0	238	Distal Intergenic	3	78969818	79053053	83236	2	76089	NM_001310536	171473	ENSMUSG00000062232	Rap guanine nucleotide exchange factor (GEF) 2
Aloxe3	1280	chr11	69024205	69025796	1592	*	106	297	14093	284.496	82.2561	0.588641	0.999824	0	1592	Exon (NM_011786/23801, exon 8 of 15)	11	69017203	69039941	22739	1	23801	NM_011786	7002	ENSMUSG00000020892	arachidonate lipoxygenase 3
Usp50	3906	chr2	126624070	126625184	1115	*	148	295	15550	828.37	96.2044	0.992786	0.999943	0	1115	Promoter	2	126602970	126625380	22411	2	75083	NM_029163	196	ENSMUSG00000027364	ubiquitin specific peptidase 50
Mettl8	3793	chr2	70804651	70804997	347	*	96	290	16268.8	707.559	88.062	0.991904	0.999888	0	347	Intron (NM_001110512/228019, intron 6 of 9)	2	70794906	70885950	91045	2	228019	NM_001110512	80953	ENSMUSG00000041975	methyltransferase like 8
Slc15a4	5397	chr5	127561006	127561159	154	*	40	289	19891.6	1153.03	125.593	0.999899	0.999871	0	154	Intron (NM_175432/208213, intron 3 of 8)	5	127672730	127694456	21727	2	100561	NM_133895	133297	ENSMUSG00000029416	solute carrier family 15, member 4
Mir21b	4148	chr3	29765845	29772727	6883	*	153	287	15102	540.548	46.9626	0.991703	0.99975	0	6883	Distal Intergenic	3	29690893	29691000	108	1	102466637	NR_105796	74952	ENSMUSG00000098315	microRNA 21b
Crocc	4998	chr4	140780780	140781113	334	*	38	286	17463.9	820.284	45.1057	0.991762	0.999887	0	334	Promoter	4	140743948	140780972	37025	2	230872	NM_172122	0	ENSMUSG00000040860	ciliary rootlet coiled-coil, rootletin
Slc37a3	5604	chr6	39306811	39307549	739	*	204	286	15342	521.269	26.0185	0.991593	0.999981	0	739	Distal Intergenic	6	39311705	39354369	42665	2	72144	NR_155076	46820	ENSMUSG00000029924	solute carrier family 37 (glycerol-3-phosphate transporter), member 3
Pde1a	3815	chr2	79843534	79844792	1259	*	80	286	13319.8	174.427	9.95263	0.992311	0.999939	0	1259	Intron (NM_001355142/18573, intron 1 of 14)	2	79664797	79869246	204450	2	18573	NM_001355142	24454	ENSMUSG00000059173	phosphodiesterase 1A, calmodulin-dependent
Slc4a8	2527	chr15	100714876	100715785	910	*	100	284	14648.7	154.947	14.5686	1	0.999939	0	910	3' UTR	15	100679135	100721852	42718	1	59033	NM_001347102	35741	ENSMUSG00000023032	solute carrier family 4 (anion exchanger), member 8
Exosc10	5022	chr4	148624810	148625134	325	*	116	281	17694.1	799.782	71.0658	0.999905	0.999929	0	325	Exon (NM_020009/56717, exon 46 of 58)	4	148642876	148666857	23982	1	50912	NM_001355490	-17742	ENSMUSG00000017264	exosome component 10
Shisa9	2576	chr16	12067414	12069953	2540	*	161	280	14015	682.067	46.1378	0.99178	0.999894	0	2540	Intron (NM_001174086/72555, intron 3 of 3)	16	11801977	12088768	286792	1	72555	NM_028277	265437	ENSMUSG00000022494	shisa family member 9
Foxo3	518	chr10	42059437	42059794	358	*	65	278	15843	756.408	44.6522	0.992235	0.999251	0	358	3' UTR	10	42057841	42152691	94851	2	56484	NM_001376967	92897	ENSMUSG00000048756	forkhead box O3
Pou2af3	6949	chr9	51184843	51185114	272	*	85	277	16985.5	631.835	32.3462	0.99949	0.999873	0	272	Intron (NM_001195681/100502940, intron 3 of 4)	9	51181558	51189854	8297	2	100502940	NM_001195681	4740	ENSMUSG00000079559	POU class 2 homeobox associating factor 3
Nog	1154	chr11	89166236	89168075	1840	*	92	277	13657	296.499	27.5465	0.992067	0.999845	0	1840	Distal Intergenic	11	89191464	89193385	1922	2	18121	NM_008711	25310	ENSMUSG00000048616	noggin
Sertm1	4217	chr3	54868602	54873222	4621	*	246	276	13737	576.776	54.8675	0.992859	0.999832	0	4621	Distal Intergenic	3	54804490	54823308	18819	2	329641	NM_177854	-45294	ENSMUSG00000056306	serine rich and transmembrane domain containing 1
Ddx5	1236	chr11	106679290	106679536	247	*	7	275	15649.9	649.745	75.2235	0.993113	0.999933	0	247	Promoter	11	106671182	106679320	8139	2	13207	NM_007840	0	ENSMUSG00000020719	DEAD box helicase 5
Peds1	4036	chr2	167492739	167493175	437	*	137	275	14987.8	674.922	55.0633	0.991431	0.999863	0	437	Intron (NM_145538/407243, intron 2 of 5)	2	167485145	167503464	18320	2	407243	NM_145538	10289	ENSMUSG00000090213	plasmanylethanolamine desaturase 1
Tnfrsf14	5065	chr4	155013351	155017488	4138	*	125	275	13962.5	523.466	89.6417	0.991767	0.9999	0.00048333	4138	Distal Intergenic	4	155006667	155012534	5868	2	230979	NM_178931	-817	ENSMUSG00000042333	tumor necrosis factor receptor superfamily, member 14 (herpesvirus entry mediator)
Ppp6r3	3349	chr19	3597664	3597989	326	*	1314	272	11777.7	9535.89	2333.96	0.981693	0.971998	0	326	Intron (NM_001164159/52036, intron 1 of 21)	19	3504929	3625749	120821	2	52036	NM_001164159	27760	ENSMUSG00000024908	protein phosphatase 6, regulatory subunit 3
Prss27	2844	chr17	24239796	24240095	300	*	52	271	16149.3	443.637	37.3267	0.992071	0.999883	0	300	Distal Intergenic	17	24257217	24264923	7707	1	213171	NM_175440	-17122	ENSMUSG00000050762	protease, serine 27
Tmem43	5754	chr6	91464282	91467244	2963	*	133	270	14100.9	698.4	52.4029	0.992402	0.999742	0	2963	3' UTR	6	91450689	91465445	14757	1	74122	NM_028766	13593	ENSMUSG00000030095	transmembrane protein 43
Mybph	290	chr1	134134074	134137948	3875	*	198	270	15250	749.097	56.1058	0.993068	0.999943	0	3875	Intron (NM_001291928/11539, intron 1 of 1)	1	134121186	134128975	7790	1	53311	NM_001357515	12888	ENSMUSG00000042451	myosin binding protein H
Shh	5115	chr5	28697108	28699360	2253	*	146	269	13929.1	677.134	38.0163	0.992303	0.999185	0	2253	Intron (NR_015562/654796, intron 1 of 6)	5	28661838	28672099	10262	2	20423	NM_009170	-25009	ENSMUSG00000002633	sonic hedgehog
Septin9	1314	chr11	117076512	117076785	274	*	63	268	15689.5	798.066	65.8273	0.999901	0.999661	0	274	Distal Intergenic	11	117090487	117253151	162665	1	53860	NM_001113486	-13702	ENSMUSG00000059248	septin 9
Cd247	355	chr1	165651148	165652012	865	*	124	268	13073.7	495.48	28.4297	0.991748	0.999898	0	865	Intron (NM_001113391/12503, intron 1 of 7)	1	165616250	165698722	82473	1	12503	NR_103716	34898	ENSMUSG00000005763	CD247 antigen
Hspa12a	3584	chr19	58965442	58965795	354	*	48	264	14119.3	733.661	118.329	0.991774	0.999623	0	354	Intron (NM_001114312/71653, intron 16 of 16)	19	58784182	58932104	147923	2	73442	NM_001327998	-33338	ENSMUSG00000025092	heat shock protein 12A
Nyx	7180	chrX	13263614	13263891	278	*	36	263	17580.5	732.691	35.1229	0.990995	0.998731	0	278	Distal Intergenic	20	13327329	13355560	28232	1	236690	NM_173415	-63438	ENSMUSG00000051228	nyctalopin
Gm10445	5721	chr6	84462253	84462975	723	*	140	263	12750.8	355.946	21.4165	0.991516	0.999971	0	723	Distal Intergenic	6	84389924	84400820	10897	2	100038556	NR_046063	-61433	ENSMUSG00000107797	predicted gene 10445
Gm7457	5913	chr6	142817411	142817688	278	*	34	260	19313.7	876.151	74.7711	0.991717	0.999891	0	278	Intron (NM_011374/20449, intron 3 of 4)	6	142759957	142779220	19264	1	665037	NR_045707	57454	ENSMUSG00000072683	predicted gene 7457
Ptgir	5972	chr7	16640870	16643696	2827	*	126	260	13104	406.016	44.7789	0.991694	0.999873	0	2827	Promoter	7	16640415	16644830	4416	1	19222	NM_008967	455	ENSMUSG00000043017	prostaglandin I receptor (IP)
Slc4a4	5245	chr5	89215268	89216778	1511	*	50	259	13841	212.809	17.6066	0.991369	0.998795	0	1511	Intron (NM_001136260/54403, intron 6 of 24)	5	89175825	89387515	211691	1	54403	NM_001359213	39443	ENSMUSG00000060961	solute carrier family 4 (anion exchanger), member 4
Setd7	4200	chr3	51511415	51511577	163	*	4	257	16796.6	912.35	116.551	0.992355	0.999954	0	163	Distal Intergenic	3	51422739	51468244	45506	2	73251	NM_080793	-43171	ENSMUSG00000037111	SET domain containing (lysine methyltransferase) 7
Tuba3b	5922	chr6	145533690	145534070	381	*	119	257	13624.7	586.546	45.7305	0.999742	0.999983	0	381	Distal Intergenic	6	145561689	145567203	5515	1	22147	NM_009449	-27619	ENSMUSG00000067338	tubulin, alpha 3B
Shisal1	2416	chr15	84295786	84295997	212	*	21	255	15400.6	1066.9	151.59	0.993821	0.999863	0	212	Intron (NM_001374164/72301, intron 3 of 4)	15	84263404	84328526	65123	2	72301	NM_001374164	32529	ENSMUSG00000062760	shisa like 1
Tfap4	2544	chr16	4391199	4391511	313	*	177	253	14266	1170.21	178.96	0.993359	0.998137	0	313	Distal Intergenic	16	4362525	4377584	15060	2	83383	NM_031182	-13615	ENSMUSG00000005718	transcription factor AP4
Mettl7a1	2524	chr15	100209929	100210140	212	*	17	251	16218.9	737.34	65.5514	0.989748	0.995404	0	212	Intron (NM_027334/70152, intron 1 of 1)	15	100202698	100212229	9532	1	70152	NM_027334	7231	ENSMUSG00000054619	methyltransferase like 7A1
Dcdc2c	1403	chr12	28279210	28279504	295	*	114	251	15227.3	672.915	50.93	0.999925	0.998958	0	295	Distal Intergenic	12	28487794	28598336	110543	2	68511	NM_001177964	318832	ENSMUSG00000020633	doublecortin domain containing 2C
Dnm3	347	chr1	162254814	162256404	1591	*	58	251	11640	129.526	11.5339	0.991221	0.999925	0	1591	Intron (NM_001038619/103967, intron 1 of 20)	1	161814871	162305603	490733	2	103967	NM_001038619	49199	ENSMUSG00000040265	dynamin 3
Sned1	213	chr1	93156198	93164233	8036	*	191	251	12515.7	530.643	62.3469	0.999934	0.99991	0	8036	Promoter	1	93163619	93224170	60552	1	208777	NM_172463	0	ENSMUSG00000047793	sushi, nidogen and EGF-like domains 1
Msl3l2	544	chr10	55799415	55799594	180	*	5	250	18085.9	723.033	75.7549	0.992506	0.99979	0	180	Distal Intergenic	10	55983013	55992976	9964	1	73390	NM_001163833	-183419	ENSMUSG00000047669	MSL3 like 2
Smim5	1300	chr11	115772406	115772652	247	*	64	250	15078	711.316	57.8557	0.999971	0.999944	0	247	Exon (NM_001384233/217328, exon 31 of 64)	11	115790965	115797095	6131	1	66528	NM_183259	-18313	ENSMUSG00000048442	small integral membrane protein 5
Pigu	3975	chr2	155202176	155202374	199	*	101	245	12955.5	2372.53	655.63	0.999934	0.999876	0	199	Distal Intergenic	2	155120172	155199344	79173	2	228812	NM_001004721	-2832	ENSMUSG00000038383	phosphatidylinositol glycan anchor biosynthesis, class U
G630064G18Rik	6511	chr8	37482624	37485202	2579	*	80	245	12959	122.314	15.7227	0.990953	0.999858	0	2579	Intron (NR_126063/414128, intron 1 of 2)	8	37452727	37491392	38666	2	414128	NR_126063	6190	ENSMUSG00000110242	RIKEN cDNA G630064G18 gene
Rn18s	2933	chr17	40155268	40156599	1332	*	144	242	13823.1	642.16	110.798	0.845116	0.631286	0	1332	Exon (NR_046233/100861531, exon 1 of 1)	17	40157245	40159093	1849	1	19791	NR_003278	-646	ENSMUSG00000119584	18S ribosomal RNA
Celf4	3187	chr18	27181970	27183559	1590	*	70	242	11778.4	200.127	12.4757	1	0.999411	0	1590	Distal Intergenic	18	25610677	25887214	276538	2	108013	NR_155533	-1294756	ENSMUSG00000024268	CUGBP, Elav-like family member 4
Hectd2os	3601	chr19	36617037	36621546	4510	*	1402	242	4699.21	4273.98	283.823	0.999945	0.999863	0	4510	Intron (NR_033510/668215, intron 3 of 4)	19	36596818	36666879	70062	2	668215	NR_033510	45333	ENSMUSG00000087579	Hectd2, opposite strand
Gm3233	615	chr10	77597017	77597555	539	*	244	241	12726.4	1244.24	127.283	0.993063	0.999929	0	539	Intron (NM_001287074/252974, intron 1 of 11)	10	77594551	77595672	1122	2	100041250	NM_001370831	-1345	ENSMUSG00000094120	predicted gene 3233
Gm10244	5607	chr6	39420274	39420554	281	*	43	240	11453.4	983.954	73.5078	0.992403	0.992137	0	281	Distal Intergenic	6	39397312	39398228	917	1	621427	NR_152168	22962	ENSMUSG00000068601	predicted gene 10244
Esyt2	1639	chr12	116246883	116247125	243	*	25	238	15096.8	684.132	49.9384	0.992235	0.999925	0	243	Intron (NM_028731/52635, intron 1 of 21)	12	116244842	116336718	91877	1	52635	NM_028731	2041	ENSMUSG00000021171	extended synaptotagmin-like protein 2
Tsnaxip1	6712	chr8	106551094	106554542	3449	*	146	238	11332.8	524.147	58.3836	0.991643	0.999956	0	3449	Promoter	8	106554376	106571308	16933	1	72236	NM_024445	0	ENSMUSG00000031893	translin-associated factor X (Tsnax) interacting protein 1
Sipa1l2	6824	chr8	126254211	126254368	158	*	2	236	17184.6	894.152	85.6602	0.991766	0.999925	0	158	Intron (NM_001357372/244668, intron 1 of 21)	8	126144807	126219572	74766	2	244668	NM_001081337	-34639	ENSMUSG00000001995	signal-induced proliferation-associated 1 like 2
Ppp3ca	4472	chr3	136597813	136598336	524	*	132	236	11925.7	531.403	38.5792	0.999924	0.999909	0	524	Intron (NM_001293622/19055, intron 8 of 12)	3	136375827	136643488	267662	1	19055	NM_008913	221986	ENSMUSG00000028161	protein phosphatase 3, catalytic subunit, alpha isoform
Riok3	3155	chr18	12274842	12276092	1251	*	92	236	12340.8	244.246	19.4308	0.990863	0.999754	0	1251	Exon (NM_024182/66878, exon 7 of 13)	18	12261907	12290424	28518	1	66878	NM_024182	12935	ENSMUSG00000024404	RIO kinase 3
Setmar	5793	chr6	107972463	107973840	1378	*	75	236	11229.4	384.014	26.2876	0.999918	0.999899	0	1378	Distal Intergenic	6	108042006	108054088	12083	1	74729	NM_001276356	-68166	ENSMUSG00000034639	SET domain without mariner transposase fusion
Mir684-1	1050	chr11	74894181	74899115	4935	*	144	235	12050.1	180.1	17.7577	0.999761	0.999892	0	4935	Intron (NM_001002764/103677, intron 10 of 18)	11	74956733	74956817	85	2	735274	NR_030454	57702	ENSMUSG00000106252	microRNA 684-1
1700049L16Rik	595	chr10	71785633	71787200	1568	*	87	234	11246.5	249.085	35.84	0.992081	0.99982	0	1568	Distal Intergenic	10	71815716	71816535	820	2	108950	NR_003644	29335	NA	hematological and neurological expressed 1-like pseudogene
Glmp	4291	chr3	88232596	88232803	208	*	15	233	15318	814.481	82.5486	0.993268	0.999849	0	208	Promoter	3	88232330	88235938	3609	1	56700	NM_020003	266	ENSMUSG00000001418	glycosylated lysosomal membrane protein
Tango6	6718	chr8	107374572	107374854	283	*	21	233	15828	676.314	64.2303	0.989971	0.999985	0	283	Intron (NM_009864/12550, intron 2 of 15)	8	107409700	107578071	168372	1	272538	NM_173037	-34846	ENSMUSG00000041949	transport and golgi organization 6
Zfp462	4640	chr4	54787277	54789946	2670	*	115	231	11094.7	490.76	46.3266	0.991738	0.999809	0	2670	Distal Intergenic	4	54947945	55083563	135619	1	242466	NM_172867	-157999	ENSMUSG00000060206	zinc finger protein 462
Psd3	6561	chr8	68532731	68532975	245	*	24	230	15079.9	611.229	33.2129	0.990149	0.999824	0	245	Distal Intergenic	8	68141734	68427226	285493	2	234353	NM_177698	-105505	ENSMUSG00000030465	pleckstrin and Sec7 domain containing 3
Dock1	6339	chr7	134392955	134395318	2364	*	103	230	10922.2	471.943	29.3712	0.99205	0.998984	0	2364	Intron (NM_001033420/330662, intron 22 of 51)	7	134272416	134775376	502961	1	330662	NM_001033420	120539	ENSMUSG00000058325	dedicator of cytokinesis 1
Lpcat2	6664	chr8	93593949	93601274	7326	*	111	230	11525.9	194.131	37.4325	0.991151	0.999905	0.000546	7326	5' UTR	8	93581961	93645907	63947	1	270084	NM_173014	11988	ENSMUSG00000033192	lysophosphatidylcholine acyltransferase 2
4930584F24Rik	5109	chr5	26743538	26748827	5290	*	100	229	12488	372.237	53.0281	0.990247	1	0	5290	Distal Intergenic	5	26665068	26698312	33245	2	75942	NR_029445	-45226	ENSMUSG00000029044	RIKEN cDNA 4930584F24 gene
Pamr1	3850	chr2	102337566	102337730	165	*	29	228	15148.6	646.812	46.5077	0.99988	0.999827	0	165	Distal Intergenic	2	102380366	102473385	93020	1	210622	NM_173749	-42636	ENSMUSG00000027188	peptidase domain containing associated with muscle regeneration 1
Cracr2a	5874	chr6	127561195	127561520	326	*	38	228	15280.2	524.847	25.8268	0.990881	0.999887	0	326	Intron (NM_001033464/381812, intron 2 of 7)	6	127538299	127651197	112899	1	381812	NM_001368877	22896	ENSMUSG00000061414	calcium release activated channel regulator 2A
Ush2a	425	chr1	188161469	188161865	397	*	121	228	10716.8	563.982	38.7161	0.999964	0.999946	0	397	Intron (NM_021408/22283, intron 13 of 70)	1	187995035	188697236	702202	1	22283	NM_021408	166434	ENSMUSG00000026609	usherin
Mt3	6670	chr8	94871818	94872307	490	*	188	228	11137.7	445.704	27.4135	0.999915	0.999956	0	490	Distal Intergenic	8	94879235	94880776	1542	1	17751	NM_013603	-6928	ENSMUSG00000031760	metallothionein 3
Pth	6257	chr7	112983458	112983612	155	*	4	227	14088.3	888.658	95.6707	0.99267	0.999875	0	155	Distal Intergenic	7	112984783	112987780	2998	2	19226	NM_020623	4168	ENSMUSG00000059077	parathyroid hormone
Tshb	4354	chr3	102683685	102684239	555	*	158	227	10840.5	484.587	29.7814	0.99983	0.999956	0	555	Distal Intergenic	3	102684714	102690030	5317	2	22094	NM_001165939	5791	ENSMUSG00000027857	thyroid stimulating hormone, beta subunit
Sox2	4164	chr3	34702809	34704738	1930	*	118	227	11160	377.447	123.692	0.992869	0.999878	0	1930	Promoter	3	34704144	34706609	2466	1	20674	NM_011443	0	ENSMUSG00000074637	SRY (sex determining region Y)-box 2
Gm9758	5089	chr5	14883061	14883382	322	*	63	224	11477.5	630.863	51.882	0.992761	0.999635	0	322	Intron (NM_011995/26875, intron 22 of 24)	5	14960138	14964903	4766	2	381714	NM_198666	81521	ENSMUSG00000033219	predicted gene 9758
Dio2	1547	chr12	90386236	90387619	1384	*	111	224	13624.9	610.528	56.9227	0.991945	0.999933	0	1384	Distal Intergenic	12	90691326	90705812	14487	2	13371	NM_010050	318193	ENSMUSG00000007682	deiodinase, iodothyronine, type II
Tcof1	3272	chr18	60970385	60970618	234	*	24	223	12378.8	905.15	130.058	0.993884	0.999627	0	234	Intron (NM_001198984/21453, intron 6 of 25)	18	60946828	60982036	35209	2	21453	NM_001198984	11418	ENSMUSG00000024613	treacle ribosome biogenesis factor 1
Tanc2	1227	chr11	105486390	105486692	303	*	32	223	14068.3	663.884	46.9751	0.992272	0.999937	0	303	Intron (NM_181071/77097, intron 1 of 25)	11	105480812	105820129	339318	1	77097	NM_181071	5578	ENSMUSG00000053580	tetratricopeptide repeat, ankyrin repeat and coiled-coil containing 2
Pakap	4662	chr4	57848850	57849062	213	*	70	222	14141.4	764.549	75.3726	0.999885	0.999892	0	213	Intron (NM_001384157/677884, intron 7 of 10)	4	57845248	57896984	51737	1	677884	NM_009649	3602	ENSMUSG00000038729	paralemmin A kinase anchor protein
Ythdc2	3242	chr18	45060341	45061172	832	*	228	222	9905.19	346.49	28.5729	0.999886	0.99796	0	832	Distal Intergenic	18	44961732	45022787	61056	1	240255	NM_001163013	98609	ENSMUSG00000034653	YTH domain containing 2
Rock1	3150	chr18	10241301	10241458	158	*	0	220	16266.7	494.177	68.3397	0.993091	0.999595	0	158	Distal Intergenic	18	10064401	10181792	117392	2	19877	NM_009071	-59509	ENSMUSG00000024290	Rho-associated coiled-coil containing protein kinase 1
Tcerg1l	6351	chr7	137930041	137930259	219	*	9	220	14405.9	632.242	45.2569	0.99224	0.999952	0	219	Intron (NM_183289/70571, intron 4 of 11)	7	137810701	137999459	188759	2	70571	NM_183289	69200	ENSMUSG00000091002	transcription elongation regulator 1-like
Or4c29	3829	chr2	88735025	88735193	169	*	24	219	13636.4	3771.66	414.45	0.992937	0.992824	0	169	Distal Intergenic	2	88739803	88740735	933	2	258453	NM_146461	5542	ENSMUSG00000075113	olfactory receptor family 4 subfamily C member 29
1700034K08Rik	7073	chr9	93174911	93183683	8773	*	82	218	11368.8	191.688	29.4059	0.991082	0.999278	0	8773	Distal Intergenic	9	92861969	92887786	25818	2	78349	NR_040756	-287125	ENSMUSG00000100294	RIKEN cDNA 1700034K08 gene
Plekhb2	58	chr1	35020380	35020587	208	*	8	217	12448.7	670.447	77.5048	0.992837	0.999831	0	208	Distal Intergenic	1	34889070	34918635	29566	1	226971	NM_001357425	131310	ENSMUSG00000026123	pleckstrin homology domain containing, family B (evectins) member 2
Tom1l1	1286	chr11	90586762	90596460	9699	*	113	217	10217.9	296.614	68.1204	0.999946	0.999899	0	9699	Distal Intergenic	11	90536516	90578427	41912	2	71943	NM_028011	-8335	ENSMUSG00000020541	target of myb1-like 1 (chicken)
Gm12374	4583	chr4	37298822	37299270	449	*	140	216	12354.4	558.065	42.787	0.992749	0.999981	0	449	Exon (NR_151605/102636890, exon 3 of 8)	4	37249403	37332515	83113	1	102636890	NR_151605	49419	ENSMUSG00000086026	predicted gene 12374
Svopl	5597	chr6	37999982	38000557	576	*	185	214	10694.4	491.502	54.6375	0.99992	0.999916	0	576	Exon (NM_177200/320590, exon 8 of 16)	6	37960674	38023931	63258	2	320590	NM_177200	23374	ENSMUSG00000029830	SV2 related protein homolog (rat)-like
Adamts9	5940	chr6	93191435	93192242	808	*	216	213	8816.18	247.392	21.6015	0.999961	0.999878	0	808	Distal Intergenic	6	92749681	92920515	170835	2	101401	NM_175314	-270920	ENSMUSG00000030022	a disintegrin-like and metallopeptidase (reprolysin type) with thrombospondin type 1 motif, 9
Slc6a16	6071	chr7	44891413	44891725	313	*	47	212	10940.4	591.636	54.4326	0.991664	1	0	313	Intron (NM_001324535/381884, intron 1 of 12)	7	44890177	44922789	32613	1	381884	NM_001324535	1236	ENSMUSG00000094152	solute carrier family 6, member 16
Mir6373	5790	chr6	102941644	102942469	826	*	80	212	10635	110.57	9.7457	0.991617	0.999842	0	826	Distal Intergenic	6	102771345	102771446	102	1	102466636	NR_105792	170299	ENSMUSG00000098533	microRNA 6373
Parm1	5253	chr5	91711982	91712168	187	*	51	211	12682.4	706.353	76.7675	0.999919	0.999838	0	187	Intron (NM_145562/231440, intron 1 of 3)	5	91665559	91771855	106297	1	231440	NM_145562	46423	ENSMUSG00000034981	prostate androgen-regulated mucin-like protein 1
Usp20	3695	chr2	30875990	30876296	307	*	84	211	12638.9	588.844	45.1902	0.999948	0.999982	0	307	Intron (NM_028846/74270, intron 1 of 24)	2	30872291	30912667	40377	1	74270	NM_028846	3699	ENSMUSG00000026854	ubiquitin specific peptidase 20
Trim25	1151	chr11	88895402	88895828	427	*	233	211	11050.6	606.981	57.6891	0.9999	0.999909	0	427	Exon (NM_009546/217069, exon 2 of 9)	11	88890229	88911119	20891	1	217069	NM_009546	5173	ENSMUSG00000000275	tripartite motif-containing 25
Trabd2b	4849	chr4	114230665	114230852	188	*	8	210	13957.7	653.457	39.7866	0.991611	0.999969	0	188	Distal Intergenic	4	114263921	114472295	208375	1	666048	NM_001085549	-33069	ENSMUSG00000070867	TraB domain containing 2B
4930579D09Rik	5914	chr6	143394551	143396448	1898	*	140	210	10879.5	291.19	28.1924	0.991501	0.999938	0	1898	Distal Intergenic	6	143479691	143481234	1544	2	75904	NR_155418	84786	ENSMUSG00000084971	RIKEN cDNA 4930579D09 gene
Kif2c	4866	chr4	117046540	117048679	2140	*	110	209	9634.83	242.147	16.9757	0.999196	0.999918	0	2140	Distal Intergenic	4	117016833	117039821	22989	2	73804	NM_134471	-6719	ENSMUSG00000028678	kinesin family member 2C
Aldoart2	1650	chr12	55606873	55613301	6429	*	154	209	10474.6	341.184	47.5592	0.999939	0.999763	0	6429	Promoter	12	55611990	55613681	1692	1	79459	NM_001277340	0	ENSMUSG00000063129	aldolase 1 A, retrogene 2
4930554C24Rik	7060	chr9	84626135	84634398	8264	*	162	208	11743.6	943.815	200.334	0.993166	0.999909	0	8264	Distal Intergenic	9	84656451	84666404	9954	1	75253	NR_040739	-22053	ENSMUSG00000099724	RIKEN cDNA 4930554C24 gene
Ddah2	2921	chr17	35278910	35279264	355	*	234	207	11992.4	923.876	175.155	0.99992	0.999909	0	355	5' UTR	17	35278011	35281075	3065	1	51793	NM_016765	899	ENSMUSG00000007039	dimethylarginine dimethylaminohydrolase 2
Man1a	557	chr10	53836411	53838144	1734	*	96	207	11424	219.917	17.1123	0.992361	0.999862	0	1734	Intron (NM_008548/17155, intron 6 of 12)	10	53780881	53951833	170953	2	17155	NM_008548	113689	ENSMUSG00000003746	mannosidase 1, alpha
Crocc2	211	chr1	93093985	93094453	469	*	134	206	11011.9	453.65	26.7608	0.991981	0.999886	0	469	Distal Intergenic	1	93096145	93158788	62644	1	381284	NM_001310428	-1692	ENSMUSG00000084989	ciliary rootlet coiled-coil, rootletin family member 2
Adrb1	3570	chr19	56700401	56700596	196	*	42	205	12766.8	553.663	47.0413	0.998791	0.999924	0	196	Distal Intergenic	19	56710549	56713582	3034	1	11554	NM_007419	-9953	ENSMUSG00000035283	adrenergic receptor, beta 1
Omp	6210	chr7	97785138	97785508	371	*	185	205	10443.9	617.385	78.8294	0.999863	0.999907	0	371	Exon (NM_001301250/12337, exon 4 of 13)	7	97792566	97794654	2089	2	18378	NM_011010	9146	ENSMUSG00000074006	olfactory marker protein
A230006K03Rik	6102	chr7	61045223	61045446	224	*	8	204	12133	654.723	81.6902	0.993084	0.999842	0	224	Distal Intergenic	7	60844731	60961397	116667	2	27493	NR_169189	-83826	NA	RIKEN cDNA A230006K03 gene
Gm11682	1256	chr11	110453978	110454884	907	*	60	204	9211.45	84.3749	11.8331	0.992284	1	0.00441014	907	Distal Intergenic	11	110424530	110437225	12696	1	102631821	NR_166811	29448	NA	predicted gene 11682
Ikzf2	182	chr1	69483239	69490801	7563	*	52	204	10573.8	208.106	45.2125	0.991301	0.999915	0	7563	Distal Intergenic	1	69570366	69725119	154754	2	22779	NM_011770	234318	ENSMUSG00000025997	IKAROS family zinc finger 2
Ppp4r2	5785	chr6	100848843	100849674	832	*	96	202	10435.7	225.701	17.8274	0.991269	0.999866	0	832	Distal Intergenic	6	100810599	100845678	35080	1	232314	NM_182939	38244	ENSMUSG00000052144	protein phosphatase 4, regulatory subunit 2
A430090L17Rik	1926	chr13	114123949	114125174	1226	*	64	202	10559.5	112.215	19.8904	0.998994	1	0.0187602	1226	Intron (NM_172595/218639, intron 4 of 4)	13	114260884	114288128	27245	2	319803	NR_045836	162954	ENSMUSG00000114213	RIKEN cDNA A430090L17 gene
Cdh20	221	chr1	103967773	103969279	1507	*	55	202	9965.55	206.372	17.23	0.999835	0.999854	0	1507	Distal Intergenic	1	104696245	104923206	226962	1	23836	NM_011800	-726966	ENSMUSG00000050840	cadherin 20
Gm46065	6789	chr8	122444992	122446776	1785	*	94	202	10236	256.51	39.5625	0.992014	0.999926	0	1785	Distal Intergenic	8	122451622	122457216	5595	2	108167575	NR_165833	10440	NA	predicted gene, 46065
Ankrd63	3878	chr2	118535970	118536498	529	*	142	200	10168.7	426.767	25.1345	0.999851	1	0	529	Distal Intergenic	2	118529584	118534444	4861	2	383787	NM_001081971	-1526	ENSMUSG00000078137	ankyrin repeat domain 63
Tspan9	5877	chr6	128035908	128036565	658	*	114	200	8942.62	148.201	8.73656	1	1	0	658	Intron (NM_001379135/109246, intron 2 of 8)	6	127938362	128012025	73664	2	109246	NM_001379136	-23883	ENSMUSG00000030352	tetraspanin 9
Dnajc13	7104	chr9	104129591	104132813	3223	*	150	200	9866.92	345.748	44.5895	0.991628	0.999837	0	3223	Intron (NM_001163026/235567, intron 1 of 55)	9	104028796	104140129	111334	2	235567	NM_001163026	7316	ENSMUSG00000032560	DnaJ heat shock protein family (Hsp40) member C13
1700017L05Rik	5231	chr5	79287821	79288037	217	*	44	199	12050.7	239.092	12.315	0.937566	0.961477	0	217	Distal Intergenic	5	77613335	77616704	3370	1	69370	NR_131050	1674486	ENSMUSG00000107232	RIKEN cDNA 1700017L05 gene
Bmper	6865	chr9	23173129	23173586	458	*	143	199	10335.9	389.594	21.4654	0.999973	0.999877	0	458	Intron (NM_028472/73230, intron 3 of 14)	9	23134372	23396511	262140	1	73230	NM_028472	38757	ENSMUSG00000031963	BMP-binding endothelial regulator
Slc25a34	5005	chr4	141353343	141353874	532	*	130	199	11024.7	460.617	38.0138	0.992504	0.999872	0	532	3' UTR	4	141346136	141351145	5010	2	384071	NM_001013780	-2198	ENSMUSG00000040740	solute carrier family 25, member 34
Tpo	1406	chr12	30245891	30246361	471	*	124	198	11516.9	518.518	119.219	0.993081	0.999928	0.00424628	471	Intron (NM_001324519/268534, intron 15 of 16)	12	30104660	30182623	77964	2	22018	NM_009417	-63268	ENSMUSG00000020673	thyroid peroxidase
3830408C21Rik	1913	chr13	107208170	107209486	1317	*	108	196	9832.95	520.866	59.5898	0.992134	0.999928	0.0007593	1317	Distal Intergenic	13	107159078	107170026	10949	1	100040322	NR_015471	49092	ENSMUSG00000071181	RIKEN cDNA 3830408C21 gene
Krba1	5623	chr6	48392368	48392591	224	*	59	195	12950.8	595.58	67.0505	0.999892	0.999792	0	224	Exon (NM_001347152/77827, exon 18 of 18)	6	48372520	48396789	24270	1	77827	NM_133922	19848	ENSMUSG00000042810	KRAB-A domain containing 1
Tti1	3992	chr2	157865527	157865887	361	*	60	195	11756.1	473.712	31.7461	0.991952	0.999978	0	361	Intron (NM_029282/75425, intron 1 of 7)	2	157823723	157870354	46632	2	75425	NM_029282	4467	ENSMUSG00000027650	TELO2 interacting protein 1
Ulk4	7158	chr9	120993497	120993652	156	*	2	194	13070	984.827	102.959	0.993131	0.99989	0	156	Intron (NM_177589/209012, intron 22 of 36)	9	120793520	121106238	312719	2	209012	NM_177589	112586	ENSMUSG00000040936	unc-51-like kinase 4
Vps54	860	chr11	21139066	21139415	350	*	46	194	11471.5	464.089	26.4559	0.992037	0.999677	0	350	Distal Intergenic	11	21189032	21271133	82102	1	245944	NM_001290628	-49617	ENSMUSG00000020128	VPS54 GARP complex subunit
Tgfb3	1529	chr12	86013617	86014036	420	*	33	194	10984.9	367.876	28.5859	0.990798	0.999535	0	420	Intron (NM_001081423/320244, intron 29 of 33)	12	86103517	86125815	22299	2	21809	NM_009368	111779	ENSMUSG00000021253	transforming growth factor, beta 3
Ttc6	1445	chr12	57619003	57621510	2508	*	123	194	9330.88	471.888	72.0876	0.993382	0.999812	0	2508	Intron (NM_001312644/70846, intron 1 of 31)	12	57610901	57784690	173790	1	70846	NM_001312644	8102	ENSMUSG00000046782	tetratricopeptide repeat domain 6
Gabrg1	5213	chr5	70537846	70542485	4640	*	108	194	9799.98	386.674	96.2391	0.991009	0.999839	0	4640	Distal Intergenic	5	70908390	70999960	91571	2	14405	NM_010252	457475	ENSMUSG00000001260	gamma-aminobutyric acid (GABA) A receptor, subunit gamma 1
Foxp1	5779	chr6	99510025	99510571	547	*	126	193	10618.2	448.088	25.0024	0.992133	0.999891	0	547	Distal Intergenic	6	98902303	99497954	595652	2	108655	NM_001347345	-12071	ENSMUSG00000030067	forkhead box P1
Mthfd1l	448	chr10	4003238	4003638	401	*	91	192	10469.9	657.653	77.601	0.992697	0.9999	0	401	Intron (NM_001170786/270685, intron 19 of 27)	10	3923075	4117081	194007	1	270685	NM_001170785	80163	ENSMUSG00000040675	methylenetetrahydrofolate dehydrogenase (NADP+ dependent) 1-like
Macrod2	3934	chr2	140348502	140348885	384	*	90	191	9862.23	433.081	35.2359	0.999834	0.999473	0	384	Intron (NM_001013802/72899, intron 3 of 18)	2	140237355	140264874	27520	1	72899	NM_028387	111147	ENSMUSG00000068205	mono-ADP ribosylhydrolase 2
2900079G21Rik	7131	chr9	112166284	112166746	463	*	256	191	10287.1	645.838	102.051	0.991772	0.999928	0.00647948	463	Intron (NR_033433/620760, intron 2 of 3)	9	112085642	112177993	92352	1	620760	NR_033433	80642	ENSMUSG00000087038	RIKEN cDNA 2900079G21 gene
Zfp9	5833	chr6	118481137	118482033	897	*	172	191	9244.54	407.497	42.6954	0.992146	1	0	897	Intron (NM_001081112/232339, intron 33 of 33)	6	118438911	118456234	17324	2	22750	NM_011763	-24903	ENSMUSG00000072623	zinc finger protein 9
Gm4262	2573	chr16	10836214	10836473	260	*	62	190	12878.8	567.927	48.0614	0.999838	0.999837	0	260	Distal Intergenic	16	10826762	10833048	6287	1	100043147	NR_040518	9452	NA	predicted gene 4262
LOC100043315	2490	chr15	94936886	94937330	445	*	81	188	10653.5	470.375	24.1144	0.991482	0.999955	0	445	Intron (NM_178789/320709, intron 6 of 7)	15	94995503	95047199	51697	2	100043315	NR_015482	109869	ENSMUSG00000100603	uncharacterized LOC100043315
Serpinc1	345	chr1	160828354	160830768	2415	*	48	188	9795.94	199.17	25.862	0.992374	0.999909	0	2415	3' UTR	1	160806153	160830110	23958	1	11905	NM_080844	22201	ENSMUSG00000026715	serine (or cysteine) peptidase inhibitor, clade C (antithrombin), member 1
Nat10	3853	chr2	103503676	103504090	415	*	138	187	9521.61	437.954	36.9017	0.999951	0.999806	0	415	Intron (NM_178890/99382, intron 1 of 16)	2	103551603	103591615	40013	2	98956	NM_153126	87525	ENSMUSG00000027185	N-acetyltransferase 10
Sgk1	488	chr10	21735918	21738693	2776	*	106	187	9195.52	292.306	19.5819	1	0.999898	0	2776	Distal Intergenic	10	21758083	21875801	117719	1	20393	NM_001161845	-19390	ENSMUSG00000019970	serum/glucocorticoid regulated kinase 1
Mff	153	chr1	82700271	82703818	3548	*	118	187	9492.9	461.183	56.5673	0.99146	0.999881	0	3548	Promoter	1	82702611	82730110	27500	1	75734	NM_001310695	0	ENSMUSG00000026150	mitochondrial fission factor
1700112J16Rik	6120	chr7	66864363	66864875	513	*	87	185	8809.83	383.197	27.8571	0.99196	0.999771	0	513	Intron (NR_131044/76628, intron 2 of 2)	7	66853830	66872206	18377	2	76628	NR_131044	7331	ENSMUSG00000097527	RIKEN cDNA 1700112J16 gene
Neto2	6639	chr8	86491068	86491222	155	*	2	184	14811	615.794	47.2466	0.992012	0.999504	0	155	Intron (NM_028007/71927, intron 9 of 17)	8	86363347	86427553	64207	2	74513	NM_001357288	-63515	ENSMUSG00000036902	neuropilin (NRP) and tolloid (TLL)-like 2
Or2k2	4666	chr4	58828413	58833386	4974	*	168	184	9351.28	139.84	19.422	0.999934	0.999639	0	4974	Exon (NM_001355696/230249, exon 23 of 49)	4	58784779	58785720	942	2	258922	NM_146920	-42693	ENSMUSG00000043385	olfactory receptor family 2 subfamily K member 2
Chst11	657	chr10	82924788	82925040	253	*	13	183	12909	519.826	26.7278	0.991912	0.999981	0	253	Intron (NM_021439/58250, intron 1 of 2)	10	82821331	83031725	210395	1	58250	NM_021439	103457	ENSMUSG00000034612	carbohydrate sulfotransferase 11
Gm4651	5848	chr6	121038692	121044368	5677	*	122	183	9644.71	328.812	51.1579	0.991369	0.999867	0	5677	Promoter	6	121041425	121046915	5491	1	100043793	NR_138098	0	ENSMUSG00000097011	predicted gene 4651
Engase	1324	chr11	118436920	118437196	277	*	62	182	11522.7	443.04	30.7559	0.999977	0.999936	0	277	Intron (NM_001285438/52897, intron 3 of 13)	11	118367658	118380032	12375	1	217364	NR_153103	69262	ENSMUSG00000033857	endo-beta-N-acetylglucosaminidase
Khdc1a	36	chr1	21426269	21426478	210	*	43	181	9357.65	1638.18	257.703	0.993315	0.993642	0	210	Distal Intergenic	1	21419901	21422423	2523	1	368204	NM_183322	6368	ENSMUSG00000067750	KH domain containing 1A
Sh3gl2	4734	chr4	85095023	85095767	745	*	69	181	8702.78	140.533	12.3531	0.991593	0.999926	0	745	Distal Intergenic	4	85123693	85307616	183924	1	20404	NM_019535	-27926	ENSMUSG00000028488	SH3-domain GRB2-like 2
Gucy2e	1014	chr11	69125205	69125745	541	*	150	180	9128.99	544.292	44.1385	0.992751	0.999959	0	541	Intron (NM_008192/14919, intron 3 of 18)	11	69108943	69127848	18906	2	14919	NM_008192	2103	ENSMUSG00000020890	guanylate cyclase 2e
Slc43a3	3826	chr2	84762403	84762804	402	*	139	179	10120.1	440.341	21.7136	0.999636	0.999954	0	402	Distal Intergenic	2	84766990	84788853	21864	1	58207	NM_021398	-4186	ENSMUSG00000027074	solute carrier family 43, member 3
Gm11517	1186	chr11	96699034	96699779	746	*	66	179	9061.64	132.066	14.272	0.991302	1	0	746	3' UTR	11	96686158	96688982	2825	2	629750	NR_033523	-10052	NA	ubiquitin A-52 residue ribosomal protein fusion product 1 pseudogene
Slc8a1	3086	chr17	82467364	82468173	810	*	89	179	8911.79	339.678	51.8532	0.999943	0.999896	0	810	Distal Intergenic	17	81680534	82045816	365283	2	20541	NR_104580	-421548	ENSMUSG00000054640	solute carrier family 8 (sodium/calcium exchanger), member 1
Ccdc57	1354	chr11	120793508	120795951	2444	*	56	179	8217.5	233.455	20.5926	0.991902	0.999729	0	2444	Exon (NM_027745/71276, exon 4 of 19)	11	120717368	120823698	106331	2	71276	NM_027745	27747	ENSMUSG00000048445	coiled-coil domain containing 57
Abtb2	3852	chr2	103438054	103441091	3038	*	116	178	8262.68	162.449	18.5558	0.999792	1	0.00032916	3038	Intron (NM_178890/99382, intron 1 of 16)	2	103396655	103548768	152114	1	99382	NM_178890	41399	ENSMUSG00000032724	ankyrin repeat and BTB (POZ) domain containing 2
Creb5	5650	chr6	53504291	53508733	4443	*	140	178	9030.93	215.42	24.4166	0.999897	1	0.00067522	4443	Intron (NM_001327821/231991, intron 5 of 10)	6	53550359	53672817	122459	1	231991	NM_172728	-41626	ENSMUSG00000053007	cAMP responsive element binding protein 5
Spink8	7119	chr9	109636748	109639356	2609	*	99	177	8736.82	102.057	15.0877	0.999892	1	0	2609	Distal Intergenic	9	109645695	109655695	10001	1	78709	NM_183136	-6339	ENSMUSG00000050074	serine peptidase inhibitor, Kazal type 8
Zfp746	5621	chr6	48058060	48058575	516	*	126	176	8874.06	401.388	28.2936	0.999973	0.999903	0	516	Intron (NM_001163475/69228, intron 4 of 6)	6	48039329	48063527	24199	2	69228	NM_001163475	4952	ENSMUSG00000057691	zinc finger protein 746
Cntnap5a	235	chr1	114825801	114826032	232	*	23	175	13059.6	531.172	39.4821	0.992269	0.999923	0	232	Distal Intergenic	1	115612467	116515052	902586	1	636808	NM_001077425	-786435	ENSMUSG00000070695	contactin associated protein-like 5A
C030013C21Rik	1095	chr11	80391799	80392066	268	*	21	175	12092.6	584.94	63.4091	0.992981	0.999604	0	268	Intron (NM_177390/338367, intron 21 of 21)	11	80398236	80399932	1697	2	77417	NR_126552	7866	ENSMUSG00000085078	RIKEN cDNA C030013C21 gene
Nron	3721	chr2	33706725	33707844	1120	*	78	174	8733.52	343.659	26.7365	0.991227	0.999831	0	1120	Intron (NM_175184/72543, intron 6 of 9)	2	33695828	33703603	7776	1	320482	NR_045729	10897	ENSMUSG00000086484	non-protein coding RNA, repressor of NFAT
Nek7	307	chr1	138544390	138546240	1851	*	93	174	7809.75	178.454	24.7565	0.992641	0.999935	0	1851	Intron (NM_001311148/59125, intron 1 of 7)	1	138411575	138547495	135921	2	59125	NM_001311148	1255	ENSMUSG00000026393	NIMA (never in mitosis gene a)-related expressed kinase 7
Tyrp1	4716	chr4	80125637	80131924	6288	*	113	174	9297.68	480.506	65.3178	0.992038	0.999478	0	6288	Distal Intergenic	4	80752450	80769973	17524	1	22178	NM_001282014	-620526	ENSMUSG00000005994	tyrosinase-related protein 1
Vmo1	1022	chr11	70406920	70407222	303	*	29	173	11634.1	467.185	23.5617	0.991351	0.999934	0	303	Distal Intergenic	11	70404342	70405442	1101	2	327956	NM_001013607	-1478	ENSMUSG00000020830	vitelline membrane outer layer 1 homolog (chicken)
Col15a1	4621	chr4	47276819	47277230	412	*	81	173	9835.82	394.1	19.4154	0.99231	0.999925	0	412	Intron (NM_009928/12819, intron 14 of 39)	4	47208012	47313165	105154	1	12819	NM_009928	68807	ENSMUSG00000028339	collagen, type XV, alpha 1
Fbxo3	3854	chr2	103854116	103854357	242	*	12	171	11527.1	437.781	42.9461	0.991767	1	0	242	Intron (NM_175161/70986, intron 3 of 4)	2	103858144	103885472	27329	1	57443	NM_020593	-3787	ENSMUSG00000027180	F-box protein 3
Rnf7	7080	chr9	96306202	96306435	234	*	46	170	10071.2	484.641	30.8093	0.999833	0.999918	0	234	Distal Intergenic	9	96352990	96360728	7739	2	19823	NM_001311135	54293	ENSMUSG00000051234	ring finger protein 7
Vwa5b1	4981	chr4	138304851	138305192	342	*	127	170	9428.32	516.915	59.8792	0.999405	0.999781	0	342	Intron (NM_029401/75718, intron 17 of 21)	4	138296280	138351303	55024	2	75718	NM_029401	46111	ENSMUSG00000028753	von Willebrand factor A domain containing 5B1
Sos2	1463	chr12	69709775	69710243	469	*	109	169	8282.73	441.567	45.9487	0.991557	0.999879	0	469	Intron (NM_001135559/20663, intron 1 of 22)	12	69630535	69728626	98092	2	20663	NM_001135559	18383	ENSMUSG00000034801	SOS Ras/Rho guanine nucleotide exchange factor 2
Acaa2	3305	chr18	74949077	74949821	745	*	120	169	8144.55	283.168	23.5302	0.999962	0.999964	0	745	Distal Intergenic	18	74912283	74939278	26996	1	52538	NM_177470	36794	ENSMUSG00000036880	acetyl-Coenzyme A acyltransferase 2 (mitochondrial 3-oxoacyl-Coenzyme A thiolase)
Gm17769	610	chr10	77255893	77256200	308	*	37	168	10140	508.685	42.1399	0.991934	0.999936	0	308	Exon (NR_027377/100045653, exon 1 of 1)	10	77254210	77256773	2564	1	100045653	NR_027377	1683	NA	predicted gene, 17769
Pim3	2446	chr15	88788786	88789707	922	*	43	167	8327.34	181.843	37.6414	0.991263	0.999954	0	922	Distal Intergenic	15	88746397	88749929	3533	1	223775	NM_145478	42389	ENSMUSG00000035828	proviral integration site 3
Foxi1	893	chr11	34181873	34182122	250	*	43	166	9003.89	420.672	35.4951	0.999953	0.999924	0	250	Intron (NM_033374/94176, intron 47 of 51)	11	34154341	34158089	3749	2	14233	NM_023907	-23784	ENSMUSG00000047861	forkhead box I1
1810020O05Rik	5735	chr6	87686144	87686430	287	*	52	166	9144.85	453.439	29.0524	0.999954	0.996954	0	287	Intron (NM_001384219/613264, intron 7 of 15)	6	87652573	87699729	47157	2	613264	NM_001384219	13299	ENSMUSG00000089997	Riken cDNA 1810020O05 gene
Mical2	6251	chr7	111825002	111825707	706	*	80	166	7876.66	365.632	41.9534	0.99254	0.999921	0	706	Promoter	7	111825043	111953182	128140	1	320878	NM_001193305	0	ENSMUSG00000038244	microtubule associated monooxygenase, calponin and LIM domain containing 2
Pou2af2	6950	chr9	51213673	51215623	1951	*	76	166	8698	169.1	15.9461	0.991502	0.999838	0	1951	Intron (NM_001372557/69809, intron 1 of 3)	9	51200986	51223969	22984	2	69809	NM_001372557	8346	ENSMUSG00000036027	POU domain, class 2, associating factor 2
Angptl2	3713	chr2	33068966	33069123	158	*	4	165	13488	496.595	39.2656	0.992205	0.999942	0	158	Intron (NM_001290570/241308, intron 7 of 16)	2	33105973	33137726	31754	1	26360	NM_011923	-36850	ENSMUSG00000004105	angiopoietin-like 2
Plk5	631	chr10	80191470	80192748	1279	*	75	165	7322.32	213.854	32.4243	0.993059	0.999095	0	1279	Promoter	10	80192293	80201323	9031	1	216166	NM_001347124	0	ENSMUSG00000035486	polo like kinase 5
Lrr1	1461	chr12	69219657	69219886	230	*	67	164	9712.75	847.422	105.862	0.995168	0.99446	0	230	Intron (NM_001081406/69706, intron 2 of 3)	12	69215588	69225786	10199	1	69706	NR_155206	4069	ENSMUSG00000034883	leucine rich repeat protein 1
Eldr	846	chr11	16900321	16900587	267	*	17	164	11235	486.015	38.3367	0.991747	0.999878	0	267	Intron (NR_110421/72735, intron 2 of 5)	11	16884709	16901282	16574	2	72735	NR_110421	695	ENSMUSG00000087060	Egfr long non-coding downstream RNA
Egr4	5725	chr6	85499125	85500322	1198	*	121	164	8125.75	367.328	27.4476	0.99988	0.999943	0	1198	Distal Intergenic	6	85488103	85490571	2469	2	13656	NM_020596	-8554	ENSMUSG00000071341	early growth response 4
Greb1l	3151	chr18	10414757	10414953	197	*	26	163	9924.2	368.198	23.3477	0.999888	0.999841	0	197	Intron (NM_001083628/381157, intron 1 of 32)	18	10325179	10562941	237763	1	381157	NM_001083628	89578	ENSMUSG00000042942	growth regulation by estrogen in breast cancer-like
Prrc2b	3704	chr2	32076195	32076681	487	*	142	163	8665.49	321.047	16.4604	0.999875	0.999904	0	487	Intron (NM_001159634/227723, intron 4 of 31)	2	32041160	32124549	83390	1	227723	NM_172661	35035	ENSMUSG00000039262	proline-rich coiled-coil 2B
Nrp2	122	chr1	62775762	62776469	708	*	107	163	7343.57	242.857	20.7282	1	0.999757	0	708	Intron (NM_001077406/18187, intron 2 of 15)	1	62742476	62857851	115376	1	18187	NM_010939	33286	ENSMUSG00000025969	neuropilin 2
Wdr72	7039	chr9	74327118	74327876	759	*	121	163	9163.97	406.983	67.019	0.992229	0.99988	0.00658762	759	Distal Intergenic	9	74017616	74190485	172870	1	546144	NM_001033500	309502	ENSMUSG00000044976	WD repeat domain 72
1500035N22Rik	5105	chr5	25184226	25184809	584	*	66	162	7609.61	318.36	26.9849	0.991697	0.999409	0	584	Intron (NM_001310480/108099, intron 1 of 13)	5	25190840	25203162	12323	1	70258	NR_166410	-6031	ENSMUSG00000059631	RIKEN cDNA 1500035N22 gene
Fnip2	4384	chr3	79376629	79380576	3948	*	76	162	7839.4	96.9458	11.3412	1	1	0	3948	Intron (NM_001162999/329679, intron 14 of 16)	3	79363278	79474986	111709	2	329679	NM_001162999	94410	ENSMUSG00000061175	folliculin interacting protein 2
Crispld2	6773	chr8	120720255	120722459	2205	*	99	161	6787.7	187.816	19.9202	0.999874	0.99988	0	2205	Intron (NM_001310635/78892, intron 1 of 14)	8	120719177	120779533	60357	1	78892	NM_030209	1078	ENSMUSG00000031825	cysteine-rich secretory protein LCCL domain containing 2
Gm26688	1729	chr13	40732860	40736821	3962	*	69	161	9595.34	347.916	39.5314	0.992165	0.999516	0.00227158	3962	Distal Intergenic	13	40881284	40888638	7355	1	102633805	NR_125899	-144463	ENSMUSG00000097752	predicted gene, 26688
Or1d2	1044	chr11	74276765	74276929	165	*	2	160	11734.5	864.358	119.643	0.993674	0.999943	0	165	3' UTR	11	74255497	74256435	939	1	258153	NM_001011851	21268	ENSMUSG00000058275	olfactory receptor family 1 subfamily D member 2
Marchf6	2232	chr15	31511243	31512132	890	*	136	160	7557.96	154.767	9.63204	0.992505	0.999869	0	890	Intron (NM_172606/223455, intron 1 of 25)	15	31456045	31531183	75139	2	223455	NM_172606	19051	ENSMUSG00000039100	membrane associated ring-CH-type finger 6
Gm30551	1903	chr13	103774460	103774693	234	*	34	159	10245.9	394.278	25.0757	1	0.998877	0	234	Intron (NR_136924/102632492, intron 1 of 3)	13	103727903	103844141	116239	2	102632492	NR_136924	69448	ENSMUSG00000114206	predicted gene, 30551
Ahsp	6317	chr7	127946824	127947088	265	*	10	159	9764	340.989	18.9954	0.973736	0.999796	0	265	Distal Intergenic	7	127902016	127902926	911	1	170812	NM_133245	44808	NA	alpha hemoglobin stabilizing protein
Rnu5g	7008	chr9	65100198	65100575	378	*	36	159	9280.96	348.772	56.1996	0.992268	1	0	378	Distal Intergenic	9	65109008	65109123	116	2	97418	NR_002852	8548	ENSMUSG00000119286	RNA, U5G small nuclear
Mir7215	574	chr10	62527112	62527646	535	*	132	159	8034.27	256.636	18.3151	0.999923	1	0	535	Intron (NM_001033260/216021, intron 1 of 3)	10	62518287	62518337	51	1	102465987	NR_106074	8825	ENSMUSG00000105329	microRNA 7215
Nfkb1	4467	chr3	135397498	135397685	188	*	3	158	10635	459.207	30.0382	0.991753	0.999955	0	188	Promoter	3	135290416	135397308	106893	2	18033	NM_008689	-190	ENSMUSG00000028163	nuclear factor of kappa light polypeptide gene enhancer in B cells 1, p105
Vcl	1975	chr14	20979282	20979486	205	*	22	158	11206	533.166	64.172	0.992011	0.999923	0	205	Promoter	14	20979466	21083744	104279	1	22330	NM_009502	0	ENSMUSG00000021823	vinculin
Neurod2	1287	chr11	98189225	98191433	2209	*	72	158	8029	188.324	28.8468	0.992474	0.999939	0	2209	Distal Intergenic	11	98216243	98220471	4229	2	18013	NM_010895	29038	ENSMUSG00000038255	neurogenic differentiation 2
Prkcb	6292	chr7	121920396	121920612	217	*	13	157	9307.93	176.885	17.5602	1	0.999843	0	217	Intron (NM_001316672/18751, intron 2 of 16)	7	121888348	122233624	345277	1	18751	NM_008855	32048	ENSMUSG00000052889	protein kinase C, beta
Sh2d6	5697	chr6	72496267	72496564	298	*	63	157	9612.97	339.785	14.746	0.999942	0.999941	0	298	Promoter	6	72490624	72497019	6396	2	71130	NM_001374030	455	ENSMUSG00000052631	SH2 domain containing 6
Grik4	6918	chr9	42898973	42899644	672	*	92	157	7801.96	118.725	11.2103	0.999919	0.999506	0	672	Intron (NM_001359232/69632, intron 27 of 40)	9	42431708	42855667	423960	2	110637	NM_175481	-43306	ENSMUSG00000032017	glutamate receptor, ionotropic, kainate 4
Filip1l	2698	chr16	57248924	57251655	2732	*	73	157	7885.55	203.012	24.0904	1	0.999955	0.00073206	2732	Intron (NM_001040397/78749, intron 1 of 4)	16	57173640	57393167	219528	1	78749	NM_001040397	75284	ENSMUSG00000043336	filamin A interacting protein 1-like
Dna2	575	chr10	62775019	62775225	207	*	23	156	9596.7	506.469	46.4406	1	1	0	207	Intron (NM_175194/73132, intron 6 of 8)	10	62782808	62809962	27155	1	327762	NR_152862	-7583	ENSMUSG00000036875	DNA replication helicase/nuclease 2
Rnf165	3310	chr18	77592294	77592681	388	*	68	156	9071.93	500.814	38.2017	0.992294	0.999958	0	388	Intron (NM_001164504/225743, intron 1 of 7)	18	77543806	77652832	109027	2	225743	NM_001164504	60151	ENSMUSG00000025427	ring finger protein 165
Lrrfip2	7126	chr9	111002548	111002920	373	*	92	155	8541.96	503.576	58.5887	0.992809	0.999979	0	373	Intron (NM_001164838/71268, intron 5 of 14)	9	110947192	111054735	107544	1	71268	NM_001374664	55356	ENSMUSG00000032497	leucine rich repeat (in FLII) interacting protein 2
Eno1	5031	chr4	150310708	150311458	751	*	88	155	7686.05	274.509	22.7542	0.998763	0.999651	0	751	Distal Intergenic	4	150321165	150333336	12172	1	13806	NM_001379128	-9707	ENSMUSG00000063524	enolase 1, alpha non-neuron
Cd37	6070	chr7	44886303	44886684	382	*	122	154	8856.87	496.435	40.5909	0.999959	0.999958	0	382	Exon (NM_007645/12493, exon 3 of 8)	7	44883056	44888263	5208	2	12493	NM_007645	1579	ENSMUSG00000030798	CD37 antigen
Znrf3	808	chr11	5408374	5408523	150	*	1	153	13534	369.467	18.6682	0.990807	1	0	150	Distal Intergenic	11	5226329	5394847	168519	2	407821	NM_001080924	-13527	ENSMUSG00000041961	zinc and ring finger 3
Cryaa	2905	chr17	31944611	31945028	418	*	80	153	8221.94	466.519	49.8943	0.991905	0.999928	0	418	Distal Intergenic	17	31896905	31900704	3800	1	12954	NM_013501	47706	ENSMUSG00000024041	crystallin, alpha A
Rnf146	504	chr10	29217781	29221899	4119	*	56	152	7375.9	84.8699	10.1989	0.991213	0.99977	0	4119	3' UTR	10	29220172	29233709	13538	2	68031	NM_001284279	11810	ENSMUSG00000038876	ring finger protein 146
Plekhh1	1496	chr12	79070831	79071018	188	*	37	151	9359.67	391.521	31.2857	0.999847	1	0	188	Distal Intergenic	12	79075937	79128429	52493	1	211945	NM_181073	-4919	ENSMUSG00000060716	pleckstrin homology domain containing, family H (with MyTH4 domain) member 1
Acbd5	3655	chr2	22988186	22988561	376	*	53	151	9021.12	546.915	53.2476	0.990859	0.999981	0	376	Intron (NM_001102436/74159, intron 9 of 12)	2	22959084	23004524	45441	1	74159	NM_001355642	29102	ENSMUSG00000026781	acyl-Coenzyme A binding domain containing 5
Mif4gd	1293	chr11	115504203	115504424	222	*	6	150	9970.03	467.806	48.366	0.992526	0.99996	0	222	Promoter	11	115498745	115503795	5051	2	69674	NM_001243587	-408	ENSMUSG00000020743	MIF4G domain containing
Mir6344	151	chr1	81992574	82000711	8138	*	24	150	7545.94	69.3258	27.4468	0.991558	1	0	8138	Distal Intergenic	1	82109637	82109740	104	1	102466629	NR_105762	-108926	ENSMUSG00000098797	microRNA 6344
Smim14	5195	chr5	65665978	65666214	237	*	7	149	10294.3	486.173	24.9749	0.991575	0.999939	0	237	Intron (NM_001376971/68552, intron 1 of 4)	5	65604187	65650331	46145	2	68552	NM_001376973	-15647	ENSMUSG00000037822	small integral membrane protein 14
Gdpd4	6208	chr7	97610106	97612079	1974	*	96	149	7319.91	207.837	40.4518	0.99266	0.999944	0.0227963	1974	Exon (NM_177696/233537, exon 3 of 18)	7	97569165	97698870	129706	1	233537	NM_177696	40941	ENSMUSG00000035582	glycerophosphodiester phosphodiesterase domain containing 4
Nup35	3817	chr2	80468244	80468483	240	*	9	148	10316.9	870	178.487	0.99309	0.999836	0	240	Distal Intergenic	2	80469156	80490415	21260	1	69482	NM_027091	-673	ENSMUSG00000026999	nucleoporin 35
Itga10	4324	chr3	96560785	96561148	364	*	65	148	9023.16	652.195	82.4153	0.99226	0.999396	0	364	Exon (NM_001302471/213119, exon 15 of 30)	3	96552900	96571835	18936	1	213119	NM_001302471	7885	ENSMUSG00000090210	integrin, alpha 10
Uqcr11	634	chr10	80248678	80249292	615	*	75	148	7436.86	198.662	15.779	0.991657	0.999842	0	615	Exon (NM_001164147/21423, exon 17 of 19)	10	80238831	80242655	3825	2	66594	NM_025650	-6023	ENSMUSG00000020163	ubiquinol-cytochrome c reductase, complex III subunit XI
1700018B24Rik	4190	chr3	49023403	49023695	293	*	60	147	9482.79	363.259	23.9462	0.999973	0.999772	0	293	Distal Intergenic	3	48560167	48563538	3372	2	66332	NR_003617	-459865	ENSMUSG00000037910	enhancer of rudimentary homolog pseudogene
Hmbox1	2079	chr14	65045129	65046044	916	*	76	147	7060.99	165.614	13.9684	0.992976	1	0	916	3' UTR	14	65049049	65187306	138258	2	219150	NM_001347627	141262	ENSMUSG00000021972	homeobox containing 1
Rgs6	1514	chr12	82739712	82742593	2882	*	150	147	7856	265.756	21.0015	0.992173	0.99992	0	2882	Intron (NM_001310478/50779, intron 2 of 17)	12	82664273	83208830	544558	1	50779	NM_001282061	75439	ENSMUSG00000021219	regulator of G-protein signaling 6
4930542C21Rik	2661	chr16	37790902	37794850	3949	*	44	147	7403.84	186.383	41.5365	0.991676	0.999238	0.0293745	3949	Intron (NM_153394/239845, intron 3 of 9)	16	37837685	37874888	37204	1	75175	NR_040565	-42835	NA	RIKEN cDNA 4930542C21 gene
9430083A17Rik	1761	chr13	51198901	51199099	199	*	15	146	10221.7	479.176	41.7642	0.991943	0.99996	0	199	Distal Intergenic	13	51251774	51254763	2990	2	77428	NR_029463	55664	NA	RIKEN cDNA 9430083A17 gene
Pin4	7242	chrX	101177862	101178099	238	*	15	145	10344.9	513.634	25.8412	0.985939	0.999883	0	238	Distal Intergenic	20	101163075	101171279	8205	1	69713	NM_027181	14787	ENSMUSG00000079480	peptidyl-prolyl cis/trans isomerase, NIMA-interacting, 4 (parvulin)
Nf1	1085	chr11	79217304	79217596	293	*	46	145	9807.2	784.184	114.284	0.992872	0.999928	0	293	Distal Intergenic	11	79230718	79472435	241718	1	18015	NM_010897	-13122	ENSMUSG00000020716	neurofibromin 1
Calcoco1	2538	chr15	102634041	102634541	501	*	48	145	7873.3	342.591	35.9885	0.990901	0.999973	0	501	Distal Intergenic	15	102615212	102630613	15402	2	67488	NM_026192	-3428	ENSMUSG00000023055	calcium binding and coiled coil domain 1
Bri3	5486	chr5	144188671	144189256	586	*	90	145	7586	408.476	52.7073	0.992166	0.999864	0	586	Intron (NM_001163709/55950, intron 1 of 2)	5	144192035	144201383	9349	1	55950	NM_018772	-2779	ENSMUSG00000047843	brain protein I3
Gm9595	1808	chr13	61801763	61802366	604	*	72	145	7135.04	84.6656	8.85221	1	1	0	604	Distal Intergenic	13	61860811	61894170	33360	1	100861651	NM_001384238	-58445	NA	predicted gene 9595
Nqo1	6722	chr8	108080121	108080449	329	*	571	144	4203.44	4389.96	1075.08	0.997212	0.992994	0	329	Intron (NR_039557/100628577, intron 2 of 0)	8	108114857	108129837	14981	2	18104	NM_008706	49388	ENSMUSG00000003849	NAD(P)H dehydrogenase, quinone 1
Npbwr1	6	chr1	5982358	5987083	4726	*	77	144	7731.66	431.893	73.8884	0.992379	0.999196	0	4726	3' UTR	1	5983926	5987617	3692	2	226304	NM_010342	534	ENSMUSG00000033774	neuropeptides B/W receptor 1
Ssrp1	3827	chr2	84870915	84871066	152	*	1	143	8989.71	758.243	110.175	0.99333	0.999881	0	152	Exon (NM_182990/20833, exon 6 of 17)	2	84867795	84877458	9664	1	20833	NM_001136081	3120	ENSMUSG00000027067	structure specific recognition protein 1
Fuca1	4968	chr4	135645030	135645286	257	*	40	143	8881.64	354.837	23.0338	0.999893	0.999796	0	257	3' UTR	4	135648037	135667611	19575	1	71665	NM_024243	-2751	ENSMUSG00000028673	fucosidase, alpha-L- 1, tissue
Cep78	3412	chr19	15940495	15940818	324	*	62	143	7776.55	371.349	33.5199	0.99992	0.999048	0	324	Intron (NM_198019/208518, intron 11 of 14)	19	15933137	15962353	29217	2	208518	NM_198019	21535	ENSMUSG00000041491	centrosomal protein 78
Shc2	622	chr10	79465709	79466048	340	*	40	143	9012	421.647	31.565	0.992167	0.999928	0	340	Exon (NM_001024539/216148, exon 3 of 13)	10	79453772	79473752	19981	2	216148	NM_001024539	7704	ENSMUSG00000020312	SHC (Src homology 2 domain containing) transforming protein 2
Nmnat3	7087	chr9	98214815	98216239	1425	*	65	143	8085.49	412.524	28.8025	0.991779	0.999319	0	1425	Intron (NM_001357445/74080, intron 1 of 3)	9	98178623	98302586	123964	1	74080	NM_001357452	36192	ENSMUSG00000032456	nicotinamide nucleotide adenylyltransferase 3
Tnip1	960	chr11	54841741	54844075	2335	*	112	143	7411.82	232.979	22.2127	0.993034	0.999949	0	2335	5' UTR	11	54801613	54853766	52154	2	57783	NM_001199275	9691	ENSMUSG00000020400	TNFAIP3 interacting protein 1
Spring1	5348	chr5	118436514	118436972	459	*	96	142	6977.33	331.887	37.5204	0.999567	0.999875	0	459	Distal Intergenic	5	118383292	118401179	17888	1	76792	NM_001081236	53222	ENSMUSG00000032840	SREBF pathway regulator in golgi 1
Mc3r	4060	chr2	172003414	172004330	917	*	40	142	6925.69	67.6238	8.98303	0.999876	1	0	917	Distal Intergenic	2	172090412	172093034	2623	1	17201	NM_008561	-86082	ENSMUSG00000038537	melanocortin 3 receptor
Nebl	3645	chr2	17828168	17837074	8907	*	79	142	6270.97	282.226	64.2197	0.991764	0.999897	0	8907	Distal Intergenic	2	17729567	17735945	6379	2	74103	NR_156123	-92223	ENSMUSG00000053702	nebulette
Gm5079	525	chr10	42823490	42823694	205	*	7	141	9550.67	417.463	27.9093	0.991691	0.998903	0	205	Intron (NM_001359264/268297, intron 6 of 7)	10	42847279	42867158	19880	2	327749	NR_153349	43464	NA	predicted gene 5079
Zfp503	1980	chr14	22052403	22052728	326	*	23	141	8665.15	452.721	46.3137	0.992476	0.999829	0	326	Distal Intergenic	14	22034030	22039669	5640	2	218820	NM_145459	-12734	ENSMUSG00000039081	zinc finger protein 503
Gm7550	1442	chr12	54436524	54436886	363	*	62	141	7110.51	402.562	36.7895	0.993249	0.999594	0	363	Intron (NR_033689/665239, intron 1 of 1)	12	54434519	54438104	3586	2	665239	NR_033689	1218	NA	predicted gene 7550
Mir7077	6758	chr8	118159164	118160312	1149	*	58	141	6622.64	152.325	15.7898	0.991701	1	0	1149	Intron (NM_001163262/74440, intron 9 of 20)	8	118179762	118179818	57	1	102466801	NR_106045	-19450	ENSMUSG00000099062	microRNA 7077
Tpgs2	3182	chr18	25262821	25264039	1219	*	46	141	7157.9	68.918	11.0031	1	1	0.00164069	1219	3' UTR	18	25269096	25299022	29927	2	66648	NM_001142697	34983	ENSMUSG00000024269	tubulin polyglutamylase complex subunit 2
Ywhaz	2242	chr15	36755360	36755556	197	*	8	140	9137.72	506.452	57.077	0.992815	0.999858	0	197	Distal Intergenic	15	36770506	36791176	20671	2	22631	NM_001253807	35620	ENSMUSG00000022285	tyrosine 3-monooxygenase/tryptophan 5-monooxygenase activation protein, zeta polypeptide
C1ra	5858	chr6	124482032	124482559	528	*	86	140	7129.98	335.638	21.3888	0.993119	0.999814	0	528	Exon (NM_181344/232371, exon 3 of 6)	6	124489580	124500399	10820	1	50909	NM_023143	-7021	ENSMUSG00000055172	complement component 1, r subcomponent A
Pold2	811	chr11	5833648	5833830	183	*	18	139	8854.73	385.765	39.1033	0.999927	0.999917	0	183	Distal Intergenic	11	5822180	5828256	6077	2	18972	NM_008894	-5392	ENSMUSG00000020471	polymerase (DNA directed), delta 2, regulatory subunit
Lrrc9	1479	chr12	72492884	72493137	254	*	48	139	8286.82	374.205	30.171	0.999944	0.999974	0	254	Intron (NM_030070/78257, intron 1 of 24)	12	72489023	72520984	31962	1	78257	NM_001142729	3861	ENSMUSG00000021090	leucine rich repeat containing 9
Taf1	7236	chrX	100535953	100536164	212	*	29	138	8432.59	274.759	34.1907	1	0.999934	0	212	Distal Intergenic	20	100576341	100645395	69055	1	270627	NM_001290729	-40177	ENSMUSG00000031314	TATA-box binding protein associated factor 1
Rnu6	1436	chr12	52658600	52658815	216	*	46	138	9295.29	428.162	42.4107	0.999949	0.999957	0	216	Distal Intergenic	12	52651269	52651374	106	2	19862	NR_003027	-7226	ENSMUSG00000119272	U6 small nuclear RNA
Gm38397	1919	chr13	110925659	110926206	548	*	102	138	6850.71	298.622	23.7886	0.999872	0.999928	0	548	Distal Intergenic	13	111040033	111044814	4782	1	75139	NR_131193	-113827	ENSMUSG00000114472	predicted gene, 38397
Atrnl1	3578	chr19	57645864	57646487	624	*	31	138	8135	94.3798	10.3633	0.991906	1	0	624	Intron (NM_181415/226255, intron 9 of 28)	19	57599466	58121772	522307	1	226255	NM_181415	46398	ENSMUSG00000054843	attractin like 1
Gm35244	311	chr1	142873686	142874462	777	*	597	138	3433.86	4177.01	1039.52	0.992232	0.996614	0	777	Distal Intergenic	1	143245593	143272323	26731	2	102638756	NR_168345	397861	NA	predicted gene, 35244
Or6c35	789	chr10	129168103	129170212	2110	*	22	138	7010	65.1569	7.01093	0.98986	1	0	2110	Promoter	10	129168752	129169687	936	1	258723	NM_146728	0	ENSMUSG00000095138	olfactory receptor family 6 subfamily C member 35
Lrrc18	2011	chr14	32672424	32672624	201	*	7	137	9974.63	422.403	28.0435	0.992	0.999976	0	201	Distal Intergenic	14	32713339	32731355	18017	1	67580	NM_001146021	-40715	ENSMUSG00000041673	leucine rich repeat containing 18
Spryd4	780	chr10	128044198	128044420	223	*	7	137	9576.77	536.256	79.495	0.976134	0.999851	0	223	Intron (NM_001033264/216456, intron 15 of 17)	10	128045779	128047663	1885	2	66701	NM_025716	3243	ENSMUSG00000051346	SPRY domain containing 4
Pter	3637	chr2	12820336	12820591	256	*	20	136	8979.89	370.75	23.2016	0.992125	0.999721	0	256	Distal Intergenic	2	12928852	13008265	79414	1	19212	NM_001305436	-108261	ENSMUSG00000026730	phosphotriesterase related
Rfx4	664	chr10	84693944	84694270	327	*	21	136	9485	469.239	68.5077	0.989359	0.999892	0	327	Intron (NM_001024918/71137, intron 8 of 17)	10	84674012	84742402	68391	1	71137	NM_027689	19932	ENSMUSG00000020037	regulatory factor X, 4 (influences HLA class II expression)
Rybp	5783	chr6	100349512	100351354	1843	*	31	136	6598	174.634	18.7761	0.991878	0.999849	0	1843	Distal Intergenic	6	100205526	100264319	58794	2	56353	NM_019743	-85193	ENSMUSG00000072872	RING1 and YY1 binding protein
Runx1	2757	chr16	92699965	92700195	231	*	6	135	9764.19	876.9	114.047	0.993455	0.999331	0	231	Distal Intergenic	16	92398354	92622962	224609	2	12394	NM_001111022	-77003	ENSMUSG00000022952	runt related transcription factor 1
Gria2	4264	chr3	80473502	80473834	333	*	43	135	7481.51	436.12	37.5092	0.992451	0.998957	0	333	Distal Intergenic	3	80588929	80710000	121072	2	14800	NM_001083806	236166	ENSMUSG00000033981	glutamate receptor, ionotropic, AMPA2 (alpha 2)
Plau	1974	chr14	20917144	20917507	364	*	113	135	6998.8	1064.8	331.597	0.994948	0.999747	0	364	Distal Intergenic	14	20886730	20893456	6727	1	18792	NM_008873	30414	ENSMUSG00000021822	plasminogen activator, urokinase
Tcta	7114	chr9	108183119	108183674	556	*	78	135	6954.91	405.79	78.7143	0.992427	0.999619	0	556	Promoter	9	108180154	108183358	3205	2	102791	NM_001311156	0	ENSMUSG00000039461	T cell leukemia translocation altered gene
Angptl2	3715	chr2	33126864	33129725	2862	*	164	135	6308.59	183.669	22.3737	0.999956	1	0	2862	Intron (NM_011923/26360, intron 2 of 4)	2	33105973	33137726	31754	1	26360	NM_011923	20891	ENSMUSG00000004105	angiopoietin-like 2
Nt5dc3	671	chr10	86607491	86607869	379	*	117	134	6698.2	402.609	51.9805	0.999923	0.999913	0	379	Intron (NM_001003910/103220, intron 14 of 15)	10	86614869	86674253	59385	1	103466	NM_175331	-7000	ENSMUSG00000054027	5'-nucleotidase domain containing 3
Trpm5	6376	chr7	142640728	142641561	834	*	69	134	7130	144.091	13.0537	0.991537	0.999845	0	834	Exon (NM_020277/56843, exon 4 of 25)	7	142625266	142648379	23114	2	56843	NM_020277	6818	ENSMUSG00000009246	transient receptor potential cation channel, subfamily M, member 5
5430434I15Rik	4167	chr3	38209236	38217623	8388	*	150	134	6199.99	283.447	32.6247	0.999308	0.999101	0	8388	Distal Intergenic	3	38257300	38262268	4969	2	71342	NR_040541	44645	ENSMUSG00000106002	RIKEN cDNA 5430434I15 gene
Gm28590	249	chr1	122536155	122536398	244	*	104	133	6067	1834.49	517.083	0.996267	0.999898	0	244	Distal Intergenic	1	122132874	122179909	47036	1	102638832	NR_151524	403281	ENSMUSG00000099960	predicted gene 28590
Dgcr6	2595	chr16	17860090	17860364	275	*	6	133	8271.8	345.16	36.2577	0.992405	0.999628	0	275	Distal Intergenic	16	17870724	17889496	18773	1	13353	NM_010047	-10360	ENSMUSG00000003531	DiGeorge syndrome critical region gene 6
Lhfp	4209	chr3	53132632	53133023	392	*	61	133	8223	311.176	29.871	0.991529	0.999938	0	392	Intron (NM_175386/108927, intron 2 of 3)	3	52948968	53169100	220133	1	108927	NM_175386	183664	ENSMUSG00000048332	lipoma HMGIC fusion partner
Lalba	2509	chr15	98374446	98374949	504	*	52	133	7569.95	169.813	14.7701	0.991953	0.999871	0	504	Distal Intergenic	15	98378281	98380564	2284	2	16770	NM_010679	5615	ENSMUSG00000022991	lactalbumin, alpha
Prlh	192	chr1	90874460	90875389	930	*	33	133	6877	68.4903	8.85938	0.991983	1	0.00860215	930	Intron (NM_053015/171531, intron 15 of 15)	1	90880830	90881734	905	1	623503	NM_001101647	-5441	ENSMUSG00000090550	prolactin releasing hormone
Magi2	5094	chr5	19466654	19468829	2176	*	30	133	5705	72.2661	9.55717	0.990641	1	0	2176	Intron (NM_001170746/50791, intron 1 of 22)	5	19432044	20909789	1477746	1	50791	NM_001170746	34610	ENSMUSG00000040003	membrane associated guanylate kinase, WW and PDZ domain containing 2
4930503O07Rik	445	chr1	193833886	193842218	8333	*	69	133	6388.55	383.031	56.2414	0.991695	1	0.00048002	8333	Distal Intergenic	1	193894495	193905067	10573	2	74942	NR_040477	62849	ENSMUSG00000103692	RIKEN cDNA 4930503O07 gene
Fnbp1	3697	chr2	31027892	31028222	331	*	78	132	7166.54	436.305	116.839	0.993666	0.99976	0	331	Intron (NM_001038700/14269, intron 1 of 14)	2	30916218	31032020	115803	2	14269	NM_001038700	3798	ENSMUSG00000075415	formin binding protein 1
Eri2	6279	chr7	119380943	119384168	3226	*	48	132	6741.58	112.95	15.311	0.991209	0.999144	0	3226	3' UTR	7	119383049	119393281	10233	2	71151	NM_001355104	9113	ENSMUSG00000030929	exoribonuclease 2
A730049H05Rik	5764	chr6	92784183	92784395	213	*	16	131	9018.97	459.254	32.4352	0.992237	0.999933	0	213	Intron (NM_175314/101401, intron 30 of 39)	6	92793424	92820449	27026	1	74516	NR_169152	-9029	ENSMUSG00000048636	RIKEN cDNA A730049H05 gene
Myrip	7154	chr9	120080202	120080575	374	*	39	131	7819.99	302.845	20.7355	0.991334	0.999826	0	374	Distal Intergenic	9	120133139	120303900	170762	1	245049	NM_144557	-52564	ENSMUSG00000041794	myosin VIIA and Rab interacting protein
Gpx3	959	chr11	54799761	54800664	904	*	37	131	7031.95	190.448	19.4095	0.99174	0.999792	0	904	3' UTR	11	54793680	54801213	7534	1	14778	NM_008161	6081	ENSMUSG00000018339	glutathione peroxidase 3
Mir7043	5827	chr6	116619937	116620348	412	*	34	130	7165.99	251.549	22.1787	0.991478	0.999858	0	412	Intron (NM_178045/213391, intron 6 of 10)	6	116622939	116623008	70	2	102466793	NR_106010	2660	ENSMUSG00000098334	microRNA 7043
Il12a	4246	chr3	68571229	68571934	706	*	100	130	6246	245.116	27.2368	0.993246	0.999952	0	706	Distal Intergenic	3	68597977	68605883	7907	1	16159	NM_001159424	-26043	ENSMUSG00000027776	interleukin 12a
Nsd2	5134	chr5	33971744	33972472	729	*	49	130	6172.94	277.684	20.5892	0.992279	0.999931	0	729	Distal Intergenic	5	34000456	34034627	34172	1	107823	NM_001177884	-27984	ENSMUSG00000057406	nuclear receptor binding SET domain protein 2
Slc18a1	6565	chr8	69587761	69590639	2879	*	111	130	5702	138.607	15.0161	0.992338	1	0	2879	3' UTR	8	69490360	69541874	51515	2	110877	NM_153054	-45887	ENSMUSG00000036330	solute carrier family 18 (vesicular monoamine), member 1
Med30	2477	chr15	52723515	52727043	3529	*	54	130	6397.78	155.596	29.7387	0.992135	0.682699	0	3529	Distal Intergenic	15	52575841	52593827	17987	1	69790	NM_027212	147674	ENSMUSG00000038622	mediator complex subunit 30
Gtf2a1	1654	chr12	91599012	91606112	7101	*	116	130	7631.3	271.105	55.8574	0.999963	0.99938	0	7101	3' UTR	12	91522036	91557261	35226	2	83602	NM_175335	-41751	ENSMUSG00000020962	general transcription factor II A, 1
Nos1	5342	chr5	117935748	117936719	972	*	28	129	6021.84	59.8086	7.32311	1	1	0	972	Distal Intergenic	5	118004904	118096905	92002	1	18125	NM_008712	-68185	ENSMUSG00000029361	nitric oxide synthase 1, neuronal
Gpm6a	6540	chr8	55219506	55224461	4956	*	235	129	6742.16	777.222	124.507	0.999866	0.99888	0	4956	Distal Intergenic	8	55232469	55513913	281445	1	234267	NM_001253754	-8008	ENSMUSG00000031517	glycoprotein m6a
Rasgef1b	5268	chr5	99603312	99603542	231	*	44	128	8432.2	341.537	36.5889	0.999912	0.999822	0	231	Intron (NR_030692/319818, intron 2 of 3)	5	99365279	99400786	35508	2	320292	NM_181318	-202526	ENSMUSG00000089809	RasGEF domain family, member 1B
Mir653	5512	chr6	3685334	3685606	273	*	68	128	8044.9	353.073	31.8736	0.999911	0.999829	0	273	Distal Intergenic	6	3721301	3721385	85	2	100124468	NR_030612	35779	ENSMUSG00000076357	microRNA 653
Acer3	6211	chr7	97983633	97984000	368	*	105	128	6849.89	365.179	25.826	0.999917	0.999972	0	368	Distal Intergenic	7	97863017	97970415	107399	2	66190	NM_001360615	-13218	ENSMUSG00000030760	alkaline ceramidase 3
Mir12185	2071	chr14	63382417	63382860	444	*	74	128	7217.98	304.514	23.8074	0.992088	0.999964	0	444	3' UTR	14	63387741	63387797	57	2	114483351	NR_162785	4937	NA	microRNA 12185
Dpyd	4408	chr3	118842097	118842992	896	*	74	128	6493	258.224	20.1234	0.999922	0.999919	0	896	Intron (NM_170778/99586, intron 13 of 22)	3	118355829	119226573	870745	1	99586	NM_170778	486268	ENSMUSG00000033308	dihydropyrimidine dehydrogenase
4921525O09Rik	1766	chr13	52265372	52266757	1386	*	77	128	5541.69	323.436	24.5484	0.999863	0.999905	0	1386	Intron (NR_045061/74050, intron 3 of 7)	13	52250777	52278196	27420	1	74050	NR_045061	14595	ENSMUSG00000113211	RIKEN cDNA 4921525O09 gene
Rpn2	3989	chr2	157126636	157127181	546	*	143	127	5115.77	629.712	69.0814	0.999209	0.999897	0	546	Intron (NM_001355163/20014, intron 2 of 17)	2	157123950	157168238	44289	1	20014	NM_001355164	2686	ENSMUSG00000027642	ribophorin II
Gm13090	5041	chr4	151303571	151305491	1921	*	77	127	6184.77	225.928	23.3096	0.999954	0.999759	0	1921	Intron (NM_001081557/100072, intron 6 of 23)	4	151174027	151175906	1880	1	105704528	NM_001308446	129544	ENSMUSG00000078491	predicted gene 13090
D030025E07Rik	4434	chr3	127994838	127996950	2113	*	116	127	6386.8	142.441	14.2247	0.999626	1	0	2113	Intron (NR_045704/402774, intron 2 of 5)	3	127910664	128025254	114591	2	402774	NR_045704	28304	ENSMUSG00000105816	RIKEN cDNA D030025E07 gene
Pou5f1-rs4	4437	chr3	129185849	129186591	743	*	115	126	6412	101.435	11.0199	0.991939	0.999464	0	743	Distal Intergenic	3	129227322	129228361	1040	1	435755	NR_033594	-40731	ENSMUSG00000105712	POU domain, class 5, transcription factor 1, related sequence 4
Gm12724	4814	chr4	105633307	105636039	2733	*	56	126	5938	107.39	10.3793	0.991577	1	0	2733	Distal Intergenic	4	106098410	106147744	49335	1	105244641	NR_151521	-462371	NA	predicted gene 12724
Angptl2	3714	chr2	33079622	33079834	213	*	7	125	8954	441.798	38.1474	0.992278	0.99982	0	213	Intron (NM_001290570/241308, intron 7 of 16)	2	33105973	33137726	31754	1	26360	NM_011923	-26139	ENSMUSG00000004105	angiopoietin-like 2
Timd4	921	chr11	46676748	46676990	243	*	4	125	7932	391.535	33.1948	0.99246	0.999729	0	243	Distal Intergenic	11	46701626	46735160	33535	1	276891	NM_178759	-24636	ENSMUSG00000055546	T cell immunoglobulin and mucin domain containing 4
Art2b	6229	chr7	101226746	101227001	256	*	32	125	7986.92	317.176	21.5833	0.999935	0.999875	0	256	3' UTR	7	101224936	101230368	5433	2	11872	NM_019915	3367	ENSMUSG00000030651	ADP-ribosyltransferase 2b
Gcnt7	4063	chr2	172303993	172304194	202	*	6	124	8382.87	418.51	32.9231	0.992323	0.999241	0	202	Intron (NM_025542/66404, intron 5 of 8)	2	172292233	172300516	8284	2	654821	NM_001039560	-3477	ENSMUSG00000074569	glucosaminyl (N-acetyl) transferase family member 7
Mat2b	907	chr11	40586610	40586854	245	*	9	124	7426	412.318	39.3082	0.924947	0.928709	0	245	Distal Intergenic	11	40570141	40586030	15890	2	108645	NM_001199274	-580	ENSMUSG00000042032	methionine adenosyltransferase II, beta
Ccnc	4565	chr4	21744176	21744513	338	*	440	124	3191.3	3508.71	1204.72	0.996089	0.999824	0	338	Intron (NM_001122982/51813, intron 9 of 11)	4	21727701	21759922	32222	1	51813	NM_001290420	16475	ENSMUSG00000028252	cyclin C
Foxl1	6784	chr8	121903960	121904360	401	*	105	124	6109.4	323.681	26.6635	0.99987	0.999818	0	401	Distal Intergenic	8	121854424	121857383	2960	1	14241	NM_008024	49536	ENSMUSG00000097084	forkhead box L1
Ulk4	7159	chr9	120999004	120999533	530	*	26	124	6560.68	116.645	15.3113	0.991231	1	0	530	Intron (NM_177589/209012, intron 21 of 36)	9	120793520	121106238	312719	2	209012	NM_177589	106705	ENSMUSG00000040936	unc-51-like kinase 4
Col2a1	2506	chr15	97889801	97890470	670	*	36	124	6661.66	133.116	15.5774	0.999845	0.999486	0	670	Intron (NM_001113515/12824, intron 15 of 52)	15	97873483	97902605	29123	2	12824	NM_001113515	12135	ENSMUSG00000022483	collagen, type II, alpha 1
Pdhb	1964	chr14	14300700	14302330	1631	*	59	124	6375	329.09	48.7024	1	1	0	1631	Intron (NM_024221/68263, intron 8 of 9)	14	14296781	14303782	7002	1	68263	NM_024221	3919	ENSMUSG00000021748	pyruvate dehydrogenase (lipoamide) beta
Fntb	1491	chr12	76926650	76926997	348	*	24	123	7547.4	321.945	24.9602	0.991403	0.999969	0	348	Intron (NM_145927/110606, intron 4 of 11)	12	76884241	76968186	83946	1	110606	NM_145927	42409	ENSMUSG00000033373	farnesyltransferase, CAAX box, beta
Rere	5035	chr4	150523840	150524181	342	*	61	122	6865	530.494	86.5023	0.993375	1	0	342	Exon (NM_001085492/68703, exon 4 of 23)	4	150366373	150706423	340051	1	68703	NM_001085492	157467	ENSMUSG00000039852	arginine glutamic acid dipeptide (RE) repeats
4930519D14Rik	1700	chr13	30764156	30764636	481	*	641	122	4716.3	2131.19	1258.5	0.994929	0.994174	0	481	Distal Intergenic	13	30799026	30808241	9216	1	75090	NR_045975	-34390	ENSMUSG00000086263	RIKEN cDNA 4930519D14 gene
Snord110	3920	chr2	130117023	130117680	658	*	34	122	5942	142.638	14.0332	0.991741	0.999299	0	658	Promoter	2	130117435	130117493	59	1	100217452	NR_028547	0	ENSMUSG00000080610	small nucleolar RNA, C/D box 110
Cdh10	2204	chr15	18994737	18996486	1750	*	57	122	6186	114.723	10.1458	0.991514	0.999482	0	1750	Intron (NM_001316758/320873, intron 8 of 11)	15	18820415	19014322	193908	1	320873	NM_009865	174322	ENSMUSG00000022321	cadherin 10
Mir6405	3510	chr19	44787544	44787753	210	*	6	121	7527.9	427.481	49.2398	0.992463	0.999847	0	210	Intron (NM_001368744/18504, intron 6 of 10)	19	44796845	44796968	124	1	102466645	NR_105831	-9092	ENSMUSG00000098952	microRNA 6405
Sorcs2	5143	chr5	36548889	36549135	247	*	8	121	7245	267.413	31.2874	0.992116	0.999664	0	247	Intron (NM_030889/81840, intron 1 of 26)	5	36174525	36555483	380959	2	81840	NM_030889	6348	ENSMUSG00000029093	sortilin-related VPS10 domain containing receptor 2
Abr	1064	chr11	76399100	76399435	336	*	48	121	7101.8	308.577	23.1955	0.999969	0.999699	0	336	Intron (NM_198018/109934, intron 1 of 21)	11	76307558	76400245	92688	2	109934	NM_198018	810	ENSMUSG00000017631	active BCR-related gene
Mettl16	1048	chr11	74683770	74684266	497	*	154	120	6055.99	360.555	37.0372	0.992773	0.999914	0	497	Intron (NM_026197/67493, intron 5 of 9)	11	74661689	74709518	47830	1	67493	NM_026197	22081	ENSMUSG00000010554	methyltransferase like 16
Usp38	6618	chr8	81725338	81728367	3030	*	105	120	5812	107.016	10.9488	0.992532	1	0	3030	Exon (NM_027554/74841, exon 4 of 10)	8	81707362	81741535	34174	2	74841	NM_027554	13168	ENSMUSG00000038250	ubiquitin specific peptidase 38
Thsd7b	266	chr1	129486743	129487771	1029	*	51	119	5688.83	99.311	10.4016	0.990772	0.999798	0	1029	Intron (NM_172485/210417, intron 2 of 27)	1	129201041	130147015	945975	1	210417	NM_172485	285702	ENSMUSG00000042581	thrombospondin, type I, domain containing 7B
Ndufs8	3356	chr19	3963139	3964369	1231	*	32	119	6840	171.927	16.7092	0.992363	0.999861	0	1231	Promoter	19	3958863	3962774	3912	2	225887	NM_144870	-365	ENSMUSG00000059734	NADH:ubiquinone oxidoreductase core subunit S8
Ptk7	2957	chr17	46913147	46913390	244	*	26	118	8588.7	223.762	25.1367	0.99991	1	0	244	Intron (NM_175168/71461, intron 1 of 19)	17	46875377	46940430	65054	2	71461	NM_175168	27040	ENSMUSG00000023972	PTK7 protein tyrosine kinase 7
Lingo1	6967	chr9	56463551	56464080	530	*	84	118	5961.96	142.315	14.8151	1	1	0	530	Distal Intergenic	9	56525748	56542932	17185	2	235402	NM_001311076	78852	ENSMUSG00000049556	leucine rich repeat and Ig domain containing 1
Klk13	6054	chr7	43360953	43361137	185	*	4	117	7680.91	366.914	34.8401	0.992396	0.999918	0	185	Distal Intergenic	7	43361991	43376182	14192	1	626834	NM_001039042	-854	ENSMUSG00000054046	kallikrein related-peptidase 13
Immp2l	1422	chr12	40936418	40938435	2018	*	84	117	5419	110.322	13.2138	0.992306	1	0	2018	Distal Intergenic	12	41074089	42002371	928283	1	93757	NM_053122	-135654	ENSMUSG00000056899	IMP2 inner mitochondrial membrane peptidase-like (S. cerevisiae)
Mettl16	1047	chr11	74666995	74667313	319	*	68	116	6134.09	415.614	47.8122	0.999974	1	0	319	Intron (NM_026197/67493, intron 2 of 9)	11	74661689	74709518	47830	1	67493	NM_026197	5306	ENSMUSG00000010554	methyltransferase like 16
Grhl3	4966	chr4	135275143	135275808	666	*	40	116	6366	88.9369	8.53885	0.992309	1	0	666	Exon (NM_001013756/230824, exon 14 of 16)	4	135269199	135300943	31745	2	230824	NM_001013756	25135	ENSMUSG00000037188	grainyhead like transcription factor 3
Adamts4	375	chr1	171086405	171087080	676	*	27	116	5522.61	64.2101	5.10252	0.999715	0.999834	0	676	3' UTR	1	171077698	171089836	12139	1	240913	NM_172845	8707	ENSMUSG00000006403	a disintegrin-like and metallopeptidase (reprolysin type) with thrombospondin type 1 motif, 4
Slc6a19	1843	chr13	73871670	73872821	1152	*	51	116	5777.69	285.692	25.115	0.991344	0.99984	0	1152	Distal Intergenic	13	73827864	73848899	21036	2	74338	NM_028878	-22771	ENSMUSG00000021565	solute carrier family 6 (neurotransmitter transporter), member 19
Hps1	3501	chr19	42785902	42789700	3799	*	80	116	6340	317.27	29.997	0.992258	0.999929	0	3799	Intron (NM_001081257/545291, intron 11 of 11)	19	42743629	42768417	24789	2	192236	NM_019424	-17485	ENSMUSG00000025188	HPS1, biogenesis of lysosomal organelles complex 3 subunit 1
Gm52687	5062	chr4	154328559	154328726	168	*	1	114	7846.95	360.524	27.5938	0.991914	0.999915	0	168	Intron (NM_001162977/230971, intron 5 of 36)	4	154384101	154385712	1612	1	115489916	NR_168682	-55375	NA	predicted gene, 52687
Kcmf1	5702	chr6	72823874	72824042	169	*	25	114	8064.65	470.544	56.9344	0.999856	0.999874	0	169	Intron (NM_001347231/74287, intron 6 of 6)	6	72818097	72876275	58179	2	74287	NM_001347231	52233	ENSMUSG00000055239	potassium channel modulatory factor 1
Lncppara	2425	chr15	85530727	85531090	364	*	5	114	7801.72	174.618	37.8331	0.991813	0.999304	0	364	Distal Intergenic	15	85587974	85591725	3752	1	102800312	NR_110483	-56884	NA	long noncoding RNA near Ppara
Grid2	5679	chr6	63358262	63358675	414	*	66	114	6037.83	219.505	11.6258	0.999642	0.999912	0	414	Intron (NM_008167/14804, intron 1 of 15)	6	63232990	64681305	1448316	1	14804	NM_001370966	125272	ENSMUSG00000071424	glutamate receptor, ionotropic, delta 2
9530014B07Rik	1772	chr13	53796442	53799001	2560	*	54	114	5239.78	198.682	17.288	0.99202	1	0	2560	Distal Intergenic	13	53789928	53793237	3310	2	77398	NR_131079	-3205	ENSMUSG00000113599	RIKEN cDNA 9530014B07 gene
Zfp61	5986	chr7	24004151	24004310	160	*	19	113	7937.86	407.788	29.8336	0.999976	0.99995	0	160	Intron (NM_001199321/22756, intron 5 of 5)	7	23990471	23998974	8504	2	22719	NM_009561	-5177	ENSMUSG00000050605	zinc finger protein 61
Scaper	6963	chr9	55565725	55565929	205	*	40	113	7288.74	317.146	41.0997	0.998855	0.999851	0	205	Intron (NM_001081341/244891, intron 25 of 32)	9	55457163	55464064	6902	2	244891	NM_001357653	-101661	ENSMUSG00000034007	S phase cyclin A-associated protein in the ER
Nlgn1	4135	chr3	26106469	26106694	226	*	17	113	7660.81	265.566	17.6123	0.999926	0.999924	0	226	Intron (NM_001163387/192167, intron 2 of 5)	3	25475972	26208135	732164	2	192167	NM_001163387	101441	ENSMUSG00000063887	neuroligin 1
Cstad	3694	chr2	30507681	30507936	256	*	18	113	7834	302.164	24.209	0.991737	0.999937	0	256	Distal Intergenic	2	30485056	30498957	13902	1	78617	NM_030137	22625	ENSMUSG00000047363	CSA-conditional, T cell activation-dependent protein
Zfp706	2243	chr15	37070620	37070949	330	*	38	113	7340.62	342.958	20.538	0.991102	0.99997	0	330	Distal Intergenic	15	36997271	37007646	10376	2	68036	NM_026521	-62974	ENSMUSG00000062397	zinc finger protein 706
Gbp5	4511	chr3	142179232	142181588	2357	*	63	113	5294.95	111.398	20.9193	0.991565	1	0	2357	Distal Intergenic	3	142202695	142228105	25411	1	229898	NM_153564	-21107	ENSMUSG00000105504	guanylate binding protein 5
Ebf2	2085	chr14	67474148	67474297	150	*	5	112	7533.76	383.187	28.718	0.992379	0.999947	0	150	Intron (NM_001276387/13592, intron 2 of 16)	14	67472093	67668401	196309	1	13592	NM_001360202	2055	ENSMUSG00000022053	early B cell factor 2
Tmcc2	279	chr1	132289444	132289635	192	*	5	112	7824.96	365.422	27.8402	0.992258	0.999973	0	192	Intron (NM_001311108/68875, intron 1 of 3)	1	132284053	132295686	11634	2	68875	NM_001311108	6051	ENSMUSG00000042066	transmembrane and coiled-coil domains 2
Adam12	6337	chr7	133691980	133692188	209	*	25	112	6756.96	357.33	41.1768	0.999779	0.999886	0	209	Intron (NM_007400/11489, intron 3 of 22)	7	133484929	133826826	341898	2	11489	NM_007400	134638	ENSMUSG00000054555	a disintegrin and metallopeptidase domain 12 (meltrin alpha)
Kctd1	3163	chr18	15332863	15333144	282	*	14	112	7442.96	334.397	18.4729	0.992055	0.999909	0	282	Distal Intergenic	18	15101742	15284503	182762	2	106931	NM_134112	-48360	ENSMUSG00000036225	potassium channel tetramerisation domain containing 1
Plekha6	282	chr1	133120205	133120585	381	*	28	112	6297.97	308.462	21.9087	0.992341	1	0	381	Distal Intergenic	1	133173835	133231173	57339	1	240753	NM_001160268	-53250	ENSMUSG00000041757	pleckstrin homology domain containing, family A member 6
Ntrk3	6154	chr7	77917926	77918649	724	*	39	112	4790.86	153.519	20.4499	0.991103	0.999694	0	724	Intron (NM_008746/18213, intron 12 of 16)	7	77841862	78227586	385725	2	18213	NM_008746	308937	ENSMUSG00000059146	neurotrophic tyrosine kinase, receptor, type 3
Gm53174	6184	chr7	83810512	83813537	3026	*	92	112	6149.84	388.198	48.1286	0.992476	0.999833	0	3026	Intron (NR_169135/117997403, intron 2 of 3)	7	83801348	83916237	114890	1	117997403	NR_169136	9164	ENSMUSG00000097016	predicted gene, 53174
Tmem72	5829	chr6	116861514	116861683	170	*	3	111	10378.9	519.788	29.1229	0.991693	0.999658	0	170	Distal Intergenic	6	116669686	116693719	24034	2	319776	NM_178768	-167795	ENSMUSG00000048108	transmembrane protein 72
Pcdh17	2125	chr14	84680861	84681022	162	*	1	110	7464.95	418.235	32.039	0.991338	0.999926	0	162	Promoter	14	84681003	84774500	93498	1	219228	NM_001013753	0	ENSMUSG00000035566	protocadherin 17
Mir12186	2409	chr15	83212599	83212900	302	*	47	110	6452.82	334.907	36.1072	0.999971	0.999905	0	302	Intron (NM_001357756/66251, intron 6 of 15)	15	83226004	83226059	56	2	114483639	NR_162786	13159	NA	microRNA 12186
Slc38a2	2500	chr15	96727490	96727996	507	*	87	110	5470	282.787	30.1906	0.992208	0.999921	0	507	Distal Intergenic	15	96585273	96597609	12337	2	67760	NM_175121	-129881	ENSMUSG00000022462	solute carrier family 38, member 2
Pakap	4659	chr4	57683963	57684667	705	*	50	110	5318	72.2454	8.55011	0.990955	1	0	705	Intron (NM_001384149/677884, intron 4 of 6)	4	57568248	57896984	328737	1	677884	NM_001304544	115715	ENSMUSG00000038729	paralemmin A kinase anchor protein
Myom2	6454	chr8	15512444	15514692	2249	*	36	110	4619.54	109.836	17.0353	1	1	0	2249	Distal Intergenic	8	15107653	15183419	75767	1	17930	NM_008664	404791	ENSMUSG00000031461	myomesin 2
Unc5cl	2981	chr17	48825121	48825421	301	*	20	109	7332.98	279	24.2414	0.991482	0.99987	0	301	Distal Intergenic	17	48761929	48775712	13784	1	76589	NM_152823	63192	ENSMUSG00000043592	unc-5 family C-terminal like
Twf1	2487	chr15	94496303	94496719	417	*	90	109	5647.94	348.07	41.8865	0.992975	0.999714	0	417	Distal Intergenic	15	94475829	94487705	11877	2	19230	NM_008971	-8598	ENSMUSG00000022451	twinfilin actin binding protein 1
Slc35e3	744	chr10	117564814	117566108	1295	*	44	109	5188.78	92.7019	13.3666	0.992433	1	0	1295	Distal Intergenic	10	117569583	117582263	12681	2	215436	NM_029875	16155	ENSMUSG00000060181	solute carrier family 35, member E3
Pik3r3	4857	chr4	116130239	116130922	684	*	36	108	4956.58	61.9839	7.39041	1	0.999131	0	684	Intron (NM_001355585/18710, intron 6 of 10)	4	116079944	116160253	80310	1	18710	NM_001355586	50295	ENSMUSG00000028698	phosphoinositide-3-kinase regulatory subunit 3
Cpne2	6674	chr8	95273273	95274043	771	*	50	108	5791.92	111.676	17.4088	0.990234	0.999917	0.0116732	771	Intron (NM_153507/234577, intron 1 of 15)	8	95259656	95297157	37502	1	234577	NM_153507	13617	ENSMUSG00000034361	copine II
Adgrf2	2939	chr17	43027273	43034547	7275	*	48	108	4565.2	83.7025	18.8399	0.989469	1	0	7275	5' UTR	17	43019828	43053070	33243	2	435529	NM_001033493	18523	ENSMUSG00000057899	adhesion G protein-coupled receptor F2
H2af-ps2	1762	chr13	51417064	51417280	217	*	30	107	6290.92	256.147	27.478	0.999827	0.999356	0	217	Distal Intergenic	13	51354120	51357102	2983	2	667728	NR_132443	-59962	NA	H2A histone family, pseudogene 2
1700026D11Rik	3926	chr2	132365074	132365538	465	*	58	107	5928.42	240.637	23.0543	0.991239	0.999919	0	465	Intron (NR_028286/70371, intron 3 of 3)	2	132332648	132365977	33330	1	70371	NR_028286	32426	ENSMUSG00000086379	RIKEN cDNA 1700026D11 gene
4930441H08Rik	6132	chr7	71022163	71023275	1113	*	61	107	6241.51	365.391	31.7189	0.992084	0.999881	0	1113	Distal Intergenic	7	71559443	71588939	29497	1	78156	NR_130995	-536168	ENSMUSG00000108669	RIKEN cDNA 4930441H08 gene
Mir6979	3220	chr18	37978083	37978442	360	*	28	106	6633	304.625	23.0018	0.99134	0.999904	0	360	3' UTR	18	37987658	37987713	56	2	102465592	NR_105945	9271	ENSMUSG00000098706	microRNA 6979
Edem1	5800	chr6	109118543	109118715	173	*	4	105	7050.48	399.936	42.0961	0.99284	0.999851	0	173	Distal Intergenic	6	108805602	108836317	30716	1	192193	NM_138677	312941	ENSMUSG00000030104	ER degradation enhancer, mannosidase alpha-like 1
Clec18a	6733	chr8	111801974	111802244	271	*	26	105	6790.94	286.033	23.4433	1	0.999896	0	271	Exon (NM_181549/353287, exon 5 of 12)	8	111796129	111808340	12212	2	353287	NM_181549	6096	ENSMUSG00000033633	C-type lectin domain family 18, member A
Dagla	3394	chr19	10308400	10308817	418	*	93	105	5707.45	289.39	46.8929	0.993148	0.999915	0	418	Distal Intergenic	19	10222629	10282241	59613	2	269060	NM_198114	-26159	ENSMUSG00000035735	diacylglycerol lipase, alpha
Prima1	1569	chr12	103132302	103132597	296	*	12	104	6206.91	312.003	40.0944	0.992649	0.999926	0	296	Intron (NM_001081017/217843, intron 43 of 48)	12	103163167	103208405	45239	2	170952	NM_133364	75808	ENSMUSG00000041669	proline rich membrane anchor 1
Kbtbd11	6450	chr8	15028052	15028466	415	*	63	104	5254.91	250.364	24.1723	0.999789	0.999893	0	415	Exon (NM_001037736/234094, exon 22 of 28)	8	15061025	15083332	22308	1	74901	NM_029116	-32559	ENSMUSG00000055675	kelch repeat and BTB (POZ) domain containing 11
Sh3rf2	3233	chr18	42188187	42188336	150	*	20	103	6866.66	439.46	55.8425	0.999488	0.999867	0	150	Intron (NM_001146299/269016, intron 1 of 8)	18	42186775	42291760	104986	1	269016	NM_172966	1412	ENSMUSG00000057719	SH3 domain containing ring finger 2
B930092H01Rik	6990	chr9	61195696	61196663	968	*	22	103	5442.94	111.032	15.767	0.992875	0.999685	0	968	Intron (NR_045334/622037, intron 2 of 4)	9	61166509	61201091	34583	2	622037	NR_045334	4428	ENSMUSG00000111658	RIKEN cDNA B930092H01 gene
Ndrg3	3987	chr2	156798341	156800332	1992	*	84	103	5781.88	198.495	20.7383	0.991672	1	0	1992	Intron (NM_001355391/29812, intron 5 of 18)	2	156769262	156833623	64362	2	29812	NM_001355391	33291	ENSMUSG00000027634	N-myc downstream regulated gene 3
Grm3	5084	chr5	10195352	10195602	251	*	22	102	6938.69	294.375	15.8643	0.991614	0.999933	0	251	Distal Intergenic	5	9535236	9775352	240117	2	108069	NM_181850	-420000	ENSMUSG00000003974	glutamate receptor, metabotropic 3
D030024E09Rik	2307	chr15	61368415	61368707	293	*	17	102	5794.72	288.451	20.7473	0.992417	0.999891	0	293	Distal Intergenic	15	61571133	61646300	75168	2	432956	NR_040350	277593	ENSMUSG00000116031	RIKEN cDNA D030024E09 gene
Sf3b1	98	chr1	55015949	55016591	643	*	32	102	5128.64	66.1431	12.5122	1	1	0	643	Distal Intergenic	1	55024329	55066637	42309	2	81898	NM_031179	50046	ENSMUSG00000025982	splicing factor 3b, subunit 1
Rasgrf2	1873	chr13	92231695	92232583	889	*	74	102	4343.78	138.746	12.1576	0.991572	0.999516	0	889	Intron (NM_009027/19418, intron 1 of 26)	13	92028526	92268336	239811	2	19418	NM_009027	35753	ENSMUSG00000021708	RAS protein-specific guanine nucleotide-releasing factor 2
Cdc42ep1	2482	chr15	78724616	78726781	2166	*	62	102	4771.84	134.036	16.731	0.993067	0.999916	0	2166	Promoter	15	78726847	78735102	8256	1	104445	NM_027219	-66	ENSMUSG00000049521	CDC42 effector protein (Rho GTPase binding) 1
Ccser2	2020	chr14	36302360	36304940	2581	*	40	102	4323.29	99.6447	11.8207	0.999311	1	0	2581	Distal Intergenic	14	36596893	36641492	44600	2	72972	NM_001347503	336552	ENSMUSG00000058690	coiled-coil serine rich 2
Cdh6	2197	chr15	14153207	14157852	4646	*	100	102	5021.58	287.585	28.7072	0.991926	0.998518	0	4646	Distal Intergenic	15	13028785	13173761	144977	2	12563	NM_007666	-979446	ENSMUSG00000039385	cadherin 6
Plaat5	3386	chr19	7594780	7594995	216	*	8	101	6773.97	342.639	27.0224	0.992683	0.999939	0	216	Intron (NM_025731/66727, intron 3 of 5)	19	7589902	7618405	28504	1	66727	NM_001368696	4878	ENSMUSG00000024973	phospholipase A and acyltransferase 5
H3f3a	400	chr1	180643146	180643371	226	*	6	101	6734.98	307.606	26.4286	0.992824	1	0	226	Distal Intergenic	1	180630125	180641170	11046	2	15078	NM_008210	-1976	ENSMUSG00000060743	H3.3 histone A
Agtrap	5021	chr4	148192879	148193313	435	*	103	101	4932.67	258.189	30.8921	0.999881	0.99996	0	435	Intron (NM_027426/70433, intron 5 of 6)	4	148161518	148172521	11004	2	11610	NM_009642	-20358	ENSMUSG00000029007	angiotensin II, type I receptor-associated protein
2310069B03Rik	5713	chr6	82867902	82868477	576	*	64	101	5068.75	139.528	8.18425	0.991631	0.999863	0	576	Distal Intergenic	6	82854847	82858834	3988	2	69652	NR_040520	-9068	ENSMUSG00000100291	RIKEN cDNA 2310069B03 gene
Map6d1	2602	chr16	20052057	20052696	640	*	46	101	5121.51	72.0328	6.1505	1	1	0	640	3' UTR	16	20052059	20060108	8050	2	208158	NM_198599	7412	ENSMUSG00000041205	MAP6 domain containing 1
A730098A19Rik	6826	chr8	126622338	126622492	155	*	3	100	7141.99	451.826	55.8388	0.992485	0.999887	0	155	Intron (NM_175561/270109, intron 1 of 33)	8	126624653	126634883	10231	1	102632990	NR_155422	-2161	ENSMUSG00000100812	RIKEN cDNA A730098A19 gene
Grap2	2394	chr15	80461065	80461267	203	*	17	100	6187.89	280.626	21.5941	1	0.999964	0	203	Intron (NM_001289442/17444, intron 1 of 7)	15	80456798	80537055	80258	1	17444	NM_001289442	4267	ENSMUSG00000042351	GRB2-related adaptor protein 2
Gm29012	223	chr1	105095033	105095420	388	*	59	100	4995.92	262.43	24.1546	0.999789	0.9998	0	388	Distal Intergenic	1	105044178	105055505	11328	1	102634726	NR_166438	50855	NA	predicted gene 29012
Aadacl2fm2	4234	chr3	59639730	59640149	420	*	720	100	1882.44	2963.47	530.507	0.994158	0.988392	0	420	Intron (NM_001101531/433597, intron 1 of 4)	3	59637207	59659818	22612	1	433597	NM_001101531	2523	ENSMUSG00000090527	AADACL2 family member 2
Wnt3	1223	chr11	103664297	103664510	214	*	2	99	5926.88	290.589	29.9311	0.992339	0.999966	0	214	Promoter	11	103665001	103708847	43847	1	22415	NM_009521	-491	ENSMUSG00000000125	wingless-type MMTV integration site family, member 3
Gm3787	2363	chr15	77228068	77228388	321	*	18	99	6254.89	268.717	16.4789	0.991474	0.999859	0	321	Distal Intergenic	15	77253693	77255282	1590	2	102639762	NR_168087	26894	ENSMUSG00000116284	predicted gene 3787
1700021L23Rik	4897	chr4	124122022	124122412	391	*	82	99	4896.98	229.442	24.3669	1	0.999913	0	391	Distal Intergenic	4	124196628	124226513	29886	2	76410	NR_166446	104101	NA	RIKEN cDNA 1700021L23 gene
Ulk4	7160	chr9	121088260	121088846	587	*	55	99	4525.81	244.683	16.3912	0.99215	0.999747	0	587	Intron (NM_177589/209012, intron 8 of 36)	9	120793520	121106238	312719	2	209012	NM_177589	17392	ENSMUSG00000040936	unc-51-like kinase 4
Mtap	4746	chr4	89073763	89074941	1179	*	27	99	4916.56	68.207	9.62219	0.991555	0.999841	0	1179	Exon (NM_024433/66902, exon 4 of 8)	4	89055607	89099327	43721	1	66902	NM_024433	18156	ENSMUSG00000062937	methylthioadenosine phosphorylase
Gsta5	7044	chr9	78207810	78209686	1877	*	46	99	5340.02	96.4869	10.1273	0.996697	0.999804	0	1877	Intron (NM_001122660/100042314, intron 4 of 6)	9	78197210	78212807	15598	1	100042314	NM_001122660	10600	ENSMUSG00000074179	glutathione S-transferase alpha 5
Malsu1	5628	chr6	49062869	49065504	2636	*	52	99	4763.98	112.034	15.7583	0.991991	0.999126	0	2636	3' UTR	6	49050729	49061651	10923	1	75593	NM_029353	12140	ENSMUSG00000029815	mitochondrial assembly of ribosomal large subunit 1
Mfng	2376	chr15	78643299	78643449	151	*	3	98	6691.5	366.033	39.1982	0.992706	1	0	151	Exon (NM_008595/17305, exon 6 of 8)	15	78640083	78657645	17563	2	17305	NM_008595	14196	ENSMUSG00000018169	MFNG O-fucosylpeptide 3-beta-N-acetylglucosaminyltransferase
Obp2b	3665	chr2	25625190	25625375	186	*	3	98	7336.96	321.538	32.1629	0.992195	0.999911	0	186	Distal Intergenic	2	25627019	25630136	3118	1	383678	NM_001378280	-1644	ENSMUSG00000079539	odorant binding protein 2B
Intu	4175	chr3	40622055	40622377	323	*	27	98	6009.42	241.889	26.8488	0.999492	0.999872	0	323	Intron (NM_175515/380614, intron 3 of 15)	3	40594916	40659204	64289	1	380614	NM_175515	27139	ENSMUSG00000060798	inturned planar cell polarity protein
Atp9a	4047	chr2	168522764	168523196	433	*	156	98	4785.63	805.478	90.2483	0.992959	0.99947	0	433	Intron (NM_001354978/11981, intron 9 of 27)	2	168476358	168553755	77398	2	11981	NM_001354978	30559	ENSMUSG00000027546	ATPase, class II, type 9A
Lexm	4821	chr4	106445875	106448209	2335	*	82	98	5024	193.215	22.1551	0.991976	0.999883	0	2335	3' UTR	4	106448106	106474435	26330	2	242602	NM_183182	26226	ENSMUSG00000054362	lymphocyte expansion molecule
Cmip	6757	chr8	117939107	117942028	2922	*	86	98	4889.86	197.064	22.8284	0.992787	0.999653	0	2922	Distal Intergenic	8	117983758	118188244	204487	1	74440	NM_001163262	-41730	ENSMUSG00000034390	c-Maf inducing protein
Pfkp	1660	chr13	7219639	7219886	248	*	16	97	5611.35	330.649	22.2318	0.999941	0.999817	0	248	Distal Intergenic	13	6629910	6698807	68898	2	56421	NM_019703	-520832	ENSMUSG00000021196	phosphofructokinase, platelet
Adam23	126	chr1	63524638	63524902	265	*	92	97	6426.86	208.43	12.3363	1	0.997787	0	265	Intron (NM_011780/23792, intron 3 of 25)	1	63485050	63635260	150211	1	23792	NM_011780	39588	ENSMUSG00000025964	a disintegrin and metallopeptidase domain 23
Pyroxd2	3499	chr19	42688024	42689316	1293	*	72	97	5095.36	93.7061	10.3375	1	0.999637	0	1293	Distal Intergenic	19	42714297	42741214	26918	2	74580	NM_029011	51898	ENSMUSG00000060224	pyridine nucleotide-disulphide oxidoreductase domain 2
Gm34585	1864	chr13	88630554	88633380	2827	*	62	97	4420.86	151.644	15.0461	0.992065	0.99993	0	2827	Distal Intergenic	13	88669312	88726294	56983	1	102637889	NR_166903	-35932	ENSMUSG00000114273	predicted gene, 34585
Slco1a6	5910	chr6	142139616	142139873	258	*	25	96	6075.53	226.554	21.8112	0.999809	0.999715	0	258	Distal Intergenic	6	142031494	142131875	100382	2	28254	NM_023718	-7741	ENSMUSG00000079262	solute carrier organic anion transporter family, member 1a6
Neurl1b	2869	chr17	26618492	26619048	557	*	82	96	4761.76	149.44	16.3839	0.993036	1	0	557	Distal Intergenic	17	26633833	26665294	31462	1	240055	NM_001081656	-14785	ENSMUSG00000034413	neuralized E3 ubiquitin protein ligase 1B
Rrp7a	2407	chr15	83008160	83009130	971	*	63	96	4382.56	77.1813	7.92967	0.993161	0.998808	0	971	Distal Intergenic	15	83002690	83007002	4313	2	74778	NM_001358061	-1158	ENSMUSG00000018040	ribosomal RNA processing 7 homolog A
Trim2	4274	chr3	84180439	84180605	167	*	6	95	7345.79	1033.61	189.902	0.993759	0.996881	0	167	Intron (NM_001271726/80890, intron 1 of 11)	3	84067746	84178090	110345	2	80890	NM_001271725	-2349	ENSMUSG00000027993	tripartite motif-containing 2
Adck2	5609	chr6	39559019	39559235	217	*	19	95	5831.88	206.774	19.8729	1	0.999863	0	217	Intron (NM_178873/57869, intron 4 of 7)	6	39550810	39565703	14894	1	57869	NM_178873	8209	ENSMUSG00000046947	aarF domain containing kinase 2
Scamp1	1882	chr13	94399720	94400067	348	*	15	95	5402.79	131.264	12.1877	0.999925	1	0	348	Intron (NM_001346609/107767, intron 1 of 8)	13	94337941	94421789	83849	2	107767	NM_029153	21722	ENSMUSG00000021687	secretory carrier membrane protein 1
Anxa10	6549	chr8	62615504	62615935	432	*	110	95	2687.88	815.282	255.879	0.994249	0.996486	0	432	Distal Intergenic	8	62510076	62576227	66152	2	26359	NM_011922	-39277	ENSMUSG00000031635	annexin A10
Egln3	1441	chr12	54090811	54091423	613	*	76	95	4895.33	106.905	8.99288	0.993151	1	0	613	Exon (NM_001370960/27386, exon 7 of 11)	12	54225767	54250660	24894	2	112407	NM_028133	159237	ENSMUSG00000035105	egl-9 family hypoxia-inducible factor 3
Ptprg	1955	chr14	10752999	10753715	717	*	69	95	4777.81	104.191	11.3563	0.991569	1	0	717	Intron (NM_008981/19270, intron 1 of 29)	14	10227724	10916220	688497	2	19270	NM_008981	162505	NA	protein tyrosine phosphatase, receptor type, G
Slc22a15	4350	chr3	101871500	101872501	1002	*	32	95	4676.68	70.6727	7.60217	0.992305	1	0	1002	Distal Intergenic	3	101763087	101831769	68683	2	242126	NM_001039371	-39731	ENSMUSG00000033147	solute carrier family 22 (organic anion/cation transporter), member 15
Lrit3	4441	chr3	129592303	129593537	1235	*	29	95	4681.88	167.4	13.8323	0.992061	0.99994	0	1235	Intron (NM_001287224/242235, intron 2 of 3)	3	129577590	129597785	20196	2	242235	NM_001287224	4248	ENSMUSG00000093865	leucine-rich repeat, immunoglobulin-like and transmembrane domains 3
1700044K03Rik	3251	chr18	49015917	49016070	154	*	9	94	6637.97	229.448	12.6937	0.999957	1	0	154	Distal Intergenic	18	49656356	49657507	1152	1	67321	NR_033785	-640286	ENSMUSG00000100297	RIKEN cDNA 1700044K03 gene
Bnipl	4318	chr3	95163633	95163836	204	*	835	94	6983.62	4904.58	1948.93	0.999469	0.999998	0	204	Intron (NM_173347/229589, intron 7 of 7)	3	95148604	95158504	9901	2	171388	NM_134253	-5129	ENSMUSG00000028115	BCL2/adenovirus E1B 19kD interacting protein like
Zfp64	4048	chr2	168730322	168730590	269	*	32	94	5518.79	300.323	27.0282	0.999933	0.99993	0	269	Distal Intergenic	2	168735251	168754523	19273	2	22722	NM_001370946	23933	ENSMUSG00000027551	zinc finger protein 64
Lctl	7003	chr9	64017084	64017402	319	*	176	94	4206.62	1317.94	258.683	0.999875	0.999946	0	319	Distal Intergenic	9	64024429	64045400	20972	1	235435	NM_145835	-7027	ENSMUSG00000032401	lactase-like
Rgs3	4683	chr4	62612686	62613047	362	*	50	94	5255.11	226.796	36.706	1	0.999773	0	362	Intron (NM_134257/50780, intron 11 of 15)	4	62592211	62621256	29046	1	50780	NM_001310706	20475	ENSMUSG00000059810	regulator of G-protein signaling 3
Raver2	4788	chr4	100840071	100840584	514	*	38	94	5358	120.014	11.232	0.991539	1	0	514	Exon (NM_198037/320508, exon 18 of 27)	4	100926235	101009567	83333	1	242570	NM_183024	-85651	ENSMUSG00000035275	ribonucleoprotein, PTB-binding 2
Reln	5098	chr5	22383048	22383811	764	*	48	94	4774.96	109.406	13.2357	0.999679	0.999823	0	764	Intron (NM_001310464/19699, intron 3 of 63)	5	22089452	22549703	460252	2	19699	NM_001310464	165892	ENSMUSG00000042453	reelin
Cntnap5c	3003	chr17	58361058	58362179	1122	*	217	94	1889.55	5607.44	1831.35	0.994642	0.98927	0	1122	Intron (NM_001081653/620292, intron 6 of 23)	17	58076206	58718626	642421	1	620292	NM_001081653	284852	ENSMUSG00000038048	contactin associated protein-like 5C
Gm39164	6509	chr8	36643467	36646349	2883	*	66	94	4874	132.509	17.0353	0.991956	1	0	2883	Promoter	8	36641286	36643201	1916	2	105243172	NR_166578	-266	ENSMUSG00000110321	predicted gene, 39164
Myrip	7155	chr9	120102486	120105460	2975	*	52	94	4605.97	173.608	26.178	0.991825	0.996346	0	2975	Distal Intergenic	9	120133139	120303900	170762	1	245049	NM_144557	-27679	ENSMUSG00000041794	myosin VIIA and Rab interacting protein
Tet2	4457	chr3	133254855	133258932	4078	*	36	94	4122.72	56.9936	6.94492	1	0.999481	0	4078	Distal Intergenic	3	133169438	133250151	80714	2	214133	NM_001346736	-4704	ENSMUSG00000040943	tet methylcytosine dioxygenase 2
Vrk3	6065	chr7	44426579	44426907	329	*	26	93	5025	192.28	41.729	0.99268	0.999927	0	329	3' UTR	7	44398053	44426938	28886	1	101568	NM_133945	28526	ENSMUSG00000002205	vaccinia related kinase 3
Or2a56	5615	chr6	42963038	42963386	349	*	782	93	1898.55	4861.56	1869.65	0.999858	0.999864	0	349	Distal Intergenic	6	42932434	42933366	933	1	258650	NM_146656	30604	ENSMUSG00000073110	olfactory receptor family 2 subfamily A member 56
Sox2ot	4163	chr3	34549417	34551227	1811	*	20	93	5385	64.4257	9.75313	0.992115	0.999827	0.00165654	1811	Distal Intergenic	3	34614530	34732142	117613	1	320478	NR_015580	-63303	ENSMUSG00000105265	SOX2 overlapping transcript (non-protein coding)
Pcsk9	4820	chr4	106298111	106300721	2611	*	52	93	4661.67	218.524	34.8192	0.992557	0.999879	0.00497894	2611	3' UTR	4	106299531	106321522	21992	2	100102	NM_153565	20801	ENSMUSG00000044254	proprotein convertase subtilisin/kexin type 9
Lrrc7	4529	chr3	158289226	158289453	228	*	19	92	5788.41	207.184	14.9983	0.999953	0.999951	0	228	Distal Intergenic	3	157772823	158267398	494576	2	242274	NM_001370782	-21828	ENSMUSG00000028176	leucine rich repeat containing 7
Cd160	4327	chr3	96731938	96732193	256	*	12	92	5988	234.023	21.1022	0.992014	0.98167	0	256	Intron (NM_001163496/54215, intron 1 of 4)	3	96706079	96736667	30589	2	54215	NM_001163496	4474	ENSMUSG00000038304	CD160 antigen
Egf	4438	chr3	129442839	129443096	258	*	5	92	6311.85	226.488	10.9436	0.991085	0.99991	0	258	Distal Intergenic	3	129471226	129518735	47510	2	13645	NM_001310737	75639	ENSMUSG00000028017	epidermal growth factor
Urml	1823	chr13	68229377	68229646	270	*	71	92	3908.67	1153.49	324.576	0.993737	0.999727	0	270	Distal Intergenic	13	68376556	68379939	3384	2	101056219	NR_155296	150293	NA	up-regulated in Myc liver
Ica1	5527	chr6	8639213	8639564	352	*	42	92	6693	217.398	15.6536	0.99127	0.999911	0	352	Intron (NM_001252266/15893, intron 11 of 11)	6	8630527	8758458	127932	2	15893	NM_001252266	118894	ENSMUSG00000062995	islet cell autoantigen 1
Six2	3114	chr17	86183191	86183796	606	*	30	92	5206	48.3993	8.70201	0.990178	1	0	606	Distal Intergenic	17	85991696	85995682	3987	2	20472	NM_011380	-187509	ENSMUSG00000024134	sine oculis-related homeobox 2
Nop9	2053	chr14	55983398	55984003	606	*	50	92	4619.91	62.4571	10.9701	0.999823	1	0	606	Promoter	14	55983150	55993091	9942	1	67842	NM_026403	248	ENSMUSG00000019297	NOP9 nucleolar protein
Zfp865	5955	chr7	5023133	5023912	780	*	18	92	4461.99	70.7051	8.12011	1	1	0	780	Promoter	7	5023375	5036222	12848	1	319748	NM_001033383	0	ENSMUSG00000074405	zinc finger protein 865
Kcnd3os	4367	chr3	105467921	105468804	884	*	28	92	4159.88	40.9536	7.38954	0.990233	1	0	884	Intron (NM_001039347/56543, intron 2 of 6)	3	105355506	105360271	4766	2	78635	NR_040759	-107650	ENSMUSG00000074346	potassium voltage-gated channel, Shal-related family, member 3, opposite strand
Nfib	4723	chr4	82219416	82221149	1734	*	39	92	4121	54.2111	8.21892	0.990632	1	0	1734	Intron (NM_001113209/18028, intron 11 of 11)	4	82208410	82424016	215607	2	18028	NM_001113209	202867	ENSMUSG00000008575	nuclear factor I/B
Dnmbp	3507	chr19	43856459	43858304	1846	*	64	92	4985.28	55.8781	6.21716	0.992116	1	0	1846	Exon (NM_001306088/71972, exon 5 of 14)	19	43835254	43868207	32954	2	71972	NM_001306088	9903	ENSMUSG00000025195	dynamin binding protein
Gdf7	1370	chr12	8343708	8346350	2643	*	56	92	4211.99	214.304	17.3618	0.991478	0.999905	0	2643	Distal Intergenic	12	8347918	8351954	4037	2	238057	NM_001312876	5604	ENSMUSG00000037660	growth differentiation factor 7
Tbc1d12	3604	chr19	38844041	38850783	6743	*	54	92	3686.88	117.951	30.9756	0.997981	1	0	6743	Intron (NM_001362424/209478, intron 1 of 10)	19	38825023	38908112	83090	1	209478	NM_145952	19018	ENSMUSG00000048720	TBC1D12: TBC1 domain family, member 12
Vps13a	3416	chr19	16673713	16673963	251	*	19	91	6726.98	324.076	30.8505	0.991319	0.999875	0	251	Intron (NM_173028/271564, intron 33 of 71)	19	16592730	16758297	165568	2	271564	NM_173028	84334	ENSMUSG00000046230	vacuolar protein sorting 13A
6030471H07Rik	4727	chr4	83978310	83978596	287	*	31	91	5251.75	223.547	16.0618	0.999913	0.999956	0	287	Distal Intergenic	4	83960277	83963116	2840	2	78238	NR_130998	-15194	ENSMUSG00000085217	RIKEN cDNA 6030471H07 gene
1810053B23Rik	2759	chr16	93083909	93084415	507	*	51	91	4600	95.9882	13.2843	1	0.999776	0	507	Distal Intergenic	16	93140612	93150077	9466	2	69857	NR_040486	65662	ENSMUSG00000100277	RIKEN cDNA 1810053B23 gene
Ppp1ccb	5366	chr5	122298976	122299561	586	*	132	91	4805.95	143.266	17.5767	1	0.994135	0	586	Intron (NM_013636/19047, intron 1 of 6)	5	122296404	122313332	16929	1	434233	NM_001370947	2572	ENSMUSG00000100153	protein phosphatase 1 catalytic subunit gamma B
Traf3	1618	chr12	111126092	111126750	659	*	21	91	4918.97	81.6844	9.21998	0.991397	1	0	659	Exon (NR_130987/78062, exon 4 of 4)	12	111132804	111233589	100786	1	22031	NM_001286122	-6054	ENSMUSG00000021277	TNF receptor-associated factor 3
Mir1900	6853	chr9	20947536	20948212	677	*	46	91	4631	143.662	13.7382	0.99241	0.99986	0	677	Exon (NM_008319/15898, exon 7 of 11)	9	20943547	20943624	78	2	100316681	NR_035438	-3912	ENSMUSG00000084663	microRNA 1900
Hp	6725	chr8	110319985	110320661	677	*	20	91	4481.39	66.7474	7.86629	1	1	0	677	3' UTR	8	110301760	110305804	4045	2	15439	NM_017370	-14181	ENSMUSG00000031722	haptoglobin
4930542C21Rik	2662	chr16	37810463	37811170	708	*	40	91	3651.95	69.0127	5.56001	0.991615	0.999849	0	708	Intron (NM_153394/239845, intron 7 of 9)	16	37837685	37874888	37204	1	75175	NR_040565	-26515	NA	RIKEN cDNA 4930542C21 gene
1700039E22Rik	3511	chr19	44839962	44840278	317	*	30	90	5724.94	203.868	17.0777	0.999575	0.999907	0	317	Distal Intergenic	19	44816932	44824377	7446	2	73322	NR_045315	-15585	ENSMUSG00000092369	RIKEN cDNA 1700039E22 gene
Fads2	3392	chr19	10103259	10103645	387	*	19	90	5764	198.222	15.8139	0.991471	0.999594	0	387	Distal Intergenic	19	10040129	10078867	38739	2	56473	NM_019699	-24392	ENSMUSG00000024665	fatty acid desaturase 2
Zfp677	2837	chr17	21587841	21588388	548	*	70	90	5218.85	283.48	22.1378	0.992319	0.999922	0	548	Distal Intergenic	17	21604010	21619527	15518	1	210503	NM_172486	-15622	ENSMUSG00000062743	zinc finger protein 677
Frmd4a	3615	chr2	3957330	3958304	975	*	38	90	4699.04	61.6708	9.89801	0.991473	1	0.0123077	975	Distal Intergenic	2	4022494	4618854	596361	1	209630	NM_001347086	-64190	ENSMUSG00000026657	FERM domain containing 4A
Batf2	3374	chr19	6212680	6212836	157	*	1	89	7564	314.682	21.8688	0.992187	0.999873	0	157	Distal Intergenic	19	6214469	6222505	8037	1	74481	NM_001356604	-1633	ENSMUSG00000039699	basic leucine zipper transcription factor, ATF-like 2
Gm5860	4720	chr4	81849023	81849238	216	*	10	89	6422.94	299.384	48.499	0.992645	0.999802	0	216	Distal Intergenic	4	81983617	82021044	37428	1	545641	NR_040659	-134379	ENSMUSG00000085022	predicted gene 5860
Trmt10b	4608	chr4	45274116	45276271	2156	*	33	89	4425.68	130.519	16.5977	0.991816	1	0	2156	Exon (NM_001081172/666060, exon 13 of 16)	4	45297168	45316131	18964	1	69934	NM_027266	-20897	ENSMUSG00000035601	tRNA methyltransferase 10B
Cep164	6932	chr9	45707406	45707623	218	*	2	88	5892	271.826	20.9141	0.992186	0.999886	0	218	Intron (NM_001081373/214552, intron 7 of 29)	9	45678244	45739961	61718	2	214552	NM_001081373	32338	ENSMUSG00000043987	centrosomal protein 164
Gm38409	2086	chr14	67683777	67683995	219	*	3	88	5378	287.183	33.2834	0.992322	0.999937	0	219	Distal Intergenic	14	67714322	67739528	25207	1	328436	NR_153767	-30327	ENSMUSG00000114744	predicted gene, 38409
Gm17751	140	chr1	76310882	76311132	251	*	25	88	4778.89	237.271	27.6768	0.999956	0.999957	0	251	Distal Intergenic	1	76465770	76478665	12896	1	620079	NR_038012	-154638	ENSMUSG00000100553	predicted gene, 17751
Nkain1	4942	chr4	130320835	130321119	285	*	14	88	5586.97	329.495	42.9263	0.993053	0.999873	0	285	Intron (NM_025998/67149, intron 1 of 6)	4	130297334	130341115	43782	1	67149	NM_025998	23501	ENSMUSG00000078532	Na+/K+ transporting ATPase interacting 1
Ubash3b	6911	chr9	40991669	40992023	355	*	23	88	5988.94	251.746	18.2668	0.991196	0.999957	0	355	Intron (NM_176860/72828, intron 1 of 13)	9	40924922	40990802	65881	2	72828	NM_001357412	-867	ENSMUSG00000032020	ubiquitin associated and SH3 domain containing, B
Dbx1	6092	chr7	49245782	49246143	362	*	38	88	5383	238.34	17.5551	0.992418	1	0	362	Intron (NM_001111016/78286, intron 33 of 38)	7	49281247	49286583	5337	2	13172	NM_001005232	40440	ENSMUSG00000030507	developing brain homeobox 1
Zfp790	6012	chr7	29510487	29510994	508	*	72	88	4188.82	263.376	26.0165	1	1	0	508	Distal Intergenic	7	29515497	29531467	15971	1	233056	NM_001145880	-4503	ENSMUSG00000011427	zinc finger protein 790
0610005C13Rik	6074	chr7	45233248	45233517	270	*	4	87	5666.86	218.43	10.9196	0.991554	0.99949	0	270	Intron (NM_009737/12036, intron 3 of 10)	7	45217219	45224600	7382	2	71661	NR_038166	-8648	ENSMUSG00000109644	RIKEN cDNA 0610005C13 gene
Cenpu	6522	chr8	46980958	46981255	298	*	8	87	5183	215.292	13.3928	0.984252	0.985948	0	298	Intron (NM_007981/14081, intron 14 of 20)	8	47005104	47033603	28500	1	71876	NM_001368403	-23849	ENSMUSG00000031629	centromere protein U
Zfp106	3889	chr2	120357692	120357993	302	*	11	87	6066.48	193.834	24.8336	0.990614	0.999525	0	302	Intron (NM_011743/20402, intron 9 of 21)	2	120337301	120394340	57040	2	20402	NM_011743	36347	ENSMUSG00000027288	zinc finger protein 106
Ids	7211	chrX	69408825	69409252	428	*	37	87	4696	213.759	12.7531	0.992041	0.999861	0	428	Promoter	20	69386676	69408691	22016	2	15931	NM_010498	-134	ENSMUSG00000035847	iduronate 2-sulfatase
Rgs10	6318	chr7	128025068	128026030	963	*	42	87	4279.88	96.352	15.3178	0.999912	0.999894	0	963	Distal Intergenic	7	127975349	128019896	44548	2	67865	NM_026418	-5172	ENSMUSG00000030844	regulator of G-protein signalling 10
Gm13090	5040	chr4	151274742	151276833	2092	*	220	87	3276.52	677.795	63.8094	0.99988	0.999969	0	2092	Intron (NM_001081557/100072, intron 6 of 23)	4	151174027	151175906	1880	1	105704528	NM_001308446	100715	ENSMUSG00000078491	predicted gene 13090
Gm11917	4573	chr4	29129327	29134588	5262	*	84	87	4476	146.142	27.5122	0.991673	0.999745	0	5262	Distal Intergenic	4	29068079	29088914	20836	1	102634169	NR_151693	61248	NA	predicted gene 11917
Gm29243	6498	chr8	34813531	34813688	158	*	0	86	6116.55	341.608	39.1891	0.992232	0.999853	0	158	Distal Intergenic	8	34683984	34693304	9321	1	102636691	NR_166073	129547	ENSMUSG00000100605	predicted gene 29243
Gm36742	2669	chr16	39017741	39017919	179	*	14	86	5624.59	212.486	29.7866	1	1	0	179	Distal Intergenic	16	39007825	39009312	1488	2	102640746	NR_153800	-8429	ENSMUSG00000116965	predicted gene, 36742
Nhlh2	4351	chr3	101919357	101919558	202	*	30	86	5508.67	253.079	57.3109	0.999952	0.999899	0	202	Intron (NM_178777/18072, intron 2 of 2)	3	101917461	101922808	5348	1	18072	NM_178777	1896	ENSMUSG00000048540	nescient helix loop helix 2
Gm33989	6042	chr7	39577356	39577557	202	*	26	86	5974.91	275.574	35.3134	0.999885	0.999931	0	202	Distal Intergenic	7	39202253	39230014	27762	1	102637087	NM_001378672	375103	ENSMUSG00000108621	predicted gene, 33989
Myo16	6418	chr8	10433327	10433576	250	*	4	86	4220.01	404.188	39.2242	0.992778	0.999877	0	250	Intron (NM_001319151/244281, intron 9 of 34)	8	10203911	10684742	480832	1	244281	NM_001319151	229416	ENSMUSG00000039057	myosin XVI
Stn1	3531	chr19	47544078	47544405	328	*	15	86	5030	261.71	22.7247	0.991635	0.999959	0	328	Distal Intergenic	19	47489472	47525558	36087	2	108689	NM_175360	-18520	ENSMUSG00000042694	STN1, CST complex subunit
G6pd2	5184	chr5	62025316	62025842	527	*	64	86	4670.99	145.917	15.6666	0.991989	0.999708	0	527	Distal Intergenic	5	61966186	61967820	1635	1	14380	NM_019468	59130	ENSMUSG00000089992	glucose-6-phosphate dehydrogenase 2
Mir6237	6843	chr9	9771549	9772183	635	*	40	86	4284.58	78.0661	6.24704	0.991922	1	0	635	Intron (NM_001033359/244682, intron 12 of 20)	9	9894436	9894526	91	1	102466147	NR_105745	-122253	ENSMUSG00000098408	microRNA 6237
Nol11	1240	chr11	107139870	107140620	751	*	99	86	3950.75	200.617	20.5649	0.9999	1	0	751	Intron (NM_001359616/71795, intron 6 of 8)	11	107057479	107080207	22729	2	68979	NR_156439	-59663	ENSMUSG00000018433	nucleolar protein 11
Atg7	5815	chr6	114656948	114658045	1098	*	48	86	4802	113.992	10.5954	0.992708	0.999903	0	1098	Exon (NM_001253717/74244, exon 6 of 20)	6	114629375	114837560	208186	1	74244	NM_001379130	27573	ENSMUSG00000030314	autophagy related 7
Sox14	7094	chr9	99723569	99723885	317	*	22	85	5489.93	245.091	52.0624	0.992527	0.999874	0	317	Distal Intergenic	9	99756159	99758223	2065	2	20669	NM_011440	34338	ENSMUSG00000053747	SRY (sex determining region Y)-box 14
Entrep1	3435	chr19	23925198	23925696	499	*	39	85	4404	173.836	12.8336	0.992035	0.999889	0	499	3' UTR	19	23950114	24008383	58270	2	381217	NM_001114174	82687	ENSMUSG00000071604	endosomal transmembrane epsin interactor 1
Nr2f1	1853	chr13	78719417	78720351	935	*	26	85	4362	120.247	10.5342	0.991845	0.99973	0	935	Distal Intergenic	13	78337094	78346992	9899	2	13865	NM_010151	-372425	ENSMUSG00000069171	nuclear receptor subfamily 2, group F, member 1
Ccdc174	5759	chr6	91854756	91857051	2296	*	30	85	4351.99	161.309	20.3917	0.991359	1	0	2296	Promoter	6	91855034	91876829	21796	1	232236	NM_172730	0	ENSMUSG00000034083	coiled-coil domain containing 174
Nepro	2677	chr16	44524145	44524297	153	*	1	84	6366	216.098	10.4229	0.991575	0.999955	0	153	Distal Intergenic	16	44544664	44557647	12984	1	212547	NM_145972	-20367	ENSMUSG00000036208	nucleolus and neural progenitor protein
Thbs4	1875	chr13	92865619	92865789	171	*	1	84	6130.46	307.175	31.3396	0.991615	0.999662	0	171	Distal Intergenic	13	92888094	92931326	43233	2	21828	NM_011582	65537	ENSMUSG00000021702	thrombospondin 4
Gsta4	7043	chr9	78098216	78098543	328	*	24	84	5118.95	238.271	26.922	0.992312	0.999864	0	328	Distal Intergenic	9	78099248	78116631	17384	1	14860	NM_010357	-705	ENSMUSG00000032348	glutathione S-transferase, alpha 4
Man2c1os	6969	chr9	57042247	57042593	347	*	63	84	4566.96	456.161	93.3975	0.995113	0.999701	0	347	Exon (NM_028636/73744, exon 5 of 26)	9	57037266	57038574	1309	2	76794	NR_102289	-3673	ENSMUSG00000086728	mannosidase, alpha, class 2C, member 1, opposite strand
Gm35135	1434	chr12	52399240	52399605	366	*	35	84	4518.82	180.156	16.5975	0.999938	0.999946	0	366	Distal Intergenic	12	52522522	52527392	4871	2	102638611	NR_136881	127787	ENSMUSG00000111982	predicted gene, 35135
Ppp1r1c	3814	chr2	79513146	79513653	508	*	47	84	3960.99	194.386	17.5318	0.999837	0.999886	0	508	Distal Intergenic	2	79538124	79641084	102961	1	75276	NM_001290744	-24471	ENSMUSG00000034683	protein phosphatase 1, regulatory inhibitor subunit 1C
Dnmbp	3508	chr19	43922897	43923441	545	*	100	84	3971	137.677	13.905	0.998782	0.999923	0	545	Intron (NM_028029/71972, intron 1 of 15)	19	43835254	43928637	93384	2	71972	NM_028029	5196	ENSMUSG00000025195	dynamin binding protein
Foxp1	5778	chr6	98948769	98949348	580	*	56	84	4004.94	182.884	16.9981	0.992219	0.999887	0	580	Intron (NM_001197322/108655, intron 6 of 14)	6	98902303	99005259	102957	2	108655	NM_001197322	55911	ENSMUSG00000030067	forkhead box P1
Ccnd1	6390	chr7	144596298	144597111	814	*	42	84	4457.86	128.593	10.4381	0.991401	0.998704	0	814	Distal Intergenic	7	144483668	144493568	9901	2	12443	NM_007631	-102730	ENSMUSG00000070348	cyclin D1
Glt8d2	654	chr10	82516044	82517555	1512	*	44	84	4684.68	92.6396	8.99054	0.992329	1	0	1512	Intron (NM_029102/74782, intron 1 of 9)	10	82486267	82526484	40218	2	74782	NM_029102	8929	ENSMUSG00000020251	glycosyltransferase 8 domain containing 2
H2-Q10	2924	chr17	35781024	35782544	1521	*	74	84	1918.48	294.604	35.9158	0.999871	0.997957	0	1521	Promoter	17	35780986	35785460	4475	1	15007	NM_010391	38	ENSMUSG00000067235	histocompatibility 2, Q region locus 10
Canx	928	chr11	50227421	50229141	1721	*	46	84	4011.65	132.569	15.3543	0.992896	0.999864	0	1721	Distal Intergenic	11	50184784	50216500	31717	2	12330	NM_007597	-10921	ENSMUSG00000020368	calnexin
Adam33	3922	chr2	130903880	130904055	176	*	0	83	5904	266.591	24.117	0.991963	0.999844	0	176	Intron (NM_001163529/110751, intron 1 of 19)	2	130892742	130905734	12993	2	110751	NM_001163529	1679	ENSMUSG00000027318	a disintegrin and metallopeptidase domain 33
Slc9b2	4465	chr3	135003368	135003587	220	*	6	83	5159.79	182.564	14.5799	0.922611	0.98936	0	220	Intron (NM_001172055/69772, intron 7 of 9)	3	135013461	135048528	35068	1	97086	NM_178877	-9874	ENSMUSG00000037994	solute carrier family 9, subfamily B (NHA2, cation proton antiporter 2), member 2
Car10	1166	chr11	92991722	92991982	261	*	7	83	5815.99	187.195	25.2188	0.991271	1	0	261	Intron (NM_001361707/72605, intron 2 of 9)	11	92990116	93492577	502462	1	72605	NM_028296	1606	ENSMUSG00000056158	carbonic anhydrase 10
Myrfl	741	chr10	116739260	116739565	306	*	12	83	4584.53	271.873	33.9128	0.992502	0.999312	0	306	Distal Intergenic	10	116612450	116732784	120335	2	237558	NM_001033333	-6476	ENSMUSG00000034057	myelin regulatory factor-like
Arhgap18	501	chr10	26627777	26628197	421	*	26	83	4504.44	182.853	21.193	0.991533	1	0	421	Distal Intergenic	10	26648508	26794644	146137	1	73910	NM_176837	-20311	ENSMUSG00000039031	Rho GTPase activating protein 18
Amot	7267	chrX	144706988	144707498	511	*	283	83	1711.97	1779.5	405.29	0.994635	0.995948	0	511	Distal Intergenic	20	144234864	144270635	35772	2	27494	NM_001290274	-436353	ENSMUSG00000041688	angiomotin
Cabp7	801	chr11	4733749	4734725	977	*	30	83	3680	32.5425	6.82209	1	1	0	977	Exon (NM_001252250/18016, exon 14 of 17)	11	4686893	4697179	10287	2	192650	NM_138948	-36570	ENSMUSG00000009075	calcium binding protein 7
Sec22a	2653	chr16	35107767	35109154	1388	*	24	83	3932.56	160.476	20.1815	0.954902	0.999919	0	1388	Intron (NM_001012765/224129, intron 12 of 20)	16	35131501	35184288	52788	2	317717	NM_133704	75134	ENSMUSG00000034473	SEC22 homolog A, vesicle trafficking protein
1700008P02Rik	4109	chr3	6313259	6315305	2047	*	108	83	4174.29	204.332	23.0313	0.992425	0.999944	0	2047	Distal Intergenic	3	6680473	6685503	5031	2	69347	NM_027048	370198	ENSMUSG00000069118	RIKEN cDNA 1700008P02 gene
Tmem212	4142	chr3	27942129	27944177	2049	*	36	83	4016.81	62.4348	9.66651	0.991205	1	0	2049	Intron (NM_001164437/208613, intron 1 of 3)	3	27920214	27950517	30304	2	208613	NM_001164437	6340	ENSMUSG00000043164	transmembrane protein 212
Rgsl1	326	chr1	153710846	153714227	3382	*	28	83	4051	116.455	14.9639	0.991464	0.999828	0	3382	Exon (NM_001243223/240816, exon 4 of 21)	1	153655133	153719887	64755	2	240816	NM_001243223	5660	ENSMUSG00000042641	regulator of G-protein signaling like 1
Scrn3	3802	chr2	73168348	73168574	227	*	4	82	6555.62	226.674	13.3443	0.991327	0.999206	0	227	Downstream (<=300bp)	2	73142996	73168151	25156	1	74616	NM_029022	25352	ENSMUSG00000008226	secernin 3
Pfkl	616	chr10	77848462	77848709	248	*	12	82	4849.5	173.137	18.4578	0.999939	1	0	248	Distal Intergenic	10	77822781	77845641	22861	2	18641	NM_008826	-2821	ENSMUSG00000020277	phosphofructokinase, liver, B-type
Tusc1	4757	chr4	93026800	93027093	294	*	30	82	4141.89	657.153	51.6152	0.571494	0.559305	0	294	Distal Intergenic	4	93222385	93223748	1364	2	69136	NM_026954	196655	ENSMUSG00000054000	tumor suppressor candidate 1
1190028D05Rik	6537	chr8	51959650	51959945	296	*	18	82	5041.12	223.304	11.6298	0.991773	0.999908	0	296	Distal Intergenic	8	52809646	52856374	46729	1	330767	NR_151738	-849701	ENSMUSG00000110013	RIKEN cDNA 1190028D05 gene
Mcph1	6465	chr8	18691696	18691997	302	*	17	82	5227	326.844	47.6569	0.992666	1	0	302	Intron (NM_173189/244329, intron 9 of 13)	8	18645147	18853204	208058	1	244329	NM_173189	46549	ENSMUSG00000039842	microcephaly, primary autosomal recessive 1
Stxbp3-ps	3594	chr19	9403971	9404593	623	*	33	82	4134.59	43.4896	7.00695	0.991534	1	0	623	Distal Intergenic	19	9534970	9536612	1643	2	619371	NR_073559	132019	NA	syntaxin-binding protein 3, pseudogene
Maco1	4962	chr4	134542770	134543397	628	*	32	82	4239	59.9299	8.00328	0.991405	1	0	628	Intron (NM_001355499/66146, intron 7 of 11)	4	134530071	134580656	50586	2	66146	NM_001355499	37259	ENSMUSG00000028826	macoilin 1
Kpnb1	1189	chr11	97104099	97104894	796	*	78	82	4223	137.808	10.9675	0.993138	1	0	796	Exon (NM_008942/19155, exon 20 of 23)	11	97050536	97078718	28183	2	16211	NM_008379	-25381	ENSMUSG00000001440	karyopherin (importin) beta 1
Gm5886	5937	chr6	133709059	133709996	938	*	75	82	3565.94	61.6269	6.39758	0.990442	0.999833	0.0010661	938	Distal Intergenic	6	133740961	133744371	3411	2	545886	NM_001177652	34375	ENSMUSG00000108106	predicted gene 5886
Gm31579	5639	chr6	50876054	50877541	1488	*	52	82	4286.94	131.982	12.8245	0.991491	0.999925	0	1488	Distal Intergenic	6	50883386	50887404	4019	1	102633851	NR_157241	-5845	NA	predicted gene, 31579
Ccdc88a	875	chr11	29323421	29323642	222	*	3	81	5423.58	282.878	23.366	0.990816	0.999964	0	222	Promoter	11	29323658	29456134	132477	1	108686	NM_001363368	-16	ENSMUSG00000032740	coiled coil domain containing 88A
Slc45a1	5036	chr4	150662350	150662602	253	*	8	81	4397.91	298.047	38.6509	0.992798	0.999834	0	253	Intron (NM_001085492/68703, intron 12 of 22)	4	150713853	150736631	22779	2	242773	NM_001355737	74029	ENSMUSG00000039838	solute carrier family 45, member 1
Golga5	1566	chr12	102469954	102470213	260	*	53	81	4533.07	1072.94	223.06	0.993455	0.999923	0	260	Distal Intergenic	12	102436169	102464166	27998	1	27277	NM_013747	33785	ENSMUSG00000021192	golgi autoantigen, golgin subfamily a, 5
Tent4a	1828	chr13	69638682	69639071	390	*	35	81	5934.68	287.738	45.9776	0.99237	0.999533	0.00769231	390	Distal Intergenic	13	69646078	69681983	35906	2	210106	NM_001169131	42912	ENSMUSG00000034575	terminal nucleotidyltransferase 4A
Emx1	5723	chr6	85237064	85237919	856	*	44	81	3177.3	173.438	32.4212	0.992156	0.999849	0	856	Intron (NM_178639/94282, intron 9 of 13)	6	85164913	85181445	16533	1	13796	NM_010131	72151	ENSMUSG00000033726	empty spiracles homeobox 1
Dnajc19	4160	chr3	34263075	34263933	859	*	380	81	4116.59	433.789	170.596	1	1	0	859	Distal Intergenic	3	34131500	34135503	4004	2	67713	NM_001286972	-127572	ENSMUSG00000027679	DnaJ heat shock protein family (Hsp40) member C19
Cachd1	4786	chr4	100721089	100723858	2770	*	48	81	4166.84	145.209	26.7664	0.991752	1	0	2770	Exon (NM_198037/320508, exon 2 of 27)	4	100633876	100860945	227070	1	320508	NM_198037	87213	ENSMUSG00000028532	cache domain containing 1
Zbtb5	4605	chr4	45010082	45018141	8060	*	33	81	4079.95	34.0272	8.22119	0.991947	1	0	8060	Promoter	4	44991243	45012412	21170	2	230119	NM_001163283	0	ENSMUSG00000049657	zinc finger and BTB domain containing 5
A930001C03Rik	3358	chr19	4493153	4493322	170	*	2	80	7101.88	274.506	34.6916	0.992356	0.999762	0	170	Intron (NR_045990/319314, intron 1 of 2)	19	4489587	4498353	8767	1	319314	NR_045989	3566	ENSMUSG00000087132	RIKEN cDNA A930001C03 gene
Gm29678	432	chr1	190279450	190279621	172	*	19	80	6340.73	252.023	20.5901	0.999919	0.999843	0	172	Distal Intergenic	1	190135845	190149342	13498	1	433390	NR_151624	143605	ENSMUSG00000103644	predicted gene, 29678
Cdc42bpg	3375	chr19	6348217	6348399	183	*	1	80	5328.92	315.743	30.85	0.993035	0.999937	0	183	Exon (NM_010119/13660, exon 5 of 5)	19	6356487	6375682	19196	1	240505	NM_001033342	-8088	ENSMUSG00000024769	CDC42 binding protein kinase gamma (DMPK-like)
Gm42321	4949	chr4	131387873	131388058	186	*	2	80	5703.81	331.511	34.9094	0.993049	0.999969	0	186	Distal Intergenic	4	131421833	131437851	16019	2	105247176	NR_166702	49793	NA	predicted gene, 42321
Ube2cbp	7062	chr9	86295211	86295416	206	*	2	80	5006.92	230.262	21.7931	0.992459	0.999873	0	206	Intron (NM_027394/70348, intron 8 of 9)	9	86189287	86346969	157683	2	70348	NM_027394	51553	ENSMUSG00000032415	ubiquitin-conjugating enzyme E2C binding protein
Myo5c	7040	chr9	75136303	75136523	221	*	5	80	5158.74	221.023	30.7056	0.992604	0.999631	0	221	Distal Intergenic	9	75139296	75212732	73437	1	208943	NM_001081322	-2773	ENSMUSG00000033590	myosin VC
Wdr81	1056	chr11	75339694	75339989	296	*	7	80	5767.99	177.807	20.4814	0.991351	0.999891	0	296	Exon (NM_138950/192652, exon 4 of 10)	11	75331769	75345543	13775	2	192652	NM_138950	5554	ENSMUSG00000045374	WD repeat domain 81
D130043K22Rik	1685	chr13	25046914	25047242	329	*	143	80	2700.72	1088.39	164.622	0.999867	0.999889	0	329	Intron (NM_001081051/210108, intron 5 of 20)	13	25029114	25085422	56309	1	210108	NR_131787	17800	ENSMUSG00000006711	RIKEN cDNA D130043K22 gene
Klhl10	1198	chr11	100338254	100338647	394	*	31	80	4231.94	208.228	17.1813	0.991652	1	0	394	Exon (NM_025727/66720, exon 3 of 5)	11	100332750	100347850	15101	1	66720	NM_025727	5504	ENSMUSG00000001558	kelch-like 10
1110015O18Rik	4106	chr3	4440545	4440980	436	*	67	80	4116.78	240.305	31.6295	0.992771	0.999854	0	436	Distal Intergenic	3	4863768	4879971	16204	1	100503859	NR_045272	-422788	ENSMUSG00000098659	RIKEN cDNA 1110015O18 gene
Ostf1	3421	chr19	18567983	18569996	2014	*	39	80	3895.95	188.335	21.411	0.990584	0.999897	0	2014	Exon (NM_017375/20409, exon 5 of 10)	19	18557728	18609177	51450	2	20409	NM_017375	39181	ENSMUSG00000024725	osteoclast stimulating factor 1
1700122C19Rik	3603	chr19	37451889	37455727	3839	*	26	80	4012	98.1042	19.8142	0.991215	0.999907	0	3839	Promoter	19	37453702	37460275	6574	1	78640	NR_131008	0	ENSMUSG00000117800	RIKEN cDNA 1700122C19 gene
Mbnl3	7198	chrX	50292186	50292388	203	*	7	79	5026	247.483	28.0839	0.992632	0.999957	0	203	Intron (NM_001310515/171170, intron 1 of 6)	20	50202371	50294867	92497	2	171170	NM_001310515	2479	ENSMUSG00000036109	muscleblind like splicing factor 3
Rnf168	2644	chr16	32115463	32115704	242	*	93	79	2927.41	685.88	63.0897	0.999912	0.999915	0	242	Intron (NM_027355/70238, intron 5 of 5)	16	32096279	32120257	23979	1	70238	NM_027355	19184	ENSMUSG00000014074	ring finger protein 168
Atp6v0c-ps2	5596	chr6	37692807	37693243	437	*	94	79	3805.67	314.371	25.2008	0.835633	0.849476	0	437	Distal Intergenic	6	37782910	37784028	1119	1	100039636	NR_037854	-89667	NA	ATPase, H+ transporting, lysosomal V0 subunit C, pseudogene 2
Rbfox1	2558	chr16	6855577	6856034	458	*	70	79	3617.59	242.31	26.8751	0.992303	0.998634	0	458	Intron (NM_001359723/268859, intron 4 of 15)	16	6857234	7230344	373111	1	268859	NM_001359726	-1200	ENSMUSG00000008658	RNA binding protein, fox-1 homolog (C. elegans) 1
Gm13853	5579	chr6	33739499	33740004	506	*	53	79	3539.92	202.138	21.6341	0.999952	1	0	506	Intron (NM_009148/20336, intron 11 of 17)	6	33958718	33969352	10635	2	102634837	NR_168016	229348	NA	predicted gene 13853
Zfp354b	934	chr11	50824614	50825142	529	*	322	79	1333.56	1786.41	553.914	0.996879	0.994483	0	529	Distal Intergenic	11	50812613	50822462	9850	2	27274	NM_013744	-2152	ENSMUSG00000020335	zinc finger protein 354B
Etfa	6962	chr9	55331015	55331694	680	*	36	79	3688.64	54.0176	5.57856	0.991482	1	0	680	Intron (NM_001357568/244886, intron 8 of 10)	9	55361720	55419527	57808	2	110842	NM_145615	87833	ENSMUSG00000032314	electron transferring flavoprotein, alpha polypeptide
Zdhhc23	2676	chr16	43794707	43796968	2262	*	28	79	4197.81	119.672	14.8224	0.999832	1	0	2262	Intron (NM_001007460/332175, intron 2 of 4)	16	43785400	43800172	14773	2	332175	NM_001007460	3204	ENSMUSG00000036304	zinc finger, DHHC domain containing 23
Ctnna1	3204	chr18	35232322	35232540	219	*	7	78	4310.96	248.032	27.7539	0.992363	0.999714	0	219	Distal Intergenic	18	35251965	35387828	135864	1	12385	NM_009818	-19425	ENSMUSG00000037815	catenin (cadherin associated protein), alpha 1
Prmt7	6714	chr8	106941079	106941367	289	*	22	78	4904.64	235.394	19.1746	0.999912	0.999795	0	289	Intron (NM_145404/214572, intron 2 of 17)	8	106937686	106978326	40641	1	214572	NM_145404	3393	ENSMUSG00000060098	protein arginine N-methyltransferase 7
Mir3094	4591	chr4	41017665	41018039	375	*	29	78	4506	209.635	17.7171	0.991672	0.999895	0	375	Exon (NM_023739/74164, exon 18 of 24)	4	40993695	40993758	64	1	100526501	NR_037277	23970	ENSMUSG00000092862	microRNA 3094
Ablim1	3575	chr19	57306424	57306947	524	*	36	78	3725.99	150.511	12.6347	0.991449	1	0	524	Distal Intergenic	19	57021165	57303351	282187	2	226251	NM_001362445	-3073	ENSMUSG00000025085	actin-binding LIM protein 1
Ntf3	5870	chr6	126093607	126095263	1657	*	66	78	3981.67	142.449	15.5522	0.991661	0.999847	0	1657	Intron (NM_001164035/18205, intron 1 of 1)	6	126078375	126141923	63549	2	18205	NM_001164035	46660	ENSMUSG00000049107	neurotrophin 3
Tbca	1886	chr13	94924916	94928449	3534	*	30	78	3859.75	85.6508	12.1218	0.991598	0.999611	0	3534	Promoter	13	94925428	94979431	54004	1	21371	NM_009321	0	ENSMUSG00000042043	tubulin cofactor A
Rpp40	1714	chr13	36011402	36011567	166	*	3	77	5948.97	221.036	16.2543	0.991133	0.999861	0	166	Intron (NM_009881/12593, intron 5 of 9)	13	36079087	36090330	11244	2	208366	NM_145938	78763	ENSMUSG00000021418	ribonuclease P 40 subunit
Grm7	5804	chr6	110749780	110749992	213	*	4	77	4560	220.014	19.6264	0.992306	0.999684	0	213	Intron (NM_001346640/108073, intron 1 of 10)	6	110622559	111544191	921633	1	108073	NM_177328	127221	ENSMUSG00000056755	glutamate receptor, metabotropic 7
Cobl	837	chr11	13152282	13152507	226	*	9	77	3891.88	265.221	46.6248	0.993649	0.999126	0	226	Distal Intergenic	11	12186676	12414960	228285	2	12808	NM_172496	-737322	ENSMUSG00000020173	cordon-bleu WH2 repeat
Gm48957	2213	chr15	25414707	25414966	260	*	5	77	4597.99	177.673	9.72768	0.991549	0.999942	0	260	Promoter	15	25414278	25452504	38227	1	432939	NR_027376	429	NA	predicted gene, 48957
Ell2	1850	chr13	75860129	75860466	338	*	38	77	4937.27	209.364	29.9391	0.999888	0.9999	0	338	Intron (NM_138953/192657, intron 1 of 11)	13	75855603	75920477	64875	1	192657	NM_138953	4526	ENSMUSG00000001542	elongation factor for RNA polymerase II 2
1700042G15Rik	4656	chr4	57391277	57391625	349	*	38	77	4513.87	192.748	18.5787	0.999708	0.999902	0	349	Distal Intergenic	4	57359792	57364292	4501	2	73349	NR_038179	-26985	NA	RIKEN cDNA 1700042G15 gene
Zfp592	6172	chr7	80651540	80652504	965	*	36	77	3966	73.8415	11.1755	0.993081	1	0	965	Intron (NM_178707/233410, intron 1 of 9)	7	80643432	80694910	51479	1	233410	NM_178707	8108	ENSMUSG00000005621	zinc finger protein 592
Synm	6121	chr7	67367185	67368400	1216	*	32	77	4091.63	74.2977	8.81929	0.991732	1	0	1216	Intron (NM_001168475/67009, intron 9 of 10)	7	67379909	67409490	29582	2	233335	NM_183312	41090	ENSMUSG00000030554	synemin, intermediate filament protein
Eef1aknmt	348	chr1	162348768	162350348	1581	*	15	77	3191	27.1328	7.35587	0.991081	1	0	1581	Distal Intergenic	1	162361241	162375914	14674	2	71449	NM_144877	25566	ENSMUSG00000026694	EEF1A lysine and N-terminal methyltransferase
Adgrg6	472	chr10	14415146	14416789	1644	*	33	77	4239.88	51.7445	11.0989	0.999715	0.999838	0	1644	Intron (NM_001002268/215798, intron 1 of 24)	10	14278329	14420780	142452	2	215798	NM_001002268	3991	ENSMUSG00000039116	adhesion G protein-coupled receptor G6
Nectin3	2680	chr16	46624435	46627068	2634	*	36	77	3729	116.503	20.3276	0.991696	1	0	2634	Distal Intergenic	16	46267524	46317330	49807	2	58998	NM_021495	-307105	ENSMUSG00000022656	nectin cell adhesion molecule 3
Pcdh10	4183	chr3	45332928	45335877	2950	*	48	77	3966.89	204.951	31.0862	0.992816	1	0	2950	Promoter	3	45332833	45389014	56182	1	18526	NM_001098170	95	ENSMUSG00000049100	protocadherin 10
Lrrk2	2462	chr15	91557248	91557398	151	*	1	76	5878	287.179	31.5949	0.992821	0.999831	0	151	Promoter	15	91557427	91700327	142901	1	66725	NM_025730	-29	ENSMUSG00000036273	leucine-rich repeat kinase 2
Ccdc68	3293	chr18	69826998	69827200	203	*	8	76	4756.99	239.177	24.5487	0.992715	0.999956	0	203	Distal Intergenic	18	70058630	70102555	43926	1	381175	NM_201362	-231430	ENSMUSG00000038903	coiled-coil domain containing 68
Ensa	4388	chr3	95518545	95518777	233	*	11	76	4796.9	345.009	61.113	0.991943	0.999797	0	233	Intron (NM_001177669/229593, intron 3 of 3)	3	95532291	95537804	5514	1	56205	NM_001026212	-13514	ENSMUSG00000038619	endosulfine alpha
Gm30224	2754	chr16	92347821	92348393	573	*	22	76	3513.78	164.407	9.20356	0.991309	0.999938	0	573	Distal Intergenic	16	92380297	92393036	12740	2	102632049	NR_168718	44643	NA	predicted gene, 30224
Pdlim1	3486	chr19	40297731	40298433	703	*	33	76	3745	62.7183	7.75406	0.990356	1	0	703	Intron (NM_001034964/20411, intron 19 of 21)	19	40210683	40260060	49378	2	54132	NM_016861	-37671	ENSMUSG00000055044	PDZ and LIM domain 1 (elfin)
Smim20	5176	chr5	53534221	53535019	799	*	64	76	3995.96	105.139	10.4161	0.99126	1	0	799	Distal Intergenic	5	53424448	53435882	11435	1	66278	NM_001145433	109773	ENSMUSG00000061461	small integral membrane protein 20
Lin9	396	chr1	180465462	180466273	812	*	111	76	4067.05	140.01	16.9939	0.993732	1	0	812	Distal Intergenic	1	180468715	180518252	49538	1	72568	NM_001103182	-2442	ENSMUSG00000058729	lin-9 DREAM MuvB core complex component
Usp24	4818	chr4	106138949	106139948	1000	*	24	76	3783	57.299	11.1544	0.992591	1	0.012	1000	Intron (NR_151521/105244641, intron 4 of 4)	4	106173410	106298524	125115	1	329908	NM_183225	-33462	ENSMUSG00000028514	ubiquitin specific peptidase 24
Abcg8	3109	chr17	85008720	85010153	1434	*	40	76	3853.99	100.804	11.3396	0.992531	1	0	1434	Distal Intergenic	17	84990549	85007761	17213	1	67470	NR_104382	18171	ENSMUSG00000024254	ATP binding cassette subfamily G member 8
Slc46a1	1080	chr11	78341636	78341831	196	*	2	75	5791.71	227.204	20.9006	0.992681	0.999562	0	196	Distal Intergenic	11	78356527	78362771	6245	1	52466	NM_026740	-14696	ENSMUSG00000020829	solute carrier family 46, member 1
Mir5101	1487	chr12	75947531	75947731	201	*	6	75	4490.83	444.587	43.2125	0.992009	0.994509	0	201	Intron (NM_001005510/319565, intron 11 of 115)	12	75955877	75955959	83	1	100628610	NR_039560	-8146	ENSMUSG00000092922	microRNA 5101
Ash1l	4297	chr3	88912711	88912929	219	*	11	75	4637.37	215.502	22.9284	0.990892	0.999899	0	219	Intron (NM_138679/192195, intron 3 of 26)	3	88873119	88986682	113564	1	192195	NM_138679	39592	ENSMUSG00000028053	ASH1 like histone lysine methyltransferase
Gm42321	4948	chr4	131274188	131274489	302	*	14	75	4503.99	220.066	16.4128	0.991974	0.999856	0	302	Distal Intergenic	4	131421833	131437851	16019	2	105247176	NR_166702	163362	NA	predicted gene, 42321
Zfp52	2838	chr17	21749718	21750142	425	*	397	75	1342.02	1864.31	895.338	0.99625	0.992455	0	425	Exon (NR_131123/319870, exon 3 of 3)	17	21755801	21782863	27063	1	22710	NM_144515	-5659	ENSMUSG00000051341	zinc finger protein 52
Cyp20a1	114	chr1	60382966	60383127	162	*	1	74	5588.67	223.123	17.3304	0.99151	0.999957	0	162	Intron (NM_001313721/77951, intron 1 of 11)	1	60382459	60427219	44761	1	77951	NM_030013	507	ENSMUSG00000049439	cytochrome P450, family 20, subfamily a, polypeptide 1
Abcg8	3106	chr17	84977555	84977725	171	*	1	74	4493.97	208.906	17.572	0.991968	0.999857	0	171	Exon (NM_031884/27409, exon 8 of 13)	17	84983730	85007761	24032	1	67470	NM_001286005	-6005	ENSMUSG00000024254	ATP binding cassette subfamily G member 8
Tab2	456	chr10	7891972	7892227	256	*	15	74	5250	224.473	14.2269	0.99196	0.999911	0	256	Distal Intergenic	10	7781412	7831887	50476	2	68652	NM_138667	-60085	ENSMUSG00000015755	TGF-beta activated kinase 1/MAP3K7 binding protein 2
Gm41230	2135	chr14	99994102	99994413	312	*	12	74	4680.97	183.087	15.7969	0.991736	1	0	312	Distal Intergenic	14	99759981	99814340	54360	1	105245841	NR_167779	234121	ENSMUSG00000115580	predicted gene, 41230
Abhd8	6589	chr8	71909286	71909658	373	*	20	74	4797.82	96.378	17.2695	0.992317	0.99987	0	373	3' UTR	8	71909344	71916301	6958	2	64296	NM_022419	6643	ENSMUSG00000007950	abhydrolase domain containing 8
Pfn2	4228	chr3	57744309	57745509	1201	*	28	74	3450.92	64.8734	12.5839	0.991074	1	0.0124896	1201	Distal Intergenic	3	57749316	57755178	5863	2	18645	NM_019410	9669	ENSMUSG00000027805	profilin 2
Adamts2	931	chr11	50525753	50527149	1397	*	45	74	3608.99	57.8411	12.2737	0.999374	1	0	1397	Intron (NM_175643/216725, intron 2 of 21)	11	50492912	50698400	205489	1	216725	NM_175643	32841	ENSMUSG00000036545	a disintegrin-like and metallopeptidase (reprolysin type) with thrombospondin type 1 motif, 2
Pdzrn4	2465	chr15	92313285	92315044	1760	*	52	74	3395.88	177.303	15.562	0.999885	0.99994	0	1760	Intron (NM_001164593/239618, intron 3 of 9)	15	92294691	92669700	375010	1	239618	NM_001164593	18594	ENSMUSG00000036218	PDZ domain containing RING finger 4
LOC100043315	2493	chr15	95115711	95118251	2541	*	48	74	4651.4	86.88	15.7293	0.992439	1	0	2541	3' UTR	15	94995503	95047199	51697	2	100043315	NR_015482	-68512	ENSMUSG00000100603	uncharacterized LOC100043315
Or1ad1	936	chr11	50874881	50878194	3314	*	60	74	3899	103.355	16.6659	0.992221	0.999606	0	3314	Promoter	11	50875530	50876453	924	1	258913	NM_146911	0	ENSMUSG00000061952	olfactory receptor family 1 subfamily AD member 1
Cdh11	6696	chr8	102722872	102727386	4515	*	30	74	3785.97	66.1378	11.2796	0.991222	0.999722	0	4515	Distal Intergenic	8	103358727	103511743	153017	2	12552	NM_009866	784357	ENSMUSG00000031673	cadherin 11
Syde2	4499	chr3	145739659	145739814	156	*	14	73	5018.37	239.321	27.5597	0.999333	1	0	156	Distal Intergenic	3	145693625	145727475	33851	1	214804	NM_001166064	46034	ENSMUSG00000036863	synapse defective 1, Rho GTPase, homolog 2 (C. elegans)
Tmem117	2489	chr15	94649827	94650001	175	*	1	73	5660.83	283.76	28.6801	0.99271	0.999627	0	175	Intron (NM_178789/320709, intron 3 of 7)	15	94527066	94993978	466913	1	320709	NM_178789	122761	ENSMUSG00000063296	transmembrane protein 117
Rasal1	5361	chr5	120806766	120806984	219	*	3	73	4664.75	311.457	45.8657	0.992399	0.999965	0	219	Intron (NM_001359144/19415, intron 14 of 21)	5	120791434	120817662	26229	1	19415	NM_001359147	15332	ENSMUSG00000029602	RAS protein activator like 1 (GAP1 like)
Mir6336	3743	chr2	41436600	41436852	253	*	3	73	4553.92	186.577	10.9688	0.991355	1	0	253	Intron (NM_053011/94217, intron 7 of 90)	2	42337451	42337580	130	2	102465171	NR_105754	900728	ENSMUSG00000098660	microRNA 6336
Rnu6	5533	chr6	10338417	10338943	527	*	128	73	1666.42	1295.09	325.278	0.993253	0.995496	0	527	Distal Intergenic	6	10840587	10840693	107	2	19862	NR_003027	501750	ENSMUSG00000119272	U6 small nuclear RNA
Oxgr1	2158	chr14	120391085	120392784	1700	*	64	73	3537	182.587	21.0907	0.999875	1	0	1700	Distal Intergenic	14	120256997	120279847	22851	2	239283	NM_001001490	-111238	ENSMUSG00000044819	oxoglutarate (alpha-ketoglutarate) receptor 1
S100a10	4310	chr3	93462343	93464313	1971	*	45	73	3443.62	61.0279	19.2523	0.917779	1	0	1971	Promoter	3	93462424	93471952	9529	1	20194	NM_009112	0	ENSMUSG00000041959	S100 calcium binding protein A10 (calpactin)
Amy2b	4395	chr3	112926379	112928711	2333	*	40	73	3713	117.15	20.9731	0.99207	0.999659	0	2333	Distal Intergenic	3	113054972	113064043	9072	2	545562	NM_001190403	135332	ENSMUSG00000083079	amylase 2b
Dusp22	1702	chr13	30836525	30838992	2468	*	22	73	3192.51	64.5118	7.21792	1	1	0	2468	Distal Intergenic	13	30844042	30895215	51174	1	105352	NM_001037955	-5050	ENSMUSG00000069255	dual specificity phosphatase 22
Hoxb13	1182	chr11	96088350	96088521	172	*	6	72	4978	234.221	22.1164	0.992506	0.999911	0	172	Distal Intergenic	11	96085142	96087436	2295	1	15408	NM_008267	3208	ENSMUSG00000049604	homeobox B13
Kcng3	3093	chr17	83937444	83937644	201	*	4	72	4148.57	200.433	20.1306	0.992833	0.99927	0	201	Intron (NM_153512/225030, intron 1 of 1)	17	83893386	83939324	45939	2	225030	NM_153512	1680	ENSMUSG00000045053	potassium voltage-gated channel, subfamily G, member 3
Trpv4	5322	chr5	114774203	114774418	216	*	7	72	4789	232.472	17.631	0.99224	1	0	216	Exon (NM_022017/63873, exon 4 of 16)	5	114760215	114796482	36268	2	63873	NM_022017	22064	ENSMUSG00000014158	transient receptor potential cation channel, subfamily V, member 4
Lnpep	2833	chr17	17857883	17858116	234	*	21	72	4448.85	178.115	10.6759	1	0.999731	0	234	Distal Intergenic	17	17747985	17844751	96767	2	240028	NM_172827	-13132	ENSMUSG00000023845	leucyl/cystinyl aminopeptidase
Ubap1l	7010	chr9	65265157	65265418	262	*	6	72	4425	194.42	17.8821	0.991642	0.999949	0	262	Intron (NM_016688/50996, intron 4 of 4)	9	65268311	65287495	19185	1	208080	NM_001373909	-2893	ENSMUSG00000086228	ubiquitin-associated protein 1-like
Gm31747	5706	chr6	73952187	73952483	297	*	7	72	4789.88	179.051	11.7794	0.991255	1	0	297	Distal Intergenic	6	73563092	73585656	22565	2	102634075	NR_157242	-366531	ENSMUSG00000107441	predicted gene, 31747
Papss1	4449	chr3	131425954	131426260	307	*	11	72	4301.42	176.228	18.8042	0.992188	0.999531	0	307	Distal Intergenic	3	131271793	131349432	77640	1	23971	NM_001289477	154161	ENSMUSG00000028032	3'-phosphoadenosine 5'-phosphosulfate synthase 1
Dtx4	3403	chr19	12511921	12512239	319	*	13	72	4057	192.994	19.855	0.990949	0.999793	0	319	Distal Intergenic	19	12443700	12479360	35661	2	207521	NM_172442	-32561	ENSMUSG00000039982	deltex 4, E3 ubiquitin ligase
Ppcdc	6971	chr9	57357135	57357505	371	*	42	72	4027.93	232.108	23.0977	0.993001	1	0	371	Intron (NM_001301634/56807, intron 3 of 6)	9	57321244	57347397	26154	2	66812	NR_152146	-9738	ENSMUSG00000063849	phosphopantothenoylcysteine decarboxylase
Wwox	6746	chr8	115581367	115581779	413	*	37	72	4649.42	146.322	23.7276	0.999928	0.999941	0	413	Intron (NM_019573/80707, intron 8 of 8)	8	115166392	116079451	913060	1	80707	NM_019573	414975	ENSMUSG00000004637	WW domain-containing oxidoreductase
Mir7225	4333	chr3	97608796	97609231	436	*	58	72	3762.86	178.592	13.7039	1	0.999884	0	436	Exon (NM_001039376/83679, exon 38 of 47)	3	97597825	97597878	54	2	102466229	NR_106084	-10918	ENSMUSG00000098381	microRNA 7225
Dynlt5	4802	chr4	102777978	102778869	892	*	54	72	3478	70.9193	13.9751	0.993163	1	0	892	Exon (NM_001285852/73094, exon 16 of 26)	4	102835900	102861773	25874	1	67344	NM_001374706	-57031	ENSMUSG00000028523	dynein light chain Tctex-type 5
Gm10440	5179	chr5	54853309	54855353	2045	*	48	72	3706.6	60.402	6.83589	0.99107	0.999837	0	2045	Distal Intergenic	5	54507334	54515884	8551	1	330086	NR_038045	345975	ENSMUSG00000105912	predicted gene 10440
Mir6996	3669	chr2	26363980	26364162	183	*	3	71	4726.87	283.393	37.7932	0.993301	0.999649	0	183	Exon (NM_008714/18128, exon 16 of 34)	2	26360071	26360131	61	2	102465602	NR_105962	-3849	ENSMUSG00000098548	microRNA 6996
Vac14	6729	chr8	111364175	111364394	220	*	3	71	5050	228.245	23.6421	0.992483	0.999917	0	220	Intron (NR_151675/234729, intron 9 of 17)	8	111345199	111447031	101833	1	234729	NR_151674	18976	ENSMUSG00000010936	Vac14 homolog (S. cerevisiae)
Parva	6253	chr7	112071890	112072144	255	*	18	71	3702.97	199.918	27.0982	0.999891	0.999255	0	255	Intron (NM_020606/57342, intron 1 of 12)	7	112026913	112190895	163983	1	57342	NM_020606	44977	ENSMUSG00000030770	parvin, alpha
Hdac4	203	chr1	92186839	92187098	260	*	5	71	4294.96	217.446	18.9305	0.992789	0.999715	0	260	Distal Intergenic	1	91856501	92108063	251563	2	208727	NM_207225	-78776	ENSMUSG00000026313	histone deacetylase 4
Ptch1	1815	chr13	63711094	63711372	279	*	17	71	4139.89	166.068	8.59768	0.998773	0.999939	0	279	Intron (NM_008957/19206, intron 2 of 23)	13	63656142	63713549	57408	2	19206	NM_008957	2177	ENSMUSG00000021466	patched 1
Mir3100	5978	chr7	18822542	18822947	406	*	42	71	4064	256.815	36.4002	0.99282	1	0	406	Exon (NM_001190490/13400, exon 10 of 16)	7	18820753	18820817	65	1	100526504	NR_037282	1789	ENSMUSG00000092659	microRNA 3100
Arid1b	2793	chr17	5024852	5025279	428	*	87	71	3720.65	219.944	29.5988	1	0.999836	0	428	Distal Intergenic	17	5045349	5397931	352583	1	239985	NM_001085355	-20070	ENSMUSG00000069729	AT rich interactive domain 1B (SWI-like)
4933440M02Rik	6300	chr7	124940286	124940723	438	*	62	71	3924	234.877	27.0216	0.9928	1	0	438	Intron (NR_045803/71208, intron 2 of 3)	7	124930954	124948958	18005	2	71208	NR_045803	8235	ENSMUSG00000045928	RIKEN cDNA 4933440M02 gene
Epb41l4a	3198	chr18	34233087	34233633	547	*	40	71	3978.98	46.8501	4.54748	0.991724	1	0	547	Distal Intergenic	18	33929380	34140259	210880	2	13824	NM_013512	-92828	ENSMUSG00000024376	erythrocyte membrane protein band 4.1 like 4a
Acoxl	3910	chr2	127726912	127727665	754	*	78	71	2828	86.496	8.09251	0.992961	0.999873	0	754	Intron (NM_028765/74121, intron 8 of 17)	2	127696548	127965812	269265	1	74121	NM_028765	30364	ENSMUSG00000027380	acyl-Coenzyme A oxidase-like
Tbx18	7064	chr9	87560979	87564940	3962	*	20	71	3888.82	85.2802	17.1935	0.992623	0.995631	0	3962	Distal Intergenic	9	87584853	87613313	28461	2	76365	NM_023814	48373	ENSMUSG00000032419	T-box18
Tusc1	4759	chr4	93751725	93757020	5296	*	36	71	3855	136.083	28.5454	0.991807	0.999447	0	5296	Distal Intergenic	4	93222385	93223748	1364	2	69136	NM_026954	-527977	ENSMUSG00000054000	tumor suppressor candidate 1
Gtf2a1	1549	chr12	91482047	91482278	232	*	19	70	4283.94	212.491	22.9309	0.998534	0.999906	0	232	Intron (NM_001113404/22095, intron 7 of 8)	12	91522036	91556423	34388	2	83602	NM_031391	74145	ENSMUSG00000020962	general transcription factor II A, 1
Sh2d4b	2029	chr14	40631666	40631924	259	*	3	70	3950	211.375	19.0612	0.991222	0.999824	0	259	Intron (NM_001316748/52588, intron 7 of 8)	14	40582341	40623630	41290	2	328381	NM_001368701	-8036	ENSMUSG00000037833	SH2 domain containing 4B
Megf11	7006	chr9	64428058	64428332	275	*	7	70	4317.87	210.135	16.1655	0.992414	0.999768	0	275	Intron (NM_172522/214058, intron 4 of 22)	9	64292908	64616487	323580	1	214058	NM_001134399	135150	ENSMUSG00000036466	multiple EGF-like-domains 11
Nop2	5865	chr6	125104132	125104441	310	*	16	70	4170.69	347.429	37.3654	0.993145	0.99988	0	310	Intron (NM_001346610/107932, intron 37 of 38)	6	125108846	125121716	12871	1	110109	NM_138747	-4405	ENSMUSG00000038279	NOP2 nucleolar protein
Mfsd5	2535	chr15	102195856	102196240	385	*	15	70	4152.22	134.912	13.3188	0.991736	0.999924	0	385	Distal Intergenic	15	102187891	102190179	2289	1	106073	NM_134100	7965	ENSMUSG00000045665	major facilitator superfamily domain containing 5
Lmo1	6241	chr7	108836581	108836988	408	*	58	70	3559.84	169.223	22.0222	0.999788	1	0	408	Distal Intergenic	7	108737772	108774414	36643	2	109594	NM_001302205	-62167	ENSMUSG00000036111	LIM domain only 1
Renbp	7219	chrX	72990672	72991111	440	*	34	70	4032.95	144.214	11.3101	0.990894	0.999931	0	440	Exon (NM_008224/15161, exon 20 of 26)	20	72965727	72974456	8730	2	19703	NM_023132	-16216	ENSMUSG00000031387	renin binding protein
Gm36221	2456	chr15	89438902	89439592	691	*	28	70	3914	49.0043	6.00783	0.990118	0.999128	0	691	Intron (NM_021423/58234, intron 21 of 21)	15	89451373	89452408	1036	2	102640064	NR_155423	12816	NA	predicted gene, 36221
Nup205	5588	chr6	35170586	35171384	799	*	58	70	3330.66	108.599	9.95596	0.992652	0.999708	0	799	Exon (NM_027513/70699, exon 8 of 43)	6	35154551	35224533	69983	1	70699	NM_027513	16035	ENSMUSG00000038759	nucleoporin 205
Adgrg1	6677	chr8	95686363	95687295	933	*	18	70	4280	35.4084	7.15465	0.991275	1	0	933	Distal Intergenic	8	95703737	95740836	37100	1	14766	NM_001198894	-16442	ENSMUSG00000031785	adhesion G protein-coupled receptor G1
Ror1	4780	chr4	100038646	100041006	2361	*	34	70	3134.37	75.3986	10.0284	0.991899	1	0.00211775	2361	Intron (NM_001312690/26563, intron 1 of 3)	4	99952988	100302003	349016	1	26563	NM_013845	85658	ENSMUSG00000035305	receptor tyrosine kinase-like orphan receptor 1
Tesc	5344	chr5	118198086	118201254	3169	*	12	70	3967	53.8807	7.90698	0.991914	1	0.00031556	3169	3' UTR	5	118165808	118199943	34136	1	57816	NR_151582	32278	ENSMUSG00000029359	tescalcin
Platr4	4178	chr3	41328715	41332152	3438	*	32	70	3670	84.3871	9.58171	0.991121	1	0	3438	Distal Intergenic	3	41442116	41447634	5519	2	78706	NR_040385	115482	ENSMUSG00000097639	pluripotency associated transcript 4
Fry	5506	chr5	150275410	150275591	182	*	11	69	4480.95	199.747	16.1106	1	0.999949	0	182	Intron (NM_172887/320365, intron 7 of 60)	5	150183395	150421218	237824	1	320365	NM_172887	92015	ENSMUSG00000056602	FRY microtubule binding protein
Galnt2	6809	chr8	125016368	125016594	227	*	4	69	4431	198.044	18.3026	0.991367	0.999945	0	227	Intron (NM_139272/108148, intron 1 of 15)	8	124958133	125072461	114329	1	108148	NM_139272	58235	ENSMUSG00000089704	polypeptide N-acetylgalactosaminyltransferase 2
Klhl11	1199	chr11	100350499	100350728	230	*	6	69	4784	229.017	19.7143	0.992254	0.99987	0	230	Intron (NR_155072/217194, intron 2 of 2)	11	100347948	100363608	15661	2	217194	NR_155072	12880	ENSMUSG00000048732	kelch-like 11
Vmn2r56	5961	chr7	12468524	12468760	237	*	15	69	4253.41	166.696	11.0037	0.999559	0.999828	0	237	Distal Intergenic	7	12427925	12467032	39108	2	629079	NM_001104648	-1492	ENSMUSG00000090762	vomeronasal 2, receptor 56
4933402C06Rik	6043	chr7	39826574	39826856	283	*	6	69	4269.65	174.565	12.8805	0.991349	0.999892	0	283	Distal Intergenic	7	40324161	40340684	16524	1	71029	NR_045504	-497305	ENSMUSG00000102004	RIKEN cDNA 4933402C06 gene
Gins2	6780	chr8	121298628	121298914	287	*	6	69	3869.94	214.7	12.1222	0.991832	1	0	287	Intron (NM_198671/382034, intron 9 of 15)	8	121308005	121315814	7810	2	272551	NM_178856	16900	ENSMUSG00000031821	GINS complex subunit 2 (Psf2 homolog)
Dcc	3302	chr18	72707583	72708116	534	*	28	69	3631	55.8858	8.50799	0.99247	0.998464	0	534	Distal Intergenic	18	71386703	72484140	1097438	2	13176	NM_007831	-223443	ENSMUSG00000060534	deleted in colorectal carcinoma
Il1rapl1	7226	chrX	87414716	87416034	1319	*	28	69	3479	58.1357	9.49158	0.991071	1	0	1319	Distal Intergenic	20	85784543	87159554	1375012	2	331461	NM_001160403	-255162	ENSMUSG00000052372	interleukin 1 receptor accessory protein-like 1
Pmp22	987	chr11	63299996	63301422	1427	*	44	69	3677	89.2046	8.62211	0.99201	0.999693	0	1427	Distal Intergenic	11	63023629	63050373	26745	1	18858	NM_001302260	276367	ENSMUSG00000018217	peripheral myelin protein 22
Septin5	2727	chr16	18513520	18514971	1452	*	54	69	3540.89	97.6866	11.5939	0.991511	0.999818	0	1452	Distal Intergenic	16	18440561	18448688	8128	2	18951	NM_213614	-64832	ENSMUSG00000072214	septin 5
Lrrfip1	194	chr1	90984162	90986576	2415	*	20	69	3862.57	36.9164	10.341	0.990613	0.999483	0	2415	Intron (NM_001111312/16978, intron 1 of 12)	1	90981166	91056666	75501	1	16978	NM_008515	2996	ENSMUSG00000026305	leucine rich repeat (in FLII) interacting protein 1
Rn18s	3006	chr17	40155780	40158964	3185	*	114	69	3517.19	324.485	231.205	0.338583	0.76961	0	3185	Promoter	17	40157245	40159093	1849	1	19791	NR_003278	0	ENSMUSG00000119584	18S ribosomal RNA
Ngf	4352	chr3	102359862	102360101	240	*	0	68	4224.9	71.6042	7.6549	0.9914	1	0	240	Distal Intergenic	3	102377235	102428329	51095	1	18049	NM_001112698	-17134	ENSMUSG00000027859	nerve growth factor
Fgfr1op2	5941	chr6	146486237	146486660	424	*	20	68	3519.94	140.8	11.9146	0.991485	0.999858	0	424	Intron (NM_001347513/67529, intron 1 of 5)	6	146479409	146500696	21288	1	67529	NM_026218	6828	ENSMUSG00000040242	FGFR1 oncogene partner 2
Guca2a	4882	chr4	119498209	119498861	653	*	33	68	3275	42.0888	5.22552	0.991237	0.999763	0	653	Distal Intergenic	4	119494929	119496662	1734	1	14915	NM_008190	3280	ENSMUSG00000023247	guanylate cyclase activator 2a (guanylin)
1700026J14Rik	5625	chr6	48507279	48508042	764	*	48	68	3125.91	113.293	6.34216	1	0.999833	0	764	Exon (NR_015597/58894, exon 6 of 7)	6	48513516	48514408	893	2	69432	NR_130985	6366	ENSMUSG00000097716	RIKEN cDNA 1700026J14 gene
Gdpd5	6219	chr7	99055364	99056193	830	*	21	68	3083.92	40.0976	6.74091	0.991623	1	0	830	Intron (NM_001362166/233552, intron 3 of 18)	7	99030725	99111081	80357	1	233552	NM_201352	24639	ENSMUSG00000035314	glycerophosphodiester phosphodiesterase domain containing 5
Gsdme	5633	chr6	50239666	50240836	1171	*	44	68	3212.99	89.0538	13.6486	0.999887	1	0.0136635	1171	Distal Intergenic	6	50184381	50238749	54369	2	54722	NM_018769	-917	ENSMUSG00000029821	gasdermin E
Psg20	5977	chr7	18420898	18421138	241	*	39	67	4357.97	199.734	17.6076	0.999899	1	0	241	Distal Intergenic	7	18408291	18419917	11627	2	434540	NM_054058	-981	ENSMUSG00000063305	pregnancy-specific beta-1-glycoprotein 20
Kif13b	2076	chr14	64878476	64878786	311	*	41	67	4643.84	318.042	46.1105	0.999756	0.995435	0	311	Distal Intergenic	14	64889990	65047066	157077	1	16554	NM_001081177	-11204	ENSMUSG00000060012	kinesin family member 13B
Zdhhc5	3824	chr2	84550977	84551339	363	*	220	67	3382.88	1008.23	182.167	0.990016	0.99309	0	363	Distal Intergenic	2	84518264	84545508	27245	2	228136	NM_144887	-5469	ENSMUSG00000034075	zinc finger, DHHC domain containing 5
Ercc6l2	1817	chr13	64057762	64058128	367	*	32	67	4420.63	165.289	11.4465	0.992341	1	0	367	Distal Intergenic	13	63963054	64048115	85062	1	76251	NM_001013608	94708	ENSMUSG00000021470	excision repair cross-complementing rodent repair deficiency, complementation group 6 like 2
Usp2	6923	chr9	43969347	43969772	426	*	34	67	3564.89	170.486	21.0194	0.992787	1	0	426	Distal Intergenic	9	43978318	44006924	28607	1	53376	NM_198092	-8546	ENSMUSG00000032010	ubiquitin specific peptidase 2
Zfp462	4642	chr4	55012696	55013175	480	*	38	67	3400	176.798	13.2128	0.992211	0.999832	0	480	Exon (NM_172867/242466, exon 3 of 13)	4	54947945	55083563	135619	1	242466	NM_172867	64751	ENSMUSG00000060206	zinc finger protein 462
4930583K01Rik	6272	chr7	117844663	117845142	480	*	67	67	3627	160.26	18.4849	0.991406	1	0	480	Exon (NR_027879/67745, exon 2 of 2)	7	117843130	117844774	1645	1	67745	NR_027879	1533	ENSMUSG00000055159	RIKEN cDNA 4930583K01 gene
Slc4a4	5246	chr5	89284667	89285156	490	*	54	67	2498.99	132.633	16.9607	0.991882	0.99966	0	490	Intron (NM_001136260/54403, intron 12 of 24)	5	89175825	89387515	211691	1	54403	NM_001359213	108842	ENSMUSG00000060961	solute carrier family 4 (anion exchanger), member 4
Nr4a3	4624	chr4	47979699	47980234	536	*	52	67	3404.99	138.614	13.2295	0.99146	1	0	536	Distal Intergenic	4	48045305	48057839	12535	1	18124	NM_001307989	-65071	ENSMUSG00000028341	nuclear receptor subfamily 4, group A, member 3
4933402J10Rik	5182	chr5	59518013	59518897	885	*	782	67	1429.57	1211.08	113.415	0.999952	0.999931	0	885	Distal Intergenic	5	60120462	60143345	22884	2	71057	NR_040682	624448	ENSMUSG00000106013	RIKEN cDNA 4933402J10 gene
Xxylt1	2635	chr16	30790716	30791615	900	*	9	67	3762	12.0867	4.5062	0.990826	1	0	900	Intron (NM_198626/268880, intron 3 of 3)	16	30774321	30900250	125930	2	268880	NM_198626	108635	ENSMUSG00000047434	xyloside xylosyltransferase 1
Ostf1	3423	chr19	18578089	18579042	954	*	58	67	3334	76.6216	17.0742	0.992801	0.999561	0	954	Intron (NM_017375/20409, intron 2 of 9)	19	18557728	18609177	51450	2	20409	NM_017375	30135	ENSMUSG00000024725	osteoclast stimulating factor 1
1700122O11Rik	3011	chr17	48332246	48333218	973	*	25	67	3251.88	106.219	7.22167	0.991985	0.995935	0	973	Distal Intergenic	17	48347554	48349102	1549	2	76651	NM_029689	15884	ENSMUSG00000094928	RIKEN cDNA 1700122O11 gene
1700049E17Rik1	2033	chr14	41311600	41312661	1062	*	2	67	771.99	1789.79	1137.81	0.993958	0.975162	0	1062	Distal Intergenic	14	41295168	41303262	8095	1	666214	NM_001358038	16432	ENSMUSG00000079271	RIKEN cDNA 1700049E17 gene, gene 1
Ano1	6387	chr7	144251507	144254397	2891	*	63	67	3803	143.643	14.3163	0.992632	0.99941	0	2891	Intron (NM_001242349/101772, intron 1 of 24)	7	144142286	144292310	150025	2	101772	NM_001242349	37913	ENSMUSG00000031075	anoctamin 1, calcium activated chloride channel
Nckap5	256	chr1	126530471	126533617	3147	*	50	67	3441.99	130.802	13.8088	0.991964	0.999291	0	3147	Intron (NM_001081756/210356, intron 2 of 16)	1	125841373	126420664	579292	2	210356	NM_172484	-109807	ENSMUSG00000049690	NCK-associated protein 5
Vtcn1	4344	chr3	100738590	100742106	3517	*	22	67	2948.73	95.5436	12.3894	0.991276	0.999877	0	3517	Intron (NM_178594/242122, intron 1 of 5)	3	100732775	100804238	71464	1	242122	NM_178594	5815	ENSMUSG00000051076	V-set domain containing T cell activation inhibitor 1
Mir7241	7022	chr9	67603346	67603531	186	*	3	66	4677.98	214.64	18.3375	0.992037	0.999951	0	186	Distal Intergenic	9	67634999	67635062	64	2	102466824	NR_106100	31531	ENSMUSG00000098937	microRNA 7241
Pwp2	617	chr10	78039736	78039943	208	*	1	66	4144.93	194.188	23.2825	0.991062	0.999714	0	208	Exon (NM_001081055/216131, exon 14 of 23)	10	78006744	78020983	14240	2	110816	NM_029546	-18753	ENSMUSG00000032834	PWP2 periodic tryptophan protein homolog (yeast)
Mir1904	1918	chr13	110081174	110081507	334	*	11	66	4226	172.584	16.5221	0.992176	0.999881	0	334	Intron (NM_011056/238871, intron 13 of 16)	13	110040343	110040422	80	1	100316683	NR_035442	40831	ENSMUSG00000084651	microRNA 1904
Extl3	2080	chr14	65304604	65305016	413	*	3	66	3306.77	240.37	101.586	0.993163	0.999867	0	413	Intron (NM_001360385/54616, intron 2 of 5)	14	65289508	65335555	46048	2	54616	NM_001360385	30539	ENSMUSG00000021978	exostosin-like glycosyltransferase 3
Sumo1	110	chr1	59654239	59655412	1174	*	30	66	3474	69.6917	9.63739	0.99078	1	0	1174	Intron (NM_001013771/381260, intron 13 of 19)	1	59678593	59709993	31401	2	22218	NM_009460	54581	ENSMUSG00000026021	small ubiquitin-like modifier 1
Bicdl1	5329	chr5	115800684	115802134	1451	*	14	66	3449	90.9145	11.8138	0.991911	0.999369	0	1451	Exon (NM_001080808/75665, exon 5 of 9)	5	115786234	115791645	5412	2	75665	NR_151603	-9039	ENSMUSG00000041609	BICD family like cargo adaptor 1
Hivep3	4884	chr4	119782557	119784498	1942	*	0	66	1341.53	1069.04	288.57	0.991626	0.98587	0	1942	Intron (NM_010657/16656, intron 1 of 8)	4	119671875	119992608	320734	1	16656	NM_010657	110682	ENSMUSG00000028634	human immunodeficiency virus type I enhancer binding protein 3
Psg23	5976	chr7	18351362	18353476	2115	*	1	66	1396.73	1256.54	347.243	0.991803	0.985545	0	2115	Distal Intergenic	7	18340268	18350426	10159	2	56868	NM_020261	-936	ENSMUSG00000074359	pregnancy-specific beta-1-glycoprotein 23
Slco1c1	5908	chr6	141502199	141502386	188	*	12	65	4542.92	280.277	53.1501	0.992207	0.999812	0	188	Intron (NM_001177772/58807, intron 10 of 14)	6	141470080	141515903	45824	1	58807	NR_149743	32119	ENSMUSG00000030235	solute carrier organic anion transporter family, member 1c1
Psat1	3410	chr19	15853458	15853650	193	*	8	65	4543.97	160.699	17.0015	1	0.999941	0	193	Distal Intergenic	19	15882487	15901986	19500	2	107272	NM_001205339	48336	ENSMUSG00000024640	phosphoserine aminotransferase 1
1810013L24Rik	2562	chr16	8820674	8820912	239	*	5	65	4086.89	248.05	34.6025	0.993146	1	0	239	Distal Intergenic	16	8647964	8676788	28825	1	69053	NM_001081400	172710	ENSMUSG00000022507	RIKEN cDNA 1810013L24 gene
1700055D16Rik	5889	chr6	134705421	134705684	264	*	11	65	4269.67	161.595	11.6859	0.99994	0.999748	0	264	Intron (NM_001048054/70686, intron 4 of 6)	6	134769323	134798383	29061	1	105242798	NR_151454	-63639	NA	RIKEN cDNA 1700055D16 gene
Shox2	4242	chr3	66772306	66772580	275	*	3	65	3655.92	226.444	22.1141	0.992599	0.999955	0	275	Distal Intergenic	3	66879056	66886144	7089	2	20429	NM_001302358	113564	ENSMUSG00000027833	short stature homeobox 2
Adam12	6336	chr7	133671801	133672214	414	*	61	65	3159.87	161.01	13.4403	1	0.999566	0	414	Intron (NM_007400/11489, intron 3 of 22)	7	133484929	133826826	341898	2	11489	NM_007400	154612	ENSMUSG00000054555	a disintegrin and metallopeptidase domain 12 (meltrin alpha)
Kcnc3	6061	chr7	44236061	44236677	617	*	34	65	3198.99	68.2593	7.06952	0.992247	1	0	617	Promoter	7	44236781	44254175	17395	1	16504	NM_001385634	-104	ENSMUSG00000062785	potassium voltage gated channel, Shaw-related subfamily, member 3
Camk4	3195	chr18	33130030	33130833	804	*	116	65	3437.71	170.986	22.9088	0.992122	1	0.0124378	804	Intron (NM_009793/12326, intron 1 of 10)	18	33072094	33328820	256727	1	12326	NM_009793	57936	ENSMUSG00000038128	calcium/calmodulin-dependent protein kinase IV
Dnm2	6855	chr9	21344720	21345621	902	*	18	65	2965	32.6574	4.94618	0.990985	1	0	902	Intron (NM_001039520/13430, intron 1 of 20)	9	21336204	21419055	82852	1	13430	NM_001357721	8516	ENSMUSG00000033335	dynamin 2
Trp53rkb	4026	chr2	166634267	166635276	1010	*	39	65	3102	67.5752	7.03293	0.991139	1	0	1010	Promoter	2	166635687	166641412	5726	1	76367	NM_023815	-411	ENSMUSG00000042854	transformation related protein 53 regulating kinase B
Slc24a3	3950	chr2	145136781	145141266	4486	*	21	65	2880	26.5156	5.70083	0.992575	0.999332	0	4486	Intron (NM_001356497/94249, intron 2 of 16)	2	145084531	145484085	399555	1	94249	NM_053195	52250	ENSMUSG00000063873	solute carrier family 24 (sodium/potassium/calcium exchanger), member 3
4922502B01Rik	6724	chr8	109923914	109924106	193	*	0	64	4725.98	166.394	11.6147	0.990807	0.999884	0	193	Intron (NR_126329/628686, intron 5 of 9)	8	109871871	109976377	104507	2	105243282	NR_151498	52271	NA	RIKEN cDNA 4922502B01 gene
4930548G14Rik	2269	chr15	46983060	46983282	223	*	2	64	4769.85	288.623	31.4891	0.9924	0.999859	0	223	Distal Intergenic	15	46486701	46503254	16554	1	75281	NR_045811	496359	ENSMUSG00000051198	RIKEN cDNA 4930548G14 gene
Wnt5a	1996	chr14	27799111	27799396	286	*	23	64	2760.94	162.493	18.1177	1	0.999737	0	286	Intron (NM_001347497/238988, intron 14 of 19)	14	28227430	28249404	21975	1	22418	NM_009524	-428034	ENSMUSG00000021994	wingless-type MMTV integration site family, member 5A
Ece1	4977	chr4	137617118	137617483	366	*	31	64	4217.81	182.601	15.1931	0.999232	1	0	366	Intron (NM_199307/230857, intron 1 of 19)	4	137640869	137692539	51671	1	230857	NM_001369177	-23386	ENSMUSG00000057530	endothelin converting enzyme 1
1700121N20Rik	1579	chr12	106265713	106266079	367	*	410	64	1531.2	2159.42	339.687	0.999927	0.999532	0	367	Distal Intergenic	12	106408911	106413925	5015	2	76639	NR_036593	147846	ENSMUSG00000092066	RIKEN cDNA 1700121N20 gene
Gja4	4921	chr4	127190295	127190670	376	*	28	64	3193.22	78.0213	11.1936	0.992565	0.999666	0	376	Distal Intergenic	4	127205213	127207832	2620	2	14612	NM_008120	17162	ENSMUSG00000050234	gap junction protein, alpha 4
Atg16l2	6227	chr7	100938175	100938609	435	*	48	64	3259.71	158.821	12.9156	1	0.999748	0	435	Distal Intergenic	7	100938823	100951295	12473	2	73683	NM_001111111	12686	ENSMUSG00000047767	autophagy related 16-like 2 (S. cerevisiae)
Ccdc121rt1	403	chr1	181356750	181357471	722	*	40	64	3546.99	88.0651	9.84928	0.992421	0.998824	0	722	Distal Intergenic	1	181337198	181339016	1819	2	403180	NM_207280	-17734	ENSMUSG00000050625	coiled-coil domain containing 121, retrogene 1
Ubc	5391	chr5	125476980	125477173	194	*	4	63	4136.61	184.211	19.2871	0.810702	0.905791	0	194	Distal Intergenic	5	125463029	125467081	4053	2	22190	NM_019639	-9899	ENSMUSG00000008348	ubiquitin C
Slc38a7	6685	chr8	96567733	96567931	199	*	2	63	4368.97	210.704	14.8035	0.991415	0.999952	0	199	Intron (NM_172758/234595, intron 10 of 11)	8	96562551	96580119	17569	2	234595	NM_172758	12188	ENSMUSG00000036534	solute carrier family 38, member 7
Sox8	2857	chr17	25766817	25767025	209	*	1	63	3674.67	226.072	21.3526	0.991901	0.999858	0	209	Distal Intergenic	17	25784867	25789660	4794	2	20681	NM_011447	22635	ENSMUSG00000024176	SRY (sex determining region Y)-box 8
Farsa	6633	chr8	85582396	85582818	423	*	45	63	3518.05	157.402	10.1699	0.992478	0.999806	0	423	Distal Intergenic	8	85583615	85595886	12272	1	66590	NM_025648	-797	ENSMUSG00000003808	phenylalanyl-tRNA synthetase, alpha subunit
Cdk1	590	chr10	69192190	69192688	499	*	47	63	3074.69	156.958	15.1078	0.991962	0.999928	0	499	Distal Intergenic	10	69170978	69188742	17765	2	12534	NM_007659	-3448	ENSMUSG00000019942	cyclin-dependent kinase 1
Cdk5rap3	1187	chr11	96785109	96785918	810	*	56	63	2950.11	162.423	23.5054	0.999935	0.999861	0	810	Distal Intergenic	11	96798251	96807227	8977	2	80280	NM_001363256	21309	ENSMUSG00000018669	CDK5 regulatory subunit associated protein 3
Ovca2	1052	chr11	75072910	75073803	894	*	34	63	3133.96	127.298	21.216	1	0.999657	0	894	Intron (NM_144491/116905, intron 6 of 12)	11	75066769	75069634	2866	2	246257	NM_027136	-3276	ENSMUSG00000038268	candidate tumor suppressor in ovarian cancer 2
Gc	5248	chr5	89625395	89627377	1983	*	56	63	2711.94	42.8764	9.41182	0.990913	1	0	1983	Distal Intergenic	5	89565370	89605757	40388	2	14473	NM_008096	-19638	ENSMUSG00000035540	vitamin D binding protein
Or8b46	6903	chr9	38453269	38455676	2408	*	16	63	2990	37.0723	6.49628	0.992121	0.999714	0	2408	Distal Intergenic	9	38449178	38451125	1948	1	258807	NM_146811	4091	ENSMUSG00000060114	olfactory receptor family 8 subfamily B member 46
A330076C08Rik	1739	chr13	44398744	44403038	4295	*	18	63	3233	43.3437	10.0644	0.991535	0.999485	0	4295	Distal Intergenic	13	44347065	44369963	22899	2	100503592	NR_045088	-28781	ENSMUSG00000113186	RIKEN cDNA A330076C08 gene
Zdhhc14	2796	chr17	5606953	5607150	198	*	14	62	3714.81	172.394	14.5027	0.860143	0.956601	0	198	Intron (NM_146073/224454, intron 1 of 8)	17	5542875	5804166	261292	1	224454	NM_146073	64078	ENSMUSG00000034265	zinc finger, DHHC domain containing 14
Med1	1191	chr11	98081872	98082089	218	*	17	62	4529.84	157.349	10.8985	0.999936	1	0	218	Intron (NM_001361950/19014, intron 1 of 17)	11	98044487	98083732	39246	2	19014	NM_013634	1643	ENSMUSG00000018160	mediator complex subunit 1
Med13l	5350	chr5	118574288	118574564	277	*	2	62	3571.36	139.365	11.6235	0.9921	0.999923	0	277	Distal Intergenic	5	118698784	118903502	204719	1	76199	NM_001347445	-124220	ENSMUSG00000018076	mediator complex subunit 13-like
Gata6os	3153	chr18	11053593	11053917	325	*	8	62	4157.92	167.222	13.9145	0.991898	0.99994	0	325	Intron (NM_010258/14465, intron 1 of 6)	18	11049929	11052567	2639	2	68434	NR_105022	-1026	ENSMUSG00000097222	GATA binding protein 6, opposite strand
Mc2r	3290	chr18	68706688	68707052	365	*	26	62	3666.93	124.156	11.9808	0.999674	0.999353	0	365	Distal Intergenic	18	68539970	68562391	22422	2	17200	NM_008560	-144297	ENSMUSG00000045569	melanocortin 2 receptor
Gm14636	7183	chrX	19120356	19120748	393	*	40	62	3285.87	158.781	12.4069	0.998218	0.999802	0	393	Distal Intergenic	20	19022710	19104089	81380	2	100503338	NR_168020	-16267	NA	predicted gene 14636
Ccdc32	3880	chr2	118833286	118833761	476	*	47	62	3924.84	170.338	16.8782	0.991956	0.999893	0	476	Distal Intergenic	2	118848260	118859874	11615	2	269336	NM_199310	26113	ENSMUSG00000039983	coiled-coil domain containing 32
Gjb6	2056	chr14	57459446	57459932	487	*	15	62	3403.98	63.1068	7.87302	0.981187	1	0	487	Distal Intergenic	14	57360758	57371068	10311	2	14623	NM_001271663	-88378	ENSMUSG00000040055	gap junction protein, beta 6
Ppa2	4455	chr3	133083257	133084226	970	*	22	62	2856	43.6567	7.93067	0.991932	0.999794	0	970	3' UTR	3	133015871	133083996	68126	1	74776	NM_146141	67386	ENSMUSG00000028013	pyrophosphatase (inorganic) 2
Prl8a2	1691	chr13	27525886	27526999	1114	*	50	62	3312.43	135.24	12.2946	0.992777	0.99977	0	1114	Distal Intergenic	13	27529656	27538198	8543	1	13529	NM_001289919	-2657	ENSMUSG00000018259	prolactin family 8, subfamily a, member 2
Fas	3600	chr19	34291689	34291904	216	*	2	61	4047.39	193.792	12.1059	0.991981	0.997337	0	216	Intron (NM_007987/14102, intron 2 of 8)	19	34268059	34305170	37112	1	14102	NM_007987	23630	ENSMUSG00000024778	Fas (TNF receptor superfamily member 6)
Pkdcc	3088	chr17	83513038	83513266	229	*	0	61	4400.42	107.205	8.93923	0.991239	0.999815	0	229	Distal Intergenic	17	83522712	83532498	9787	1	106522	NM_134117	-9446	ENSMUSG00000024247	protein kinase domain containing, cytoplasmic
Fndc1	2807	chr17	8043928	8044158	231	*	14	61	3330.76	155.515	14.0906	0.999798	1	0	231	Intron (NM_001081416/68655, intron 1 of 20)	17	7957401	8046134	88734	2	68655	NM_001081416	1976	ENSMUSG00000071984	fibronectin type III domain containing 1
Neurod6	5664	chr6	55625093	55625366	274	*	1	61	4149.88	148.584	10.3692	0.991367	1	0	274	Distal Intergenic	6	55654804	55658248	3445	2	11922	NM_009717	32882	ENSMUSG00000037984	neurogenic differentiation 6
Zfp609	7012	chr9	65759628	65759906	279	*	25	61	3465.94	172.803	11.7443	0.998581	1	0	279	Intron (NM_001170907/56404, intron 10 of 11)	9	65598865	65734846	135982	2	214812	NM_172536	-24782	ENSMUSG00000040524	zinc finger protein 609
Trib1	2304	chr15	59447905	59448330	426	*	442	61	3166.33	1684.39	492.282	0.992368	0.999842	0	426	Intron (NM_026746/68501, intron 4 of 6)	15	59520503	59528948	8446	1	211770	NM_144549	-72173	ENSMUSG00000032501	tribbles pseudokinase 1
Gm6721	667	chr10	85627415	85628017	603	*	24	61	2768.41	64.257	7.56872	1	1	0	603	Distal Intergenic	10	85643540	85646057	2518	1	626940	NM_001384227	-15523	NA	predicted gene 6721
Sox1	6428	chr8	12487971	12489034	1064	*	60	61	3122	90.093	11.1798	0.992987	0.999727	0	1064	Distal Intergenic	8	12445519	12449555	4037	1	20664	NM_009233	42452	ENSMUSG00000096014	SRY (sex determining region Y)-box 1
Diras2	1768	chr13	52518429	52520257	1829	*	28	61	2839	62.4358	9.83977	1	0.999581	0	1829	Distal Intergenic	13	52658411	52684872	26462	2	68203	NM_001024474	164615	ENSMUSG00000047842	DIRAS family, GTP-binding RAS-like 2
Gm32810	231	chr1	112252496	112252656	161	*	3	60	5006	207.938	20.2631	0.992697	0.999772	0	161	Distal Intergenic	1	112305059	112344648	39590	2	102635484	NR_157044	91992	NA	predicted gene, 32810
4930548G14Rik	2268	chr15	46853777	46853942	166	*	8	60	4112.82	199.259	18.7754	0.992329	0.999846	0	166	Distal Intergenic	15	46486701	46503254	16554	1	75281	NR_045811	367076	ENSMUSG00000051198	RIKEN cDNA 4930548G14 gene
1700080G11Rik	4924	chr4	127487035	127487237	203	*	0	60	4304	66.4236	9.62334	0.990669	1	0	203	Distal Intergenic	4	127368634	127370635	2002	1	73488	NR_166431	118401	NA	RIKEN cDNA 1700080G11 gene
Gm31205	3232	chr18	41083139	41083485	347	*	37	60	3154.95	162.291	14.4621	0.999874	0.999936	0	347	Distal Intergenic	18	40854565	40866926	12362	1	102633361	NR_166700	228574	ENSMUSG00000117847	predicted gene, 31205
Foxj2	5854	chr6	122782635	122782991	357	*	5	60	3459.71	129.754	11.3954	0.991494	0.997287	0	357	Distal Intergenic	6	122797143	122822325	25183	1	60611	NM_021899	-14152	ENSMUSG00000003154	forkhead box J2
Itih4	2004	chr14	30609429	30609805	377	*	33	60	3781	163.48	8.5479	0.992235	0.999818	0	377	Exon (NM_001159299/16427, exon 2 of 23)	14	30608433	30623943	15511	1	16427	NM_018746	996	ENSMUSG00000021922	inter alpha-trypsin inhibitor, heavy chain 4
Wnt4	4974	chr4	136997006	136997467	462	*	49	60	2730.69	142.286	13.4919	0.99964	0.999845	0	462	Distal Intergenic	4	137004946	137026812	21867	1	22417	NM_009523	-7479	ENSMUSG00000036856	wingless-type MMTV integration site family, member 4
Iqsec1	5748	chr6	90690044	90690603	560	*	22	60	2847	75.55	9.48764	0.992035	0.999838	0	560	Intron (NM_001134383/232227, intron 1 of 13)	6	90636580	90693511	56932	2	232227	NM_001134383	2908	ENSMUSG00000034312	IQ motif and Sec7 domain 1
Pdgfb	2388	chr15	79896585	79897175	591	*	28	60	3008	34.7766	3.8864	0.991466	1	0	591	Intron (NM_011057/18591, intron 1 of 6)	15	79880066	79899178	19113	2	18591	NM_011057	2003	ENSMUSG00000000489	platelet derived growth factor, B polypeptide
4930503E24Rik	760	chr10	123820215	123820875	661	*	30	60	2160.67	36.3964	4.79317	0.992892	1	0	661	Distal Intergenic	10	124304979	124360393	55415	1	75030	NR_028310	-484104	ENSMUSG00000112364	eukaryotic translation initiation factor 3, subunit I pseudogene
Gm40271	1378	chr12	12929246	12930596	1351	*	22	60	2758	57.3856	7.90479	0.991023	1	0	1351	Distal Intergenic	12	12959418	12963030	3613	1	105244713	NR_168679	-28822	ENSMUSG00000113465	predicted gene, 40271
4930556M19Rik	2189	chr15	10768787	10768955	169	*	14	59	3742	223.87	34.7407	0.999826	0.999957	0	169	Intron (NR_045063/75259, intron 4 of 6)	15	10714986	10722297	7312	1	75259	NR_045065	53801	ENSMUSG00000096971	RIKEN cDNA 4930556M19 gene
Slit3	896	chr11	34972267	34972500	234	*	2	59	3814.61	148.603	11.5073	0.991428	0.999862	0	234	Distal Intergenic	11	35012283	35599334	587052	1	20564	NM_011412	-39783	ENSMUSG00000056427	slit guidance ligand 3
Col4a2	6421	chr8	11320775	11321136	362	*	15	59	3361.96	155.856	9.38179	0.992477	1	0	362	Intron (NM_009931/12826, intron 1 of 51)	8	11362805	11499287	136483	1	12827	NM_009932	-41669	ENSMUSG00000031503	collagen, type IV, alpha 2
Inf2	1630	chr12	112523625	112523989	365	*	14	59	3855.71	159.786	13.9927	0.991988	0.999941	0	365	Distal Intergenic	12	112555201	112581991	26791	1	70435	NM_001374199	-31212	ENSMUSG00000037679	inverted formin, FH2 and WH2 domain containing
Dnase1l2	2850	chr17	24665765	24666342	578	*	59	59	3060.88	163.081	10.6311	0.992166	0.999496	0	578	Exon (NM_001301784/13560, exon 4 of 14)	17	24659742	24662075	2334	2	66705	NM_025718	-3690	ENSMUSG00000024136	deoxyribonuclease 1-like 2
Gm26797	7163	chr9	122147020	122147826	807	*	42	59	2842.51	87.0483	7.50969	1	1	0	807	Distal Intergenic	9	122124976	122139994	15019	2	108167690	NR_168548	-7026	ENSMUSG00000097572	predicted gene, 26797
Aknad1	4380	chr3	108668021	108669008	988	*	22	59	3142	31.1366	9.64977	0.999728	1	0	988	Intron (NM_177859/329738, intron 5 of 11)	3	108646974	108689625	42652	1	329738	NM_177859	21047	ENSMUSG00000049565	AKNA domain containing 1
1110059E24Rik	3598	chr19	21608882	21612289	3408	*	27	59	2718.67	50.0807	10.0553	0.999567	1	0	3408	Intron (NM_025423/66206, intron 1 of 3)	19	21574677	21630155	55479	2	66206	NM_025423	17866	ENSMUSG00000035171	RIKEN cDNA 1110059E24 gene
Ccdc91	5944	chr6	147414085	147418401	4317	*	24	59	2947	152.064	20.3251	0.991351	1	0	4317	Intron (NM_001355714/67015, intron 3 of 13)	6	147377863	147534110	156248	1	67015	NM_001355713	36222	ENSMUSG00000030301	coiled-coil domain containing 91
Tcf7l2	3563	chr19	55935302	55935508	207	*	1	58	3763.93	227.266	27.5567	0.992855	1	0	207	Distal Intergenic	19	55883753	55922087	38335	1	21416	NM_001142924	51549	ENSMUSG00000024985	transcription factor 7 like 2, T cell specific, HMG box
Nags	1206	chr11	102037504	102037741	238	*	5	58	3015.53	219.378	35.9518	0.992835	0.999896	0	238	Exon (NM_145829/217214, exon 2 of 7)	11	102036339	102040354	4016	1	217214	NM_145829	1165	ENSMUSG00000048217	N-acetylglutamate synthase
Cdh11	6693	chr8	102010344	102010603	260	*	10	58	3111.71	165.869	19.4655	0.992715	0.999934	0	260	Distal Intergenic	8	103358727	103511743	153017	2	12552	NM_009866	1501140	ENSMUSG00000031673	cadherin 11
Ifnlr1	4967	chr4	135400193	135400464	272	*	2	58	4202.99	194.743	17.6589	0.991656	0.998449	0	272	Distal Intergenic	4	135413768	135435491	21724	1	242700	NM_174851	-13304	ENSMUSG00000062157	interferon lambda receptor 1
Pik3c3	3189	chr18	30607652	30607936	285	*	11	58	3684.82	146.93	15.209	0.991536	0.999937	0	285	Distal Intergenic	18	30405918	30481179	75262	1	225326	NR_151699	201734	ENSMUSG00000033628	phosphatidylinositol 3-kinase catalytic subunit type 3
Gm14321	4038	chr2	167654389	167654706	318	*	4	58	4239	143.667	18.834	0.991032	0.999814	0	318	Distal Intergenic	2	167619411	167625417	6007	1	100048985	NR_166468	34978	NA	predicted gene 14321
Ctnna3	576	chr10	63636722	63637056	335	*	9	58	3593	153.254	24.9669	0.992051	0.999655	0	335	Intron (NM_177612/216033, intron 5 of 17)	10	63656834	64839446	1182613	1	216033	NM_001164519	-19778	ENSMUSG00000060843	catenin (cadherin associated protein), alpha 3
Lemd3	750	chr10	120813895	120814288	394	*	22	58	2983.95	149.005	12.9955	0.992289	0.999854	0	394	Exon (NM_001081193/380664, exon 1 of 13)	10	120759316	120815235	55920	2	380664	NM_001081193	947	ENSMUSG00000048661	LEM domain containing 3
Mir5103	54	chr1	34415798	34416240	443	*	30	58	3171.37	142.185	9.92691	0.99209	0.999853	0	443	Distal Intergenic	1	34472202	34472280	79	2	100628580	NR_039562	56040	ENSMUSG00000092852	microRNA 5103
Ubap2	4594	chr4	41226208	41226669	462	*	63	58	2695.91	129.219	13.5448	1	1	0	462	Exon (NM_026872/68926, exon 7 of 29)	4	41194315	41275135	80821	2	68926	NM_026872	48466	ENSMUSG00000028433	ubiquitin-associated protein 2
Zbed3	1888	chr13	95462551	95464375	1825	*	21	58	2681.26	33.2137	6.031	1	1	0	1825	Promoter	13	95463275	95474350	11076	1	72114	NM_001302539	0	ENSMUSG00000041995	zinc finger, BED type containing 3
D6Ertd527e	5733	chr6	87102295	87104257	1963	*	87	58	2750.9	98.3668	9.95435	0.99953	1	0	1963	Distal Intergenic	6	87081728	87089985	8258	1	52372	NM_001167938	20567	ENSMUSG00000090891	DNA segment, Chr 6, ERATO Doi 527, expressed
Myo1e	7030	chr9	70098004	70100484	2481	*	30	58	3129	47.1604	7.68034	0.991266	1	0	2481	Distal Intergenic	9	70114632	70307349	192718	1	71602	NM_181072	-14148	ENSMUSG00000032220	myosin IE
Smyd3	391	chr1	179068551	179068711	161	*	1	57	3982.98	209.783	23.6608	0.992663	0.999865	0	161	Intron (NM_027188/69726, intron 5 of 11)	1	178779525	179345606	566082	2	69726	NM_027188	276895	ENSMUSG00000055067	SET and MYND domain containing 3
Ano3	3860	chr2	110634120	110634304	185	*	25	57	4862.29	214.341	25.3436	0.972127	0.9998	0	185	Intron (NM_001355244/228432, intron 1 of 23)	2	110485546	110670404	184859	2	228432	NM_001355244	36100	ENSMUSG00000074968	anoctamin 3
Mcm5	6598	chr8	75852767	75852964	198	*	17	57	3746.58	178.308	13.7973	0.999891	0.999769	0	198	Exon (NM_001302540/17218, exon 16 of 17)	8	75836137	75855067	18931	1	17218	NM_008566	16630	ENSMUSG00000005410	minichromosome maintenance complex component 5
Piwil1	5402	chr5	128887164	128887391	228	*	2	57	3838	171.404	15.9138	0.991822	1	0	228	Intron (NM_001081388/231760, intron 6 of 21)	5	128813310	128832538	19229	1	57749	NM_021311	73854	ENSMUSG00000029423	piwi-like RNA-mediated gene silencing 1
Tmem132d	5400	chr5	128483976	128484205	230	*	9	57	3820	180.004	13.8097	0.992467	0.999667	0	230	Intron (NM_172885/243274, intron 1 of 8)	5	127860555	128510141	649587	2	243274	NM_172885	25936	ENSMUSG00000034310	transmembrane protein 132D
2010106C02Rik	3116	chr17	86575935	86576186	252	*	8	57	3391.9	144.087	18.1792	1	0.999776	0	252	Intron (NM_011104/18754, intron 1 of 14)	17	86592595	86594606	2012	2	72104	NR_045435	18420	ENSMUSG00000100738	RIKEN cDNA 2010106C02 gene
Satl1	7247	chrX	111291293	111291549	257	*	24	57	3346	181.805	14.9734	0.992445	0.999714	0	257	Distal Intergenic	20	111294002	111316476	22475	2	73809	NM_028655	24927	ENSMUSG00000025527	spermidine/spermine N1-acetyl transferase-like 1
Tollip	6369	chr7	141434701	141434976	276	*	7	57	3475.25	279.652	29.504	0.991889	0.999889	0	276	Distal Intergenic	7	141435317	141456198	20882	2	54473	NM_001347562	21222	ENSMUSG00000025139	toll interacting protein
Agmat	5008	chr4	141490252	141490594	343	*	10	57	3463	126.417	10.3052	0.992002	1	0	343	3' UTR	4	141474088	141486574	12487	1	75986	NM_001378862	16164	ENSMUSG00000040706	agmatine ureohydrolase (agmatinase)
Ank1	6473	chr8	23621546	23622075	530	*	53	57	2563	144.079	15.746	0.993596	0.999711	0	530	Exon (NR_102386/11733, exon 39 of 45)	8	23629046	23640513	11468	1	11733	NM_001310436	-6971	ENSMUSG00000031543	ankyrin 1, erythroid
Gm31205	3231	chr18	41080320	41081234	915	*	16	57	1227.35	236.513	49.1619	0.989148	0.986048	0	915	Distal Intergenic	18	40854565	40866926	12362	1	102633361	NR_166700	225755	ENSMUSG00000117847	predicted gene, 31205
Sema3d	5086	chr5	12884767	12885881	1115	*	12	57	3084	32.3892	6.66784	0.990726	0.995038	0	1115	Distal Intergenic	5	12433133	12638910	205778	1	108151	NM_028882	451634	ENSMUSG00000040254	sema domain, immunoglobulin domain (Ig), short basic domain, secreted, (semaphorin) 3D
Zfat	2326	chr15	67706438	67710809	4372	*	120	57	960.74	1237.14	179.979	0.995533	0.999935	0	4372	Distal Intergenic	15	67955587	68130705	175119	2	380993	NM_001145888	419896	ENSMUSG00000022335	zinc finger and AT hook domain containing
Brdt	5290	chr5	107476726	107476883	158	*	8	56	2808.66	1293.39	259.278	0.994813	0.999941	0	158	Distal Intergenic	5	107479060	107498607	19548	1	114642	NM_001079873	-2177	ENSMUSG00000029279	bromodomain, testis-specific
Sh3gl3	6177	chr7	81861037	81861230	194	*	21	56	3933.82	140.84	20.5168	0.999597	0.999809	0	194	Intron (NM_001277954/20408, intron 1 of 8)	7	81824544	81956628	132085	1	20408	NM_017400	36493	ENSMUSG00000030638	SH3-domain GRB2-like 3
Car10	1163	chr11	92396813	92397054	242	*	0	56	3928	73.1901	5.50254	0.991424	1	0	242	Distal Intergenic	11	92989192	93492577	503386	1	72605	NM_001361707	-592138	ENSMUSG00000056158	carbonic anhydrase 10
Gramd4	2484	chr15	85966621	85966913	293	*	16	56	3406.96	188.451	10.4768	0.99167	0.999729	0	293	Intron (NM_172611/223752, intron 1 of 18)	15	85942963	86021827	78865	1	223752	NM_001379572	23658	ENSMUSG00000035900	GRAM domain containing 4
Golm1	1802	chr13	59797050	59797357	308	*	10	56	3654.98	119.396	7.37486	0.990943	0.999761	0	308	Intron (NM_001035122/105348, intron 5 of 9)	13	59782810	59823598	40789	2	105348	NM_001035122	26241	ENSMUSG00000021556	golgi membrane protein 1
Gm11351	1687	chr13	26248921	26249289	369	*	15	56	3798	146.954	11.7755	0.992692	0.999169	0	369	Distal Intergenic	13	26105019	26150299	45281	2	100503530	NR_045062	-98622	ENSMUSG00000086531	predicted gene 11351
Hs3st4	6295	chr7	123910835	123911229	395	*	45	56	2985.36	141.716	8.60883	1	1	0	395	Intron (NM_001252072/628779, intron 1 of 1)	7	123582051	123998212	416162	1	628779	NM_001252072	328784	ENSMUSG00000078591	heparan sulfate (glucosamine) 3-O-sulfotransferase 4
Mpp7	3144	chr18	7650636	7651033	398	*	12	56	2961.82	107.842	7.54934	0.991948	1	0	398	Distal Intergenic	18	7379649	7626863	247215	2	75739	NM_001161620	-23773	ENSMUSG00000057440	membrane protein, palmitoylated 7 (MAGUK p55 subfamily member 7)
Mir3964	2225	chr15	29143658	29144119	462	*	42	56	2537.36	52.0152	4.84006	1	1	0	462	Distal Intergenic	15	29713477	29713550	74	2	100628607	NR_039542	569431	ENSMUSG00000092639	microRNA 3964
Lrfn2	2984	chr17	49271573	49272119	547	*	34	56	2756.97	77.5119	10.2875	0.999625	1	0	547	Intron (NM_027452/70530, intron 1 of 2)	17	49239610	49404618	165009	1	70530	NM_027452	31963	ENSMUSG00000040490	leucine rich repeat and fibronectin type III domain containing 2
Bex6	2643	chr16	31991237	31991809	573	*	46	56	2820	154.229	13.415	0.99289	0.988753	0	573	Distal Intergenic	16	31998618	32005762	7145	1	328660	NM_001033539	-6809	ENSMUSG00000075269	brain expressed family member 6
Kif14	304	chr1	136430534	136431124	591	*	14	56	2788	42.335	6.4506	0.989991	1	0	591	Exon (NM_001287179/381293, exon 20 of 29)	1	136395586	136458557	62972	1	381293	NM_001287179	34948	ENSMUSG00000041498	kinesin family member 14
Myo15b	1299	chr11	115761174	115761773	600	*	26	56	2958	43.88	5.90217	0.993308	1	0	600	Intron (NM_001384233/217328, intron 14 of 63)	11	115748751	115783443	34693	1	217328	NM_001384233	12423	ENSMUSG00000034427	myosin XVB
Gusb	5409	chr5	130020563	130021246	684	*	20	56	2113.13	175.754	58.491	0.993842	0.99982	0	684	Intron (NM_001357025/110006, intron 9 of 10)	5	130017861	130031890	14030	2	110006	NM_001357025	10644	ENSMUSG00000025534	glucuronidase, beta
Ralbp1	3035	chr17	66178643	66179493	851	*	30	56	2677	76.0917	8.81597	0.991695	0.999889	0	851	Intron (NM_001198949/19765, intron 1 of 9)	17	66155421	66191918	36498	2	19765	NM_001198949	12425	ENSMUSG00000024096	ralA binding protein 1
Ets1	6888	chr9	32588857	32590137	1281	*	16	56	2573.98	77.299	8.14527	0.992447	1	0	1281	Intron (NM_001372534/23871, intron 3 of 9)	9	32607333	32669116	61784	1	23871	NM_001038642	-17196	ENSMUSG00000032035	E26 avian leukemia oncogene 1, 5' domain
AI314278	6192	chr7	89111739	89113258	1520	*	24	56	2950.39	42.9914	6.86797	0.992072	0.999766	0	1520	Distal Intergenic	7	89075514	89081285	5772	1	101521	NR_102276	36225	ENSMUSG00000109311	expressed sequence AI314278
Shisa4	297	chr1	135327122	135328670	1549	*	57	56	2687.81	66.8347	6.70169	0.992931	1	0	1549	Exon (NM_001357575/226432, exon 15 of 25)	1	135299194	135302801	3608	2	77552	NM_175259	-24321	ENSMUSG00000041889	shisa family member 4
Rere	5032	chr4	150348882	150350535	1654	*	26	56	3058.95	134.158	16.832	0.991087	1	0	1654	Distal Intergenic	4	150366373	150706423	340051	1	68703	NM_001085492	-15838	ENSMUSG00000039852	arginine glutamic acid dipeptide (RE) repeats
Plxna1	5744	chr6	89368199	89370510	2312	*	26	56	2561.99	63.2007	6.98958	0.99204	0.999526	0	2312	Intron (NM_001167736/66098, intron 5 of 6)	6	89293296	89339595	46300	2	18844	NM_008881	-28604	ENSMUSG00000030084	plexin A1
Ccdc167	2898	chr17	29989361	29989556	196	*	12	55	3786.44	207.393	32.4876	0.999947	0.999825	0	196	Distal Intergenic	17	29922306	29935991	13686	2	68597	NM_026782	-53370	ENSMUSG00000024018	coiled-coil domain containing 167
Rps6ka2	2804	chr17	7459526	7459731	206	*	8	55	3954.67	234.922	28.6838	0.993937	0.999787	0	206	Intron (NM_011299/20112, intron 1 of 20)	17	7437514	7570714	133201	1	20112	NM_011299	22012	ENSMUSG00000023809	ribosomal protein S6 kinase, polypeptide 2
Tfeb	2976	chr17	48096826	48097038	213	*	3	55	3215.99	176.174	17.9251	0.992824	0.999609	0	213	Promoter	17	48096669	48103341	6673	1	21425	NM_011549	157	ENSMUSG00000023990	transcription factor EB
1700072O05Rik	5845	chr6	120581593	120581830	238	*	6	55	3754	150.513	10.2743	0.990844	0.999609	0	238	Distal Intergenic	6	120531757	120551165	19409	1	73505	NR_045733	49836	NA	RIKEN cDNA 1700072O05 gene
Umad1	5523	chr6	8360898	8361240	343	*	28	55	3025.99	136.461	10.8831	0.999656	1	0	343	Intron (NM_001302353/100036521, intron 2 of 4)	6	8259288	8428765	169478	1	100036521	NM_001302354	101610	ENSMUSG00000089862	UMAP1-MVP12 associated (UMA) domain containing 1
Erf	5993	chr7	24953819	24954205	387	*	19	55	2966.94	118.93	17.978	0.992011	0.999729	0	387	Distal Intergenic	7	24941985	24950183	8199	2	13875	NM_010155	-3636	ENSMUSG00000040857	Ets2 repressor factor
2610016A17Rik	3444	chr19	25632056	25632458	403	*	15	55	2908.78	161.34	13.0087	0.992626	0.999939	0	403	Distal Intergenic	19	25648498	25649603	1106	2	100503074	NR_045347	17145	ENSMUSG00000101089	RIKEN cDNA 2610016A17 gene
Wdr27	2826	chr17	15055742	15056212	471	*	54	55	2843.98	195.361	15.3095	0.992904	0.999845	0	471	Intron (NM_175173/71682, intron 23 of 24)	17	15038934	15163386	124453	2	71682	NM_175173	107174	ENSMUSG00000046991	WD repeat domain 27
Sardh	3672	chr2	27102631	27103708	1078	*	22	55	2811.98	134.26	17.3574	0.992472	0.999913	0	1078	Intron (NM_138665/192166, intron 16 of 20)	2	27078405	27137315	58911	2	192166	NM_138665	33607	ENSMUSG00000009614	sarcosine dehydrogenase
Fstl4	947	chr11	52826648	52827734	1087	*	23	55	2425.76	131.521	12.7466	0.99992	0.999839	0	1087	Intron (NM_177059/320027, intron 3 of 15)	11	52655533	53078174	422642	1	320027	NM_177059	171115	ENSMUSG00000036264	follistatin-like 4
Gm3045	1789	chr13	56558688	56560304	1617	*	26	55	2007.46	53.3463	6.68739	1	0.999119	0	1617	Distal Intergenic	13	56574399	56582081	7683	1	100040926	NR_165657	-14095	NA	predicted gene 3045
Gm51802	560	chr10	60013598	60015448	1851	*	31	55	2363.14	120.012	10.6286	0.992479	0.999901	0	1851	Distal Intergenic	10	59983365	59998213	14849	2	115487453	NR_168572	-15385	ENSMUSG00000120321	predicted gene, 51802
Gm11426	1112	chr11	82519348	82521259	1912	*	24	55	2505	49.7076	8.81296	0.992962	1	0	1912	Distal Intergenic	11	82524179	82527135	2957	1	791422	NR_033582	-2920	ENSMUSG00000069796	predicted gene 11426
4933405O20Rik	6093	chr7	50390299	50394729	4431	*	8	55	3012.98	101.04	17.8648	0.990392	0.99979	0	4431	Intron (NM_001037906/338352, intron 15 of 19)	7	50248938	50250276	1339	1	243996	NM_172901	141361	ENSMUSG00000084234	RIKEN cDNA 4933405O20 gene
Kcnc1	6080	chr7	46122606	46122792	187	*	20	54	3935.85	83.2246	12.1414	1	0.999887	0	187	Intron (NM_013789/27414, intron 10 of 10)	7	46045892	46088128	42237	1	16502	NM_001112739	76714	ENSMUSG00000058975	potassium voltage gated channel, Shaw-related subfamily, member 1
Vwa3b	65	chr1	37143573	37143795	223	*	4	54	3505.69	207.556	24.3842	0.992927	0.999947	0	223	Intron (NM_001370829/70853, intron 9 of 16)	1	37068394	37226688	158295	1	70853	NM_001370828	75179	ENSMUSG00000050122	von Willebrand factor A domain containing 3B
Atp2b3	7215	chrX	72561581	72561833	253	*	16	54	3132.99	154.723	14.7035	0.998913	0.999931	0	253	Intron (NM_001310537/320707, intron 1 of 20)	20	72546692	72616876	70185	1	320707	NM_177236	14889	ENSMUSG00000031376	ATPase, Ca++ transporting, plasma membrane 3
Tmem71	2321	chr15	66427150	66427412	263	*	0	54	3794.94	30.0152	4.2605	0.991114	1	0	263	Intron (NM_172514/213068, intron 3 of 9)	15	66398061	66432895	34835	2	213068	NM_172514	5483	ENSMUSG00000036944	transmembrane protein 71
Taf3	3631	chr2	10018998	10019309	312	*	8	54	3581.98	145.663	15.7482	0.991532	0.99981	0	312	Intron (NM_027748/209361, intron 2 of 6)	2	9919363	10053420	134058	2	209361	NM_027748	34111	ENSMUSG00000025782	TATA-box binding protein associated factor 3
Cdk1	589	chr10	69184547	69185058	512	*	36	54	2418.98	72.5625	9.30956	0.992861	0.996277	0	512	Intron (NM_007659/12534, intron 2 of 7)	10	69170978	69188742	17765	2	12534	NM_007659	3684	ENSMUSG00000019942	cyclin-dependent kinase 1
Limch1	5204	chr5	67058474	67059060	587	*	50	54	3004	89.4003	10.719	0.992032	1	0	587	Intron (NM_001001980/77569, intron 3 of 25)	5	67014812	67214502	199691	1	77569	NM_001368863	43662	ENSMUSG00000037736	LIM and calponin homology domains 1
Sipa1	3370	chr19	5717105	5717703	599	*	27	54	2725.92	34.6728	4.58455	0.992337	0.999449	0	599	Exon (NM_144868/104401, exon 28 of 35)	19	5701213	5713735	12523	2	20469	NM_011379	-3370	ENSMUSG00000056917	signal-induced proliferation associated gene 1
Gm17695	5111	chr5	28112658	28113261	604	*	12	54	2501.91	53.3079	7.01827	0.999796	0.999842	0	604	Distal Intergenic	5	28157034	28182333	25300	1	102638085	NR_165653	-43773	NA	predicted gene, 17695
AU022793	2260	chr15	39866162	39866922	761	*	44	54	2820.66	95.2326	9.27956	0.991852	0.999805	0	761	Distal Intergenic	15	39826045	39830911	4867	1	105976	NR_045719	40117	NA	expressed sequence AU022793
Dazl	2990	chr17	50667381	50668334	954	*	12	54	3289.85	43.109	10.6659	0.992037	1	0.00314465	954	Distal Intergenic	17	50586421	50600648	14228	2	13164	NM_010021	-66733	ENSMUSG00000010592	deleted in azoospermia-like
Tbx21	1291	chr11	96992181	96994275	2095	*	26	54	2470	87.82	16.7672	0.992338	0.99925	0	2095	Exon (NM_019507/57765, exon 2 of 6)	11	96988833	97006157	17325	2	57765	NM_019507	11882	ENSMUSG00000001444	T-box 21
Rfx3	3455	chr19	28275694	28275867	174	*	8	53	3318.89	133.293	8.52247	0.999926	0.999693	0	174	Intron (NM_001305671/226075, intron 7 of 9)	19	27739121	27988566	249446	2	19726	NM_011265	-287128	ENSMUSG00000040929	regulatory factor X, 3 (influences HLA class II expression)
Phkb	6640	chr8	86898482	86898687	206	*	1	53	2866.73	149.801	13.9849	0.992245	1	0	206	Distal Intergenic	8	86567617	86787271	219655	1	102093	NM_199446	330865	ENSMUSG00000036879	phosphorylase kinase beta
Chst5	6737	chr8	112642937	112643180	244	*	3	53	3548.99	137.947	17.2411	0.992353	1	0	244	Intron (NM_001033321/234740, intron 4 of 6)	8	112615767	112636831	21065	2	56773	NM_019950	-6106	ENSMUSG00000031952	carbohydrate (N-acetylglucosamine 6-O) sulfotransferase 5
Esyt1	782	chr10	128359577	128359863	287	*	20	53	3093.84	181.415	22.3248	0.992852	0.999943	0	287	Intron (NM_011843/23943, intron 1 of 30)	10	128346119	128361728	15610	2	23943	NM_011843	1865	ENSMUSG00000025366	extended synaptotagmin-like protein 1
Scube3	2882	chr17	28375026	28375343	318	*	12	53	3692.86	172.852	16.3118	0.992015	0.999883	0	318	3' UTR	17	28361283	28393819	32537	1	268935	NM_001004366	13743	ENSMUSG00000038677	signal peptide, CUB domain, EGF-like 3
Sdcbp2	3959	chr2	151439449	151439842	394	*	20	53	2722.99	117.104	6.37507	0.991716	0.99909	0	394	Intron (NM_001291076/241727, intron 4 of 5)	2	151414543	151431925	17383	1	228765	NM_145535	24906	ENSMUSG00000027456	syndecan binding protein (syntenin) 2
Fanca	6805	chr8	124049915	124050365	451	*	36	53	2836.99	132.749	11.7585	0.992452	0.999841	0	451	Distal Intergenic	8	123994983	124045315	50333	2	14087	NM_016925	-4600	ENSMUSG00000032815	Fanconi anemia, complementation group A
Coro6	1070	chr11	77343790	77345457	1668	*	44	53	2923	76.2554	8.07219	0.992456	0.999743	0	1668	Exon (NM_177710/237860, exon 15 of 15)	11	77353406	77361309	7904	1	216961	NM_001368670	-7949	ENSMUSG00000020836	coronin 6
Sult1c1	2995	chr17	54308907	54312416	3510	*	24	53	2921	136.305	17.6295	0.992302	1	0	3510	Distal Intergenic	17	54268643	54297659	29017	2	20888	NM_018751	-11248	ENSMUSG00000023943	sulfotransferase family, cytosolic, 1C, member 1
9530026F06Rik	117	chr1	61420164	61420393	230	*	4	52	3562	157.9	12.243	0.992373	1	0	230	Intron (NR_040483/77341, intron 3 of 4)	1	61417591	61435063	17473	1	77341	NR_040483	2573	ENSMUSG00000085447	RIKEN cDNA 9530026F06 gene
Adgrb1	2346	chr15	74394961	74395293	333	*	8	52	3234	154.387	11.7669	0.992572	1	0	333	Intron (NM_001359759/107831, intron 1 of 30)	15	74388045	74461313	73269	1	107831	NM_174991	6916	ENSMUSG00000034730	adhesion G protein-coupled receptor B1
Pakap	4657	chr4	57491785	57492162	378	*	23	52	3048	171.749	13.6573	0.992712	0.999888	0	378	Intron (NM_001384149/677884, intron 1 of 6)	4	57434475	57896977	462503	1	677884	NM_001384157	57310	ENSMUSG00000038729	paralemmin A kinase anchor protein
Gm31579	5638	chr6	50849712	50850096	385	*	27	52	3503.99	124.278	8.70815	0.991573	0.999831	0	385	Distal Intergenic	6	50883386	50887404	4019	1	102633851	NR_157241	-33290	NA	predicted gene, 31579
4933402J07Rik	6644	chr8	88247830	88248224	395	*	20	52	3110.81	148.552	19.4438	0.992728	0.99973	0	395	Intron (NR_033430/100040294, intron 1 of 3)	8	88290535	88315825	25291	1	330820	NM_177901	-42311	ENSMUSG00000069971	RIKEN cDNA 4933402J07 gene
Gabrb2	909	chr11	42342636	42343057	422	*	17	52	2651	91.5592	7.25272	0.990811	0.999787	0	422	Intron (NM_001362649/14401, intron 3 of 8)	11	42312028	42523418	211391	1	14401	NM_001347314	30608	ENSMUSG00000007653	gamma-aminobutyric acid (GABA) A receptor, subunit beta 2
Ddr1	2926	chr17	36047966	36048602	637	*	42	52	2473.58	70.0204	7.57389	1	1	0	637	Distal Intergenic	17	35992459	36015491	23033	2	12305	NM_007584	-32475	ENSMUSG00000003534	discoidin domain receptor family, member 1
Endov	1335	chr11	119386566	119387533	968	*	84	52	2245.57	68.3626	10.7031	1	1	0.00619835	968	Intron (NM_001164636/338371, intron 2 of 8)	11	119382446	119402291	19846	1	338371	NM_177394	4120	ENSMUSG00000039850	endonuclease V
Caln1	5414	chr5	130504530	130505915	1386	*	8	52	2652	43.6385	7.27564	0.991236	1	0	1386	Intron (NM_181045/140904, intron 2 of 6)	5	130477633	130869486	391854	1	140904	NM_021371	26897	ENSMUSG00000060371	calneuron 1
Gm26629	3544	chr19	50434948	50436539	1592	*	14	52	2264	45.5559	6.63519	0.990516	1	0	1592	Intron (NM_001252501/58178, intron 2 of 25)	19	50665843	50767097	101255	1	102631841	NR_166832	-229304	ENSMUSG00000097446	predicted gene, 26629
Dnah1	2006	chr14	31012390	31014732	2343	*	34	52	2605.86	99.5437	12.1855	0.99123	0.999812	0	2343	Exon (NM_001033668/110084, exon 33 of 78)	14	30982332	31045853	63522	2	110084	NM_001033668	31121	ENSMUSG00000019027	dynein, axonemal, heavy chain 1
Rhbdf1	883	chr11	32166051	32166220	170	*	1	51	3500.99	143.506	8.52419	0.991095	1	0	170	5' UTR	11	32159585	32172293	12709	2	13650	NM_001291818	6073	ENSMUSG00000020282	rhomboid 5 homolog 1
Tmcc3	687	chr10	94210034	94210263	230	*	10	51	3027.97	141.752	13.2427	1	0.999925	0	230	Intron (NM_001359762/319880, intron 1 of 4)	10	94147811	94426816	279006	1	319880	NM_001359762	62223	ENSMUSG00000020023	transmembrane and coiled coil domains 3
Slc31a2	4678	chr4	62196213	62196499	287	*	7	51	3161.83	146.589	14.3361	0.991611	1	0	287	Distal Intergenic	4	62204666	62216649	11984	1	20530	NM_025286	-8167	ENSMUSG00000066152	solute carrier family 31, member 2
Utf1	6360	chr7	139504374	139504754	381	*	31	51	2841	126.829	11.7156	0.999924	1	0	381	Intron (NM_177261/76484, intron 17 of 29)	7	139523769	139525025	1257	1	22286	NM_009482	-19015	ENSMUSG00000047751	undifferentiated embryonic cell transcription factor 1
Rassf5	273	chr1	131145472	131145853	382	*	7	51	3358.83	110.95	11.9889	0.991618	0.999831	0	382	Intron (NM_001313731/54354, intron 1 of 5)	1	131104147	131127922	23776	2	54354	NM_001311094	-17550	ENSMUSG00000026430	Ras association (RalGDS/AF-6) domain family member 5
Galnt12	4617	chr4	47080118	47080606	489	*	32	51	2932.04	84.8569	11.1487	1	1	0	489	Distal Intergenic	4	47091923	47123043	31121	1	230145	NM_172693	-11317	ENSMUSG00000039774	polypeptide N-acetylgalactosaminyltransferase 12
Tiam2	2787	chr17	3284237	3284736	500	*	38	51	2708	67.754	5.86971	0.9923	0.999839	0	500	Distal Intergenic	17	3376848	3569672	192825	1	24001	NM_001122998	-92112	ENSMUSG00000023800	T cell lymphoma invasion and metastasis 2
Lamp1	6437	chr8	13208068	13208575	508	*	34	51	2518.96	129.569	13.5579	0.992365	0.999684	0	508	Distal Intergenic	8	13209161	13225338	16178	1	16783	NM_001317353	-586	ENSMUSG00000031447	lysosomal-associated membrane protein 1
Slco6c1	214	chr1	97241330	97241858	529	*	102	51	1443.59	433.015	73.4148	0.993752	0.999854	0	529	Distal Intergenic	1	96987174	97056028	68855	2	74441	NM_028942	-185302	ENSMUSG00000026331	solute carrier organic anion transporter family, member 6c1
Uts2	5039	chr4	151077609	151078156	548	*	32	51	2324.59	78.7847	7.74863	1	1	0	548	Distal Intergenic	4	151081554	151086267	4714	1	24111	NM_011910	-3398	ENSMUSG00000028963	urotensin 2
Ippk	1756	chr13	49540410	49540974	565	*	20	51	2834.99	131.542	10.0149	0.991273	0.999069	0	565	3' UTR	13	49574699	49616536	41838	1	75678	NR_075085	-33725	ENSMUSG00000021385	inositol 1,3,4,5,6-pentakisphosphate 2-kinase
Gabrg2	908	chr11	41462193	41462761	569	*	48	51	2688.61	122.724	10.5244	0.992657	0.999911	0	569	Distal Intergenic	11	41801017	41891684	90668	2	14406	NM_001362655	428923	ENSMUSG00000020436	gamma-aminobutyric acid (GABA) A receptor, subunit gamma 2
Gm34531	2351	chr15	75348486	75349164	679	*	33	51	2450.46	45.2297	4.95401	1	1	0	679	3' UTR	15	75346340	75351942	5603	1	102637817	NM_001384241	2146	NA	predicted gene, 34531
Dnajb14	4476	chr3	137597817	137598579	763	*	27	51	2121.89	53.578	9.20468	0.992251	1	0	763	Exon (NM_001033155/70604, exon 3 of 8)	3	137573436	137614692	41257	1	70604	NM_001033155	24381	ENSMUSG00000074212	DnaJ heat shock protein family (Hsp40) member B14
Setbp1	3317	chr18	79022891	79023949	1059	*	36	51	2536.74	80.1029	10.0802	0.991572	1	0	1059	Intron (NM_053099/240427, intron 2 of 5)	18	78793593	79153659	360067	2	240427	NM_053099	129710	ENSMUSG00000024548	SET binding protein 1
Car1	4122	chr3	14865863	14867118	1256	*	27	51	2019	43.5207	6.70271	0.992257	0.999534	0	1256	Intron (NM_009799/12346, intron 1 of 7)	3	14831274	14873425	42152	2	12346	NM_009799	6307	ENSMUSG00000027556	carbonic anhydrase 1
Nphp4	5051	chr4	152644020	152644193	174	*	14	50	6018	88.0862	42.9743	0.987533	1	0.178161	174	Exon (NM_001355738/260305, exon 25 of 30)	4	152562599	152647641	85043	1	260305	NM_153424	81421	ENSMUSG00000039577	nephronophthisis 4 (juvenile) homolog (human)
Mtch1	2896	chr17	29552029	29552229	201	*	1	50	3731.94	206	24.6235	0.992559	0.999774	0	201	Intron (NM_001357762/56462, intron 11 of 11)	17	29551050	29566301	15252	2	56462	NM_001357762	14072	ENSMUSG00000024012	mitochondrial carrier 1
Hmcn2	3698	chr2	31189065	31189321	257	*	4	50	2948	48.8833	12.5683	0.989721	0.999837	0	257	Distal Intergenic	2	31204344	31350750	146407	1	665700	NM_001370902	-15023	ENSMUSG00000055632	hemicentin 2
4930455B14Rik	1962	chr14	13740225	13740512	288	*	19	50	3669	161.917	16.9411	0.9568	0.999572	0	288	Distal Intergenic	14	13796395	13803383	6989	2	74859	NR_045968	62871	ENSMUSG00000097898	RIKEN cDNA 4930455B14 gene
Col15a1	4619	chr4	47207362	47207661	300	*	2	50	3640	55.1367	3.82335	0.99098	1	0	300	Promoter	4	47208012	47313165	105154	1	12819	NM_009928	-351	ENSMUSG00000028339	collagen, type XV, alpha 1
Smarca2	3448	chr19	26734831	26735139	309	*	4	50	3242	59.5113	6.62866	0.992042	0.99984	0	309	Intron (NM_011416/67155, intron 28 of 32)	19	26725803	26755721	29919	1	67155	NM_026003	9028	ENSMUSG00000024921	SWI/SNF related, matrix associated, actin dependent regulator of chromatin, subfamily a, member 2
Slc18a2	3585	chr19	59267329	59267644	316	*	8	50	2665.99	150.095	12.7298	0.992621	0.999932	0	316	Intron (NM_172523/214084, intron 10 of 15)	19	59249310	59284444	35135	1	214084	NM_172523	18019	ENSMUSG00000025094	solute carrier family 18 (vesicular monoamine), member 2
Pbx1	366	chr1	168042301	168042623	323	*	10	50	3266	74.4087	11.2989	0.992848	0.999683	0	323	Intron (NM_008783/18514, intron 2 of 7)	1	167946933	168259738	312806	2	18514	NM_008783	217115	ENSMUSG00000052534	pre B cell leukemia homeobox 1
Lrp8	4836	chr4	107689251	107689636	386	*	11	50	2429.84	99.6088	13.8469	0.992364	0.995851	0	386	Intron (NM_001080926/16975, intron 2 of 18)	4	107688150	107734035	45886	1	16975	NM_001369054	1101	ENSMUSG00000028613	low density lipoprotein receptor-related protein 8, apolipoprotein e receptor
Gm26760	2464	chr15	92264275	92264700	426	*	19	50	2808.85	99.1573	8.79667	0.991048	1	0	426	Intron (NR_153785/105246020, intron 1 of 3)	15	92242240	92275969	33730	1	105246020	NR_153785	22035	ENSMUSG00000097068	predicted gene, 26760
Stac	7128	chr9	111552083	111552591	509	*	18	50	3574	43.0236	6.53323	0.991329	1	0	509	Distal Intergenic	9	111390505	111519416	128912	2	20840	NM_016853	-32667	ENSMUSG00000032502	src homology three (SH3) and cysteine rich domain
Inpp5a	6357	chr7	139069889	139070410	522	*	19	50	2396	86.6533	9.35877	0.990072	0.999407	0	522	Intron (NM_001127363/212111, intron 4 of 15)	7	138980410	139159568	179159	1	212111	NM_001355162	89479	ENSMUSG00000025477	inositol polyphosphate-5-phosphatase A
Frmd4a	3616	chr2	4319737	4320266	530	*	47	50	2606	136.779	15.8767	0.990679	1	0	530	Intron (NM_001347086/209630, intron 2 of 24)	2	4405787	4618854	213068	1	209630	NM_001177843	-85521	ENSMUSG00000026657	FERM domain containing 4A
Tacc2	6326	chr7	130238849	130239397	549	*	22	50	2567.97	95.612	9.66133	0.990839	0.999892	0	549	Intron (NM_001004468/57752, intron 3 of 21)	7	130294348	130366615	72268	1	57752	NM_001347637	-54951	ENSMUSG00000030852	transforming, acidic coiled-coil containing protein 2
Serpinf1	1053	chr11	75285037	75285929	893	*	391	50	1271.94	1355.06	107.435	0.999924	0.999911	0	893	Intron (NM_001102611/319822, intron 5 of 10)	11	75300855	75313449	12595	2	20317	NM_011340	27520	ENSMUSG00000000753	serine (or cysteine) peptidase inhibitor, clade F, member 1
Evx1	5646	chr6	52275584	52277852	2269	*	24	50	2376	34.8863	6.97463	0.991226	1	0	2269	Distal Intergenic	6	52290483	52295363	4881	1	14028	NM_007966	-12631	ENSMUSG00000005503	even-skipped homeobox 1
Kazn	5011	chr4	141945447	141948018	2572	*	54	50	2131.94	49.3977	12.8424	0.993266	0.999558	0	2572	Intron (NM_144531/71529, intron 1 of 14)	4	141866551	141966712	100162	2	71529	NM_001109685	18694	ENSMUSG00000040606	kazrin, periplakin interacting protein
Pwwp2b	6355	chr7	138860471	138863088	2618	*	38	50	3164.91	165.939	32.2406	0.988127	0.999914	0	2618	Distal Intergenic	7	138828398	138847169	18772	1	101631	NM_001098636	32073	ENSMUSG00000060260	PWWP domain containing 2B
Irf2	6524	chr8	47257744	47260537	2794	*	14	50	2841	76.2495	12.4694	0.991867	0.999515	0	2794	Exon (NM_008391/16363, exon 3 of 9)	8	47192780	47300493	107714	1	16363	NR_152560	64964	ENSMUSG00000031627	interferon regulatory factor 2
Khdc1b	37	chr1	21704308	21704526	219	*	14	49	2956.58	128.064	9.96228	0.999843	1	0	219	Intron (NM_001310477/226922, intron 1 of 12)	1	21453780	21456608	2829	1	98582	NM_001113187	250528	ENSMUSG00000085079	KH domain containing 1B
Mir6372	869	chr11	25799282	25799563	282	*	6	49	3255.75	134.507	12.8138	0.991934	0.999781	0	282	Intron (NR_027973/70626, intron 2 of 5)	11	26152240	26152348	109	1	102466154	NR_105791	-352677	ENSMUSG00000099015	microRNA 6372
Smim32	1790	chr13	56922989	56923321	333	*	2	49	3092.94	146.231	12.6751	0.991902	1	0	333	Intron (NM_001302372/26946, intron 11 of 11)	13	56897857	56901640	3784	2	115488204	NM_001378296	-21349	ENSMUSG00000110086	small integral membrane protein 32
Plxna2	446	chr1	194296450	194296835	386	*	22	49	2491.91	62.7642	8.13862	0.967238	0.999716	0	386	Distal Intergenic	1	194302137	194499176	197040	1	18845	NM_008882	-5302	ENSMUSG00000026640	plexin A2
Ninj2	5840	chr6	120151902	120152350	449	*	30	49	2584.89	162.312	18.4569	0.992436	0.9997	0	449	Intron (NM_016718/29862, intron 1 of 3)	6	120170784	120177299	6516	1	29862	NM_001347432	-18434	ENSMUSG00000041377	ninjurin 2
Tmem275	4853	chr4	115767924	115768375	452	*	16	49	2136.49	79.1881	12.6841	0.88223	0.999555	0	452	Distal Intergenic	4	115747863	115756425	8563	1	76237	NM_001357060	20061	ENSMUSG00000034185	transmembrane protein 275
Pde4d	1916	chr13	108997761	109000313	2553	*	30	49	2482.94	71.2855	11.02	0.990533	1	0	2553	Intron (NM_011056/238871, intron 2 of 16)	13	108790711	110092503	1301793	1	238871	NM_011056	207050	ENSMUSG00000021699	phosphodiesterase 4D, cAMP specific
Znrf2	5659	chr6	54781086	54786939	5854	*	15	49	2583	71.6695	13.7746	0.989928	1	0	5854	Distal Intergenic	6	54793901	54867209	73309	1	387524	NM_199143	-6962	ENSMUSG00000058446	zinc and ring finger 2
Nrp2	120	chr1	62520975	62521148	174	*	4	48	3608.9	162.759	17.263	0.992549	0.999705	0	174	Intron (NM_001081050/72823, intron 20 of 22)	1	62742476	62836250	93775	1	18187	NM_001077406	-221328	ENSMUSG00000025969	neuropilin 2
Hint2	4598	chr4	43656660	43656839	180	*	1	48	4483	137.944	12.8749	0.990408	0.999929	0	180	Promoter	4	43654227	43656445	2219	2	68917	NM_026871	-215	ENSMUSG00000028470	histidine triad nucleotide binding protein 2
Camk1g	443	chr1	193021327	193021516	190	*	1	48	3703	150.568	10.8862	0.991679	1	0	190	Intron (NM_008484/16780, intron 19 of 22)	1	193028654	193052590	23937	2	215303	NM_144817	31074	ENSMUSG00000016179	calcium/calmodulin-dependent protein kinase I gamma
Ift57	2682	chr16	49460972	49461185	214	*	3	48	2607	34.1916	5.81375	0.999742	1	0	214	Distal Intergenic	16	49519657	49585489	65833	1	73916	NM_028680	-58472	ENSMUSG00000032965	intraflagellar transport 57
Hectd2os	3478	chr19	36613401	36613622	222	*	15	48	3075.74	125.095	13.8683	0.999922	0.999752	0	222	Intron (NR_033510/668215, intron 3 of 4)	19	36596818	36666879	70062	2	668215	NR_033510	53257	ENSMUSG00000087579	Hectd2, opposite strand
Spryd4	779	chr10	128044191	128044420	230	*	53	48	3118.59	524.543	104.226	0.997731	0.999851	0	230	Intron (NM_001033264/216456, intron 15 of 17)	10	128045779	128047663	1885	2	66701	NM_025716	3243	ENSMUSG00000051346	SPRY domain containing 4
Celf2	3625	chr2	6560033	6560275	243	*	16	48	2428	73.5597	11.0442	1	0.999862	0	243	Intron (NM_001310447/14007, intron 9 of 11)	2	6544510	6726473	181964	2	14007	NM_001310447	166198	ENSMUSG00000002107	CUGBP, Elav-like family member 2
Skap1	1184	chr11	96450103	96450349	247	*	3	48	2782.83	113.247	15.6867	0.992044	0.999898	0	247	Intron (NM_001033186/78473, intron 4 of 12)	11	96355417	96650448	295032	1	78473	NM_001177899	94686	ENSMUSG00000057058	src family associated phosphoprotein 1
A930027H12Rik	2434	chr15	86923085	86923353	269	*	3	48	2682.87	58.5576	6.29815	0.993737	1	0	269	Distal Intergenic	15	86981694	87138224	156531	1	77961	NR_167712	-58341	ENSMUSG00000115930	RIKEN cDNA A930027H12 gene
Zfp521	3159	chr18	14105501	14105816	316	*	6	48	2527.64	140.848	16.4154	0.989452	0.99874	0	316	Promoter	18	13820071	14105790	285720	2	225207	NM_001360804	0	ENSMUSG00000024420	zinc finger protein 521
Gm12159	914	chr11	44959281	44959602	322	*	3	48	2692.78	128.127	10.5099	0.991283	0.999922	0	322	Distal Intergenic	11	44993693	45007755	14063	2	100504255	NR_045100	48153	ENSMUSG00000084773	predicted gene 12159
Smc2os	4632	chr4	52317413	52317740	328	*	2	48	3411.98	39.6677	8.13244	0.990798	0.999597	0	328	Distal Intergenic	4	52430284	52438964	8681	2	72648	NR_045175	121224	ENSMUSG00000085763	structural maintenance of chromosomes 2, opposite strand
Apmap	3957	chr2	150458714	150459065	352	*	28	48	2933.94	57.9403	7.38275	0.999632	1	0	352	Distal Intergenic	2	150425001	150450487	25487	2	71881	NM_027977	-8227	ENSMUSG00000033096	adipocyte plasma membrane associated protein
Npnt	4452	chr3	132631084	132631436	353	*	23	48	2754.94	115.062	17.1798	0.999901	0.999182	0	353	Intron (NM_001287103/114249, intron 2 of 11)	3	132587506	132655575	68070	2	114249	NM_001287103	24139	ENSMUSG00000040998	nephronectin
A1cf	3471	chr19	31899169	31899568	400	*	43	48	2500	121.838	13.3965	0.999755	0.999906	0	400	Intron (NM_001081074/69865, intron 6 of 11)	19	31846213	31929765	83553	1	69865	NM_001365078	52956	ENSMUSG00000052595	APOBEC1 complementation factor
Aifm2	569	chr10	61573254	61573670	417	*	18	48	2676	119.139	10.005	0.992056	1	0	417	3' UTR	10	61556428	61574431	18004	1	71361	NM_153779	16826	ENSMUSG00000020085	apoptosis-inducing factor, mitochondrion-associated 2
Bsn	7113	chr9	108094890	108095350	461	*	20	48	2535.73	38.18	7.05388	0.992849	1	0	461	Exon (NM_001276481/13138, exon 2 of 3)	9	107973221	108067582	94362	2	12217	NM_007567	-27308	ENSMUSG00000032589	bassoon
Krtap11-1	2744	chr16	89449463	89449987	525	*	26	48	2545	106.469	10.7757	0.992078	0.999906	0	525	Distal Intergenic	16	89367064	89368071	1008	2	16693	NM_001113406	-81392	ENSMUSG00000091212	keratin associated protein 11-1
Mir5046	3377	chr19	6800983	6801524	542	*	0	48	2823.97	22.5092	7.52382	0.989488	1	0	542	Distal Intergenic	19	6807254	6807312	59	2	100628576	NR_039555	5788	ENSMUSG00000104884	microRNA 5046
Pctp	1155	chr11	89841027	89841664	638	*	30	48	3063	42.4969	4.35737	0.992693	0.999536	0	638	Distal Intergenic	11	89873370	89893720	20351	2	18559	NM_001316372	52056	ENSMUSG00000020553	phosphatidylcholine transfer protein
Ppp1r35	5451	chr5	137760618	137761322	705	*	12	48	1775.96	35.7092	3.09275	0.993293	0.999733	0	705	Exon (NM_029805/78829, exon 5 of 6)	5	137777166	137778369	1204	1	69871	NM_001356989	-15844	ENSMUSG00000029725	protein phosphatase 1, regulatory subunit 35
Pnck	7216	chrX	72697464	72698218	755	*	22	48	2652.96	48.9073	5.17783	1	1	0	755	Distal Intergenic	20	72699598	72703460	3863	2	93843	NM_001199351	5242	ENSMUSG00000002012	pregnancy upregulated non-ubiquitously expressed CaM kinase
Casp9	5010	chr4	141523075	141523980	906	*	3	48	2353	40.7494	8.09219	1	1	0	906	Exon (NM_001277932/12371, exon 2 of 8)	4	141520923	141543289	22367	1	12371	NM_015733	2152	ENSMUSG00000028914	caspase 9
Pcdh9	2128	chr14	92494254	92495779	1526	*	15	48	2394	47.0347	8.80505	0.991357	1	0	1526	Distal Intergenic	14	93251136	94128105	876970	2	211712	NM_001081377	1632326	ENSMUSG00000055421	protocadherin 9
D030045P18Rik	534	chr10	45704633	45706188	1556	*	16	48	2446.99	42.8631	8.0024	1	1	0	1556	Exon (NR_040624/320363, exon 2 of 3)	10	45683800	45728114	44315	1	320363	NR_040624	20833	ENSMUSG00000110874	RIKEN cDNA D030045P18 gene
Gm35244	313	chr1	143126056	143127741	1686	*	30	48	2543	87.5593	8.37424	0.991042	0.999885	0	1686	Distal Intergenic	1	143245593	143272323	26731	2	102638756	NR_168345	144582	NA	predicted gene, 35244
Bmpr2	112	chr1	59856967	59858859	1893	*	22	48	2067.9	47.9239	9.70546	0.989537	1	0	1893	Intron (NM_007561/12168, intron 3 of 12)	1	59803438	59917240	113803	1	12168	NM_007561	53529	ENSMUSG00000067336	bone morphogenetic protein receptor, type II (serine/threonine kinase)
Rps3a1	4386	chr3	86048718	86050953	2236	*	14	48	2587	49.453	8.64801	0.989166	0.999826	0	2236	Promoter	3	86045247	86049975	4729	2	20091	NM_016959	0	ENSMUSG00000028081	ribosomal protein S3A1
Chchd3	5577	chr6	32942830	32945417	2588	*	20	48	2173	97.0966	9.96311	0.991586	0.99991	0	2588	Exon (NM_001355667/66075, exon 4 of 9)	6	32769142	33037195	268054	2	66075	NM_001355667	91778	ENSMUSG00000053768	coiled-coil-helix-coiled-coil-helix domain containing 3
Slc41a1	278	chr1	131761245	131761435	191	*	3	47	2598.84	166.194	20.0557	0.999743	1	0	191	Intron (NM_173865/98396, intron 2 of 10)	1	131755750	131776601	20852	1	98396	NM_173865	5495	ENSMUSG00000013275	solute carrier family 41, member 1
Gm6300	4121	chr3	14343354	14343553	200	*	2	47	3018.39	160.655	18.4344	0.991925	0.999797	0	200	Distal Intergenic	3	14428177	14439299	11123	1	622229	NR_033591	-84624	NA	solute carrier family 7 (cationic amino acid transporter, y+ system), member pseudogene
Gm20389	4524	chr3	154528492	154528718	227	*	1	47	2905	123.269	14.2075	0.993012	1	0	227	Intron (NM_177066/435766, intron 23 of 24)	3	154414293	154416984	2692	2	102635958	NR_166197	-111508	ENSMUSG00000092522	predicted gene 20389
Asb4	5516	chr6	5377666	5377918	253	*	2	47	2749	125.051	7.80755	0.99245	1	0	253	Distal Intergenic	6	5383386	5433021	49636	1	65255	NM_023048	-5468	ENSMUSG00000042607	ankyrin repeat and SOCS box-containing 4
Smad1	6611	chr8	80134655	80134958	304	*	10	47	2886.79	112.75	8.98921	0.990906	1	0	304	Distal Intergenic	8	80065026	80126057	61032	2	17125	NM_008539	-8598	ENSMUSG00000031681	SMAD family member 1
Bud31	5490	chr5	145088458	145088819	362	*	28	47	2263.91	145.87	15.3899	1	0.999932	0	362	Intron (NM_133735/71799, intron 7 of 8)	5	145077247	145084888	7642	1	231889	NM_001310770	11211	ENSMUSG00000038722	BUD31 homolog
Bcl9	4331	chr3	97215331	97215851	521	*	8	47	2604.85	37.4683	6.25402	0.990824	1	0	521	Distal Intergenic	3	97110978	97134680	23703	2	77578	NM_029933	-80651	ENSMUSG00000038256	B cell CLL/lymphoma 9
Samd5	459	chr10	9344685	9345350	666	*	32	47	2414	27.985	4.74387	1	0.99968	0	666	Distal Intergenic	10	9503003	9550952	47950	2	320825	NM_177271	205602	ENSMUSG00000060487	sterile alpha motif domain containing 5
Kansl2	2510	chr15	98443142	98443869	728	*	30	47	2447.78	46.728	4.44999	0.991399	0.999774	0	728	Intron (NM_009833/12455, intron 8 of 8)	15	98415539	98432150	16612	2	69612	NR_153345	-10992	ENSMUSG00000022992	KAT8 regulatory NSL complex subunit 2
Flrt1	3382	chr19	7090977	7091863	887	*	40	47	2392.78	34.7407	7.79431	0.991098	1	0	887	Intron (NM_134147/107227, intron 3 of 10)	19	7069376	7083094	13719	2	396184	NM_201411	-7883	ENSMUSG00000047787	fibronectin leucine rich transmembrane protein 1
Slc1a1	3463	chr19	28797161	28798448	1288	*	17	47	2573	70.1413	10.5098	0.99266	1	0	1288	Distal Intergenic	19	28812535	28891360	78826	1	20510	NM_009199	-14087	ENSMUSG00000024935	solute carrier family 1 (neuronal/epithelial high affinity glutamate transporter, system Xag), member 1
Gm26629	3540	chr19	49868044	49871450	3407	*	9	47	2396.92	65.563	9.33089	0.991585	0.999293	0	3407	Distal Intergenic	19	50665843	50767097	101255	1	102631841	NR_166832	-794393	ENSMUSG00000097446	predicted gene, 26629
Gm14393	4085	chr2	174906599	174910747	4149	*	0	47	1119.56	1729.91	1098.36	0.993802	0.99667	0.0228971	4149	Promoter	2	174903342	174909562	6221	2	664987	NM_001085546	0	ENSMUSG00000078905	predicted gene 14393
Pax7	4989	chr4	139564667	139564863	197	*	2	46	3896	61.2335	6.46555	0.991621	1	0	197	Distal Intergenic	4	139465392	139560279	94888	2	18509	NM_011039	-4388	ENSMUSG00000028736	paired box 7
Gramd1b	6910	chr9	40508982	40509179	198	*	4	46	3117	229.444	44.4974	0.990731	0.999875	0	198	Distal Intergenic	9	40204530	40442679	238150	2	235283	NM_001357617	-66303	ENSMUSG00000040111	GRAM domain containing 1B
Nos2	1083	chr11	78812899	78813107	209	*	0	46	3047.53	152.488	16.8262	0.99211	1	0	209	5' UTR	11	78811613	78851052	39440	1	18126	NM_010927	1286	ENSMUSG00000020826	nitric oxide synthase 2, inducible
Scly	196	chr1	91218446	91218659	214	*	10	46	2468.98	137.332	11.3696	0.999853	1	0	214	Distal Intergenic	1	91226060	91248802	22743	1	50880	NM_016717	-7401	ENSMUSG00000026307	selenocysteine lyase
Ap2a2	6367	chr7	141147933	141148174	242	*	4	46	2587.98	148.545	19.4683	0.992406	0.999542	0	242	Intron (NM_001357068/11772, intron 1 of 21)	7	141142093	141212924	70832	1	11772	NM_007459	5840	ENSMUSG00000002957	adaptor-related protein complex 2, alpha 2 subunit
Znrf2	5658	chr6	54749894	54750148	255	*	1	46	3243.87	131.596	33.0878	0.992036	1	0.0313725	255	Distal Intergenic	6	54793901	54867209	73309	1	387524	NM_199143	-43753	ENSMUSG00000058446	zinc and ring finger 2
Nucb2	6267	chr7	116075348	116075603	256	*	2	46	2592	161.77	20.3041	0.993098	0.99986	0	256	Distal Intergenic	7	116103604	116139823	36220	1	53322	NM_001130479	-28001	ENSMUSG00000030659	nucleobindin 2
Crhr2	5661	chr6	55100924	55101211	288	*	4	46	2305.96	63.2986	4.52168	0.991202	0.998878	0	288	Intron (NM_001288618/12922, intron 1 of 12)	6	55067034	55094898	27865	2	12922	NM_001288620	-6026	ENSMUSG00000003476	corticotropin releasing hormone receptor 2
1700025G04Rik	319	chr1	151872506	151872814	309	*	8	46	2926	76.0453	10.0038	0.993013	1	0	309	Intron (NM_197990/69399, intron 2 of 5)	1	151760275	151966071	205797	2	69399	NM_197990	93257	ENSMUSG00000032666	RIKEN cDNA 1700025G04 gene
Nans	4611	chr4	46494262	46494586	325	*	18	46	2770.92	165.046	19.845	0.99346	0.999887	0	325	Intron (NM_053179/94181, intron 2 of 5)	4	46489329	46503438	14110	1	94181	NM_053179	4933	ENSMUSG00000028334	N-acetylneuraminic acid synthase (sialic acid synthase)
1810041H14Rik	2162	chr14	122082665	122083049	385	*	25	46	2832.35	130.132	15.6847	0.992453	0.999914	0	385	Distal Intergenic	14	122114271	122115682	1412	2	78312	NR_131002	32633	ENSMUSG00000102112	RIKEN cDNA 1810041H14 gene
Rptor	1336	chr11	119542169	119542562	394	*	5	46	2782.92	79.7919	7.37759	0.991854	1	0	394	Intron (NM_001306081/74370, intron 1 of 32)	11	119493731	119790417	296687	1	74370	NM_028898	48438	ENSMUSG00000025583	regulatory associated protein of MTOR, complex 1
Best2	6634	chr8	85737676	85738144	469	*	14	46	2671.85	46.1066	8.02563	0.971478	1	0	469	Exon (NM_001130194/212989, exon 4 of 10)	8	85733831	85741037	7207	2	212989	NM_001130194	2893	ENSMUSG00000052819	bestrophin 2
Gm525	1153	chr11	88989279	88989763	485	*	19	46	2392.49	111.936	16.9442	0.99266	0.999619	0	485	Distal Intergenic	11	88964667	88983890	19224	1	217071	NM_001033266	24612	ENSMUSG00000072553	predicted gene 525
Cd81	6375	chr7	142595222	142595874	653	*	30	46	2046.92	42.5237	4.80188	1	1	0	653	Intron (NR_110354/97423, intron 2 of 4)	7	142606487	142621667	15181	1	12520	NM_133655	-10613	ENSMUSG00000037706	CD81 antigen
Slc38a4	2501	chr15	96991011	96991916	906	*	8	46	2610.99	27.1038	3.32165	0.991691	1	0	906	Distal Intergenic	15	96892704	96953837	61134	2	69354	NM_027052	-37174	ENSMUSG00000022464	solute carrier family 38, member 4
Gnpda2	5212	chr5	70095582	70096739	1158	*	12	46	2206	33.1753	4.65951	0.9922	1	0	1158	Distal Intergenic	5	69734087	69749647	15561	2	67980	NM_001359239	-345935	ENSMUSG00000029209	glucosamine-6-phosphate deaminase 2
Rasgrp1	3872	chr2	117214250	117215729	1480	*	21	46	2675.95	42.1561	6.82161	0.99192	1	0.00405405	1480	Distal Intergenic	2	117110465	117173358	62894	2	19419	NM_011246	-40892	ENSMUSG00000027347	RAS guanyl releasing protein 1
Fstl5	4257	chr3	76498745	76500654	1910	*	3	46	2270	32.6654	6.37934	0.991902	1	0	1910	Intron (NM_178673/213262, intron 9 of 15)	3	75982890	76617312	634423	1	213262	NM_001253719	515855	ENSMUSG00000034098	follistatin-like 5
Hs2st1	4492	chr3	144127994	144129935	1942	*	10	46	1961.83	46.4336	8.20913	0.991935	1	0	1942	Distal Intergenic	3	144135462	144275977	140516	2	23908	NM_001355234	146042	ENSMUSG00000040151	heparan sulfate 2-O-sulfotransferase 1
Mtres1	528	chr10	43413818	43416610	2793	*	18	46	2557	46.198	7.47641	0.991883	1	0	2793	Promoter	10	43401115	43417014	15900	2	67851	NM_026411	404	ENSMUSG00000019797	mitochondrial transcription rescue factor 1
Adarb2	1662	chr13	8261350	8264645	3296	*	32	46	2300.77	112.1	13.1678	0.992123	0.999786	0	3296	Intron (NM_001289530/94191, intron 1 of 9)	13	8252902	8818798	565897	1	94191	NR_110345	8448	ENSMUSG00000052551	adenosine deaminase, RNA-specific, B2
Sspn	5926	chr6	145953786	145957488	3703	*	54	46	2535	119.157	16.4997	0.991792	1	0	3703	Distal Intergenic	6	145879848	145910951	31104	1	16651	NM_010656	73938	ENSMUSG00000030255	sarcospan
Asb1	198	chr1	91494838	91494988	151	*	0	45	3899.98	179.901	22.3476	0.99215	1	0	151	Distal Intergenic	1	91468802	91487312	18511	1	65247	NM_023046	26036	ENSMUSG00000026311	ankyrin repeat and SOCS box-containing 1
Acot2	1520	chr12	84037930	84038081	152	*	0	45	3411.72	122.671	8.52919	0.991541	0.999842	0	152	Intron (NM_134188/171210, intron 2 of 2)	12	84034635	84040649	6015	1	171210	NM_134188	3295	ENSMUSG00000021226	acyl-CoA thioesterase 2
Rps6ka2	2803	chr17	7454874	7455027	154	*	0	45	3278.97	179.5	22.4532	0.993924	0.999842	0	154	Intron (NM_011299/20112, intron 1 of 20)	17	7437514	7570714	133201	1	20112	NM_011299	17360	ENSMUSG00000023809	ribosomal protein S6 kinase, polypeptide 2
Creb1	128	chr1	64527640	64527796	157	*	0	45	2899.87	176.229	25.5203	0.993315	0.999679	0	157	Distal Intergenic	1	64571963	64643707	71745	1	12912	NM_001037726	-44167	ENSMUSG00000025958	cAMP responsive element binding protein 1
Map3k9	1509	chr12	81783520	81783690	171	*	0	45	3915	111.819	5.22219	0.990487	0.99991	0	171	Intron (NM_001174107/338372, intron 3 of 10)	12	81761724	81827944	66221	2	338372	NM_001174107	44254	ENSMUSG00000042724	mitogen-activated protein kinase kinase kinase 9
Cdc5l	2945	chr17	45546534	45546755	222	*	5	45	2682.93	166.509	14.0031	0.991929	0.998039	0	222	Distal Intergenic	17	45702816	45744633	41818	2	71702	NM_152810	197878	ENSMUSG00000023932	cell division cycle 5-like (S. pombe)
Pds5a	5198	chr5	65794889	65795118	230	*	0	45	3296	105.865	12.0168	0.992753	1	0	230	Exon (NM_001081321/71521, exon 19 of 33)	5	65763064	65855579	92516	2	71521	NM_001081321	60461	ENSMUSG00000029202	PDS5 cohesin associated factor A
Mir3074-1	1814	chr13	63477815	63478050	236	*	15	45	2713.99	138.657	12.5943	0.999564	1	0	236	Intron (NM_001042673/14088, intron 10 of 15)	13	63449013	63449097	85	2	100526474	NR_037235	-28718	ENSMUSG00000092741	microRNA 3074-1
Crb2	3735	chr2	37822230	37822482	253	*	0	45	3207	111.715	10.8623	0.990866	0.999835	0	253	Intron (NM_001362973/227801, intron 13 of 22)	2	37666261	37689115	22855	1	241324	NM_001163566	155969	ENSMUSG00000035403	crumbs family member 2
Gm4792	686	chr10	94089327	94089614	288	*	6	45	3297	132.09	29.918	0.991816	0.999932	0	288	Distal Intergenic	10	94129525	94134565	5041	2	215472	NR_033209	44951	ENSMUSG00000053420	predicted gene 4792
Hmgb1	5502	chr5	149015331	149015635	305	*	13	45	2629.99	129.643	12.2357	0.99099	0.999838	0	305	Distal Intergenic	5	148983512	148989867	6356	2	15289	NM_010439	-25464	ENSMUSG00000066551	high mobility group box 1
Ttc17	3841	chr2	94175062	94175434	373	*	52	45	2960	158.657	19.8847	0.992372	1	0	373	Intron (NM_001355690/74569, intron 16 of 23)	2	94131111	94237034	105924	2	74569	NM_001355690	61600	ENSMUSG00000027194	tetratricopeptide repeat domain 17
Sfswap	5404	chr5	129536810	129537422	613	*	22	45	2547	33.9706	2.52733	0.991368	1	0	613	Distal Intergenic	5	129578295	129648448	70154	1	231769	NM_001359952	-40873	ENSMUSG00000029439	splicing factor SWAP
Msi2	1149	chr11	88560760	88561417	658	*	24	45	2871	34.4818	5.34299	0.991705	0.999736	0.00303951	658	Intron (NM_054043/76626, intron 5 of 13)	11	88230208	88609055	378848	2	76626	NM_054043	47638	ENSMUSG00000069769	musashi RNA-binding protein 2
Irf2bp2	6831	chr8	127321859	127322539	681	*	10	45	2028.98	25.2452	4.68698	0.991943	1	0	681	Distal Intergenic	8	127315035	127320725	5691	2	270110	NM_001164598	-1134	ENSMUSG00000051495	interferon regulatory factor 2 binding protein 2
Gm32921	5285	chr5	106489201	106489897	697	*	50	45	2175	53.4132	5.03061	1	0.999818	0	697	Distal Intergenic	5	106469206	106471085	1880	1	102635633	NR_136913	19995	ENSMUSG00000105508	predicted gene, 32921
Fat2	962	chr11	55180713	55180904	192	*	5	44	2607	146.688	19.1528	1	0.999927	0	192	Intron (NM_001029988/245827, intron 5 of 22)	11	55141436	55203083	61648	2	245827	NM_001029988	22179	ENSMUSG00000055333	FAT atypical cadherin 2
Gcnt1	3417	chr19	17358207	17358412	206	*	3	44	3135	125.927	13.2199	0.991029	0.999739	0	206	Distal Intergenic	19	17303505	17350208	46704	2	14537	NM_010265	-7999	ENSMUSG00000038843	glucosaminyl (N-acetyl) transferase 1, core 2
Ube2o	1308	chr11	116477670	116477877	208	*	2	44	2971	139.957	12.0341	0.991795	0.999932	0	208	Distal Intergenic	11	116428579	116472273	43695	2	217342	NM_173755	-5397	ENSMUSG00000020802	ubiquitin-conjugating enzyme E2O
Shisal2a	4838	chr4	108228835	108229052	218	*	0	44	2389.57	112.583	15.2708	0.991935	1	0	218	Intron (NM_001099303/545667, intron 2 of 2)	4	108224974	108240852	15879	2	545667	NM_001099303	11800	ENSMUSG00000059816	shisa like 2A
Mir7078	6759	chr8	118203107	118203354	248	*	14	44	1141.1	604.694	145.111	0.993581	0.999884	0	248	Distal Intergenic	8	118186004	118186067	64	1	102465653	NR_106046	17103	ENSMUSG00000098483	microRNA 7078
Enkur	3653	chr2	21162856	21163195	340	*	28	44	2527.99	114.803	12.3907	1	0.999821	0	340	Distal Intergenic	2	21185542	21210176	24635	2	71233	NM_027728	46981	ENSMUSG00000026679	enkurin, TRPC channel interacting protein
Afg1l	520	chr10	42285975	42286332	358	*	47	44	2829.97	187.648	26.905	0.993282	0.999872	0	358	Intron (NM_001359297/215951, intron 5 of 11)	10	42188581	42354561	165981	2	215951	NM_001359297	68229	ENSMUSG00000038302	AFG1 like ATPase
Adcy5	2652	chr16	34931389	34931773	385	*	17	44	2430.86	102.242	11.5896	0.991918	0.999901	0	385	Distal Intergenic	16	34975234	35126113	150880	1	224129	NM_001012765	-43461	ENSMUSG00000022840	adenylate cyclase 5
Hdac11	5753	chr6	91156216	91156632	417	*	36	44	2256	37.7122	5.05449	0.991262	1	0	417	Distal Intergenic	6	91133797	91151665	17869	1	232232	NM_144919	22419	ENSMUSG00000034245	histone deacetylase 11
Dmac2l	1464	chr12	69773231	69773750	520	*	22	44	2131	36.7154	5.04096	0.920476	0.999458	0	520	Intron (NM_001361690/68055, intron 2 of 5)	12	69771719	69791439	19721	1	68055	NM_026536	1512	ENSMUSG00000054894	distal membrane arm assembly complex 2 like
Irx1	1837	chr13	72097770	72098392	623	*	32	44	2634	55.1509	6.03253	0.993058	0.999791	0	623	Distal Intergenic	13	72106351	72111842	5492	2	16371	NM_010573	13450	ENSMUSG00000060969	Iroquois homeobox 1
Flrt1	3379	chr19	7068229	7069068	840	*	63	44	2132	57.85	9.18961	0.992472	0.999056	0	840	Intron (NM_134147/107227, intron 3 of 10)	19	7069376	7083094	13719	2	396184	NM_201411	14026	ENSMUSG00000047787	fibronectin leucine rich transmembrane protein 1
Peak1	6966	chr9	56305289	56306140	852	*	3	44	2376.99	18.5728	4.74125	0.988854	1	0	852	Intron (NM_172924/244895, intron 1 of 6)	9	56108411	56325334	216924	2	244895	NM_172924	19194	ENSMUSG00000074305	pseudopodium-enriched atypical kinase 1
Gm34647	6503	chr8	35686470	35687399	930	*	10	44	2420	23.7559	3.87958	0.992199	1	0	930	Distal Intergenic	8	35716911	35728585	11675	2	102637967	NR_168727	41186	NA	predicted gene, 34647
4930513L16Rik	2420	chr15	84797828	84799141	1314	*	23	44	2083.97	85.8311	10.9202	0.999891	1	0	1314	Exon (NR_166787/78021, exon 2 of 2)	15	84790861	84797937	7077	1	78021	NR_166787	6967	ENSMUSG00000116491	RIKEN cDNA 4930513L16 gene
1700116B05Rik	2684	chr16	50644652	50646236	1585	*	27	44	2042	39.1262	5.37178	0.991039	0.999736	0	1585	Distal Intergenic	16	50603772	50604454	683	1	78639	NR_131006	40880	ENSMUSG00000092276	RIKEN cDNA 1700116B05 gene
Uap1	369	chr1	169968037	169969955	1919	*	6	44	2087.71	28.1199	7.01233	0.991386	0.99938	0	1919	3' UTR	1	169968792	170002533	33742	2	107652	NM_001305045	32578	ENSMUSG00000026670	UDP-N-acetylglucosamine pyrophosphorylase 1
Slc25a26	5766	chr6	94477030	94479920	2891	*	208	44	981.85	380.894	34.5572	1	0.999547	0	2891	Promoter	6	94477295	94581633	104339	1	67582	NM_026255	0	ENSMUSG00000045100	solute carrier family 25 (mitochondrial carrier, phosphate carrier), member 26
St7l	4364	chr3	104797889	104800891	3003	*	14	44	2336	47.0859	7.72237	0.991435	1	0	3003	Exon (NM_001253702/229681, exon 8 of 14)	3	104771822	104837379	65558	1	229681	NR_045578	26067	ENSMUSG00000045576	suppression of tumorigenicity 7-like
Dbpht2	1485	chr12	74616298	74619722	3425	*	55	44	1498.46	205.763	25.4292	0.992495	0.999655	0	3425	Distal Intergenic	12	74344248	74347242	2995	1	386753	NM_198866	272050	ENSMUSG00000029878	DNA binding protein with his-thr domain
Spata18	5218	chr5	73815298	73819036	3739	*	18	44	2452	39.9238	7.39204	0.991257	0.999771	0	3739	Exon (NM_178387/73472, exon 4 of 13)	5	73808723	73836827	28105	1	73472	NM_178387	6575	ENSMUSG00000029155	spermatogenesis associated 18
Entpd2	3661	chr2	25287479	25291282	3804	*	293	44	876.52	1035.56	58.8202	0.999773	0.999914	0	3804	3' UTR	2	25285886	25291335	5450	1	12496	NM_009849	1593	ENSMUSG00000015085	ectonucleoside triphosphate diphosphohydrolase 2
Amigo2	2504	chr15	97257222	97264003	6782	*	24	44	2222	90.4508	14.9819	0.990913	0.99957	0	6782	5' UTR	15	97141955	97145168	3214	2	105827	NM_178114	-112054	ENSMUSG00000048218	adhesion molecule with Ig like domain 2
Ppp4r1l-ps	4073	chr2	173499077	173499230	154	*	0	43	3492.3	109.266	6.48979	0.989834	1	0	154	Intron (NR_027957/100043911, intron 2 of 14)	2	173421113	173501332	80220	2	100043911	NR_027957	2102	ENSMUSG00000055897	protein phosphatase 4, regulatory subunit 1-like, pseudogene
Kcnh1	437	chr1	192021814	192021988	175	*	0	43	3183	164.811	17.6251	0.99202	1	0	175	Intron (NM_001038607/16510, intron 7 of 10)	1	191873085	192192467	319383	1	16510	NM_010600	148729	ENSMUSG00000058248	potassium voltage-gated channel, subfamily H (eag-related), member 1
Mir7011	4292	chr3	88351996	88352193	198	*	9	43	2490.85	241.389	27.3608	0.992921	0.999919	0	198	Intron (NM_013658/20351, intron 10 of 14)	3	88348186	88348258	73	2	102465611	NR_105978	-3738	ENSMUSG00000098655	microRNA 7011
Mir7028	5323	chr5	114855987	114856227	241	*	12	43	2256.35	53.2199	4.79771	0.999812	1	0	241	Intron (NM_029992/77832, intron 9 of 12)	5	114857576	114857639	64	1	102465622	NR_105995	-1349	ENSMUSG00000098656	microRNA 7028
Rpl31	72	chr1	39351474	39351778	305	*	3	43	3296	96.0689	13.1876	0.990143	0.999643	0	305	Intron (NM_008719/18143, intron 6 of 20)	1	39406932	39410991	4060	1	114641	NM_001252218	-55154	ENSMUSG00000073702	ribosomal protein L31
Mad2l1	5686	chr6	66518180	66518485	306	*	16	43	2853.8	182.275	12.7226	0.878651	0.94227	0	306	Downstream (<=300bp)	6	66512205	66518091	5887	1	56150	NM_019499	5975	ENSMUSG00000029910	MAD2 mitotic arrest deficient-like 1
Ppp6r3	3348	chr19	3597638	3598022	385	*	1914	43	938.42	8177.53	3856.49	0.999375	0.999127	0	385	Intron (NM_001164159/52036, intron 1 of 21)	19	3504929	3625749	120821	2	52036	NM_001164159	27727	ENSMUSG00000024908	protein phosphatase 6, regulatory subunit 3
Gm17455	563	chr10	60333136	60333552	417	*	22	43	2442	113.285	13.7324	0.992669	1	0	417	Intron (NM_001252635/22295, intron 10 of 68)	10	60235505	60239337	3833	1	100302688	NM_001164374	97631	ENSMUSG00000090439	predicted gene, 17455
1700024I08Rik	1816	chr13	63847720	63848278	559	*	38	43	2228	78.4258	11.1052	0.992066	1	0	559	Intron (NR_126476/75522, intron 4 of 4)	13	63823571	63882112	58542	2	75522	NR_126476	33834	ENSMUSG00000113825	RIKEN cDNA 1700024I08 gene
Bmpr1b	4488	chr3	141487646	141488275	630	*	6	43	2462	15.8016	3.24703	0.990686	0.99918	0	630	Intron (NM_001293561/22253, intron 7 of 16)	3	141542897	141637181	94285	2	12167	NM_001355043	148906	ENSMUSG00000052430	bone morphogenetic protein receptor, type 1B
1700054K19Rik	5806	chr6	111946880	111948625	1746	*	14	43	2413	47.2068	6.93119	0.991835	1	0	1746	Distal Intergenic	6	112187669	112189479	1811	1	67336	NR_027865	-239044	ENSMUSG00000100219	RIKEN cDNA 1700054K19 gene
Cbfa2t3	6799	chr8	123442503	123444799	2297	*	28	43	2369.83	153.896	24.7991	0.992705	1	0	2297	Distal Intergenic	8	123351875	123425848	73974	2	12398	NM_009824	-16655	ENSMUSG00000006362	CBFA2/RUNX1 translocation partner 3
Cntnap2	5929	chr6	45003734	45007350	3617	*	12	43	2302	49.8571	7.00738	0.993739	0.998	0	3617	Distal Intergenic	6	45036995	47278305	2241311	1	66797	NM_001004357	-29645	ENSMUSG00000039419	contactin associated protein-like 2
Efna5	3020	chr17	61877982	61878167	186	*	13	42	2711.99	120.914	14.7624	0.99983	1	0	186	Distal Intergenic	17	62909952	63188312	278361	2	13640	NM_010109	1310145	ENSMUSG00000048915	ephrin A5
Mir146	912	chr11	43248295	43248506	212	*	0	42	2490.98	123.236	13.9855	0.992957	1	0	212	Distal Intergenic	11	43265224	43265288	65	2	387164	NR_029558	16782	ENSMUSG00000065601	microRNA 146
Gm12695	4769	chr4	96998109	96998331	223	*	2	42	2673	148.641	14.3263	0.992884	0.999931	0	223	Distal Intergenic	4	96611819	96674987	63169	2	620779	NM_001081284	-323122	ENSMUSG00000078639	predicted gene 12695
Frzb	3816	chr2	80274573	80274804	232	*	2	42	2590.61	120.431	18.5073	0.991412	0.999901	0	232	Intron (NM_011356/20378, intron 1 of 5)	2	80242314	80277740	35427	2	20378	NM_011356	2936	ENSMUSG00000027004	frizzled-related protein
Gm35888	4088	chr2	178515229	178515464	236	*	5	42	2607	103.89	8.5095	0.991597	0.999626	0	236	Distal Intergenic	2	178492416	178492760	345	1	102639622	NR_168312	22813	NA	predicted gene, 35888
Map3k4	2819	chr17	12461095	12461340	246	*	7	42	2460	128.195	7.41308	0.992229	0.999518	0	246	Intron (NM_011948/26407, intron 17 of 26)	17	12446508	12537547	91040	2	26407	NM_011948	76207	ENSMUSG00000014426	mitogen-activated protein kinase kinase kinase 4
Fcnb	3676	chr2	27879085	27879330	246	*	3	42	2691	42.0366	6.33633	0.99319	1	0	246	Exon (NM_015734/12831, exon 30 of 66)	2	27966491	27974890	8400	2	14134	NM_010190	95560	ENSMUSG00000026835	ficolin B
Adipor2	5838	chr6	119395640	119395905	266	*	2	42	2606	114.259	8.74172	0.992353	0.999822	0	266	Distal Intergenic	6	119330111	119394489	64379	2	68465	NM_197985	-1151	ENSMUSG00000030168	adiponectin receptor 2
Sgip1	4800	chr4	102540071	102540343	273	*	26	42	2564.82	135.051	13.5516	0.99223	0.999711	0	273	Distal Intergenic	4	102617332	102829879	212548	1	73094	NM_001285852	-76989	ENSMUSG00000028524	SH3-domain GRB2-like (endophilin) interacting protein 1
Slc25a54	4382	chr3	108988113	108988405	293	*	14	42	2360	120.044	7.55196	0.991398	1	0	293	Promoter	3	108987815	109023898	36084	1	74686	NM_029054	298	ENSMUSG00000027880	solute carrier family 25, member 54
Lyve1	6249	chr7	110455046	110455354	309	*	7	42	2710.74	106.667	7.97014	0.992145	0.99946	0	309	Intron (NM_053247/114332, intron 3 of 5)	7	110449814	110462160	12347	2	114332	NM_053247	6806	ENSMUSG00000030787	lymphatic vessel endothelial hyaluronan receptor 1
Fam222b	1076	chr11	77989926	77990241	316	*	1	42	2370.28	86.3386	12.0285	0.990994	0.999781	0	316	Intron (NM_001346762/216971, intron 1 of 2)	11	77985516	78048165	62650	1	216971	NM_145430	4410	ENSMUSG00000037750	family with sequence similarity 222, member B
Gm20759	1132	chr11	85947025	85947373	349	*	2	42	2447.89	32.7622	5.2913	0.990943	0.999441	0	349	Distal Intergenic	11	85893484	85915176	21693	2	629393	NR_046030	-31849	NA	predicted gene, 20759
Rnu6	4442	chr3	130004472	130004841	370	*	15	42	2576.97	86.1892	12.08	0.991196	0.999805	0	370	Intron (NM_001244952/77018, intron 2 of 35)	3	129999114	129999220	107	1	19862	NR_003027	5358	ENSMUSG00000119272	U6 small nuclear RNA
Nckap5	255	chr1	126135482	126135879	398	*	28	42	1986.99	55.2814	12.7762	0.999768	1	0	398	Intron (NM_172484/210356, intron 5 of 14)	1	125841373	126420664	579292	2	210356	NM_172484	284785	ENSMUSG00000049690	NCK-associated protein 5
Fam53a	5132	chr5	33771032	33771471	440	*	13	42	2420.5	140.42	18.8368	0.982913	0.99979	0	440	Intron (NM_001359461/74504, intron 2 of 4)	5	33757697	33784855	27159	2	74504	NM_001359461	13384	ENSMUSG00000037339	family with sequence similarity 53, member A
Dpp10	253	chr1	124666936	124667438	503	*	23	42	2413	85.9801	11.9641	0.989632	1	0	503	Distal Intergenic	1	123259867	123973296	713430	2	269109	NM_199021	-693640	ENSMUSG00000036815	dipeptidylpeptidase 10
Mir29a	5571	chr6	31037047	31037569	523	*	22	42	2242	43.0975	4.37051	0.991642	1	0	523	Distal Intergenic	6	31039595	31039682	88	2	387222	NR_029744	2113	ENSMUSG00000065610	microRNA 29a
Anapc10	6612	chr8	80569192	80569776	585	*	30	42	1760.96	64.1197	6.11927	0.99378	0.999208	0	585	Distal Intergenic	8	80438478	80503950	65473	1	68999	NM_001357236	130714	ENSMUSG00000036977	anaphase promoting complex subunit 10
Prex1	4024	chr2	166487908	166488585	678	*	57	42	1896.89	66.1858	6.65972	0.988429	0.996476	0	678	Intron (NM_177782/277360, intron 2 of 39)	2	166408265	166555752	147488	2	277360	NM_177782	67167	ENSMUSG00000039621	phosphatidylinositol-3,4,5-trisphosphate-dependent Rac exchange factor 1
9530077C05Rik	6861	chr9	22290926	22293052	2127	*	22	42	2003.98	57.6784	8.09261	1	0.998868	0	2127	Exon (NM_028390/68743, exon 3 of 24)	9	22300174	22355975	55802	1	68283	NM_001378982	-7122	ENSMUSG00000036411	RIKEN cDNA 9530077C05 gene
Clrn2	5163	chr5	45627607	45631412	3806	*	30	42	1992.96	64.2444	12.8681	0.99245	0.999854	0	3806	Distal Intergenic	5	45611093	45621491	10399	1	624224	NM_001163317	16514	ENSMUSG00000049530	clarin 2
Vti1a	3610	chr19	55441517	55446322	4806	*	199	42	995.52	642.163	80.6309	0.999546	0.999721	0	4806	Intron (NM_001360432/53611, intron 5 of 7)	19	55304489	55615893	311405	1	53611	NM_016862	137028	ENSMUSG00000024983	vesicle transport through interaction with t-SNAREs 1A
Tfap2b	28	chr1	19851206	19851364	159	*	12	41	2593	161.358	24.7079	0.999879	1	0	159	Distal Intergenic	1	19282278	19309069	26792	1	21419	NM_001025305	568928	ENSMUSG00000025927	transcription factor AP-2 beta
Mcph1	6462	chr8	18495939	18496101	163	*	0	41	2600.67	148.742	19.0407	0.9926	1	0	163	Distal Intergenic	8	18645147	18853204	208058	1	244329	NM_173189	-149046	ENSMUSG00000039842	microcephaly, primary autosomal recessive 1
4930486I03Rik	29	chr1	20366589	20366762	174	*	3	41	1328.07	396.54	60.9839	0.99277	0.999871	0	174	Intron (NM_153179/241035, intron 50 of 66)	1	20426678	20462524	35847	1	75028	NR_045734	-59916	ENSMUSG00000089914	RIKEN cDNA 4930486I03 gene
Arhgef5	5616	chr6	43259757	43259936	180	*	0	41	1706.23	254.161	24.567	0.992947	0.991962	0	180	Intron (NM_133674/54324, intron 10 of 14)	6	43242578	43266254	23677	1	54324	NM_133674	17179	ENSMUSG00000033542	Rho guanine nucleotide exchange factor (GEF) 5
Rbfox1	2557	chr16	6537014	6537208	195	*	6	41	2888	136.205	15.4036	0.99341	0.999847	0	195	Intron (NM_001359723/268859, intron 3 of 15)	16	6857234	7230344	373111	1	268859	NM_001359726	-320026	ENSMUSG00000008658	RNA binding protein, fox-1 homolog (C. elegans) 1
Elf1	2123	chr14	79709389	79709603	215	*	9	41	3000.23	117.279	11.3881	0.999832	0.999827	0	215	Intron (NM_018765/22380, intron 5 of 9)	14	79718634	79819931	101298	1	13709	NM_007920	-9031	ENSMUSG00000036461	E74 like ETS transcription factor 1
Ppp2r5c	1609	chr12	110351663	110351893	231	*	4	41	2540.88	106.429	12.9211	0.992841	1	0	231	Distal Intergenic	12	110413658	110417433	3776	1	26931	NR_164198	-61765	ENSMUSG00000017843	protein phosphatase 2, regulatory subunit B', gamma
Sik3	6935	chr9	46027683	46027914	232	*	9	41	2735.9	136.815	18.162	0.991684	0.999918	0	232	Intron (NM_027498/70661, intron 1 of 24)	9	45924118	46135492	211375	1	70661	NM_027498	103565	ENSMUSG00000034135	SIK family kinase 3
Epop	1190	chr11	97516892	97517126	235	*	6	41	3102	212.119	22.079	0.991827	1	0	235	Distal Intergenic	11	97518213	97520542	2330	2	103551	NM_175332	3416	ENSMUSG00000043439	elongin BC and polycomb repressive complex 2 associated protein
Mbp	3333	chr18	82614887	82615130	244	*	10	41	2806	97.2131	7.52943	0.999893	0.999699	0	244	3' UTR	18	82572633	82603762	31130	1	17196	NM_001025254	42254	ENSMUSG00000041607	myelin basic protein
Onecut3	636	chr10	80317349	80317593	245	*	3	41	2888	84.1265	9.6998	0.991043	1	0	245	Distal Intergenic	10	80330740	80353094	22355	1	246086	NM_139226	-13147	ENSMUSG00000045518	one cut domain, family member 3
Ints4	6206	chr7	97137625	97137875	251	*	4	41	2454.69	129.805	11.2532	0.991626	0.999195	0	251	Intron (NM_001358012/101861, intron 3 of 22)	7	97130163	97190605	60443	1	101861	NM_027256	7462	ENSMUSG00000025133	integrator complex subunit 4
Mir7015	4889	chr4	120831677	120831934	258	*	5	41	2319	142.357	20.2371	0.99338	1	0	258	Exon (NM_133716/69780, exon 7 of 10)	4	120830456	120830519	64	2	102465614	NR_105982	-1158	ENSMUSG00000106436	microRNA 7015
B830017H08Rik	2592	chr16	17649621	17649889	269	*	2	41	2442.93	129.695	14.7755	0.993465	1	0	269	Distal Intergenic	16	17650983	17652883	1901	1	433004	NR_027959	-1094	NA	RIKEN cDNA B830017H08 gene
Csf3r	4910	chr4	125923294	125923581	288	*	7	41	2575.82	129.785	14.0459	0.992312	0.999642	0	288	Exon (NM_001252651/12986, exon 4 of 15)	4	125918452	125938768	20317	1	12986	NR_045561	4842	ENSMUSG00000028859	colony stimulating factor 3 receptor (granulocyte)
Egf	4439	chr3	129558697	129559014	318	*	12	41	3282	137.368	17.3461	0.992975	0.999675	0	318	Distal Intergenic	3	129471226	129548971	77746	2	13645	NM_010113	-9726	ENSMUSG00000028017	epidermal growth factor
Bcas3os1	1129	chr11	85444172	85444505	334	*	16	41	2292.95	122.192	13.3909	0.992771	0.999416	0	334	Intron (NM_001166642/192197, intron 17 of 24)	11	85593026	85610570	17545	2	71489	NR_045875	166065	ENSMUSG00000086199	BCAS3 microtubule associated cell migration factor, opposite strand 1
Ugdh	5192	chr5	65575425	65575774	350	*	14	41	2641.84	131.76	12.7402	0.992394	0.998576	0	350	Intron (NM_009466/22235, intron 8 of 11)	5	65570565	65593185	22621	2	22235	NM_009466	17411	ENSMUSG00000029201	UDP-glucose dehydrogenase
Crtc3	6171	chr7	80318535	80318884	350	*	17	41	2309.92	100.531	9.33092	0.999587	0.999815	0	350	Intron (NM_173863/70461, intron 2 of 14)	7	80236380	80338625	102246	2	70461	NM_173863	19741	ENSMUSG00000030527	CREB regulated transcription coactivator 3
Inpp4b	6620	chr8	82287575	82288112	538	*	99	41	799.53	1231.29	770.53	0.997511	0.999918	0	538	Intron (NM_001024617/234515, intron 2 of 24)	8	82069191	82854546	785356	1	234515	NM_001297596	218384	ENSMUSG00000037940	inositol polyphosphate-4-phosphatase, type II
Gm6559	5643	chr6	51335513	51336080	568	*	48	41	1942.26	106.893	12.6146	0.993231	0.999358	0	568	Distal Intergenic	6	51356690	51369771	13082	1	625167	NR_110455	-20610	ENSMUSG00000107660	predicted gene 6559
Camsap3	6394	chr8	3642692	3643267	576	*	19	41	2144	76.2812	5.08443	0.992318	0.999751	0	576	Intron (NM_001163749/69697, intron 1 of 16)	8	3637450	3659075	21626	1	69697	NM_027171	5242	ENSMUSG00000044433	calmodulin regulated spectrin-associated protein family, member 3
Kcng3	3090	chr17	83905971	83906562	592	*	16	41	2368	53.5321	5.94306	0.991528	0.896342	0	592	Intron (NM_153512/225030, intron 1 of 1)	17	83893386	83939324	45939	2	225030	NM_153512	32762	ENSMUSG00000045053	potassium voltage-gated channel, subfamily G, member 3
Hapln2	4288	chr3	87935100	87936021	922	*	18	41	2077	82.898	10.5285	0.990784	1	0	922	Promoter	3	87929057	87934818	5762	2	73940	NM_022031	-282	ENSMUSG00000004894	hyaluronan and proteoglycan link protein 2
Gm32123	1985	chr14	25008093	25009027	935	*	18	41	2019	29.5112	5.3213	0.991916	1	0.0106952	935	Distal Intergenic	14	25109685	25113354	3670	1	102634576	NR_153781	-100658	ENSMUSG00000114288	predicted gene, 32123
Fam186b	2514	chr15	99173680	99175579	1900	*	16	41	2188.83	66.6037	10.0628	0.99195	1	0	1900	Intron (NM_001081254/545136, intron 5 of 7)	15	99168899	99185061	16163	2	545136	NM_001081254	9482	ENSMUSG00000078907	family with sequence similarity 186, member B
Polr2j	5445	chr5	136141074	136145631	4558	*	21	41	1704.97	30.7791	8.08455	1	1	0	4558	Promoter	5	136145545	136151801	6257	1	20022	NM_011293	0	ENSMUSG00000039771	polymerase (RNA) II (DNA directed) polypeptide J
Dhx36	4237	chr3	62400678	62406755	6078	*	9	41	2168.29	36.901	8.30169	0.992207	1	0	6078	Exon (NM_028136/72162, exon 4 of 25)	3	62376063	62414409	38347	2	72162	NM_028136	7654	ENSMUSG00000027770	DEAH (Asp-Glu-Ala-His) box polypeptide 36
Nup50	2422	chr15	84818054	84818246	193	*	1	40	2770.95	154.865	16.6168	0.993084	1	0	193	Intron (NM_016714/18141, intron 4 of 7)	15	84807629	84827164	19536	1	18141	NM_016714	10425	ENSMUSG00000016619	nucleoporin 50
Efr3a	2318	chr15	65699495	65699699	205	*	12	40	2155	142.444	23.2083	0.999926	0.999797	0	205	Intron (NM_001356582/76740, intron 5 of 22)	15	65658869	65745661	86793	1	76740	NM_133766	40626	ENSMUSG00000015002	EFR3 homolog A
Lmo7	2140	chr14	102300704	102300911	208	*	0	40	2829.9	91.3413	8.35014	0.9917	0.999893	0	208	Distal Intergenic	14	102078059	102172129	94071	1	380928	NM_001347628	222645	ENSMUSG00000033060	LIM domain only 7
Acot12	1871	chr13	91838397	91838605	209	*	3	40	2427.95	155.77	16.8274	0.992432	0.999658	0	209	Intron (NM_001360775/66970, intron 13 of 16)	13	91889640	91934267	44628	1	74156	NM_028790	-51035	ENSMUSG00000021620	acyl-CoA thioesterase 12
Gimd1	4450	chr3	132263137	132263428	292	*	4	40	2337	126.473	7.62763	0.992686	0.999845	0	292	Distal Intergenic	3	132335607	132353543	17937	1	433653	NM_001372140	-72179	ENSMUSG00000091721	GIMAP family P-loop NTPase domain containing 1
Slitrk6	2150	chr14	110812278	110812582	305	*	4	40	2311.81	144.538	14.9734	0.992458	0.999653	0	305	Distal Intergenic	14	110986010	110992581	6572	2	239250	NM_175499	179999	ENSMUSG00000045871	SLIT and NTRK-like family, member 6
Hnf1b	1119	chr11	83716180	83716522	343	*	9	40	2596	130.927	11.2927	0.991641	0.999121	0	343	Distal Intergenic	11	83741695	83796743	55049	1	21410	NM_001291268	-25173	ENSMUSG00000020679	HNF1 homeobox B
G6pc3	1208	chr11	102091601	102091963	363	*	8	40	2404	121.099	9.21408	0.771176	0.874456	0	363	Intron (NM_001077696/15184, intron 14 of 26)	11	102080525	102084907	4383	1	68401	NM_175935	11076	ENSMUSG00000034793	glucose 6 phosphatase, catalytic, 3
Otulinl	2218	chr15	27673008	27673376	369	*	22	40	2038.99	127.696	18.3584	0.993633	1	0	369	Intron (NM_001242423/223433, intron 1 of 7)	15	27655157	27681628	26472	2	223433	NM_001242423	8252	ENSMUSG00000056069	OTU deubiquitinase with linear linkage specificity like
Ppp6r3	3351	chr19	3639514	3640091	578	*	18	40	2518	29.9602	6.59664	0.991133	1	0	578	Intron (NM_008513/16973, intron 21 of 22)	19	3504929	3625749	120821	2	52036	NM_029456	-13765	ENSMUSG00000024908	protein phosphatase 6, regulatory subunit 3
4933430H16Rik	6181	chr7	82606435	82607044	610	*	0	40	2112.93	22.4918	3.81336	0.990392	1	0	610	Intron (NR_045855/71285, intron 1 of 3)	7	82587146	82620599	33454	2	71285	NR_045855	13555	ENSMUSG00000109106	RIKEN cDNA 4933430H16 gene
Dagla	3393	chr19	10271783	10272393	611	*	12	40	2022.76	24.0376	2.93356	1	1	0	611	Intron (NM_198114/269060, intron 1 of 19)	19	10222629	10282241	59613	2	269060	NM_198114	9848	ENSMUSG00000035735	diacylglycerol lipase, alpha
Rere	5034	chr4	150413555	150414186	632	*	36	40	1823.99	52.6709	7.63751	0.998318	1	0	632	Intron (NM_001085492/68703, intron 1 of 22)	4	150366373	150706423	340051	1	68703	NM_001085492	47182	ENSMUSG00000039852	arginine glutamic acid dipeptide (RE) repeats
Dpys	2259	chr15	39734887	39735782	896	*	28	40	1817.9	52.2589	7.18101	0.99975	1	0	896	3' UTR	15	39646093	39720866	74774	2	64705	NM_001164466	-14021	ENSMUSG00000022304	dihydropyrimidinase
Lrguk	5581	chr6	34008512	34009421	910	*	22	40	2003	78.3659	7.5569	0.992873	1	0	910	Intron (NM_028886/74354, intron 1 of 19)	6	34006383	34110969	104587	1	74354	NM_028886	2129	ENSMUSG00000056215	leucine-rich repeats and guanylate kinase domain containing
Gm32209	4704	chr4	71140311	71141235	925	*	15	40	1975.86	66.0551	8.45862	0.992193	1	0	925	Distal Intergenic	4	70543415	70583376	39962	1	102634677	NR_168633	596896	NA	predicted gene, 32209
Tmtc4	2168	chr14	123193075	123194123	1049	*	33	40	1932.88	38.6053	6.97132	0.991224	1	0	1049	Intron (NM_001360599/70551, intron 5 of 17)	14	123156385	123220554	64170	2	70551	NM_001360599	26431	ENSMUSG00000041594	transmembrane and tetratricopeptide repeat containing 4
Armc2	517	chr10	41836946	41838267	1322	*	40	40	2152.85	51.6596	11.4551	0.991897	1	0	1322	Intron (NM_001034858/213402, intron 10 of 17)	10	41790987	41894378	103392	2	213402	NM_001034858	56111	ENSMUSG00000071324	armadillo repeat containing 2
Eif3f	6240	chr7	108537133	108538823	1691	*	10	40	1955.96	30.3465	5.08514	0.990965	1	0	1691	Exon (NM_025344/66085, exon 3 of 8)	7	108533622	108541149	7528	1	66085	NM_025344	3511	ENSMUSG00000031029	eukaryotic translation initiation factor 3, subunit F
Fat3	6851	chr9	16227734	16229927	2194	*	6	40	1742	21.5943	5.65109	1	1	0	2194	Intron (NM_001080814/270120, intron 2 of 25)	9	15821486	16413350	591865	2	270120	NM_001080814	183423	ENSMUSG00000074505	FAT atypical cadherin 3
P3h2	2626	chr16	25922080	25924959	2880	*	18	40	2230	76.0549	16.7364	0.999876	0.999845	0	2880	Promoter	16	25778034	25924563	146530	2	210530	NM_173379	0	ENSMUSG00000038168	prolyl 3-hydroxylase 2
Xxylt1	2636	chr16	30827712	30834669	6958	*	16	40	2081.98	57.0332	11.6298	0.992895	0.99921	0	6958	Intron (NM_198626/268880, intron 2 of 3)	16	30774321	30900250	125930	2	268880	NM_198626	65581	ENSMUSG00000047434	xyloside xylosyltransferase 1
Rad54l	4856	chr4	115958343	115958590	248	*	9	39	2083.75	130.778	18.8197	0.993913	0.999916	0	248	Intron (NM_001122958/19366, intron 11 of 18)	4	115954152	115980886	26735	2	19366	NM_001122958	22296	ENSMUSG00000028702	RAD54 like (S. cerevisiae)
Art4	5898	chr6	136838908	136839161	254	*	0	39	3138	21.9685	4.53149	0.989677	1	0	254	Distal Intergenic	6	136825449	136834598	9150	2	109978	NM_026639	-4310	ENSMUSG00000030217	ADP-ribosyltransferase 4
Nrn1	1717	chr13	37070797	37071063	267	*	3	39	2364	43.3146	8.63005	0.994493	1	0	267	Intron (NM_028784/74145, intron 13 of 14)	13	36909596	36918451	8856	2	68404	NM_153529	-152346	ENSMUSG00000039114	neuritin 1
F3	4415	chr3	121533439	121533705	267	*	4	39	2945	129.169	20.1672	0.992233	1	0	267	Distal Intergenic	3	121517186	121528701	11516	1	14066	NM_010171	16253	ENSMUSG00000028128	coagulation factor III
Dbx2	2496	chr15	95579981	95580266	286	*	10	39	2416.93	101.647	9.42978	0.999719	0.999805	0	286	Distal Intergenic	15	95521444	95552652	31209	2	223843	NM_207533	-27329	ENSMUSG00000045608	developing brain homeobox 2
Qrich1	7115	chr9	108401771	108402127	357	*	29	39	2207.03	167.381	12.3808	0.992969	0.999751	0	357	Intron (NM_001114119/69232, intron 2 of 10)	9	108394286	108437366	43081	1	69232	NM_175143	7485	ENSMUSG00000006673	glutamine-rich 1
Plcxd3	2171	chr15	4307194	4307555	362	*	65	39	2770.19	313.997	28.0166	0.997444	0.999586	0	362	Distal Intergenic	15	4404973	4605061	200089	1	239318	NM_177355	-97418	ENSMUSG00000049148	phosphatidylinositol-specific phospholipase C, X domain containing 3
Chsy1	6117	chr7	65823591	65823973	383	*	13	39	2191.93	120.245	13.2965	0.993712	1	0	383	Downstream (<=300bp)	7	65759240	65823546	64307	1	269941	NM_001081163	64351	ENSMUSG00000032640	chondroitin sulfate synthase 1
Cryaa	2904	chr17	31924363	31924754	392	*	9	39	2310.93	79.3036	11.6963	0.991226	1	0	392	Distal Intergenic	17	31896905	31900704	3800	1	12954	NM_013501	27458	ENSMUSG00000024041	crystallin, alpha A
Lrp2	3787	chr2	69419512	69419969	458	*	31	39	1651.85	92.6157	10.5837	0.999356	0.999901	0	458	Distal Intergenic	2	69254679	69416373	161695	2	14725	NM_001081088	-3139	ENSMUSG00000027070	low density lipoprotein receptor-related protein 2
Fez1	6900	chr9	36796245	36796793	549	*	22	39	1978.67	84.3588	9.56488	0.999853	0.999555	0	549	Distal Intergenic	9	36744870	36790220	45351	1	235180	NM_001357611	51375	ENSMUSG00000032118	fasciculation and elongation protein zeta 1 (zygin I)
1700021F07Rik	4069	chr2	173280110	173280708	599	*	46	39	2004	61.2905	3.48272	0.991902	0.999656	0	599	Distal Intergenic	2	173364385	173370295	5911	1	72221	NM_028158	-83677	ENSMUSG00000027518	RIKEN cDNA 1700021F07 gene
Rnu6	4360	chr3	103361237	103362391	1155	*	46	39	1841	77.6545	9.53531	0.992531	0.999848	0	1155	Distal Intergenic	3	103334753	103334859	107	1	19862	NR_003027	26484	ENSMUSG00000119272	U6 small nuclear RNA
Nek9	1525	chr12	85400608	85402091	1484	*	23	39	2038.83	90.1968	11.5154	0.993458	0.99987	0	1484	Exon (NM_026775/68581, exon 2 of 5)	12	85346288	85386136	39849	2	217718	NM_145138	-14472	ENSMUSG00000034290	NIMA (never in mitosis gene a)-related expressed kinase 9
Gm7609	159	chr1	85156963	85159165	2203	*	9	39	1592.56	64.7631	10.0848	0.991866	1	0	2203	Intron (NM_001378664/102638555, intron 1 of 1)	1	85177332	85191483	14152	1	665378	NM_001081746	-18167	ENSMUSG00000079457	predicted pseudogene 7609
Aloxe3	1013	chr11	69021892	69025101	3210	*	12	39	2091.92	173.763	113.071	0.992786	0.447447	0	3210	Exon (NM_011786/23801, exon 6 of 15)	11	69017203	69039941	22739	1	23801	NM_011786	4689	ENSMUSG00000020892	arachidonate lipoxygenase 3
Prl	1690	chr13	27126938	27131068	4131	*	16	39	1888.87	65.762	15.4747	0.986428	1	0	4131	Distal Intergenic	13	27241553	27249186	7634	1	19109	NM_001163530	-110485	ENSMUSG00000021342	prolactin
Lhfpl3	5099	chr5	22899520	22899672	153	*	8	38	2814.95	139.17	16.6952	0.999857	0.999931	0	153	Distal Intergenic	5	22951052	23480595	529544	1	269629	NM_001081231	-51380	ENSMUSG00000106379	lipoma HMGIC fusion partner-like 3
Capn8	408	chr1	182442601	182442757	157	*	1	38	2644.99	110.885	8.29394	0.99197	0.99991	0	157	Intron (NM_130890/170725, intron 13 of 20)	1	182392572	182459917	67346	1	170725	NM_130890	50029	ENSMUSG00000038599	calpain 8
Smc6	1374	chr12	11322667	11322838	172	*	3	38	2646	139.076	18.4954	0.992858	1	0	172	Intron (NM_001361252/67241, intron 2 of 9)	12	11315887	11369786	53900	1	67241	NM_025695	6780	ENSMUSG00000020608	structural maintenance of chromosomes 6
Sox5os3	5918	chr6	144659931	144660104	174	*	3	38	2266.91	135.167	15.2497	1	1	0	174	Distal Intergenic	6	144618594	144639558	20965	1	66760	NR_040519	41337	ENSMUSG00000085785	SRY (sex determining region Y)-box 5, opposite strand 3
Cfap54	682	chr10	92775721	92775899	179	*	1	38	3050	111.251	8.8563	0.99172	0.999908	0	179	Intron (NM_001347060/380654, intron 41 of 67)	10	92611471	92917484	306014	2	380654	NM_001347060	141585	ENSMUSG00000020014	cilia and flagella associated protein 54
Gm10248	1982	chr14	22977729	22977915	187	*	7	38	2458.92	115.235	15.4119	1	0.999916	0	187	Intron (NM_028275/76633, intron 6 of 6)	14	23088263	23144639	56377	2	791307	NR_033550	166724	ENSMUSG00000068680	predicted gene 10248
Gm53055	3414	chr19	16143441	16143636	196	*	4	38	2705	93.102	7.59429	0.992119	0.999895	0	196	Exon (NR_033228/595139, exon 1 of 1)	19	16141474	16142215	742	2	117997401	NR_169088	-1226	NA	peptidylprolyl isomerase A, pseudogene 8
Cnot4	5587	chr6	35061819	35062014	196	*	11	38	2707.97	111.27	12.7637	0.999912	1	0	196	Intron (NM_001164412/53621, intron 1 of 10)	6	34999000	35110672	111673	2	53621	NM_001164412	48658	ENSMUSG00000038784	CCR4-NOT transcription complex, subunit 4
B930018H19Rik	6499	chr8	34898727	34898923	197	*	2	38	2370.93	100.959	5.70407	0.990452	1	0	197	Distal Intergenic	8	35056574	35107470	50897	2	330734	NR_040706	208547	ENSMUSG00000109819	RIKEN cDNA B930018H19 gene
Tepp	6680	chr8	96035683	96035896	214	*	0	38	2575.98	65.8084	9.26332	0.989208	1	0	214	Distal Intergenic	8	96038226	96047957	9732	1	73407	NM_028532	-2330	ENSMUSG00000090206	testis, prostate and placenta expressed
Gzmk	1925	chr13	113328670	113328891	222	*	5	38	2369	133.131	18.3408	0.992721	0.999773	0	222	Distal Intergenic	13	113308164	113317499	9336	2	14945	NM_008196	-11171	ENSMUSG00000042385	granzyme K
Slc39a14	2094	chr14	70570583	70570807	225	*	6	38	2270	118.356	13.4203	1	1	0	225	Intron (NM_001135152/213053, intron 1 of 9)	14	70540916	70585882	44967	2	213053	NM_001135152	15075	ENSMUSG00000022094	solute carrier family 39 (zinc transporter), member 14
6720468P15Rik	3576	chr19	57501361	57501593	233	*	1	38	2630	105.06	8.21314	0.992071	1	0	233	Downstream (<=300bp)	19	57497498	57501220	3723	1	78073	NR_040307	3863	ENSMUSG00000117655	RIKEN cDNA 6720468P15 gene
Arhgap10	6605	chr8	78257755	78257993	239	*	3	38	1772	129.561	19.697	0.993472	0.999918	0	239	Distal Intergenic	8	77976995	78244582	267588	2	78514	NM_001363418	-13173	ENSMUSG00000037148	Rho GTPase activating protein 10
4930419G24Rik	4154	chr3	33078157	33078418	262	*	10	38	3032	67.0038	9.81489	0.992915	1	0	262	Intron (NM_001289505/58869, intron 3 of 14)	3	33078926	33142756	63831	1	73874	NR_040595	-508	ENSMUSG00000087625	RIKEN cDNA 4930419G24 gene
Ror2	1771	chr13	53351345	53351614	270	*	3	38	2200.98	96.837	8.52118	0.992318	1	0	270	Intron (NM_013846/26564, intron 1 of 8)	13	53263353	53440160	176808	2	26564	NM_013846	88546	ENSMUSG00000021464	receptor tyrosine kinase-like orphan receptor 2
Card11	5473	chr5	141104223	141104493	271	*	0	38	2231.97	33.3542	5.93631	0.992323	1	0	271	Distal Intergenic	5	140858754	140986351	127598	2	108723	NM_175362	-117872	ENSMUSG00000036526	caspase recruitment domain family, member 11
Or1d2	1043	chr11	74273966	74274263	298	*	9	38	2380	115.107	8.07901	0.991847	1	0	298	3' UTR	11	74255497	74256435	939	1	258153	NM_001011851	18469	ENSMUSG00000058275	olfactory receptor family 1 subfamily D member 2
Ptprg	1957	chr14	10913400	10913710	311	*	16	38	2321.95	84.701	11.6414	1	1	0	311	Intron (NM_008981/19270, intron 1 of 29)	14	10227724	10916220	688497	2	19270	NM_008981	2510	NA	protein tyrosine phosphatase, receptor type, G
Slc2a13	2461	chr15	91347336	91347654	319	*	7	38	2581	91.6489	8.89977	0.991558	0.999899	0	319	Intron (NM_001033633/239606, intron 3 of 9)	15	91151894	91457464	305571	2	239606	NM_001033633	109810	ENSMUSG00000036298	solute carrier family 2 (facilitated glucose transporter), member 13
Rpl39l	2567	chr16	9968810	9969131	322	*	5	38	2396.99	106.562	7.08714	0.991016	0.999909	0	322	Distal Intergenic	16	9988092	9992775	4684	1	68172	NM_026594	-18961	ENSMUSG00000039209	ribosomal protein L39-like
Msantd1	5138	chr5	35087597	35087953	357	*	22	38	1921.99	42.3641	7.45043	1	0.999785	0	357	Distal Intergenic	5	35073259	35081183	7925	1	403174	NM_207277	14338	ENSMUSG00000051246	Myb/SANT-like DNA-binding domain containing 1
Tmcc1	5825	chr6	116054710	116055097	388	*	11	38	2386	101.889	12.6089	0.992098	0.999907	0	388	Intron (NM_177412/330401, intron 3 of 5)	6	115995572	116033972	38401	2	330401	NM_001364577	-20738	ENSMUSG00000030126	transmembrane and coiled coil domains 1
Or6c3	790	chr10	129304789	129305187	399	*	68	38	2003.85	144.642	22.3166	0.999936	0.999832	0	399	Distal Intergenic	10	129308563	129309498	936	1	258544	NM_146551	-3376	ENSMUSG00000049217	olfactory receptor family 6 subfamily C member 3
Nat9	1274	chr11	115070692	115071098	407	*	6	38	2116	33.7543	6.53951	0.901075	0.998367	0	407	Exon (NM_012030/26941, exon 5 of 6)	11	115073655	115077660	4006	2	66176	NM_001362892	6562	ENSMUSG00000015542	N-acetyltransferase 9 (GCN5-related, putative)
Cacng6	5947	chr7	3480295	3480741	447	*	20	38	1741.97	36.3691	4.23105	0.99283	1	0	447	Exon (NM_133183/54378, exon 3 of 4)	7	3473178	3484183	11006	1	54378	NM_133183	7117	ENSMUSG00000078815	calcium channel, voltage-dependent, gamma subunit 6
Gm47415	1558	chr12	97919258	97919745	488	*	21	38	2004.83	72.7766	5.59029	0.991376	1	0	488	Distal Intergenic	12	98042616	98074852	32237	2	102638980	NR_168899	155107	ENSMUSG00000112812	predicted gene, 47415
Snord14a	6266	chr7	115927916	115928440	525	*	44	38	1709.89	87.4	8.5314	0.96057	0.999869	0	525	Distal Intergenic	7	115932406	115932492	87	2	100302592	NR_028273	4052	ENSMUSG00000064741	small nucleolar RNA, C/D box 14A
Dpysl4	6354	chr7	138676482	138677069	588	*	28	38	2145.96	53.7007	4.74724	0.990751	1	0	588	Exon (NM_011993/26757, exon 10 of 14)	7	138665917	138681707	15791	1	26757	NM_011993	10565	ENSMUSG00000025478	dihydropyrimidinase-like 4
Col24a1	4496	chr3	145039446	145040060	615	*	14	38	1226.97	26.6829	4.65827	0.992834	1	0	615	Intron (NM_001317733/71355, intron 7 of 59)	3	144998233	145257766	259534	1	71355	NM_027770	41213	ENSMUSG00000028197	collagen, type XXIV, alpha 1
Gimd1	4451	chr3	132297366	132298134	769	*	12	38	1619.89	32.1456	4.80703	0.989837	1	0	769	Distal Intergenic	3	132335607	132353543	17937	1	433653	NM_001372140	-37473	ENSMUSG00000091721	GIMAP family P-loop NTPase domain containing 1
Large1	6594	chr8	74521056	74522158	1103	*	26	38	2878.54	25.7616	44.022	0.915383	0.98591	0.00090662	1103	Distal Intergenic	8	73541226	74080168	538943	2	16795	NM_010687	-440888	ENSMUSG00000004383	LARGE xylosyl- and glucuronyltransferase 1
Hfm1	5287	chr5	107042091	107043254	1164	*	28	38	1519.83	38.1237	5.50587	0.992961	0.999512	0	1164	Exon (NM_177873/330149, exon 17 of 40)	5	106988063	107073756	85694	2	330149	NM_177873	30502	ENSMUSG00000043410	HFM1, ATP-dependent DNA helicase homolog
Slc30a5	1899	chr13	101030098	101030259	162	*	0	37	3011	129.864	12.0121	0.992102	0.99992	0	162	Distal Intergenic	13	100939156	100969935	30780	2	69048	NM_022885	-60163	ENSMUSG00000021629	solute carrier family 30 (zinc transporter), member 5
Gm33301	2261	chr15	40202417	40202578	162	*	0	37	3512.97	135.827	13.6642	0.991945	0.999647	0	162	Distal Intergenic	15	40026003	40031472	5470	1	102636151	NR_155349	176414	ENSMUSG00000115367	predicted gene, 33301
Tmem178b	5610	chr6	40084346	40084602	257	*	1	37	2304	119.786	14.9296	0.992448	0.999908	0	257	Intron (NM_001360978/434008, intron 2 of 3)	6	40087187	40232082	144896	1	434008	NM_001004182	-2585	ENSMUSG00000057716	transmembrane protein 178B
Pald1	567	chr10	61197042	61197315	274	*	29	37	2585.28	244.314	27.4526	0.991932	0.999872	0	274	Intron (NM_013753/27355, intron 1 of 19)	10	61155439	61219118	63680	2	27355	NM_001372378	21803	ENSMUSG00000020092	phosphatase domain containing, paladin 1
Pde8b	1887	chr13	95370767	95371066	300	*	15	37	2229.99	99.33	9.46895	0.992787	1	0	300	Intron (NM_172263/218461, intron 1 of 19)	13	95160963	95359600	198638	2	218461	NM_001374004	-11167	ENSMUSG00000021684	phosphodiesterase 8B
Pgbd5	6812	chr8	125112902	125113208	307	*	4	37	2120	105.023	11.8416	0.990508	0.998539	0	307	Intron (NM_171824/209966, intron 1 of 6)	8	125095788	125160675	64888	2	209966	NM_171824	47467	ENSMUSG00000050751	piggyBac transposable element derived 5
Adra2a	3557	chr19	54175762	54176147	386	*	37	37	1771.73	90.0233	14.227	1	1	0	386	Distal Intergenic	19	54033690	54037413	3724	1	11551	NM_007417	142072	ENSMUSG00000033717	adrenergic receptor, alpha 2a
Acnat2	4629	chr4	49360708	49361160	453	*	25	37	1949.35	96.3091	8.81584	0.991615	1	0	453	Distal Intergenic	4	49379840	49405758	25919	2	209186	NM_001356289	44598	ENSMUSG00000060317	acyl-coenzyme A amino acid N-acyltransferase 2
Foxd4	3441	chr19	24874049	24874526	478	*	26	37	2132.95	76.1841	4.23321	1	0.998986	0	478	Distal Intergenic	19	24876307	24878380	2074	2	14237	NM_008022	3854	ENSMUSG00000051490	forkhead box D4
Fkbp10	1197	chr11	100309686	100310259	574	*	67	37	1534.56	360.544	66.9349	0.994901	0.999932	0	574	Intron (NM_001163481/14230, intron 1 of 9)	11	100306520	100315666	9147	1	14230	NM_010221	3166	ENSMUSG00000001555	FK506 binding protein 10
Ptprb	735	chr10	116137283	116137862	580	*	33	37	1409.77	39.4483	3.18603	0.990514	1	0	580	Promoter	10	116137279	116225443	88165	1	19263	NM_029928	4	ENSMUSG00000020154	protein tyrosine phosphatase, receptor type, B
Zfp462	4639	chr4	54778041	54778627	587	*	90	37	2201.29	247.625	39.878	0.993588	0.999628	0	587	Distal Intergenic	4	54947945	55083563	135619	1	242466	NM_172867	-169318	ENSMUSG00000060206	zinc finger protein 462
4921515E04Rik	2201	chr15	17586283	17586933	651	*	6	37	1449.81	18.232	1.81645	0.991462	1	0	651	Distal Intergenic	15	18078223	18369713	291491	2	70886	NR_045711	782780	ENSMUSG00000098150	RIKEN cDNA 4921515E04 gene
L3mbtl3	499	chr10	26224189	26224919	731	*	56	37	1966.96	36.0301	6.74667	0.991143	0.999767	0	731	Intron (NM_001347467/237339, intron 2 of 20)	10	26150366	26250068	99703	2	237339	NM_001347467	25149	ENSMUSG00000039089	L3MBTL3 histone methyl-lysine binding protein
Reep2	3201	chr18	34972326	34973206	881	*	19	37	1779.97	72.6288	10.3009	1	0.999852	0	881	Promoter	18	34973642	34980516	6875	1	225362	NM_001204914	-436	ENSMUSG00000038555	receptor accessory protein 2
Chd6	4006	chr2	161040164	161041287	1124	*	32	37	1752.73	59.0098	9.51955	0.992118	0.999102	0	1124	Distal Intergenic	2	160788898	160951006	162109	2	71389	NR_126509	-89158	ENSMUSG00000057133	chromodomain helicase DNA binding protein 6
Kera	702	chr10	97443046	97445450	2405	*	4	37	1942	28.4532	5.44456	0.990332	1	0	2405	Promoter	10	97443067	97449550	6484	1	16545	NM_008438	0	ENSMUSG00000019932	keratocan
Syt4	3190	chr18	31560173	31560334	162	*	0	36	3452	114.654	6.58779	0.9922	0.999824	0	162	Distal Intergenic	18	31570861	31580468	9608	2	20983	NM_009308	20134	ENSMUSG00000024261	synaptotagmin IV
Gm839	5742	chr6	89209464	89209628	165	*	0	36	3219	112.473	10.1829	0.990751	1	0	165	Distal Intergenic	6	89189179	89193161	3983	2	330379	NR_033190	-16303	NA	predicted gene 839
Dennd4c	4741	chr4	86630346	86630511	166	*	0	36	2802	54.4819	4.33357	0.989872	1	0	166	Distal Intergenic	4	86666792	86768839	102048	1	329877	NM_184088	-36281	ENSMUSG00000038024	DENN/MADD domain containing 4C
Kif13a	1747	chr13	47108679	47108860	182	*	2	36	1791.96	50.0934	4.30781	0.991493	1	0	182	Distal Intergenic	13	46902564	47083194	180631	2	16553	NM_010617	-25485	ENSMUSG00000021375	kinesin family member 13A
Prss48	4280	chr3	85941112	85941294	183	*	0	36	2949	34.9399	3.62319	0.990271	1	0	183	Intron (NM_001082414/27059, intron 1 of 21)	3	85900919	85909838	8920	2	368202	NM_001001650	-31274	ENSMUSG00000049013	protease, serine 48
Egln1	6819	chr8	125668805	125668997	193	*	3	36	2755.68	195.285	17.8989	0.992404	0.99958	0	193	Intron (NM_001363475/112405, intron 1 of 3)	8	125635326	125675993	40668	2	112405	NM_001363475	6996	ENSMUSG00000031987	egl-9 family hypoxia-inducible factor 1
Prelp	286	chr1	133877525	133877731	207	*	5	36	1779.84	118.193	15.7349	0.993197	0.999827	0	207	Distal Intergenic	1	133838043	133849139	11097	2	116847	NM_054077	-28386	ENSMUSG00000041577	proline arginine-rich end leucine-rich repeat
Rnu6	4554	chr4	17092187	17092394	208	*	6	36	2159.82	96.9038	5.36373	0.999899	1	0	208	Distal Intergenic	4	16675923	16676029	107	1	19862	NR_003027	416264	ENSMUSG00000119272	U6 small nuclear RNA
Zfp236	3334	chr18	82663294	82663511	218	*	0	36	2483.36	41.711	4.72296	0.991042	0.999746	0	218	Intron (NM_001374229/329002, intron 10 of 30)	18	82611720	82711040	99321	2	329002	NM_001374229	47529	ENSMUSG00000041258	zinc finger protein 236
Mir12182	1137	chr11	86804068	86804287	220	*	10	36	2373	98.7227	9.40215	0.999786	1	0	220	Distal Intergenic	11	86743430	86743484	55	2	114483630	NR_162780	-60584	NA	microRNA 12182
Pxn	5327	chr5	115667700	115667956	257	*	2	36	2584	38.0545	5.2432	0.990902	1	0	257	Intron (NM_011223/19303, intron 1 of 10)	5	115644735	115694046	49312	1	19303	NM_133915	22965	ENSMUSG00000029528	paxillin
4930503E24Rik	761	chr10	124133292	124133550	259	*	7	36	1844	134.162	26.21	0.993814	0.999925	0	259	Distal Intergenic	10	124304979	124360393	55415	1	75030	NR_028310	-171429	ENSMUSG00000112364	eukaryotic translation initiation factor 3, subunit I pseudogene
LOC100043315	2491	chr15	95006314	95006597	284	*	3	36	2792.95	88.8592	10.9616	0.992338	0.999751	0	284	Intron (NR_015482/100043315, intron 2 of 2)	15	94995503	95047199	51697	2	100043315	NR_015482	40602	ENSMUSG00000100603	uncharacterized LOC100043315
2900026A02Rik	5314	chr5	113356000	113356294	295	*	12	36	2225	90.8339	8.06685	0.999537	0.999899	0	295	Intron (NM_001375886/243219, intron 1 of 12)	5	113234189	113369142	134954	2	243219	NM_001375886	12848	ENSMUSG00000051339	RIKEN cDNA 2900026A02 gene
Prkar1b	5458	chr5	139126249	139126554	306	*	6	36	2554	39.8007	4.86781	0.991607	1	0	306	Intron (NM_001359098/19085, intron 1 of 10)	5	139003059	139135756	132698	2	19085	NM_001359098	9202	ENSMUSG00000025855	protein kinase, cAMP dependent regulatory, type I beta
Slc6a6	5756	chr6	91612882	91613189	308	*	24	36	1583.92	68.0649	12.1726	0.998336	1	0	308	Distal Intergenic	6	91661048	91736044	74997	1	21366	NM_009320	-47859	ENSMUSG00000030096	solute carrier family 6 (neurotransmitter transporter, taurine), member 6
Kif26a	1626	chr12	112206594	112206909	316	*	2	36	1670	36.1044	8.693	0.988142	1	0.0189873	316	Distal Intergenic	12	112112642	112148181	35540	1	668303	NM_001097621	93952	ENSMUSG00000021294	kinesin family member 26A
Tuba3b	5923	chr6	145561574	145561894	321	*	0	36	2469	24.2586	7.50774	0.989294	1	0	321	Promoter	6	145561689	145567203	5515	1	22147	NM_009449	0	ENSMUSG00000067338	tubulin, alpha 3B
Cited4	4886	chr4	120513159	120513484	326	*	14	36	1824.85	75.5061	8.31465	1	0.99988	0	326	Distal Intergenic	4	120523760	120525017	1258	1	56222	NM_019563	-10276	ENSMUSG00000070803	Cbp/p300-interacting transactivator, with Glu/Asp-rich carboxy-terminal domain, 4
Clk3	6975	chr9	57691257	57691584	328	*	24	36	2358.97	131.195	21.59	0.993246	0.999756	0	328	Distal Intergenic	9	57657904	57672397	14494	2	102414	NM_007713	-18860	ENSMUSG00000032316	CDC-like kinase 3
Psma1	6260	chr7	113937776	113938148	373	*	15	36	1939.54	95.6595	8.38896	1	1	0	373	Intron (NR_029437/71045, intron 1 of 3)	7	113863785	113875351	11567	2	26440	NM_011965	-62425	ENSMUSG00000030751	proteasome subunit alpha 1
Isx	6595	chr8	75027928	75028300	373	*	11	36	1916	94.2788	13.7974	0.993296	1	0	373	Distal Intergenic	8	75599802	75620134	20333	1	71597	NM_001294278	-571502	ENSMUSG00000031621	intestine specific homeobox
Atp11a	6432	chr8	12830059	12830448	390	*	14	36	1807.56	50.8923	6.69586	0.99127	1	0	390	Intron (NM_001293667/50770, intron 1 of 29)	8	12807016	12918728	111713	1	50770	NR_121603	23043	ENSMUSG00000031441	ATPase, class VI, type 11A
Srprb	7103	chr9	103045156	103045564	409	*	0	36	2206	36.5648	4.14131	0.992568	1	0	409	Intron (NM_173781/270192, intron 7 of 7)	9	103065232	103079264	14033	2	20818	NM_009275	33700	ENSMUSG00000032553	signal recognition particle receptor, B subunit
Tbc1d24	2848	chr17	24411179	24411597	419	*	10	36	1888.84	87.6372	11.0914	0.991615	1	0	419	Intron (NM_001163852/224617, intron 2 of 8)	17	24394405	24418931	24527	2	224617	NM_001163852	7334	ENSMUSG00000036473	TBC1 domain family, member 24
Zswim4	6629	chr8	84962340	84962764	425	*	9	36	1708	85.2753	6.72323	0.991743	0.999773	0	425	Intron (NM_172503/212168, intron 1 of 13)	8	84937571	84963671	26101	2	212168	NM_172503	907	ENSMUSG00000035671	zinc finger SWIM-type containing 4
4930519L02Rik	4490	chr3	142815005	142815435	431	*	37	36	1875.88	82.2715	13.4476	0.992287	1	0	431	Distal Intergenic	3	142736375	142746514	10140	1	102636203	NM_029164	78630	ENSMUSG00000105652	RIKEN cDNA 4930519L02 gene
Ano2	5867	chr6	125643551	125644003	453	*	14	36	1964	39.4636	6.48868	0.989272	1	0	453	Exon (NM_011708/22371, exon 42 of 52)	6	125667382	126017091	349710	1	243634	NM_153589	-23379	ENSMUSG00000038115	anoctamin 2
Gjc1	1215	chr11	102679669	102680180	512	*	48	36	1984.81	81.002	11.5592	1	1	0	512	Distal Intergenic	11	102690304	102695845	5542	2	14615	NM_008122	15665	ENSMUSG00000034520	gap junction protein, gamma 1
Ercc4	2581	chr16	12878680	12879249	570	*	18	36	2001.35	40.3456	6.20624	0.991711	0.999752	0	570	Distal Intergenic	16	12927600	12969873	42274	1	50505	NM_015769	-48351	ENSMUSG00000022545	excision repair cross-complementing rodent repair deficiency, complementation group 4
Nr5a2	306	chr1	137331676	137332267	592	*	24	36	1674	41.9797	6.85809	0.990641	1	0	592	Distal Intergenic	1	136771322	136888186	116865	2	26424	NM_030676	-443490	ENSMUSG00000026398	nuclear receptor subfamily 5, group A, member 2
Znhit3	1125	chr11	84792194	84792803	610	*	6	36	1923	20.3361	4.56826	0.991828	1	0	610	Exon (NM_001362893/66196, exon 15 of 23)	11	84801776	84807192	5417	2	448850	NM_001005223	14389	ENSMUSG00000020526	zinc finger, HIT type 3
Duoxa2	3899	chr2	122135217	122135875	659	*	16	36	1613	32.522	5.15326	0.993045	0.999642	0	659	Exon (NM_001305262/213696, exon 8 of 10)	2	122129381	122133366	3986	1	66811	NM_025777	5836	ENSMUSG00000027225	dual oxidase maturation factor 2
Eif3h	2278	chr15	51550061	51550736	676	*	12	36	2302	20.1982	4.95773	0.989441	1	0	676	Distal Intergenic	15	51649959	51728857	78899	2	68135	NM_080635	178121	ENSMUSG00000022312	eukaryotic translation initiation factor 3, subunit H
Grhl1	1394	chr12	24599178	24599891	714	*	12	36	1786	30.8137	4.13535	0.991561	1	0	714	Exon (NM_020614/21340, exon 12 of 15)	12	24622286	24667390	45105	1	195733	NM_001161406	-22395	ENSMUSG00000020656	grainyhead like transcription factor 1
Pdzph1	3014	chr17	58720762	58721640	879	*	0	36	500.89	2715.71	981.422	0.995963	0.975252	0	879	Distal Intergenic	17	59185803	59298370	112568	2	69239	NM_027001	576730	ENSMUSG00000024227	PDZ and pleckstrin homology domains 1
Actl7b	4648	chr4	56256720	56257886	1167	*	50	36	1823	61.7986	6.00469	0.993086	1	0	1167	Distal Intergenic	4	56740005	56741425	1421	2	11471	NM_025271	483539	ENSMUSG00000070980	actin-like 7b
Gm2560	4551	chr4	14415226	14416440	1215	*	18	36	1664	18.3794	5.0767	0.992986	1	0	1215	Distal Intergenic	4	14212012	14291309	79298	2	100040030	NR_131155	-123917	NA	predicted gene 2560
Daam1	1471	chr12	71743497	71745357	1861	*	3	36	1896	22.238	5.87783	0.991432	1	0	1861	Distal Intergenic	12	71877842	72039150	161309	1	208846	NM_026102	-132485	ENSMUSG00000034574	dishevelled associated activator of morphogenesis 1
Mybph	289	chr1	134134073	134137948	3876	*	264	36	795.39	749.037	56.2202	0.999933	0.999943	0	3876	Intron (NM_001291928/11539, intron 1 of 1)	1	134121186	134128975	7790	1	53311	NM_001357515	12887	ENSMUSG00000042451	myosin binding protein H
Or5ae1	6186	chr7	84571867	84576490	4624	*	12	36	1821.08	105.376	16.46	0.991816	0.998313	0	4624	Distal Intergenic	7	84564989	84565936	948	1	258411	NM_146416	6878	ENSMUSG00000116179	olfactory receptor family 5 subfamily AE member 1
Kat6b	1978	chr14	21639799	21639957	159	*	0	35	2973.97	157.478	22.9198	0.993656	1	0	159	Intron (NM_001205241/54169, intron 2 of 16)	14	21549853	21722546	172694	1	54169	NM_017479	89946	ENSMUSG00000021767	K(lysine) acetyltransferase 6B
3110067G11Rik	4517	chr3	152233841	152234001	161	*	6	35	2448.56	118.304	13.8587	0.999916	0.999836	0	161	Intron (NM_001081277/229949, intron 7 of 13)	3	152189197	152195204	6008	2	73187	NR_165813	-38637	NA	RIKEN cDNA 3110067G11 gene
Nr3c1	3229	chr18	39710980	39711142	163	*	0	35	2753.99	161.037	21.8525	0.993573	0.999822	0	163	Distal Intergenic	18	39543598	39652474	108877	2	14815	NM_001361212	-58506	ENSMUSG00000024431	nuclear receptor subfamily 3, group C, member 1
Itga11	6998	chr9	62577121	62577286	166	*	2	35	2514	115.102	14.2129	0.999833	1	0	166	Distal Intergenic	9	62585137	62691261	106125	1	319480	NM_176922	-7851	ENSMUSG00000032243	integrin alpha 11
Gm15627	5423	chr5	133584711	133584896	186	*	1	35	2448.98	101.462	14.1726	0.991886	1	0	186	Distal Intergenic	5	134127251	134128480	1230	2	102640952	NR_166664	543584	NA	predicted gene 15627
1700054A03Rik	3551	chr19	53048039	53048235	197	*	1	35	1903.99	123.32	13.4411	0.992766	0.999842	0	197	Distal Intergenic	19	53064683	53072823	8141	1	78457	NR_045320	-16448	ENSMUSG00000099988	RIKEN cDNA 1700054A03 gene
Rere	5033	chr4	150376198	150376417	220	*	0	35	1904.98	79.7727	7.59624	0.991886	1	0	220	Intron (NM_001085492/68703, intron 1 of 22)	4	150366373	150706423	340051	1	68703	NM_001085492	9825	ENSMUSG00000039852	arginine glutamic acid dipeptide (RE) repeats
0610039H22Rik	1147	chr11	88384272	88384507	236	*	0	35	2649	102.877	10.5178	0.991378	0.999785	0	236	Intron (NM_054043/76626, intron 6 of 13)	11	88510077	88514252	4176	1	68397	NR_131025	-125570	NA	RIKEN cDNA 0610039H22 gene
2900052N01Rik	6940	chr9	46771708	46771947	240	*	3	35	2405	92.9125	6.51126	0.991621	0.999889	0	240	Distal Intergenic	9	46824901	46838664	13764	1	73040	NR_015605	-52954	ENSMUSG00000099696	RIKEN cDNA 2900052N01 gene
Gm16497	1381	chr12	14401592	14401869	278	*	10	35	1794	27.5072	2.70856	1	1	0	278	Distal Intergenic	12	14311535	14335685	24151	1	791361	NR_045003	90057	ENSMUSG00000113336	predicted gene 16497
Aig1	470	chr10	13635552	13635853	302	*	8	35	1868.95	85.8113	7.54374	0.991323	1	0	302	Intron (NM_001347362/66253, intron 3 of 5)	10	13522799	13744701	221903	2	66253	NM_001347362	108848	ENSMUSG00000019806	androgen-induced 1
Thap12	6215	chr7	98386347	98386671	325	*	18	35	1825.93	88.4831	7.04036	1	0.999672	0	325	Distal Intergenic	7	98352454	98367268	14815	1	72981	NM_028410	33893	ENSMUSG00000030753	THAP domain containing 12
Lcn12	3663	chr2	25379954	25380306	353	*	6	35	2168	96.0765	11.4762	0.992341	1	0	353	Distal Intergenic	2	25380857	25383923	3067	2	77701	NM_029958	3617	ENSMUSG00000026943	lipocalin 12
Abl2	336	chr1	156381496	156381909	414	*	28	35	1569.96	153.722	26.0368	0.999922	0.999933	0	414	Distal Intergenic	1	156386357	156477189	90833	1	11352	NM_001136104	-4448	ENSMUSG00000026596	v-abl Abelson murine leukemia viral oncogene 2 (arg, Abelson-related gene)
Svop	5319	chr5	114217234	114217669	436	*	11	35	1919.85	65.5894	7.66463	0.990454	0.999735	0	436	Intron (NR_166618/102637926, intron 1 of 1)	5	114164974	114229441	64468	2	68666	NM_001359214	11772	ENSMUSG00000042078	SV2 related protein
BC002059	2830	chr17	16990429	16991097	669	*	33	35	1634.95	29.4036	3.65169	0.992116	0.999639	0	669	Distal Intergenic	17	17171798	17194419	22622	1	213811	NR_166920	-180701	ENSMUSG00000060149	cDNA sequence BC002059
Ghitm	2023	chr14	37064870	37065739	870	*	2	35	2663.99	14.8207	27.6423	0.990926	0.999821	0.767816	870	Distal Intergenic	14	36842401	36857279	14879	2	66092	NM_078478	-207591	ENSMUSG00000041028	growth hormone inducible transmembrane protein
Pcbd2	1784	chr13	55874916	55875939	1024	*	22	35	1743	72.0479	10.9514	0.991866	1	0	1024	Promoter	13	55875181	55924643	49463	1	72562	NM_028281	0	ENSMUSG00000021496	pterin 4 alpha carbinolamine dehydratase/dimerization cofactor of hepatocyte nuclear factor 1 alpha (TCF1) 2
Ica1	5531	chr6	8854730	8855777	1048	*	14	35	1915	44.9981	8.07278	0.993026	1	0	1048	Distal Intergenic	6	8630527	8778484	147958	2	15893	NM_010492	-76246	ENSMUSG00000062995	islet cell autoantigen 1
Tut4	4839	chr4	108291532	108292669	1138	*	14	35	1805	58.3014	6.98967	1	1	0	1138	Distal Intergenic	4	108316607	108416612	100006	1	230594	NM_175472	-23938	ENSMUSG00000034610	terminal uridylyl transferase 4
Elovl2	1731	chr13	41346175	41347369	1195	*	18	35	1712	47.9322	6.04914	0.991152	1	0	1195	Intron (NM_001311121/54326, intron 3 of 7)	13	41335858	41373638	37781	2	54326	NM_001311121	26269	ENSMUSG00000021364	elongation of very long chain fatty acids (FEN1/Elo2, SUR4/Elo3, yeast)-like 2
Tab1	2389	chr15	80019998	80026891	6894	*	38	35	1884.05	129.302	28.0507	0.992146	0.999911	0	6894	Intron (NM_025609/66513, intron 1 of 10)	15	80017347	80045907	28561	1	66513	NM_025609	2651	ENSMUSG00000022414	TGF-beta activated kinase 1/MAP3K7 binding protein 1
Ube2b	940	chr11	51892686	51892835	150	*	0	34	2568.81	129.82	18.941	0.992466	0.999779	0	150	Distal Intergenic	11	51875965	51891613	15649	2	22210	NM_001362685	-1073	ENSMUSG00000020390	ubiquitin-conjugating enzyme E2B
C030023E24Rik	7207	chrX	60279219	60279376	158	*	0	34	3026.94	112.494	5.96164	0.991802	0.999912	0	158	Distal Intergenic	20	60234899	60237770	2872	1	320247	NR_033502	44320	NA	RIKEN cDNA C030023E24 gene
Pfdn6	2912	chr17	34157166	34157339	174	*	2	34	1927.25	169.667	17.1133	0.996761	0.999942	0	174	Distal Intergenic	17	34157883	34159304	1422	2	14976	NM_001185182	1965	ENSMUSG00000024309	prefoldin subunit 6
Samd13	4504	chr3	146385582	146385772	191	*	8	34	2279	95.9843	11.4153	1	1	0	191	Intron (NM_001368725/75015, intron 2 of 3)	3	146350944	146389019	38076	2	75015	NM_001368725	3247	ENSMUSG00000048652	sterile alpha motif domain containing 13
Mir466f-4	1834	chr13	71356140	71356361	222	*	2	34	2025	88.9099	8.54722	0.9926	1	0	222	Distal Intergenic	13	71255208	71255328	121	1	100316804	NR_130325	100932	ENSMUSG00000080580	microRNA 466f-4
Slc13a1	5558	chr6	24257168	24257422	255	*	4	34	2039.98	36.0157	3.82353	0.990073	0.99914	0	255	Distal Intergenic	6	24088282	24168091	79810	2	55961	NM_019481	-89077	ENSMUSG00000029700	solute carrier family 13 (sodium/sulfate symporters), member 1
Creb5	5651	chr6	53561644	53561900	257	*	12	34	1643.92	49.0934	5.29288	1	0.999779	0	257	Intron (NM_001327821/231991, intron 5 of 10)	6	53550359	53672817	122459	1	231991	NM_172728	11285	ENSMUSG00000053007	cAMP responsive element binding protein 5
Mir1981	417	chr1	184565987	184566254	268	*	2	34	1933	25.3731	5.11534	0.990346	1	0	268	Exon (NM_001368285/67247, exon 2 of 7)	1	184554604	184554685	82	2	100316821	NR_035502	-11302	ENSMUSG00000088559	microRNA 1981
Snord3b4	1142	chr11	87367735	87368011	277	*	13	34	1073.95	148.011	10.5233	0.999862	0.999932	0	277	Intron (NM_031386/83560, intron 3 of 30)	11	87362194	87362411	218	1	19861	NR_002843	5541	ENSMUSG00002074955	small nucleolar RNA, C/D box 3B4
Gm11351	1688	chr13	26314207	26314490	284	*	14	34	2181.76	98.6937	13.4675	1	0.999808	0	284	Distal Intergenic	13	26105019	26150299	45281	2	100503530	NR_045062	-163908	ENSMUSG00000086531	predicted gene 11351
Or5k1b	2699	chr16	58571025	58571337	313	*	16	34	1966	50.9649	8.15007	0.992247	1	0	313	Distal Intergenic	16	58580516	58581603	1088	2	259003	NM_147001	10266	ENSMUSG00000071510	olfactory receptor family 5 subfamily K member 1B
Trio	2222	chr15	28022750	28023069	320	*	10	34	1588	47.6719	7.60562	0.999769	1	0	320	Intron (NM_001081302/223435, intron 1 of 56)	15	27730735	28025934	295200	2	223435	NM_001081302	2865	ENSMUSG00000022263	triple functional domain (PTPRF interacting)
Etv4	1204	chr11	101677995	101678316	322	*	6	34	1879.98	43.9503	9.32825	0.991174	0.999768	0	322	Distal Intergenic	11	101660574	101676136	15563	2	18612	NM_008815	-1859	ENSMUSG00000017724	ets variant 4
Hhat	440	chr1	192177896	192178227	332	*	2	34	2150	88.9428	8.6585	0.993303	0.999552	0	332	Intron (NM_001038607/16510, intron 10 of 10)	1	192195136	192453527	258392	2	226861	NM_144881	275300	ENSMUSG00000037375	hedgehog acyltransferase
9030404E10Rik	2631	chr16	29858055	29858400	346	*	4	34	2194	106.142	11.6867	0.992478	0.999798	0	346	Promoter	16	29840660	29858297	17638	2	71528	NR_045878	0	ENSMUSG00000116660	RIKEN cDNA 9030404E10 gene
Eya2	4018	chr2	165483802	165484156	355	*	8	34	2008	41.631	5.93169	0.991911	1	0	355	Intron (NM_001271963/14049, intron 1 of 15)	2	165472265	165613647	141383	1	14049	NM_001271962	11537	ENSMUSG00000017897	EYA transcriptional coactivator and phosphatase 2
Daam1	1473	chr12	71844051	71844431	381	*	23	34	1701.92	92.3963	20.3747	0.99302	0.999843	0	381	Distal Intergenic	12	71877842	72039150	161309	1	208846	NM_026102	-33411	ENSMUSG00000034574	dishevelled associated activator of morphogenesis 1
Arhgef10l	4994	chr4	140391951	140392336	386	*	7	34	1667.86	83.3394	7.42572	0.991439	1	0	386	Intron (NM_001290803/72754, intron 1 of 28)	4	140241796	140393198	151403	2	72754	NM_001290803	862	ENSMUSG00000040964	Rho guanine nucleotide exchange factor (GEF) 10-like
Nos1	5341	chr5	117881308	117881707	400	*	8	34	1798.9	54.0575	6.3639	0.991322	1	0	400	Intron (NM_001312914/333050, intron 14 of 19)	5	118004904	118096905	92002	1	18125	NM_008712	-123197	ENSMUSG00000029361	nitric oxide synthase 1, neuronal
Gm6559	5642	chr6	51322570	51322969	400	*	25	34	1477	75.33	9.84764	1	1	0	400	Distal Intergenic	6	51356690	51369771	13082	1	625167	NR_110455	-33721	ENSMUSG00000107660	predicted gene 6559
Plxnc1	693	chr10	94658253	94658663	411	*	34	34	1893.93	83.0341	8.34848	1	0.999871	0	411	Intron (NM_018797/54712, intron 21 of 30)	10	94626729	94780707	153979	2	54712	NM_018797	122044	ENSMUSG00000074785	plexin C1
4933413L06Rik	1938	chr13	118150917	118151329	413	*	20	34	2296.69	87.908	9.59248	0.991961	1	0	413	Distal Intergenic	13	117843300	117856547	13248	2	71100	NR_045508	-294370	ENSMUSG00000079048	RIKEN cDNA 4933413L06 gene
Nmnat2	323	chr1	152896167	152896599	433	*	54	34	1589.3	243.035	37.1574	0.999866	0.999344	0	433	Intron (NM_175460/226518, intron 1 of 10)	1	152830852	152995007	164156	1	226518	NM_175460	65315	ENSMUSG00000042751	nicotinamide nucleotide adenylyltransferase 2
Tmem100	1157	chr11	89944211	89944659	449	*	43	34	2310	110.321	13.6439	0.992711	0.999686	0	449	Distal Intergenic	11	89921174	89927331	6158	1	67888	NM_026433	23037	ENSMUSG00000069763	transmembrane protein 100
Nalf1	6412	chr8	9587064	9587517	454	*	28	34	1397.84	66.4868	7.6483	1	1	0	454	Intron (NM_001347127/270028, intron 1 of 3)	8	9256010	9821023	565014	2	270028	NM_173446	233506	ENSMUSG00000079157	NALCN channel auxiliary factor 1
Sgpl1	565	chr10	60994040	60994557	518	*	24	34	2104	45.2703	5.50573	0.993045	1	0	518	Distal Intergenic	10	60934421	60983463	49043	2	20397	NM_009163	-10577	ENSMUSG00000020097	sphingosine phosphate lyase 1
Osbp	3402	chr19	11952716	11953328	613	*	9	34	1569.98	21.7716	4.09114	0.991615	0.985869	0	613	Intron (NM_001033174/76303, intron 3 of 13)	19	11943208	11971478	28271	1	76303	NM_001033174	9508	ENSMUSG00000024687	oxysterol binding protein
B9d1	976	chr11	61413096	61413761	666	*	30	34	1704.97	43	5.59494	0.993663	0.998904	0	666	Exon (NM_001252188/13855, exon 9 of 11)	11	61395970	61403757	7788	1	27078	NM_013717	17126	ENSMUSG00000001039	B9 protein domain 1
Htr3a	6947	chr9	48812240	48813023	784	*	40	34	1396	42.3393	5.97398	0.999758	1	0.00127551	784	Exon (NM_001099644/15561, exon 6 of 9)	9	48810513	48822399	11887	2	15561	NM_001099644	9376	ENSMUSG00000032269	5-hydroxytryptamine (serotonin) receptor 3A
Gm14372	6383	chr7	143952824	143953734	911	*	10	34	1611.96	26.382	5.30467	0.98951	1	0	911	Intron (NM_001113373/210274, intron 11 of 15)	7	143919084	143960680	41597	2	115486483	NR_165255	6946	NA	predicted gene 14372
1700048O14Rik	3446	chr19	26160966	26162015	1050	*	26	34	1716	43.2743	7.42756	0.990619	0.999553	0	1050	Distal Intergenic	19	26015814	26023811	7998	2	73433	NR_166755	-137155	ENSMUSG00000118016	RIKEN cDNA 1700048O14 gene
Pla2g6	2385	chr15	79194430	79195774	1345	*	32	34	1971.45	179.417	18.2581	0.993604	0.999898	0	1345	Intron (NM_001199023/53357, intron 4 of 16)	15	79170428	79212571	42144	2	53357	NM_001199023	16797	ENSMUSG00000042632	phospholipase A2, group VI
Isl1	1934	chr13	116158280	116160067	1788	*	6	34	1531.81	22.5196	4.75451	0.990543	1	0	1788	Distal Intergenic	13	116434806	116446224	11419	2	16392	NM_021459	286157	ENSMUSG00000042258	ISL1 transcription factor, LIM/homeodomain
Gm5915	6711	chr8	106394507	106396372	1866	*	10	34	1839.96	34.6136	6.88048	0.993147	0.999286	0	1866	Intron (NM_001358924/13018, intron 5 of 11)	8	106386821	106390384	3564	2	102635661	NR_163601	-4123	NA	myosin light polypeptide 6-like
Cdk5rap2	4700	chr4	70081408	70083729	2322	*	10	34	1449.98	44.4539	7.37723	0.990856	1	0	2322	Distal Intergenic	4	70135092	70328672	193581	2	214444	NM_001313762	244943	ENSMUSG00000039298	CDK5 regulatory subunit associated protein 2
Scfd2	5220	chr5	74689139	74691559	2421	*	16	34	1839	48.1066	9.72192	0.992752	0.999769	0	2421	Exon (NM_001114660/212986, exon 1 of 9)	5	74365477	74692403	326927	2	212986	NM_001114660	844	ENSMUSG00000062110	Sec1 family domain containing 2
1700102H20Rik	2792	chr17	3651302	3654033	2732	*	12	34	1299.93	17.9052	4.25507	0.991746	1	0	2732	Distal Intergenic	17	3608099	3610138	2040	1	68230	NR_045303	43203	ENSMUSG00000116852	RIKEN cDNA 1700102H20 gene
Gm19303	2476	chr15	51019088	51022235	3148	*	46	34	1620.93	67.6302	11.1076	0.992979	1	0	3148	Distal Intergenic	15	51095036	51259006	163971	2	100502643	NR_045092	236771	ENSMUSG00000115654	predicted gene, 19303
Tafa2	758	chr10	123570085	123573537	3453	*	10	34	1645.99	32.2146	5.93673	0.991464	0.999617	0	3453	Intron (NM_001252387/268354, intron 4 of 4)	10	123099981	123577109	477129	1	268354	NR_153334	470104	ENSMUSG00000044071	TAFA chemokine like family member 2
Gm13481	3755	chr2	47534891	47539440	4550	*	16	34	1475	37.2163	10.6901	0.990504	1	0	4550	Distal Intergenic	2	47952232	48347277	395046	2	102633236	NR_166463	807837	ENSMUSG00000086353	predicted gene 13481
Scn4a	1232	chr11	106227088	106227254	167	*	1	33	2425.98	111.79	10.8483	0.992683	0.999915	0	167	Intron (NM_133199/110880, intron 12 of 23)	11	106209419	106240216	30798	2	110880	NM_133199	12962	ENSMUSG00000001027	sodium channel, voltage-gated, type IV, alpha
Plek2	1495	chr12	78974977	78975145	169	*	9	33	2165.93	114.444	15.7032	0.999912	0.999748	0	169	Distal Intergenic	12	78935471	78953712	18242	2	27260	NM_013738	-21265	ENSMUSG00000021118	pleckstrin 2
Creg2	74	chr1	39663766	39663943	178	*	1	33	1631.93	96.191	15.139	0.992487	0.999769	0	178	Intron (NM_170597/263764, intron 3 of 3)	1	39657574	39690350	32777	2	263764	NM_170597	26407	ENSMUSG00000050967	cellular repressor of E1A-stimulated genes 2
Csmd3	2270	chr15	48084471	48084678	208	*	1	33	2004	73.5096	5.14033	0.990523	1	0	208	Intron (NM_001081391/239420, intron 10 of 70)	15	47444034	48655385	1211352	2	239420	NM_001081391	570707	ENSMUSG00000022311	CUB and Sushi multiple domains 3
Lrrc10	742	chr10	116889848	116890086	239	*	2	33	2697	84.8285	12.5908	0.990757	0.999795	0	239	Exon (NM_001358767/12461, exon 14 of 16)	10	116881246	116882673	1428	1	237560	NM_146242	8602	ENSMUSG00000060187	leucine rich repeat containing 10
Slc66a2	3321	chr18	80297999	80298256	258	*	5	33	2324.92	103.112	16.1921	0.999885	1	0	258	Promoter	18	80298460	80335939	37480	1	66943	NM_001164420	-204	ENSMUSG00000034006	solute carrier family 66 member 2
Mir7092	7220	chrX	73364365	73364623	259	*	5	33	2469.99	78.6486	5.97001	0.991104	0.999141	0	259	Distal Intergenic	20	73360968	73361035	68	1	102465662	NR_106060	3397	ENSMUSG00000106409	microRNA 7092
Lef1	4447	chr3	130752257	130752521	265	*	9	33	1831.82	68.717	4.51654	0.999398	0.999857	0	265	Distal Intergenic	3	130903946	131018006	114061	1	16842	NM_001276402	-151425	ENSMUSG00000027985	lymphoid enhancer binding factor 1
Vwa2	3571	chr19	56877342	56877617	276	*	0	33	1766.93	79.8587	5.75826	0.991957	0.999478	0	276	Intron (NM_172840/240675, intron 4 of 13)	19	56862848	56900511	37664	1	240675	NM_172840	14494	ENSMUSG00000025082	von Willebrand factor A domain containing 2
Vac14	6730	chr8	111371706	111372009	304	*	16	33	2280.98	39.523	5.54759	0.991937	1	0	304	Intron (NR_151675/234729, intron 9 of 17)	8	111345199	111447031	101833	1	234729	NR_151674	26507	ENSMUSG00000010936	Vac14 homolog (S. cerevisiae)
Fjx1	3849	chr2	102298979	102299288	310	*	4	33	2002.99	99.1129	12.9832	0.991931	1	0	310	Distal Intergenic	2	102279711	102282137	2427	2	14221	NM_010218	-16842	ENSMUSG00000075012	four jointed box 1
Zfp263	2541	chr16	3597690	3598002	313	*	22	33	1431.39	376.003	74.8324	0.993356	0.99231	0	313	Distal Intergenic	16	3561963	3568652	6690	1	74120	NM_148924	35727	ENSMUSG00000022529	zinc finger protein 263
Dpf3	1517	chr12	83493238	83493569	332	*	110	33	2000.45	309.795	229.878	0.993503	1	0	332	Intron (NM_001267625/70127, intron 1 of 10)	12	83260525	83534510	273986	2	70127	NM_001267625	40941	ENSMUSG00000021221	double PHD fingers 3
4930511E03Rik	5769	chr6	94812793	94813126	334	*	15	33	2404	91.3832	8.68183	0.993371	1	0	334	Distal Intergenic	6	94920815	94928526	7712	1	78773	NR_040761	-107689	ENSMUSG00000108187	RIKEN cDNA 4930511E03 gene
B2m	3898	chr2	121980556	121980904	349	*	5	33	2175.96	79.063	6.72604	0.991201	1	0	349	Intron (NM_009735/12010, intron 1 of 3)	2	121978168	121983563	5396	1	12010	NM_009735	2388	ENSMUSG00000060802	beta-2 microglobulin
Vmn2r101	2835	chr17	19767191	19767543	353	*	18	33	1546.37	191.535	23.0453	0.99404	1	0	353	Distal Intergenic	17	19797493	19832579	35087	1	627576	NM_001104563	-29950	ENSMUSG00000094892	vomeronasal 2, receptor 101
E130018N17Rik	4043	chr2	167987954	167988344	391	*	124	33	802.44	1242.25	611.885	0.997476	0.997268	0	391	Distal Intergenic	2	167994523	167996433	1911	2	77017	NR_040327	8089	ENSMUSG00000087648	RIKEN cDNA E130018N17 gene
Myh9	2367	chr15	77736240	77736643	404	*	10	33	1623.46	67.953	7.93727	0.992164	1	0	404	Distal Intergenic	15	77644785	77726375	81591	2	17886	NM_022410	-9865	ENSMUSG00000022443	myosin, heavy polypeptide 9, non-muscle
Kif7	6162	chr7	79358127	79358538	412	*	5	33	1670	64.3738	6.79528	0.99161	0.999857	0	412	Exon (NM_010626/16576, exon 6 of 18)	7	79347846	79363934	16089	2	16576	NM_010626	5396	ENSMUSG00000050382	kinesin family member 7
Ccnf	2849	chr17	24510960	24511377	418	*	21	33	1632.9	111.45	18.7097	0.992219	0.998447	0	418	Intron (NM_001031621/381072, intron 18 of 30)	17	24442206	24470383	28178	2	12449	NM_007634	-40577	ENSMUSG00000072082	cyclin F
Lims1	547	chr10	58129078	58129525	448	*	14	33	1874.9	94.7656	14.3442	0.990973	0.999805	0	448	Intron (NM_027375/70297, intron 19 of 22)	10	58159369	58260513	101145	1	110829	NM_001359115	-29844	ENSMUSG00000019920	LIM and senescent cell antigen-like domains 1
Celf4	3185	chr18	25899434	25899894	461	*	40	33	1465.8	31.154	4.02273	1	1	0	461	Distal Intergenic	18	25610677	25887214	276538	2	108013	NR_155533	-12220	ENSMUSG00000024268	CUGBP, Elav-like family member 4
Dnph1	2955	chr17	46812935	46813396	462	*	25	33	1827	92.5346	11.8249	0.992834	0.999757	0	462	Exon (NM_001081335/78309, exon 37 of 41)	17	46807715	46810544	2830	1	381101	NM_207161	5220	ENSMUSG00000040658	2'-deoxynucleoside 5'-phosphate N-hydrolase 1
Map4k5	1466	chr12	69954944	69955500	557	*	10	33	1300.74	43	5.97571	1	0.999389	0	557	Intron (NM_178628/73991, intron 2 of 14)	12	69850531	69939937	89407	2	399510	NM_201519	-15007	ENSMUSG00000034761	mitogen-activated protein kinase kinase kinase kinase 5
Map1a	3894	chr2	121120845	121121408	564	*	9	33	1445.52	20.8121	5.35281	0.992395	1	0.0478723	564	Exon (NM_032393/17754, exon 2 of 7)	2	121120083	121141313	21231	1	17754	NM_032393	762	ENSMUSG00000027254	microtubule-associated protein 1 A
Fam170b	2010	chr14	32543764	32544340	577	*	12	33	1851.71	31.3882	3.83205	0.992155	1	0	577	Distal Intergenic	14	32555919	32558745	2827	1	105511	NM_001164485	-11579	ENSMUSG00000078127	family with sequence similarity 170, member B
Hydin	6728	chr8	111002254	111002872	619	*	34	33	1372	44.0372	8.33043	0.997757	1	0	619	Intron (NM_172916/244653, intron 2 of 86)	8	110993609	111336885	343277	1	244653	NM_172916	8645	ENSMUSG00000059854	HYDIN, axonemal central pair apparatus protein
Grid2	5678	chr6	63005300	63005928	629	*	22	33	1716	48.7774	8.55515	0.999736	1	0	629	Distal Intergenic	6	63232990	64645268	1412279	1	14804	NM_008167	-227062	ENSMUSG00000071424	glutamate receptor, ionotropic, delta 2
Kremen1	805	chr11	5159369	5160216	848	*	26	33	1606.82	55.1675	7.06007	0.99195	1	0	848	Exon (NM_032396/84035, exon 5 of 9)	11	5141553	5211610	70058	2	84035	NM_032396	51394	ENSMUSG00000020393	kringle containing transmembrane protein 1
1700056E22Rik	414	chr1	183757472	183758548	1077	*	18	33	1787	51.1346	8.08632	0.990735	1	0	1077	Distal Intergenic	1	183765229	183766195	967	2	73363	NM_028516	7647	ENSMUSG00000044854	RIKEN cDNA 1700056E22 gene
Dnah3	6281	chr7	119659034	119660294	1261	*	14	33	1835	26.0603	4.39625	0.991739	1	0	1261	Exon (NM_001370806/381917, exon 17 of 61)	7	119520556	119694520	173965	2	381917	NM_001370806	34226	ENSMUSG00000052273	dynein, axonemal, heavy chain 3
1700066C05Rik	2723	chr16	80385207	80386609	1403	*	30	33	1690	44.5887	4.26707	0.99201	0.993839	0	1403	Distal Intergenic	16	79796264	79797434	1171	1	78654	NR_169071	588943	ENSMUSG00000101810	RIKEN cDNA 1700066C05 gene
Gm27252	6104	chr7	63325153	63328253	3101	*	13	33	1416.63	48.2973	9.52713	0.982468	0.999795	0	3101	Intron (NM_130880/170711, intron 4 of 13)	7	63546132	63550285	4154	1	102634962	NR_166574	-217879	NA	predicted gene 27252
Acot10	2205	chr15	20105034	20108989	3956	*	90	33	1649.48	381.277	45.4189	0.993192	0.99268	0	3956	Distal Intergenic	15	20665300	20666836	1537	2	64833	NM_022816	557847	ENSMUSG00000047565	acyl-CoA thioesterase 10
Wdr37	1663	chr13	8590725	8590914	190	*	4	32	1563.64	148.453	29.8201	0.993723	0.99993	0	190	Intron (NM_001289530/94191, intron 1 of 9)	13	8853002	8921080	68079	2	207615	NM_172445	330166	ENSMUSG00000021147	WD repeat domain 37
Upk3bl	5444	chr5	136093561	136093752	192	*	0	32	2103.82	33.4635	3.05142	0.99186	0.999391	0	192	Distal Intergenic	5	136086121	136093178	7058	1	69665	NR_153102	7440	ENSMUSG00000006143	uroplakin 3B-like
Rnu6	5707	chr6	75814752	75814963	212	*	3	32	2339.81	132.17	13.8883	0.992168	0.999924	0	212	Distal Intergenic	6	74428780	74428887	108	2	19862	NR_003027	-1385865	ENSMUSG00000119272	U6 small nuclear RNA
Myo1h	5321	chr5	114497990	114498229	240	*	6	32	1761	98.775	19.2091	0.991907	1	0	240	Intron (NM_001164573/231646, intron 27 of 31)	5	114494876	114502637	7762	1	231646	NM_001368676	3114	ENSMUSG00000066952	myosin 1H
Mtg2	4094	chr2	179724419	179724662	244	*	5	32	2230.89	69.2418	5.48049	0.992425	0.99985	0	244	Intron (NM_001083328/52856, intron 5 of 8)	2	179712386	179727695	15310	1	52856	NM_181424	12033	ENSMUSG00000039069	mitochondrial ribosome associated GTPase 2
Ajap1	5060	chr4	153778708	153778952	245	*	4	32	1744	68.7429	5.281	1	0.999857	0	245	Distal Intergenic	4	153457678	153567287	109610	2	230959	NM_001099299	-211421	ENSMUSG00000039546	adherens junction associated protein 1
Ccl25	6398	chr8	4449135	4449382	248	*	3	32	1899.94	75.3387	5.70072	0.990941	0.999461	0	248	Distal Intergenic	8	4399588	4410020	10433	1	20300	NM_009138	49547	ENSMUSG00000023235	chemokine (C-C motif) ligand 25
Gdf11	784	chr10	128725097	128725370	274	*	13	32	1490.98	183.573	40.2452	0.999833	1	0	274	Intron (NM_010272/14561, intron 1 of 2)	10	128716393	128727587	11195	2	14561	NM_010272	2217	ENSMUSG00000025352	growth differentiation factor 11
Kcna3	4375	chr3	106899133	106899436	304	*	19	32	1703.93	93.9507	15.8224	0.999627	1	0	304	Distal Intergenic	3	106943478	106945445	1968	1	16491	NM_008418	-44042	ENSMUSG00000047959	potassium voltage-gated channel, shaker-related subfamily, member 3
Isl1	1933	chr13	116001350	116001683	334	*	21	32	1436.75	93.7365	12.0163	1	0.999297	0	334	Distal Intergenic	13	116434806	116446224	11419	2	16392	NM_021459	444541	ENSMUSG00000042258	ISL1 transcription factor, LIM/homeodomain
Plch1	4239	chr3	63605658	63605996	339	*	13	32	2076.93	102.304	14.543	0.993729	1	0	339	3' UTR	3	63603655	63758706	155052	2	269437	NM_001177732	152710	ENSMUSG00000036834	phospholipase C, eta 1
Mep1b	3178	chr18	21199564	21199904	341	*	40	32	1694.15	235.085	27.0668	0.999538	1	0	341	Distal Intergenic	18	21205401	21233256	27856	1	17288	NM_008586	-5497	ENSMUSG00000024313	meprin 1 beta
Uchl1os	5203	chr5	66841107	66841462	356	*	20	32	1810.98	66.9579	7.03689	0.999726	0.999851	0	356	Intron (NM_011670/22223, intron 7 of 8)	5	66783838	66833840	50003	2	101202684	NR_102714	-7267	ENSMUSG00000087601	ubiquitin carboxy-terminal hydrolase L1, opposite strand
Phxr4	6847	chr9	13433662	13434034	373	*	10	32	2048	39.7641	4.10494	0.990911	1	0	373	Intron (NM_001013813/270118, intron 1 of 4)	9	13342657	13344036	1380	1	18689	NR_028271	91005	ENSMUSG00000031802	per-hexamer repeat gene 4
Snd1	5563	chr6	28598635	28599011	377	*	2	32	1272	16.9416	3.68333	0.934233	1	0	377	Intron (NM_019776/56463, intron 10 of 23)	6	28480347	28888831	408485	1	56463	NM_019776	118288	ENSMUSG00000001424	staphylococcal nuclease and tudor domain containing 1
Bank1	4471	chr3	135937840	135938230	391	*	8	32	1498.93	62.6113	6.03165	0.99043	0.999706	0	391	Intron (NM_001033350/242248, intron 6 of 16)	3	135759125	136031827	272703	2	242248	NM_001033350	93597	ENSMUSG00000037922	B cell scaffold protein with ankyrin repeats 1
Eif3h	2277	chr15	51532757	51533148	392	*	16	32	1900	69.852	6.42806	0.990878	1	0	392	Distal Intergenic	15	51649959	51728857	78899	2	68135	NM_080635	195709	ENSMUSG00000022312	eukaryotic translation initiation factor 3, subunit H
Trpa1	21	chr1	15066473	15066868	396	*	6	32	1911.9	91.3864	14.5142	0.991818	0.999907	0	396	Distal Intergenic	1	14942868	14989086	46219	2	277328	NM_177781	-77387	ENSMUSG00000032769	transient receptor potential cation channel, subfamily A, member 1
Prickle1	2471	chr15	93435464	93435861	398	*	17	32	1631.82	86.9045	10.8452	0.992652	0.999488	0	398	Intron (NM_001033217/106042, intron 1 of 7)	15	93396992	93417401	20410	2	106042	NM_001364846	-18063	ENSMUSG00000036158	prickle planar cell polarity protein 1
Ccm2	818	chr11	6527296	6527733	438	*	59	32	1449.98	133.363	13.8889	0.99992	0.999921	0	438	Intron (NM_001190343/216527, intron 1 of 8)	11	6510183	6546734	36552	1	216527	NM_001190344	17113	ENSMUSG00000000378	cerebral cavernous malformation 2
2210408F21Rik	5573	chr6	31254656	31255103	448	*	18	32	1682	38.9397	8.47888	0.991474	1	0	448	Exon (NR_040257/73652, exon 3 of 8)	6	31197286	31314329	117044	1	73652	NR_040262	57370	ENSMUSG00000087380	RIKEN cDNA 2210408F21 gene
Gm36529	1832	chr13	70963762	70964244	483	*	16	32	1672	14.0186	3.74244	0.991057	1	0	483	Intron (NM_172053/271127, intron 3 of 22)	13	70988569	71007728	19160	1	102640479	NR_167928	-24325	ENSMUSG00000113771	predicted gene, 36529
Kcng3	3094	chr17	83953539	83954026	488	*	69	32	1464.37	143.537	17.7701	0.999848	1	0	488	Distal Intergenic	17	83893386	83939324	45939	2	225030	NM_153512	-14215	ENSMUSG00000045053	potassium voltage-gated channel, subfamily G, member 3
A930012L18Rik	3241	chr18	44793289	44793795	507	*	12	32	1816.98	22.426	4.7185	0.990287	0.999572	0	507	Intron (NM_001085374/328949, intron 1 of 16)	18	44794732	44809338	14607	1	626275	NR_026853	-937	ENSMUSG00000097610	RIKEN cDNA A930012L18 gene
Mir6977	2999	chr17	56706519	56707029	511	*	3	32	1545	17.3973	4.75431	0.989567	1	0	511	Exon (NM_001357909/193796, exon 18 of 22)	17	56725846	56725909	64	2	102465590	NR_105943	18880	ENSMUSG00000098339	microRNA 6977
Gm20125	476	chr10	16781395	16781916	522	*	24	32	614.32	336.793	96.1557	0.999942	0.999938	0	522	Distal Intergenic	10	16826842	16971530	144689	2	100504235	NR_038020	189614	ENSMUSG00000101969	predicted gene, 20125
Appbp2os	1127	chr11	85134367	85134926	560	*	22	32	1377.38	35.2804	7.03118	0.999215	1	0	560	Distal Intergenic	11	85125992	85129130	3139	1	654810	NR_028329	8375	ENSMUSG00000085628	amyloid beta precursor protein (cytoplasmic tail) binding protein 2, opposite strand
Mtss1	2302	chr15	58903136	58903763	628	*	6	32	1368	15.2532	3.45645	0.987603	0.999489	0	628	Intron (NM_001146180/211401, intron 3 of 13)	15	58813083	58953875	140793	2	211401	NM_001146180	50112	ENSMUSG00000022353	MTSS I-BAR domain containing 1
Dhrs3	5017	chr4	144749814	144750471	658	*	20	32	1355.88	40.9377	5.15068	0.992642	1	0	658	Intron (NM_001276502/230895, intron 64 of 68)	4	144619707	144654779	35073	1	20148	NM_001357277	130107	ENSMUSG00000066026	dehydrogenase/reductase (SDR family) member 3
Filip1	7050	chr9	79845272	79846447	1176	*	15	32	1776	38.1352	7.91835	0.991252	1	0	1176	Intron (NM_001357353/70598, intron 1 of 5)	9	79722336	79869363	147028	2	70598	NM_001357353	22916	ENSMUSG00000034898	filamin A interacting protein 1
Amot	7266	chrX	144323495	144325104	1610	*	12	32	1297.66	45.164	8.54563	0.999557	0.999719	0	1610	Distal Intergenic	20	144234864	144270635	35772	2	27494	NM_001290274	-52860	ENSMUSG00000041688	angiomotin
Gm46065	6788	chr8	122444991	122446776	1786	*	120	32	748.82	256.48	39.5717	0.99996	0.999926	0	1786	Distal Intergenic	8	122451622	122457216	5595	2	108167575	NR_165833	10440	NA	predicted gene, 46065
B3galnt1	4383	chr3	69483489	69485304	1816	*	20	32	1892	28.8095	6.96412	0.993144	1	0	1816	Intron (NM_020026/26879, intron 2 of 2)	3	69481252	69506293	25042	2	26879	NM_020026	20989	ENSMUSG00000043300	UDP-GalNAc:betaGlcNAc beta 1,3-galactosaminyltransferase, polypeptide 1
Hs2st1	4494	chr3	144142206	144144589	2384	*	29	32	1679.79	94.8221	10.5135	0.993567	0.999891	0	2384	Exon (NM_001355234/23908, exon 5 of 7)	3	144135462	144275977	140516	2	23908	NM_001355234	131388	ENSMUSG00000040151	heparan sulfate 2-O-sulfotransferase 1
AA545190	5534	chr6	11050530	11050715	186	*	0	31	2065	89.0806	8.28387	0.992489	0.999786	0	186	Distal Intergenic	6	10971467	10974377	2911	2	57866	NR_033776	-76153	NA	EST AA545190
Gm29483	206	chr1	92636592	92636781	190	*	1	31	2316	92.2474	7.33964	0.991686	0.999889	0	190	Distal Intergenic	1	92641956	92658465	16510	2	102641120	NR_166120	21684	ENSMUSG00000100546	predicted gene 29483
Mir9-3hg	6160	chr7	79162240	79162430	191	*	2963	31	703.98	18336.9	13427.3	0.999928	0.999871	0.198953	191	Intron (NR_040311/101694, intron 1 of 4)	7	79165183	79184151	18969	1	101694	NR_040312	-2753	ENSMUSG00000097023	Mir9-3 host gene
Arhgap44	994	chr11	65064727	65064921	195	*	0	31	2584	94.1846	15.5166	0.992508	0.999813	0	195	Distal Intergenic	11	64892865	65053787	160923	2	216831	NM_175003	-10940	ENSMUSG00000033389	Rho GTPase activating protein 44
Gm27204	7036	chr9	72691548	72691753	206	*	94	31	667.59	2975.39	889.935	0.999829	0.999906	0	206	Distal Intergenic	9	72680434	72686709	6276	2	102635951	NR_166646	-4839	NA	predicted gene 27204
Prelid3b	4080	chr2	174330874	174331080	207	*	3	31	1772.61	67.7536	7.35912	1	1	0	207	Distal Intergenic	2	174306884	174314734	7851	2	66390	NM_025531	-16140	ENSMUSG00000016257	PRELI domain containing 3B
Gm10336	1669	chr13	12229963	12230190	228	*	0	31	2121	77.1579	10.5403	0.992114	0.999857	0	228	Intron (NM_001081128/238505, intron 20 of 32)	13	12197603	12201374	3772	2	328186	NR_045170	-28589	NA	predicted gene 10336
Rims2	2255	chr15	39358002	39358250	249	*	2	31	2129.94	72.8715	8.13735	0.99124	1	0	249	Intron (NM_001256382/116838, intron 13 of 26)	15	39522907	39547768	24862	1	116838	NM_001256384	-164657	ENSMUSG00000037386	regulating synaptic membrane exocytosis 2
Dus1l	1353	chr11	120697317	120697698	382	*	7	31	1785.95	68.822	7.74831	0.992817	1	0	382	3' UTR	11	120680028	120687221	7194	2	68730	NM_026824	-10096	ENSMUSG00000025155	dihydrouridine synthase 1-like (S. cerevisiae)
Mir6413	484	chr10	20177781	20178179	399	*	17	31	1986.45	80.2907	5.96571	0.991376	0.99988	0	399	Distal Intergenic	10	20173327	20173434	108	2	102466647	NR_105840	-4347	ENSMUSG00000098887	microRNA 6413
Cluh	1046	chr11	74553499	74553905	407	*	25	31	2043.33	73.2826	8.96108	0.998647	1	0	407	Intron (NM_001081158/74148, intron 10 of 25)	11	74540330	74561680	21351	1	74148	NM_001368711	13169	ENSMUSG00000020741	clustered mitochondria (cluA/CLU1) homolog
Elmod1	6955	chr9	53881952	53882484	533	*	62	31	1630	80.045	13.5492	0.993508	1	0	533	Promoter	9	53818744	53882585	63842	2	270162	NM_177769	101	ENSMUSG00000041986	ELMO/CED-12 domain containing 1
Lmo7	2137	chr14	102010050	102010612	563	*	18	31	1551.94	29.3694	4.07286	0.991811	1	0	563	Intron (NM_201529/380928, intron 1 of 30)	14	101967364	102172129	204766	1	380928	NM_201529	42686	ENSMUSG00000033060	LIM domain only 7
Spaca3	1100	chr11	80848140	80848772	633	*	48	31	1628	41.7346	6.86399	0.993905	1	0	633	Intron (NM_007384/11418, intron 2 of 9)	11	80749215	80758640	9426	1	75622	NM_029367	98925	ENSMUSG00000053184	sperm acrosome associated 3
Ccdc154	2854	chr17	25386542	25387219	678	*	4	31	1644.96	16.3451	2.6694	0.990176	1	0	678	Exon (NM_001079929/207209, exon 8 of 17)	17	25381435	25390887	9453	1	207209	NM_001079929	5107	ENSMUSG00000059562	coiled-coil domain containing 154
Mir6343	141	chr1	76888255	76889018	764	*	8	31	1282.86	48.0982	7.11716	0.991414	0.999809	0	764	Distal Intergenic	1	76486197	76486280	84	1	102465175	NR_105761	402058	ENSMUSG00000098611	microRNA 6343
Gm20752	4530	chr3	158912907	158913757	851	*	70	31	660.54	144.401	15.8234	0.992391	0.999792	0	851	Intron (NR_040750/624759, intron 3 of 4)	3	158782001	159013717	231717	1	624759	NR_040750	130906	ENSMUSG00000106053	predicted gene, 20752
Ndufaf8	1346	chr11	120012457	120013341	885	*	18	31	1532.81	48.5175	4.3935	0.992276	0.999778	0	885	Intron (NM_001164798/72055, intron 10 of 16)	11	119989760	119991250	1491	1	208501	NM_001110242	22697	ENSMUSG00000078572	NADH:ubiquinone oxidoreductase complex assembly factor 8
Rps8	4863	chr4	117018962	117020156	1195	*	8	31	1271.97	36.4536	5.69858	0.98457	1	0	1195	Exon (NM_001290662/73804, exon 17 of 20)	4	117011033	117013329	2297	2	20116	NM_009098	-5633	ENSMUSG00000047675	ribosomal protein S8
Lrtm1	2001	chr14	28794461	28795839	1379	*	14	31	1547	39.24	5.21235	0.991943	1	0	1379	Exon (NM_009785/12294, exon 18 of 38)	14	28740165	28755599	15435	1	319476	NM_176920	54296	ENSMUSG00000045776	leucine-rich repeats and transmembrane domains 1
Rxrg	364	chr1	167415725	167418166	2442	*	6	31	1705.85	42.941	7.02818	0.991616	1	0	2442	Distal Intergenic	1	167425931	167467192	41262	1	20183	NM_009107	-7765	ENSMUSG00000015843	retinoid X receptor gamma
Rptn	4309	chr3	93279301	93283811	4511	*	16	31	1518	39.2476	8.10188	0.993197	0.999769	0	4511	Distal Intergenic	3	93301006	93306749	5744	1	20129	NM_009100	-17195	ENSMUSG00000041984	repetin
Loxl1	6977	chr9	58211491	58211655	165	*	0	30	2700	26.8667	3.34036	0.990603	1	0	165	Intron (NM_010729/16949, intron 1 of 6)	9	58195006	58220495	25490	2	16949	NM_010729	8840	ENSMUSG00000032334	lysyl oxidase-like 1
Loxl1	6978	chr9	58211491	58211655	165	*	0	30	2700	26.8667	3.34036	0.510492	0.688219	0	165	Intron (NM_010729/16949, intron 1 of 6)	9	58195006	58220495	25490	2	16949	NM_010729	8840	ENSMUSG00000032334	lysyl oxidase-like 1
Prss56	168	chr1	87112716	87112917	202	*	1	30	1720.98	69.6584	11.2279	0.99054	1	0	202	Intron (NM_027084/69453, intron 4 of 12)	1	87111036	87116127	5092	1	69453	NM_027084	1680	ENSMUSG00000036480	protease, serine 56
Map3k13	2609	chr16	21706329	21706545	217	*	14	30	1601.72	85.9493	13.0738	1	0.999891	0	217	Distal Intergenic	16	21710719	21750627	39909	1	71751	NM_172821	-4174	ENSMUSG00000033618	mitogen-activated protein kinase kinase kinase 13
Rab11fip3	2865	chr17	26239311	26239536	226	*	14	30	2063.93	92.7434	8.71148	0.999164	1	0	226	Intron (NM_153140/215445, intron 1 of 11)	17	26208010	26240834	32825	2	215445	NM_153140	1298	ENSMUSG00000037098	RAB11 family interacting protein 3 (class II)
Gm40962	1792	chr13	57167510	57167736	227	*	0	30	745.77	27.0176	6.45961	0.991029	1	0	227	Distal Intergenic	13	57111657	57118959	7303	1	105245515	NR_168711	55853	NA	predicted gene, 40962
A630023P12Rik	5301	chr5	110672765	110673002	238	*	8	30	2143.97	90.0714	5.75325	1	1	0	238	Exon (NR_102290/231603, exon 2 of 3)	5	110662789	110673845	11057	1	231603	NR_102290	9976	ENSMUSG00000048215	RIKEN cDNA A630023P12 gene
Sdhaf3	5522	chr6	7120123	7120374	252	*	4	30	1865	89.7579	12.8801	1	1	0	252	Distal Intergenic	6	6956018	7039220	83203	1	71238	NM_001077713	164105	ENSMUSG00000042505	succinate dehydrogenase complex assembly factor 3
Ube2i	2855	chr17	25495677	25495933	257	*	0	30	2244.85	70.5681	8.91749	0.991939	1	0	257	Distal Intergenic	17	25479485	25493284	13800	2	22196	NM_011665	-2393	ENSMUSG00000015120	ubiquitin-conjugating enzyme E2I
Nell2	2494	chr15	95252091	95252347	257	*	3	30	1825	90.4125	11.9308	0.993537	0.999766	0	257	Intron (NM_001356951/54003, intron 12 of 19)	15	95117321	95425895	308575	2	54003	NM_001356951	173548	ENSMUSG00000022454	NEL-like 2
Cacng2	2371	chr15	78007394	78007650	257	*	10	30	1887.89	74.9767	6.85987	0.991775	1	0	257	Distal Intergenic	15	77877823	78003480	125658	2	12300	NM_007583	-3914	ENSMUSG00000019146	calcium channel, voltage-dependent, gamma subunit 2
Gm13470	3754	chr2	46713027	46713285	259	*	2	30	1853	62.5405	6.04179	0.992352	0.999838	0	259	Distal Intergenic	2	46309545	46332917	23373	2	102633065	NR_166211	-380110	ENSMUSG00000086644	predicted gene 13470
7630403G23Rik	6890	chr9	34119818	34120083	266	*	3	30	2129	98.8872	11.3005	0.99118	0.999514	0	266	Distal Intergenic	9	33953667	33970315	16649	1	77119	NR_040744	166151	ENSMUSG00000098758	RIKEN cDNA 7630403G23 gene
Inf2	1631	chr12	112527719	112527989	271	*	6	30	1847.91	63.3579	6.40176	1	1	0	271	Distal Intergenic	12	112555201	112581991	26791	1	70435	NM_001374199	-27212	ENSMUSG00000037679	inverted formin, FH2 and WH2 domain containing
Disc1	6822	chr8	125951498	125951772	275	*	0	30	2169	23.1236	3.79847	0.991197	1	0	275	Intron (NM_174853/244667, intron 9 of 11)	8	125780934	125987890	206957	1	244667	NM_174854	170564	ENSMUSG00000043051	disrupted in schizophrenia 1
Gm13090	5042	chr4	151522684	151522960	277	*	2	30	2278	30.0217	3.41787	0.990294	1	0	277	Intron (NM_001081557/100072, intron 5 of 23)	4	151174027	151175906	1880	1	105704528	NM_001308446	348657	ENSMUSG00000078491	predicted gene 13090
Nrg3os	2026	chr14	38275165	38275445	281	*	3	30	2050.11	132.153	19.4196	0.991941	0.999396	0	281	Intron (NM_001190187/18183, intron 3 of 9)	14	38620259	38680751	60493	1	75170	NR_045713	-344814	ENSMUSG00000093528	neuregulin 3, opposite strand
Lmo7	2138	chr14	102057639	102057923	285	*	7	30	1919	141.828	16.2023	0.993157	1	0	285	Intron (NM_201529/380928, intron 3 of 30)	14	102078059	102172129	94071	1	380928	NM_001347628	-20136	ENSMUSG00000033060	LIM domain only 7
Khdc4	4296	chr3	88590125	88590419	295	*	1	30	1683.86	81.322	9.38054	0.99183	1	0	295	Distal Intergenic	3	88593094	88620240	27147	1	74200	NM_028814	-2675	ENSMUSG00000028060	KH domain containing 4, pre-mRNA splicing factor
Gm52688	5064	chr4	154512305	154512606	302	*	6	30	1784	38.2053	3.87951	0.992479	1	0	302	Intron (NM_001177995/70673, intron 3 of 15)	4	154591371	154592402	1032	1	115489917	NR_168681	-78765	NA	predicted gene, 52688
Epha5	5237	chr5	85059595	85059903	309	*	0	30	2014	33.7573	5.24691	0.993455	1	0	309	Distal Intergenic	5	84202621	84565241	362621	2	13839	NM_007937	-494354	ENSMUSG00000029245	Eph receptor A5
1700054K19Rik	5805	chr6	111613367	111613675	309	*	2	30	1419.92	40.5955	4.53124	0.991409	1	0	309	Distal Intergenic	6	112187669	112189479	1811	1	67336	NR_027865	-573994	ENSMUSG00000100219	RIKEN cDNA 1700054K19 gene
Slco4a1	4096	chr2	180070364	180070685	322	*	10	30	1697.99	36.9627	5.69721	1	1	0	322	Distal Intergenic	2	180098038	180116643	18606	1	108115	NM_001355218	-27353	ENSMUSG00000038963	solute carrier organic anion transporter family, member 4a1
Aldh6a1	1521	chr12	84491302	84491631	330	*	0	30	1369.56	25.9667	6.2437	0.991372	1	0	330	Intron (NM_001313967/104776, intron 1 of 11)	12	84477491	84495091	17601	2	104776	NM_001313967	3460	ENSMUSG00000021238	aldehyde dehydrogenase family 6, subfamily A1
Gm12408	4610	chr4	45596595	45596941	347	*	14	30	1682.99	81.0951	10.683	0.992675	0.999858	0	347	Distal Intergenic	4	45639936	45642222	2287	1	100040557	NR_151513	-42995	ENSMUSG00000085980	predicted gene 12408
4930542M03Rik	2950	chr17	46205190	46205603	414	*	6	30	1370	21.8551	3.89329	0.992048	1	0	414	Distal Intergenic	17	46190775	46192378	1604	2	75154	NR_152136	-12812	ENSMUSG00000117085	RIKEN cDNA 4930542M03 gene
Wipf1	3805	chr2	73250502	73250926	425	*	12	30	1319.98	28.2376	6.75713	1	1	0	425	Distal Intergenic	2	73259954	73284233	24280	2	215280	NM_001289722	33307	ENSMUSG00000075284	WAS/WASL interacting protein family, member 1
Dnah17	1319	chr11	117957192	117957716	525	*	24	30	1455.69	45.3962	3.47168	0.992546	1	0	525	Exon (NM_001167746/69926, exon 54 of 81)	11	117912549	118020045	107497	2	69926	NM_001167746	62329	ENSMUSG00000033987	dynein, axonemal, heavy chain 17
Dusp10	415	chr1	183805338	183806010	673	*	4	30	1301.74	15.1694	2.71441	0.992042	1	0	673	Intron (NM_022019/63953, intron 3 of 3)	1	183766578	183807833	41256	1	63953	NM_022019	38760	ENSMUSG00000039384	dual specificity phosphatase 10
Dsc3	3171	chr18	19521621	19522483	863	*	18	30	1011.92	40.9722	9.10511	0.991389	1	0	863	Distal Intergenic	18	20093987	20135154	41168	2	13507	NM_001291809	612671	ENSMUSG00000059898	desmocollin 3
Ptgfrn	4346	chr3	101009347	101010286	940	*	3	30	1515	13.6702	3.44991	0.990207	1	0	940	Intron (NM_011197/19221, intron 1 of 8)	3	100947552	101017482	69931	2	19221	NM_011197	7196	ENSMUSG00000027864	prostaglandin F2 receptor negative regulator
D930032P07Rik	3456	chr19	28359617	28360598	982	*	10	30	1605	40.9695	12.4649	0.990112	1	0	982	Intron (NM_001305671/226075, intron 3 of 9)	19	28655624	28697427	41804	1	320176	NR_045330	-295026	ENSMUSG00000097735	RIKEN cDNA D930032P07 gene
Gm20098	2993	chr17	52183336	52184753	1418	*	16	30	1694.94	35.4993	5.25999	0.992573	1	0	1418	Distal Intergenic	17	52189755	52272285	82531	1	100504169	NR_045095	-5002	ENSMUSG00000117175	predicted gene, 20098
Fry	5505	chr5	150237322	150238748	1427	*	14	30	1518	30.5592	4.51019	0.991773	0.999069	0	1427	Intron (NM_172887/320365, intron 2 of 60)	5	150183395	150421218	237824	1	320365	NM_172887	53927	ENSMUSG00000056602	FRY microtubule binding protein
Gm17746	1399	chr12	25347526	25349164	1639	*	10	30	1547.97	46.2306	11.2133	0.992253	1	0	1639	Distal Intergenic	12	25179173	25182273	3101	1	432641	NR_045844	168353	NA	predicted gene, 17746
Ppp4r2	5786	chr6	100894945	100897988	3044	*	6	30	1650	17.6771	3.92185	0.992026	1	0	3044	Distal Intergenic	6	100810599	100845678	35080	1	232314	NM_182939	84346	ENSMUSG00000052144	protein phosphatase 4, regulatory subunit 2
Rnf182	1737	chr13	43815212	43818413	3202	*	10	30	1620	31.995	7.15807	0.991061	1	0	3202	Intron (NM_183204/328234, intron 1 of 1)	13	43769273	43824420	55148	1	328234	NM_183204	45939	ENSMUSG00000044164	ring finger protein 182
Nol4	3180	chr18	22929759	22932968	3210	*	22	30	1626.76	67.8053	12.3413	0.992081	1	0	3210	Intron (NM_001161483/319211, intron 6 of 10)	18	22826212	23171720	345509	2	319211	NM_001161483	238752	ENSMUSG00000041923	nucleolar protein 4
Casz1	5024	chr4	148831851	148832000	150	*	1	29	2452	113.313	5.40264	0.659307	0.787807	0	150	Distal Intergenic	4	148888849	149029587	140739	1	69743	NM_027195	-56849	ENSMUSG00000028977	castor zinc finger 1
Slc49a4	2656	chr16	35563225	35563382	158	*	0	29	1930	84.6709	5.08714	0.991321	0.994813	0	158	Intron (NM_153550/224132, intron 2 of 8)	16	35514432	35589740	75309	2	224132	NM_153550	26358	ENSMUSG00000022848	solute carrier family 49 member 4
Kctd15	6024	chr7	34305258	34305454	197	*	8	29	1587.99	94.7563	12.8719	1	0.999774	0	197	Distal Intergenic	7	34336424	34352357	15934	2	233107	NM_146188	46903	ENSMUSG00000030499	potassium channel tetramerisation domain containing 15
Rad18	5808	chr6	112673374	112673576	203	*	0	29	2449	117.463	12.221	0.993126	0.999914	0	203	Promoter	6	112596831	112673609	76779	2	58186	NM_001381931	33	ENSMUSG00000030254	RAD18 E3 ubiquitin protein ligase
Cby3	929	chr11	50243812	50244026	215	*	21	29	2209.61	453.684	72.1461	0.99415	0.999249	0	215	Distal Intergenic	11	50248588	50250529	1942	1	76653	NM_029691	-4562	ENSMUSG00000050087	chibby family member 3
Gm2885	2802	chr17	7120177	7120405	229	*	1	29	2041	99.7074	10.1602	0.992217	1	0	229	Distal Intergenic	17	7065782	7095415	29634	2	102640250	NR_165812	-24762	ENSMUSG00000120277	predicted gene 2885
Sumf1	5796	chr6	108145850	108146081	232	*	4	29	1826	96.4526	7.788	0.992153	1	0	232	Intron (NM_145937/58911, intron 3 of 8)	6	108083982	108162544	78563	2	58911	NM_145937	16463	ENSMUSG00000030101	sulfatase modifying factor 1
Gm29679	4023	chr2	166423472	166423704	233	*	3	29	1915.72	99.4335	15.8893	0.992512	0.999817	0	233	Intron (NM_177782/277360, intron 27 of 39)	2	166406442	166409060	2619	1	433503	NR_152154	17030	NA	predicted gene, 29679
Rchy1	5255	chr5	92118350	92118585	236	*	4	29	2056.78	85.3856	11.8536	0.991853	1	0	236	Exon (NR_028429/381650, exon 5 of 5)	5	92096701	92110927	14227	2	68098	NM_026557	-7423	ENSMUSG00000029397	ring finger and CHY zinc finger domain containing 1
Tcf4	3292	chr18	69673955	69674203	249	*	11	29	1980	54.3534	9.3523	1	1	0	249	Intron (NM_013685/21413, intron 6 of 19)	18	69479231	69821038	341808	1	21413	NM_001361128	194724	ENSMUSG00000053477	transcription factor 4
Catsperg1	6011	chr7	28919485	28919735	251	*	9	29	2175.99	95.9163	11.0033	0.999782	0.999895	0	251	Distal Intergenic	7	28880957	28913458	32502	2	320225	NM_001164658	-6027	ENSMUSG00000049676	cation channel sperm associated auxiliary subunit gamma 1
Gm12678	4604	chr4	44957190	44957465	276	*	14	29	2113.44	74.2391	9.701	0.999762	0.999413	0	276	Distal Intergenic	4	44943733	44949132	5400	1	102632657	NR_166576	13457	ENSMUSG00000084854	predicted gene 12678
Taf4	4090	chr2	179392394	179392671	278	*	3	29	1777	86.3669	6.03067	0.992202	1	0	278	Intron (NM_001316723/12561, intron 2 of 5)	2	179553939	179618439	64501	2	228980	NM_001081092	225768	ENSMUSG00000039117	TATA-box binding protein associated factor 4
Myrip	7156	chr9	120220770	120221054	285	*	4	29	1626	95.6386	10.7026	0.99245	1	0	285	Intron (NM_144557/245049, intron 3 of 16)	9	120133139	120303900	170762	1	245049	NM_144557	87631	ENSMUSG00000041794	myosin VIIA and Rab interacting protein
Tmem26	588	chr10	68517404	68517708	305	*	4	29	1749	94.423	14.7453	0.993406	0.99988	0	305	Distal Intergenic	10	68559576	68618484	58909	1	327766	NM_177794	-41868	ENSMUSG00000060044	transmembrane protein 26
Tm2d1	4772	chr4	97997840	97998144	305	*	6	29	1451.79	88.0885	8.03733	0.999888	1	0	305	Intron (NM_001122952/18027, intron 10 of 10)	4	98243607	98271502	27896	2	94043	NM_053157	273358	ENSMUSG00000028563	TM2 domain containing 1
Rplp2-ps1	1486	chr12	75691198	75691526	329	*	23	29	2101.88	98.4529	8.1232	1	0.999693	0	329	Intron (NM_028203/72338, intron 1 of 1)	12	75677701	75678523	823	2	665931	NR_038063	-12675	NA	ribosomal protein, large P2, pseudogene 1
Gm36356	6341	chr7	135072266	135072609	344	*	8	29	1439.85	56.593	8.08009	1	1	0	344	Distal Intergenic	7	135087650	135094034	6385	1	102640242	NR_166608	-15041	NA	predicted gene, 36356
Lrrc51	6231	chr7	101568430	101568774	345	*	22	29	1811.92	67.0812	8.79587	1	1	0	345	Intron (NM_001357584/69358, intron 2 of 4)	7	101562196	101570432	8237	2	69358	NM_001357584	1658	ENSMUSG00000064307	leucine rich repeat containing 51
Snrpa1	6114	chr7	65712533	65712892	360	*	31	29	1444.39	122.667	27.562	0.993292	1	0	360	Intron (NM_021336/68981, intron 2 of 8)	7	65710084	65724335	14252	1	68981	NR_152094	2449	ENSMUSG00000030512	small nuclear ribonucleoprotein polypeptide A'
H2-M10.5	2929	chr17	37092202	37092565	364	*	58	29	1476.17	284.761	76.5709	0.996086	0.999444	0	364	Distal Intergenic	17	37083802	37087127	3326	1	224761	NM_177637	8400	ENSMUSG00000037246	histocompatibility 2, M region locus 10.5
Ap2b1	1115	chr11	83212853	83213216	364	*	32	29	1808.72	118.058	13.5911	0.999695	1	0	364	Exon (NM_001035854/71770, exon 4 of 22)	11	83193523	83295859	102337	1	71770	NM_027915	19330	ENSMUSG00000035152	adaptor-related protein complex 2, beta 1 subunit
C7	2174	chr15	5053420	5053792	373	*	27	29	1382.7	91.1877	8.67013	0.999886	1	0	373	Intron (NM_001243837/109828, intron 8 of 17)	15	5018244	5093255	75012	2	109828	NM_001243837	39463	ENSMUSG00000079105	complement component 7
Mitf	5774	chr6	97967010	97967384	375	*	5	29	1694.96	65.4587	15.9899	0.992515	1	0	375	Intron (NM_001113198/17342, intron 2 of 9)	6	97968744	97998319	29576	1	17342	NM_008601	-1360	ENSMUSG00000035158	melanogenesis associated transcription factor
Nck2	84	chr1	43610042	43610508	467	*	12	29	1419.99	58.3191	7.01291	0.991213	1	0	467	Distal Intergenic	1	43484911	43609678	124768	1	17974	NM_010879	125131	ENSMUSG00000066877	non-catalytic region of tyrosine kinase adaptor protein 2
Ythdf2	4950	chr4	131909054	131909529	476	*	23	29	1391.95	107.842	16.6666	0.99222	1	0	476	Distal Intergenic	4	131912227	131939567	27341	2	213541	NM_145393	30038	ENSMUSG00000040025	YTH N6-methyladenosine RNA binding protein 2
C030007H22Rik	181	chr1	89313854	89314457	604	*	12	29	1288	19.9371	5.92497	0.989717	1	0	604	Intron (NR_040482/77331, intron 1 of 2)	1	89288066	89333855	45790	2	77331	NR_040482	19398	ENSMUSG00000099938	RIKEN cDNA C030007H22 gene
Lpar1	4665	chr4	58538030	58538645	616	*	8	29	1748	13.9886	4.09603	0.991992	1	0	616	Intron (NM_172989/14745, intron 1 of 3)	4	58435252	58553293	118042	2	14745	NM_172989	14648	ENSMUSG00000038668	lysophosphatidic acid receptor 1
G6pc3	1207	chr11	102091401	102092032	632	*	35	29	1303	78.1788	50.5375	0.989289	1	0	632	Intron (NM_001077696/15184, intron 14 of 26)	11	102080525	102084907	4383	1	68401	NM_175935	10876	ENSMUSG00000034793	glucose 6 phosphatase, catalytic, 3
[truncated: 5,537 more rows]

## Sheet: 1C3-1
SYMBOL	ID	Chr	Start	End	width	strand	Discordants	SplitReads	CircleScore	MeanCoverage	MCSD	CISC	CIEC	CC	LENGTH	annotation	geneChr	geneStart	geneEnd	geneLength	geneStrand	geneId	transcriptId	distanceToTSS	ENSEMBL	GENENAME
[truncated: 12,637 more rows]

[truncated: 8 more sheets: 6C7, sgRNA library, Veen diagram, NIH-3T3-overlapping, 1C3-1-overlapping, 6C7-overlapping, summary-distance, eccDNA junction PCR primers]
